# Supplementary material for: Dirichlet composition distribution for compositional data with zero components: An application to fluorescence in situ hybridization (FISH) detection of chromosome
Source: Biom J. 2021 Dec 16;64(4):714–32. doi: 10.1002/bimj.202000334 (PMC9300144; doi:10.1002/bimj.202000334)
Supplement: Supplementary file 1 — Supporting Information. [file BIMJ-64-714-s001.zip]

Archive with 36 entries (31 files):
- data and codes submitted to BJ/
- data and codes submitted to BJ/README.txt
- data and codes submitted to BJ/data/
- data and codes submitted to BJ/data/data.txt
- data and codes submitted to BJ/data/table8.R
- data and codes submitted to BJ/data/table9.R
- data and codes submitted to BJ/functions/
- data and codes submitted to BJ/functions/MLE_estimate.R
- data and codes submitted to BJ/functions/compare_DM_DCD.R
- data and codes submitted to BJ/functions/regression_MLE.R
- data and codes submitted to BJ/functions/test.R
- data and codes submitted to BJ/master_data1.R
- data and codes submitted to BJ/master_data2.R
- data and codes submitted to BJ/master_simulation.R
- data and codes submitted to BJ/results/
- data and codes submitted to BJ/results/MLE_result_table1.csv
- data and codes submitted to BJ/results/MLE_result_table2.csv
- data and codes submitted to BJ/results/MLE_result_table3.csv
- data and codes submitted to BJ/results/compare_DM_DCD_Table4.csv
- data and codes submitted to BJ/results/compare_DM_DCD_Table5.csv
- data and codes submitted to BJ/results/data_Table8.csv
- data and codes submitted to BJ/results/data_Table9.csv
- data and codes submitted to BJ/results/inter_results/
- data and codes submitted to BJ/results/inter_results/inter_result_Table1_1.txt
- data and codes submitted to BJ/results/inter_results/inter_result_Table1_2.txt
- data and codes submitted to BJ/results/inter_results/inter_result_Table2_1.txt
- data and codes submitted to BJ/results/inter_results/inter_result_Table2_2.txt
- data and codes submitted to BJ/results/inter_results/inter_result_Table3_1.txt
- data and codes submitted to BJ/results/inter_results/inter_result_Table3_2.txt
- data and codes submitted to BJ/results/inter_results/inter_result_reg_MLE_1.txt
- data and codes submitted to BJ/results/inter_results/inter_result_reg_MLE_2.txt
- data and codes submitted to BJ/results/inter_results/table1.R
- data and codes submitted to BJ/results/inter_results/table2.R
- data and codes submitted to BJ/results/inter_results/table3.R
- data and codes submitted to BJ/results/test_TypeIerror_Table6.csv
- data and codes submitted to BJ/results/test_power_Table7.csv
