# Supplementary material for: Dirichlet composition distribution for compositional data with zero components: An application to fluorescence in situ hybridization (FISH) detection of chromosome
Source: Biom J. 2021 Dec 16;64(4):714–32. doi: 10.1002/bimj.202000334 (PMC9300144; doi:10.1002/bimj.202000334)
Supplement: Supplementary file 1 — Supporting Information. [file BIMJ-64-714-s001.zip › data and codes submitted to BJ/README.txt]

######## Title #########
Dirichlet Composition Distribution]{Dirichlet Composition Distribution for Compositional Data with Zero Components: An Application to Fluorescence in Situ Hybridization ( FISH)  Detection of Chromosome

######## Authors ########
Man-Lai TANG, Qin WU, Sheng YANG, Guo-Liang TIAN. 


######## Author responsible for the code ########
Qin WU is mainly responsible for writing the code.
E-mail Address: wuqin_1985@163.com


######## Configurations: ########
   R version 3.4.1 (2017-06-30)
   Platform: x86_64-w64-mingw32/x64 (64-bit)
   Running under: Windows 7 x64 (build 7601) Service Pack 1

   Matrix products: default

   locale:
   [1] LC_COLLATE=Chinese (Simplified)_People's Republic of China.936 
   [2] LC_CTYPE=Chinese (Simplified)_People's Republic of China.936   
   [3] LC_MONETARY=Chinese (Simplified)_People's Republic of China.936
   [4] LC_NUMERIC=C                                                   
   [5] LC_TIME=Chinese (Simplified)_People's Republic of China.936    

   attached base packages:
   [1] stats     graphics  grDevices utils     datasets  methods   base     

   loaded via a namespace (and not attached):
   [1] compiler_3.4.1

######## Descriptions of the functions ######### 
In the folder of functions, there are 4  R code files:

   MLE_estimate.R   is to calculate the MLE estimates showed in Table 1 and Table 2.  
   regression_MLE.R is to calculate the results of regression parameters showed in Table 3.       
   compare_DM_DCD.R is to compare the performance of the DM model and the proposed DCD model. The results are presented in table 4 and table 5.
   test.R           is to calculate the type I error and power of the proposed tests. The results are presented in table 6 and table 7.


######## Descriptions of the master files #########

  There are 3 master files, the first is for the simulation results and the second and the third are for the data analysis.

  (1) master_simulation.R  is used  to calculate the results presented in the simulations. There are 4 parts in the R code:

     1. Part 1 is used  to calculate the MLEs and Confidence intervals for the parameters without covariates. 
       
        In this part, we use the main function result_MLE(sample_size, p, alpha, num)  to calculate the results showed in Table 1 and Table 2. 
            In the main function, the parameter is p <- c(0.1, 0.2); alpha <- c(3, 4). The results are in the row 3-6 in Table 1.
            There are 3 alternations for different parameter settings. The results are in row 7-10 in table 1, row 3-8, row 9-14 in table 2 respectively.

        Time:  For each alternation, it needs about 65 hours to run the simulation.
        
        Intermediate results:  The intermediate results are stored in the file "".../results/inter_results". 
                    The inter_result_Table1_1, inter_result_Table1_2, inter_result_Table2_1, inter_result_Table2_2 are the 
                         intermediate results for  4 parameter settings respectively.
                    The table1.R and table2.R in this folder are scripts used to produce the results in table 1 and table 2 respectively.
              
      2.  Part 2 is used  to calculate the parameters in the regression model.

        In this part, we use the main function result_reg(beta, gamma1, n, alpha1, num, g) to calculate the results showed in Table 3.
            In the main function, the parameter is beta[, 1] <- c(-1, 2, -1),beta[, 2] <- c(3, 1, -2), beta[, 3] <- c(-1, -2, 3), 
                                                  gamma1[ , 1] <- c(-1, 1, -2), gamma1[ , 2] <- c(-2, 0.5, -1.5), gamma1[ , 3] <- c(-1, 2, -1).
                                                  The results are presented in column 3-5 in Table 3.
            There is another alternation for different parameter settings and the results are presented in column 7-9 in Table 3.

        Time:  For each alternation, it needs about 6000 hours to run the simulation. It takes long time to run this simulation. 
            
        Intermediate results:  The intermediate results are stored in the file "".../results/inter_results". 
  
            inter_result_Table3_1.txt is the intermediate results of the first parameter setting. There are 18000 rows in the txt file. For 1000 iterations of the Bootstrap
               confidence interval, each confidence interval includes 18 rows. The first 6 rows are the lower bound for the confidence interval, and row 7-12
                are the upper bound for the confidence interval, and row 12-18 are the width of the confidence interval.
            inter_result_Table3_2.txt is the intermediate results of the alternated parameter setting. There are 18000 rows in the txt file. For 1000 iterations of the Bootstrap
               confidence interval, each confidence interval includes 18 rows. The first 6 rows are the lower bound for the confidence interval, and row 7-12
                are the upper bound for the confidence interval, and row 12-18 are the width of the confidence interval.
            The table3.R in this folder are scripts used to produce the results in table 3.

       3. Part 3 is used  to compare the performance of the DM model and the proposed DCD model.

          In this part, we use the main function compare_1(para_ab, para_pi, sample_size, nn, num, m) to calculate the results showed in Table 4. 
            and we use the main function compare_2(para_alpha, para_p, sample_size, nn, num, m) to calculate the results showed in Table 5.
  
          Time:  It takes about 2 hours to finish the main function in Part 2.1.
               It takes about 3 hours to finish the main function in Part 2.2.
       

       4. Part 4  is used to calculate the type I error and power of the proposed tests. 

          In this part, we use the main function res_typeIerror(sample_size) to calculate the results showed in Table 6. 
             and we use the main function res_power(sample_size) to calculate the results showed in Table 7.

          Time:  It takes about 3 hours to finish the main function in Part 2.1.
            It takes about 40 hours to finish the main function in Part 2.2.


  (2) master_data1.R is used to analyze the data and calculate the results presented in table 8. 
      Time: It needs 0.5 hours to run this code.
   
  (3) master_data2.R is used to analyze the data and calculate the results presented in table 9. 
      Time: It needs 4 hours to run this code. 

######## Descriptions of the folder of data: #########

   In the folder of data analysis, the txt file is the dataset. There are 2 R functions to analyze the data and get the results.

      data_table8.R is to calculate the results presented in table 8. 
   
      data_table9.R is to calculate the results presented in table 9. 
     
