# Supplementary material for: Dirichlet composition distribution for compositional data with zero components: An application to fluorescence in situ hybridization (FISH) detection of chromosome
Source: Biom J. 2021 Dec 16;64(4):714–32. doi: 10.1002/bimj.202000334 (PMC9300144; doi:10.1002/bimj.202000334)
Supplement: Supplementary file 1 — Supporting Information. [file BIMJ-64-714-s001.zip › data and codes submitted to BJ/data/data.txt]

Age	Normal	Triple	tetraploid
45	1	0	0
30	1	0	0
37	1	0	0
28	1	0	0
32	1	0	0
34	1	0	0
29	1	0	0
29	1	0	0
30	0.25	0.75	0
31	0.18	0.82	0
26	1	0	0
42	1	0	0
25	1	0	0
22	0.22	0.78	0
35	1	0	0
28	1	0	0
28	1	0	0
28	0.24	0.76	0
37	1	0	0
27	1	0	0
37	0.22	0.78	0
32	1	0	0
28	1	0	0
33	0.24	0.76	0
36	1	0	0
29	1	0	0
31	1	0	0
39	0.18	0.82	0
36	1	0	0
37	1	0	0
32	1	0	0
41	1	0	0
22	1	0	0
35	0.22	0.78	0
35	1	0	0
40	1	0	0
33	1	0	0
27	1	0	0
36	1	0	0
28	1	0	0
27	1	0	0
31	0.22	0.78	0
34	1	0	0
39	0.22	0.78	0
33	1	0	0
32	1	0	0
35	1	0	0
31	1	0	0
39	1	0	0
29	0.4	0.5	0.1
37	1	0	0
