# Supplementary material for: Dirichlet composition distribution for compositional data with zero components: An application to fluorescence in situ hybridization (FISH) detection of chromosome
Source: Biom J. 2021 Dec 16;64(4):714–32. doi: 10.1002/bimj.202000334 (PMC9300144; doi:10.1002/bimj.202000334)
Supplement: Supplementary file 1 — Supporting Information. [file BIMJ-64-714-s001.zip › data and codes submitted to BJ/data/table8.R]

## This code is  calculate results in table 8.

##-------------- User-defined functions--------------##  

generate_z <- function(p){
## This function is to generate the indicator vector
## p here is a vector, it is the parameter of the indicator vector


   n1 <- length(p)
   z <- numeric(n1)
   dd <- 0
   while (dd < 1){
      for (i in 1:n1){
         z[i] <- rbinom(1, 1, 1 - p[i])
      }
      if (max(z) == 1) dd <- 1
   }
  return(z)
}

generate_y <- function(alpha){
## This function is to generate the base vector
## alpha here is a vector, it is the parameter of the base vector

   m <- length(alpha)
   y <- numeric(m)
   for (i in 1:m){
      y[i] <- rgamma(1, alpha[i], 1)
   }
  return(y)
}


generate_x <- function(n, p, alpha){
## This function is to generate the compositional data
## n is the required sample size
## p and alpha are the parameters of the indicator vector and base vector respectively

   m <- length(p)
   x <- matrix(0, nrow <- n, ncol <- m)
   i <- 0
   while (i < n){
      i <- i + 1
      z <- generate_z(p)
      y <- generate_y(alpha)
      x[i, ] <- z * y / (sum(z * y))
      if (max(z)==0) i <- i-1
   }
  return(x)
}


is_zero <- function(x){
  ## This function is to test whether there is zero element in the vector
  ## y=1 means there is zero element in the vector in the vector x.
 
  y <- 0
  if (min(x) == 0) y <- 1
  return(y)
}


nr_Mstep <- function(log_Y_new, alpha_est){
## This function is to calculate the MLE for alpha in each M step
## The Newton-raphson method is employed

   l1 <- apply(log_Y_new, 2, mean) - digamma(alpha_est)
   l2 <- - trigamma(alpha_est)
   alpha_new <- alpha_est - l1 / l2; cc <- 1
   m <- length(alpha_est)
   while( (sum(abs(alpha_est - alpha_new)) > 1e-5) & (cc < 30) ){
       cc <- cc + 1
       alpha_est <- alpha_new
       l1 <- apply(log_Y_new, 2, mean) - digamma(alpha_est)
       l2 <- - trigamma(alpha_est)
       alpha_new <- alpha_est - l1 / l2
       for (i in 1:m){
          if (alpha_new[i] < 0) {alpha_new[i] <- 0.01; cc <- 35}
       }

   }
   return(alpha_new)
}

nr_p <- function(z){
## This function is to calculate the MLE for p 
## The Newton-raphson method is employed

   n <- dim(z)[1]   
   p_est <- 1 - apply(z, 2, mean) 
   kk <- n * prod(p_est) / (1 - prod(p_est))
   p_new <- 1 - apply(z, 2, sum) / (n + kk)
   c <- 0
   while(sum(abs(p_est - p_new)) > 1e-5){
       c <- c + 1
       p_est <- p_new
       kk <- n * prod(p_est) / (1 - prod(p_est))
       p_new <- 1 - apply(z, 2, sum) / (n + kk)
   }
   return(p_new)
}


est_compositional_data <- function(x){
## This function is to calculate the MLEs of the parameters
## x is the observed compositional data

   n <- dim(x)[1]; m <- dim(x)[2]
   alpha_new <- numeric(m)   
   ind <- apply(x, 1, is_zero)
   x1 <- x[ind == 1,]; x2 <- x[ind == 0,]  ## There is 0 in x1, and x2 are all non zeros.
   k <- sum(ind)
   x <- rbind(x1, x2)
   alpha_est <- rep(2, m)      
   z <- matrix(1, nrow <- n, ncol<- m)   
   log_Y_new <- matrix(0, nrow <- n, ncol <- m) 
   for (i in 1:k){
       tt <- which(x1[i, ] == 0)
       z[i, tt] <- 0
   }
   if (k < n){
     for (i in (k + 1):n){    
        log_Y_new[i, ] <- digamma(sum(alpha_est)) + log(x[i, ])
     }
   }
   for (i in 1:k){
      for (j in 1:m){
         if (x[i, j] == 0){           
            log_Y_new[i, j] <- digamma(alpha_est[j])
         }  else {
             log_Y_new[i, j] <- digamma(z[i, ] %*% alpha_est) + log(x[i, j])
         }
      }      
   }
 
   alpha_new <- nr_Mstep(log_Y_new, alpha_est) 
   p_new <- nr_p(z)   

   c <- 1
   while(sum(abs(alpha_est-alpha_new)) > 1e-3){   
      c <- c + 1
      alpha_est <- alpha_new; p_est <- p_new
      if (k < n){
        for (i in (k + 1):n){    
           log_Y_new[i, ] <- digamma(sum(alpha_est)) + log(x[i, ])
        }
      }
      for (i in 1:k){
         for (j in 1:m){
            if (x[i, j] == 0){           
               log_Y_new[i, j] <- digamma(alpha_est[j])
            }  else {
                log_Y_new[i, j] <- digamma(z[i, ] %*% alpha_est) + log(x[i, j])
            }
         }     
      } 
      alpha_new <- nr_Mstep(log_Y_new, alpha_est)     
   }
   return(c(p_new, alpha_new))
}


res <- function(x, alpha1, g){

## This function is to calculate the bootstrap CIs for the parameters.
## X is the observed compositional data; alpha1 is the significant level; G is the repeated times in the bootstrap method.
## The 1st column in the results is the lower bound; 2nd column is the upper bound, 3rd column is the width;

   n <- dim(x)[1]; m <- dim(x)[2]
   e <- matrix(0, nrow <- g, ncol <- 2 * m)
   e2 <- matrix(0, nrow <- 2 * m, ncol <- 5)
   est_MLE <- est_compositional_data(x)
   e2[, 1] <- est_MLE 

   ee <- numeric(n)    
   count <- 0;  i <- 0
   while (i < g){
      count <- count + 1; i <- i + 1
      set.seed(count)
      ind_x <- sample(1:n, n, replace = TRUE)
      y <- x[ind_x, ]
      if (min(apply(y, 2, max)) == 0) {count <- count + 1; i <- i - 1}
      else {
         e[i, ] <- est_compositional_data(y)  
      }   
   }
   q1 <- round(g * alpha1 / 2); q2 <- g - q1 + 1
   for (j in 1:(2 * m)){
      ee <- sort(e[,j])
      e2[j, 4] <- ee[q1];  e2[j, 5] <- ee[q2]
      e2[j, 2] <- mean(ee); e2[j, 3] <- median(ee)
   }
   return(e2)
}
