# Supplementary material for: Dirichlet composition distribution for compositional data with zero components: An application to fluorescence in situ hybridization (FISH) detection of chromosome
Source: Biom J. 2021 Dec 16;64(4):714–32. doi: 10.1002/bimj.202000334 (PMC9300144; doi:10.1002/bimj.202000334)
Supplement: Supplementary file 1 — Supporting Information. [file BIMJ-64-714-s001.zip › data and codes submitted to BJ/data/table9.R]

## This code is  calculate results in table 9.

##-------------- User-defined functions--------------##  
generate_z <- function(p){

## This function is to generate the indicator vector
## p here is a vector, it is the parameter of the indicator vector

   n1 <- length(p)
   z <- numeric(n1)
   dd <- 0
   while (dd < 1){
      for (i in 1:n1){
         z[i] <- rbinom(1, 1, 1 - p[i])
      }
      if (max(z) == 1) dd <- 1
   }
  return(z)
}

generate_y <- function(alpha){

## This function is to generate the base vector
## alpha here is a vector, it is the parameter of the base vector

   m <- length(alpha)
   y <- numeric(m)
   for (i in 1:m){
      y[i] <- rgamma(1, alpha[i], 1)
   }
  return(y)
}


generate_x <- function(n, beta, gamma1){
   
   s <- dim(beta)[1]; m <- dim(beta)[2]
   w <- matrix(1, nrow <- n, ncol <- s)
   x <- matrix(0, nrow <- n, ncol <- m)
   z <- matrix(0, nrow <- n, ncol <- m)
   u <- matrix(0, nrow <- n, ncol <- m)  
   
   pp <- matrix(1, nrow <- n, ncol <- m)
   alpha <- matrix(1, nrow <- n, ncol <- m)

   for (j in 1:n){
       w[j, ] <- rnorm(s, mean <- 0, sd <- 1)
       e1 <- w[j, ] %*% beta
       e2 <- w[j, ] %*% gamma1
       pp[j, ] <- exp(e1) / (1 + exp(e1))
       alpha[j, ] <- exp(e2)      
    }
   i <- 0
   while (i < n){
      i <- i + 1
      z[i,] <- generate_z(pp[i, ])
      u[i,] <- generate_y(alpha[i, ])
      x[i,] <- z[i, ] * u[i, ] / (sum(z[i, ] * u[i, ]))
      if ((max(z[i, ] * u[i, ]) == 0) | (min(u[i, ]) == 0)) i <- i - 1      
   }
   result <- rbind(w, x)
  return(result)
}


is_zero <- function(x){

  ## This function is to test whether there is zero element in the vector
  ## y=1 means there is zero element in the vector in the vector x.
 
  y <- 0
  if (min(x) == 0) y <- 1
  return(y)
}

est_beta_regression <- function(z, w){

## This function is to calculate the beta in the regression
## z is the indicator variable and w is the covariates

   n <- dim(z)[1]; m <- dim(z)[2]   
   n2 <- dim(w)[1]; m2 <- dim(w)[2]   
   p <- matrix(0, nrow <- n, ncol <- m)
   beta_est <- matrix(0, nrow <- m2, ncol <- m)
   J_beta <- array(0, dim <- c(m2, m2, m))
   beta_new <- matrix(0, nrow <- m2, ncol <- m)
   c <- matrix(0, nrow <- n, ncol <- m)
   c1 <- matrix(0, nrow <- n, ncol <- m)
   k <- numeric(n)

   for (i in 1:n){
      for (j in 1:m){  
         a <- exp(w[i, ] %*% beta_est[, j])       
         p[i, j] <- a / (1 + a)         	 
      }  
      c[i, ] <- rep(prod(p[i, ])/(1 - prod(p[i, ])), m)         
   }
   
   partial_beta <- crossprod(w, 1 - z - p) + crossprod(w, (1- p) * c)
  

   for (j in 1:m){    
       p_c <- diag(p[, j]*(1 - p[, j]) * (1 + c[, j]))
       J_beta[,,j] <- - crossprod(w, p_c) %*% w	  
       beta_new[,j] <- beta_est[, j] - solve(J_beta[, , j], partial_beta[, j])          
   }
   
   cc <- 1
   
   while((sum(abs(beta_est - beta_new)) > 1e-3) & (cc < 50)){   
      cc <- cc + 1
      beta_est <- beta_new    
      for (i in 1:n){
         for (j in 1:m){
            p[i, j] <- 1 - 1 / (1 + exp(w[i, ] %*% beta_est[, j]))  
         }
         c[i, ] <- rep(prod(p[i, ]) / (1 - prod(p[i, ])), m)            
      }
      
      partial_beta <- crossprod(w, 1 - z - p)+ crossprod(w, (1 - p) * c)

      for (j in 1:m){  
          p_c <- diag(p[, j] * (1 - p[, j]) * (1 + c[, j]))   
          J_beta[, , j] <- - crossprod(w, p_c) %*% w
          beta_new[, j] <- beta_est[, j] - solve(J_beta[, , j], partial_beta[, j]) 
      }  
  }
   return(beta_new)
}

est_gamma_regression <- function(log_Y_new, w, gamma_est){

## This function is to calculate the gamma in the regression
## log_Y_new is the log(Y) and w is the covariates

   n <- dim(log_Y_new)[1]; m <- dim(log_Y_new)[2]   
   n2 <- dim(w)[1]; m2 <- dim(w)[2]   
   J_gamma <- array(0, dim <- c(m2, m2, m))
   gamma_new <- matrix(0, nrow <- m2, ncol <- m)
     
   alpha_est <- exp(w %*% gamma_est)   
   partial_gamma <- crossprod(w, (log_Y_new - digamma(alpha_est)) * alpha_est)  

   for (j in 1:m){       
       a <- c(log_Y_new[, j] * alpha_est[, j] - trigamma(alpha_est[, j]) * alpha_est[, j]^2 - digamma(alpha_est[, j]) * alpha_est[, j])
       J_gamma[, , j] <- - crossprod(w, diag(a)) %*% w       
       gamma_new[, j] <- gamma_est[, j] + solve(J_gamma[, , j], partial_gamma[, j])
   }
   
   
   while(sum(abs(gamma_est - gamma_new)) > 1e-4){  
    
      gamma_est <- gamma_new      
      alpha_est <- exp(w %*% gamma_est)      
      partial_gamma <- crossprod(w, (log_Y_new - digamma(alpha_est)) * alpha_est) 

      for (j in 1:m){         
          a <- c(log_Y_new[, j] * alpha_est[, j] - trigamma(alpha_est[, j]) * alpha_est[, j]^2 - digamma(alpha_est[, j]) * alpha_est[, j])
          J_gamma[, , j] <- - crossprod(w, diag(a)) %*% w 
          gamma_new[,j] <- gamma_est[, j] + solve(J_gamma[, , j], partial_gamma[, j])  
      }
    }
   return(gamma_new)
}

##------------The final function is showed behind----##

est_regression_data <- function(x, w){

## This function is to calculate the beta and gamma in the regression
## x is the observed compositional data and w is the covariates

   n <- dim(x)[1]; m <- dim(x)[2]   
   n2 <- dim(w)[1]; m2 <- dim(w)[2]
   ind <- apply(x, 1, is_zero)
   x1 <- x[ind==1, ]; x2 <- x[ind==0, ]  ## There is 0 in x1, and x2 are all non zeros.
   w1 <- w[ind==1, ]; w2 <- w[ind==0, ]
   k <- sum(ind)
   x <- rbind(x1, x2)
   w <- rbind(w1, w2)
   z <- matrix(1, nrow <- n,ncol <- m)   
   alpha_est <- matrix(0, nrow <- n, ncol <- m)   
   gamma_est <- matrix(0, nrow <- m2, ncol <- m)     
   gamma_new <- matrix(0, nrow <- m2, ncol<- m)

   log_Y_new <- matrix(0, nrow <- n, ncol <- m) 
   for (i in 1:k){
       tt <- which(x1[i, ] == 0)
       z[i, tt] <- 0
   }

   beta_est <- est_beta_regression(z, w)   
   alpha_est <- exp(w %*% gamma_est)
   
   for (i in 1:k){
      for (j in 1:m){
         if (x[i,j] == 0){           
            log_Y_new[i, j] <- digamma(alpha_est[i, j])
         }
         else log_Y_new[i, j] <- digamma(z[i, ] %*% alpha_est[i, ]) + log(x[i, j])
      }      
   }
   if (n > k){
     for (i in (k + 1):n){    
       log_Y_new[i, ] <- digamma(sum(alpha_est[i, ])) + log(x[i, ])
     } 
   }  

   gamma_new <- est_gamma_regression(log_Y_new, w, gamma_est)
      
  
   while(sum(abs(gamma_est - gamma_new)) > 1e-4){   
     
      gamma_est <- gamma_new;      alpha_est <- exp(w %*% gamma_est)

      for (i in 1:k){
         for (j in 1:m){
            if (x[i,j] == 0){           
               log_Y_new[i, j] <- digamma(alpha_est[i, j])
            }
            else log_Y_new[i, j] <- digamma(z[i, ] %*% alpha_est[i, ]) + log(x[i, j])
         }      
      }
      if (n > k){
        for (i in (k + 1):n){    
          log_Y_new[i, ] <- digamma(sum(alpha_est[i, ])) + log(x[i, ])
        }  
      }    
      gamma_new <- est_gamma_regression(log_Y_new, w, gamma_est)
    }
   return(rbind(beta_est, gamma_new))
}


res <- function(x, w, alpha1, g){

## This function is to calculate the bootstrap CIs for the parameters in the regression
## x is the observed compositional data; alpha1 is the significant level; g is the repeated times in the bootstrap method.
## The 1st column in the results is the lower bound; 2nd column is the upper bound, 3rd column is the width;
   
   s <- 2
   m <- 3

   est_reg <- est_regression_data(x, w)
   result <- est_reg

   res <- matrix(0, nrow <- 12, ncol <- s + 2)
   u1 <- numeric(g)
   u2 <- numeric(g)

   beta <- matrix(1, nrow<-s, ncol <- m)
   gamma1 <- matrix(1, nrow<-s, ncol <- m)

   beta[,1] <- result[1:2,1]
   beta[,2] <- result[1:2,2]
   beta[,3] <- result[1:2,3]

   gamma1[,1] <- result[3:4,1]
   gamma1[,2] <- result[3:4,2]
   gamma1[,3] <- result[3:4,3]

   c1 <- as.vector(beta)
   c2 <- as.vector(gamma1)
   res[, 1] <- c(c1, c2)

   e <- matrix(0, nrow <- g * s * 2, ncol <- m)
   
   count <- 0;  j <- 0
   while (j < g){
      count <- count + 1; j <- j + 1
      set.seed(count)
      ind_x <- sample(1:n, n, replace = TRUE)
      y <- x[ind_x, ]
      if (min(apply(y, 2, max)) == 0) {count <- count + 1; j <- j - 1}
      else {
          w1 <- w[ind_x, ]  
          e[(1 + (j - 1) * 2 * s):(2 * s * j),] <- est_regression_data(y, w1)
      }   
   }  
   q1 <- floor(g * alpha1 / 2); q2 <- g - q1 + 1


   for (i in 1: m){
      for (k in 1:s){
          for (q in 1:g){
             u1[q] <- e[(k + (q - 1) * 2 * s), i]
             u2[q] <- e[(k + (q - 1) * 2 * s) + s, i]
          }
          u1 <- sort(u1); u2 <- sort(u2)
          res[(i - 1) * s + k, 2] <- sqrt(var(u1))
          res[(i - 1) * s + k + 6, 2] <- sqrt(var(u2))
          res[(i - 1) * s + k, 3] <- u1[q1]; res[(i - 1) * s + k, 4] <- u1[q2]
          res[(i - 1) * s + k + 6, 3] <- u2[q1]; res[(i - 1) * s + k + 6 , 4] <- u2[q2]
      }
   }    
   return(res)
}
