# Supplementary material for: Dirichlet composition distribution for compositional data with zero components: An application to fluorescence in situ hybridization (FISH) detection of chromosome
Source: Biom J. 2021 Dec 16;64(4):714–32. doi: 10.1002/bimj.202000334 (PMC9300144; doi:10.1002/bimj.202000334)
Supplement: Supplementary file 1 — Supporting Information. [file BIMJ-64-714-s001.zip › data and codes submitted to BJ/functions/compare_DM_DCD.R]

## This code is to Compare the performance of DM model and DCD model
##-------------- User-defined functions--------------##  


generate_z <- function(p){

## This function is to generate the indicator vector
## p here is a vector, it is the parameter of the indicator vector


   n1 <- length(p)
   z <- numeric(n1)
   dd <- 0
   while (dd < 1){
      for (i in 1:n1){
         z[i] <- rbinom(1, 1, 1 - p[i])
      }
      if (max(z) == 1) dd <- 1
   }
  return(z)
}

generate_y <- function(alpha){

## This function is to generate the base vector
## alpha here is a vector, it is the parameter of the base vector

   m <- length(alpha)
   y <- numeric(m)
   for (i in 1:m){
      y[i] <- rgamma(1, alpha[i], 1)
   }
  return(y)
}


generate_x <- function(n, p, alpha){

## This function is to generate the compositional data
## n is the required sample size
## p and alpha are the parameters of the indicator vector and base vector respectively

   m <- length(p)
   x <- matrix(0, nrow <- n, ncol <- m)
   i <- 0
   while (i < n){
      i <- i + 1
      z <- generate_z(p)
      y <- generate_y(alpha)
      x[i,] <- z * y / (sum(z * y))
      if (max(z) == 0) i <- i - 1
   }
  return(x)
}

generate_p <- function(para){
   ## para is a matrix,each row is (a_j,b_j)
   m <- dim(para)[1] + 1;  
   z <- numeric(m - 1)
   p <- numeric(m)
   z[1] <- rbeta(1, para[1, 1], para[1, 2])
   p[1] <- z[1]
   for (j in 2:(m-1)){
      z[j] <- rbeta(1, para[j, 1], para[j, 2])
      p[j] <- z[j] * prod(1 - z[1:(j - 1)])
   }
   p[m] <- 1 - sum(p[1:(m - 1)])
  return(p)
}


generate_delta <- function(pi){
   n1 <- length(pi)
   delta <- numeric(n1)
   dd <- 0
   while (dd < 1){
      for (i in 1:n1){
         delta[i] <- rbinom(1, 1, pi[i])
      }
      if (min(delta) == 0) dd = 1
   }
   return(delta)
}

generate_dm <- function(pi_ini, para_ini, m, n){
   y <- matrix(0, nrow <- n, ncol <- m)
   delta <- matrix(0, nrow <- n, ncol <- m)
   prob <- numeric(m)
   p <- matrix(0, nrow <- n, ncol <- m)
   for (i in 1:n){       
       delta[i, - m] <- generate_delta(pi_ini)
       p[i, ] <- generate_p(para_ini)
       prob[ - m] <- p[i, - m] * (1 - delta[i, - m])
       prob[m] <- 1 - sum(prob[1:(m - 1)])
       y[i, ] <- rmultinom(1, size <- 100, prob)
    } 
   return(y)
}


is_zero = function(x){
  ## Here x is a vector
  ## To find  the observation of 0s in the data
  ## y = 0 represent that the vector is 0
  ## n <- length(x)
  y <- 0
  if (min(x) == 0) y <- 1
  return(y)
}

count_zero <- function(y){
  ## y is a vector
  ## this function is to count the zeros in y
  m <- length(y)
  ind <- which(y == 0)
  t <- length(ind)
  return(t)
}

nr_p <- function(z){

## This function is to calculate the MLE for p 
## The Newton-raphson method is employed

   n <- dim(z)[1]   
   p_est <- 1 - apply(z, 2, mean) 
   kk <- n * prod(p_est) / (1 - prod(p_est))
   p_new <- 1 - apply(z, 2, sum) / (n + kk)
   c <- 0
   while(sum(abs(p_est - p_new)) > 1e-5){
       c <- c + 1
       p_est <- p_new
       kk <- n * prod(p_est) / (1 - prod(p_est))
       p_new <- 1 - apply(z, 2, sum) / (n + kk)
   }
   return(p_new)
}


nr_Mstep <- function(log_Y_new, alpha_est){

## This function is to calculate the MLE for alpha in each M step
## The Newton-raphson method is employed

   l1 <- apply(log_Y_new, 2, mean) - digamma(alpha_est)
   l2 <- - trigamma(alpha_est)
   alpha_new <- alpha_est - l1 / l2; cc <- 1
   m <- length(alpha_est)

   while( (sum(abs(alpha_est - alpha_new)) > 1e-5) & (cc < 30) ){
       cc <- cc + 1
       alpha_est <- alpha_new
       l1 <- apply(log_Y_new, 2, mean) - digamma(alpha_est)
       l2 <- - trigamma(alpha_est)
       alpha_new <- alpha_est - l1 / l2
       for (i in 1:m){
          if (alpha_new[i] < 0) {alpha_new[i] <- 0.01; cc<- 35}
       }

   }
   return(alpha_new)
}

likelihood <- function(log.Y, alpha){

## This function is  to calculate the kernel likelihood of the complete data
## This function is used in the stop rule in the iteration

  n <- dim(log.Y)[1]
  m <- length(alpha)
  l <- 0
  for (i in 1:n){     
        l <- l + sum((alpha - 1) * log.Y[i,] - lgamma(alpha))     
  }
  return(l)
}


est_compositional_data <- function(x){

## This function is to calculate the MLEs of the parameters
## x is the observed compositional data

   n <- dim(x)[1]; m <- dim(x)[2]
   alpha_new <- numeric(m)   
   ind <- apply(x, 1, is_zero)
   x1 <- x[ind == 1,]; x2 <- x[ind == 0,]  ## There is 0 in x1, and x2 are all non zeros.
   k <- sum(ind)
   x <- rbind(x1, x2)
   alpha_est <- rep(2, m)      
   z <- matrix(1, nrow <- n, ncol<- m)   
   log_Y_new <- matrix(0, nrow <- n, ncol <- m) 
   for (i in 1:k){
       tt <- which(x1[i, ] == 0)
       z[i, tt] <- 0
   }
   if (k < n){
     for (i in (k + 1):n){    
        log_Y_new[i, ] <- digamma(sum(alpha_est)) + log(x[i, ])
     }
   }
   for (i in 1:k){
      for (j in 1:m){
         if (x[i, j] == 0){           
            log_Y_new[i, j] <- digamma(alpha_est[j])
         }  else {
             log_Y_new[i, j] <- digamma(z[i, ] %*% alpha_est) + log(x[i, j])
         }
      }      
   }
 
   alpha_new <- nr_Mstep(log_Y_new, alpha_est) 
   p_new <- nr_p(z)   

   c <- 1
   while(abs(likelihood(log_Y_new, alpha_est) - likelihood(log_Y_new, alpha_new)) > 1e-3){   
      c <- c + 1
      alpha_est <- alpha_new; p_est <- p_new
      if (k < n){
        for (i in (k + 1):n){    
           log_Y_new[i, ] <- digamma(sum(alpha_est)) + log(x[i, ])
        }
      }
      for (i in 1:k){
         for (j in 1:m){
            if (x[i, j] == 0){           
               log_Y_new[i, j] <- digamma(alpha_est[j])
            }  else {
                log_Y_new[i, j] <- digamma(z[i, ] %*% alpha_est) + log(x[i, j])
            }
         }     
      } 
      alpha_new <- nr_Mstep(log_Y_new, alpha_est)     
   }
   return(c(alpha_new, p_new))
}


nr_DM <- function(log_Y_new, alpha_est){  
## To calculate the MLE in M-step 

   l1 <- digamma(alpha_est) - digamma(sum(alpha_est)) - apply(log_Y_new, 2, mean)   
   l2 <- trigamma(alpha_est) - trigamma(sum(alpha_est))
   alpha_new <- alpha_est - l1 / l2
   m <- length(alpha_est)
   cc <- 1
   while((sum(abs(alpha_est - alpha_new)) > 1e-5)&(cc < 10)){
       cc <- cc+1
       alpha_est <- alpha_new
       l1 <- digamma(alpha_est) - digamma(sum(alpha_est)) - apply(log_Y_new, 2, mean)   
       l2 <- trigamma(alpha_est) - trigamma(sum(alpha_est))
       alpha_new <- alpha_est - l1 / l2
       for (i in 1:m){
          if (alpha_new[i] < 0) {alpha_new[i] <- 0.01; cc <- 20}
       }
   }
   return(alpha_new)
}

tru <- function(para){
## to make the parameters a and b greater than 0. 
   n <- dim(para)[1]; m <- dim(para)[2]
   for (i in 1:n){
       for (j in 1:m){
             if (para[i, j] < 0) para[i,j] <- 0.01
       }
   }
  return(para)
}


est_DM <-function(y){
## The main function to calculate the MLE in ZIGDM model.

    n <- dim(y)[1];  m <- dim(y)[2]

    para_est <- matrix(2, nrow <- m-1, ncol <- 2)    
    para_new <- matrix(0, nrow <- m-1, ncol <- 2)
    delta_est <- matrix(0, nrow <- n, ncol <- m-1)
    delta_new <- matrix(0, nrow <- n, ncol <- m-1)

    
    ind <- apply(y[, -m], 1, is_zero)
    y1 <- y[ind == 1,]; y2 <- y[ind == 0,]  ## There is 0 in x1, and x2 are all non zeros.
    k <- sum(ind)
    y <- rbind(y1, y2)
 
    if (k==1) y1 <- t(as.matrix(y1))
    for (i in 1:k){
       tt <- which(y1[i, -m] == 0)
       delta_est[i, tt] <- 1
    }
    pi_est <- apply(delta_est, 2, mean)


    a <- matrix(1, nrow <- n, ncol <- m-1)
    b <- matrix(1, nrow <- n, ncol <- m-1)
    a_star <- matrix(0, nrow <- n, ncol <- m-1)
    b_star <- matrix(0, nrow <- n, ncol <- m-1)

    for (i in 1:(m - 1)){
       a[, i] <- para_est[i, 1]
       b[, i] <- para_est[i, 2]
    }
          
    a_star <- a + y[, - m]
    for (i in 1:n){
        for (j in 1:(m - 1)){
            b_star[i, j] <- b[i, j] + sum(y[i, (j + 1):m])
        }
    }
    cc_star <- digamma(a_star + b_star)
    aa_star <- digamma(a_star) - cc_star  
    bb_star <- digamma(b_star) - cc_star        
   
    for (i in 1:k){
       tt <- which(y1[i, -m] == 0)       
       delta_new[i, tt] <- pi_est[tt] / (pi_est[tt] + (1- pi_est[tt]) * beta(a_star[i, tt], b_star[i, tt]) / beta(a[1, tt], b[1, tt]))
       aa_star[i, tt] <- digamma(a[i, tt]) - digamma(a[i, tt] + b[i, tt])
       bb_star[i, tt] <- digamma(b[i, tt]) - digamma(a[i, tt] + b[i, tt])
    }
    pi_new <- apply(delta_new, 2, mean)

    for (l in 1:(m-1)){
      log_Y_new <- cbind(aa_star[, l], bb_star[, l])
      alpha_est <- c(a[1, l], b[1, l])
      para_new[l, ] <- nr_DM(log_Y_new, alpha_est)
    }
    para_new <- tru(para_new)

    while (abs(sum(para_est - para_new)) > 1e-3){
        para_est <- para_new

        for (i in 1:k){
          tt <- which(y1[i, -m] == 0)
          delta_est[i, tt] <- 1
         }
         pi_est <- apply(delta_est, 2, mean)       


         for (i in 1:(m - 1)){
            a[, i] <- para_est[i, 1]
            b[, i] <- para_est[i, 2]
         }
          
         a_star <- a + y[,-m]
         for (i in 1:n){
            for (j in 1:(m-1)){
                b_star[i, j] <- b[i, j] + sum(y[i, (j + 1):m])
            }
         }
         cc_star <- digamma(a_star + b_star)
         aa_star <- digamma(a_star) - cc_star  
         bb_star <- digamma(b_star) - cc_star        
   
         for (i in 1:k){
            tt <- which(y1[i, - m] == 0)       
            delta_new[i, tt] <- pi_est[tt] / (pi_est[tt] + (1 - pi_est[tt]) * beta(a_star[i, tt], b_star[i, tt]) / beta(a[1, tt], b[1, tt]))
            aa_star[i, tt] <- digamma(a[i, tt]) - digamma(a[i, tt] + b[i, tt])
            bb_star[i, tt] <- digamma(b[i, tt]) - digamma(a[i, tt] + b[i, tt])
         }
         pi_new <- apply(delta_new, 2, mean)

         for (l in 1:(m-1)){
            log_Y_new <- cbind(aa_star[, l], bb_star[, l])
            alpha_est <- c(a[2, l], b[2, l])
            para_new[l, ] <- nr_DM(log_Y_new, alpha_est)
         }
         para_new <- tru(para_new)
     }
    return(cbind(para_new, pi_new))
}


comp <- function(y){
## Make the obervations in ZIGDM to be a commpositional observation.
   n <- dim(y)[1]; m <- dim(y)[2]
   x <- matrix(0, nrow <- n, ncol <- m)
   for (i in 1:n){
       a <- sum(y[i, ])
       x[i, ] <- y[i, ] / a
   }
   return(x)
}


compare_1 <- function(para_ab, para_pi, sample_size, nn, num, m){
## para_ab are the parameters of a and b, para_ini[1:2, 1] <- a1,  para_ini[1:2, 2]<- b1
## para_pi are the parameters of pi, there are 4 parameters settings.
## nn is the N in the DM model.

   n1 <- dim(para_ab)[1]/2
   n2 <- length(sample_size)
   n3 <- dim(para_pi)[1]

   res <- matrix(0, nrow <- 9, ncol <- 8)

   for (i in 1:n1){
      para_ini <- para_ab[(1 + (i - 1) * 2): (2 * i), ]

      for (j in 1:n2){
          n <- sample_size[j]

          for (k in 1:n3){           
              pi_ini <- para_pi[k, ]
              delta <- matrix(0, nrow <- n, ncol <- m)
              prob <- numeric(m)
              p <- matrix(0, nrow <- n, ncol <- m)
              para_ee <- matrix(0, nrow <- m - 1, ncol <- 3)

              y <- matrix(0, nrow <- n, ncol <- m)
              est <- array(0, dim <- c(num, m - 1, 3))

              d1 <- numeric(num)
              d2 <- numeric(num)

              for (jj in 1:num){
                  set.seed(jj+2000)
                  y <- generate_dm(pi_ini, para_ini, m, n)   
                  e <- est_DM(y)
                  n <- dim(y)[1]; m <- dim(y)[2]
                  para <- e[, - m]
                  pi <- e[, m]
                  delta <- matrix(0, nrow <- n, ncol <- m)
                  prob <- numeric(m)
                  p <- matrix(0, nrow <- n, ncol <- m)
                  y1 <- matrix(0, nrow <- n, ncol <- m)

                  set.seed(jj+3000)
                  y1 <- generate_dm(pi, para, m, n) 

                  d1[jj] <- sum(((y1 - y) / nn) ^2)
  
                  x <- comp(y)
                  e2 <- est_compositional_data(x)
                  alpha <- e2[1:m];
                  p1 <- e2[(m + 1):(2 * m)]

                  set.seed(jj+4000)
                  y2 <- generate_x(n, p1, alpha)
                  d2[jj] <- sum(((y / nn - y2))^2)
                }   
              res[j + (i - 1)*3, 1 + (k - 1) * 2] <- mean(d1)
              res[j + (i - 1)*3, k * 2] <- mean(d2)        
          }
      }
   }
  return(res)
}


compare_2 <- function(para_alpha, para_p, sample_size, nn, num, m){
## para_ab are the parameters of a and b, para_ini[1:2, 1] <- a1,  para_ini[1:2, 2]<- b1
## para_pi are the parameters of pi, there are 4 parameters settings.
## nn is the N in the DM model.

   n1 <- dim(para_alpha)[1]
   n2 <- length(sample_size)
   n3 <- dim(para_p)[1]

   res <- matrix(0, nrow <- 9, ncol <- 8)

   for (i in 1:n1){
      alpha <- para_alpha[i, ]

      for (j in 1:n2){
          n <- sample_size[j]

          for (k in 1:n3){           
              p <- para_p[k, ]             
              p3 <- matrix(0, nrow <- n, ncol <- m)
              y3 <- matrix(0, nrow <- n, ncol <- m)

              d3 <- numeric(num)
              d4 <- numeric(num)

              for (jj in 1:num){
                  set.seed(jj+10000)
                  x <- generate_x(n, p, alpha)
                  e3 <- est_DM(round(x * nn, 0))
                  para <- e3[, -m]
                  pi <- e3[, m]
                  

                  set.seed(jj+15000)
                  y3 <- generate_dm(pi, para, m, n)
                  d3[jj]<- sum((y3 / nn - x)^2)   
                  e4 <- est_compositional_data(x)
                  alpha0 <- e4[1:m]
                  p1 <- e4[(m + 1):(2 * m)]


                  set.seed(jj+20000)
                  y4 <- generate_x(n, p1, alpha0)
                  d4[jj] <- sum(((x - y4)) ^2)
                }   
              res[j + (i - 1)*3, 1 + (k - 1) * 2] <- mean(d3)
              res[j + (i - 1)*3, k * 2] <- mean(d4)        
          }
      }
   }
  return(res)
}
