# Supplementary material for: Dirichlet composition distribution for compositional data with zero components: An application to fluorescence in situ hybridization (FISH) detection of chromosome
Source: Biom J. 2021 Dec 16;64(4):714–32. doi: 10.1002/bimj.202000334 (PMC9300144; doi:10.1002/bimj.202000334)
Supplement: Supplementary file 1 — Supporting Information. [file BIMJ-64-714-s001.zip › data and codes submitted to BJ/functions/test.R]

## This code is the user-defined functions to calculate type I error rate and power of the test.

##-------------- User-defined functions--------------##  

generate_z <- function(p){

## This function is to generate the indicator vector
## p here is a vector, it is the parameter of the indicator vector


   n1 <- length(p)
   z <- numeric(n1)
   dd <- 0
   while (dd < 1){
      for (i in 1:n1){
         z[i] <- rbinom(1, 1, 1 - p[i])
      }
      if (max(z) == 1) dd <- 1
   }
  return(z)
}

generate_y <- function(alpha){

## This function is to generate the base vector
## alpha here is a vector, it is the parameter of the base vector

   m <- length(alpha)
   y <- numeric(m)
   for (i in 1:m){
      y[i] <- rgamma(1, alpha[i], 1)
   }
  return(y)
}


generate_x <- function(n, beta, gamma1){
   
   s <- dim(beta)[1]; m <- dim(beta)[2]
   w <- matrix(1, nrow <- n, ncol <- s)
   x <- matrix(0, nrow <- n, ncol <- m)
   z <- matrix(0, nrow <- n, ncol <- m)
   u <- matrix(0, nrow <- n, ncol <- m)  
   
   pp <- matrix(1, nrow <- n, ncol <- m)
   alpha <- matrix(1, nrow <- n, ncol <- m)

   for (j in 1:n){
       w[j, ] <- rnorm(s, mean <- 0, sd <- 1)
       e1 <- w[j, ] %*% beta
       e2 <- w[j, ] %*% gamma1
       pp[j, ] <- exp(e1) / (1 + exp(e1))
       alpha[j, ] <- exp(e2)      
    }
   i <- 0
   while (i < n){
      i <- i + 1
      z[i,] <- generate_z(pp[i, ])
      u[i,] <- generate_y(alpha[i, ])
      x[i,] <- z[i, ] * u[i, ] / (sum(z[i, ] * u[i, ]))
      if ((max(z[i, ] * u[i, ]) == 0) | (min(u[i, ]) == 0)) i <- i - 1      
   }
   result <- rbind(w, x)
  return(result)
}


is_zero <- function(x){

  ## This function is to test whether there is zero element in the vector
  ## y=1 means there is zero element in the vector in the vector x.
 
  y <- 0
  if (min(x) == 0) y <- 1
  return(y)
}

est_beta_regression <- function(z, w){

## This function is to calculate the beta in the regression
## z is the indicator variable and w is the covariates

   n <- dim(z)[1]; m <- dim(z)[2]   
   n2 <- dim(w)[1]; m2 <- dim(w)[2]   
   p <- matrix(0, nrow <- n, ncol <- m)
   beta_est <- matrix(0, nrow <- m2, ncol <- m)
   j_beta <- array(0, dim <- c(m2, m2, m))
   beta_new <- matrix(0, nrow <- m2, ncol <- m)
   c <- matrix(0, nrow <- n, ncol <- m)
   c1 <- matrix(0, nrow <- n, ncol <- m)
   k <- numeric(n)

   for (i in 1:n){
      for (j in 1:m){         
         p[i, j] <- exp(w[i, ] %*% beta_est[, j]) / (1 + exp(w[i, ] %*% beta_est[, j]))  
      }  
      c[i, ] <- rep(prod(p[i, ])/(1 - prod(p[i, ])), m)         
   }
   
   partial_beta <- t(w) %*% (1 - z - p) + t(w) %*% (( 1- p) * c)

   for (j in 1:m){    
       j_beta[, , j] <- -t(w) %*% diag(p[, j]*(1 - p[, j]) * (1 + c[, j])) %*% w
       beta_new[, j] <- beta_est[, j] - solve(j_beta[, , j]) %*% partial_beta[, j]
   }
   
   cc <- 1
   while((sum(abs(beta_est - beta_new)) > 1e-3) & (cc < 40)){   
      cc <- cc + 1
      beta_est <- beta_new    
      for (i in 1:n){
         for (j in 1:m){
            p[i, j] <- 1 - 1 / (1 + exp(w[i, ] %*% beta_est[, j]))  
         }
         c[i, ] <- rep(prod(p[i, ])/(1 - prod(p[i, ])), m)            
      }
      
      partial_beta <- t(w) %*% (1 - z - p) + t(w) %*% ((1 - p) * c)

      for (j in 1:m){     
          j_beta[, , j] <- - t(w) %*% diag(p[, j] * (1 - p[, j])*(1 + c[, j])) %*% w
          beta_new[, j] <- beta_est[, j] - solve(j_beta[, , j]) %*% partial_beta[, j]
      }  
  }
   return(beta_new)
}

est_gamma_regression <- function(log_Y_new, w, gamma_est){

## This function is to calculate the gamma in the regression
## log_Y_new is the log(Y) and w is the covariates

   n <- dim(log_Y_new)[1]; m <- dim(log_Y_new)[2]   
   n2 <- dim(w)[1]; m2 <- dim(w)[2]   
   j_gamma <- array(0, dim <- c(m2, m2, m))
   gamma_new <- matrix(0, nrow <- m2, ncol <- m)
     
   alpha_est <- exp(w %*% gamma_est)   
   partial_gamma <- t(w) %*% ((log_Y_new - digamma(alpha_est))*alpha_est)

   for (j in 1:m){       
       a <- c(log_Y_new[, j] * alpha_est[, j] - trigamma(alpha_est[, j]) * alpha_est[, j]^2 - digamma(alpha_est[, j]) * alpha_est[, j])
       j_gamma[, , j] <- -t(w) %*% diag(a) %*% w       
       gamma_new[, j] <- gamma_est[, j] + solve(j_gamma[, , j]) %*% partial_gamma[, j]
   }
   
   c <- 1
   while(sum(abs(gamma_est - gamma_new)) > 1e-1){   
      c <- c + 1
      gamma_est <- gamma_new
      
      alpha_est <- exp(w %*% gamma_est)      
      partial_gamma <- t(w) %*% ((log_Y_new - digamma(alpha_est)) * alpha_est)

      for (j in 1:m){         
          a <- c(log_Y_new[, j] * alpha_est[, j] - trigamma(alpha_est[, j]) * alpha_est[, j]^2 - digamma(alpha_est[, j]) * alpha_est[, j])
          j_gamma[,,j] <- -t(w) %*% diag(a) %*% w 
          gamma_new[,j] <- gamma_est[, j] + solve(j_gamma[, , j]) %*% partial_gamma[, j]
      }
    }
   return(gamma_new)
}


est_gamma_regression <- function(log_Y_new, w, gamma_est){

## This function is to calculate the gamma in the regression
## log_Y_new is the log(Y) and w is the covariates

   n <- dim(log_Y_new)[1]; m <- dim(log_Y_new)[2]   
   n2 <- dim(w)[1]; m2 <- dim(w)[2]   
   j_gamma <- array(0, dim <- c(m2, m2, m))
   gamma_new <- matrix(0, nrow <- m2,ncol <- m)
     
   alpha_est <- exp(w %*% gamma_est)   
   partial_gamma <- t(w) %*% ((log_Y_new - digamma(alpha_est)) * alpha_est)

   for (j in 1:m){       
       a <- c(log_Y_new[, j] * alpha_est[, j] - trigamma(alpha_est[, j]) * alpha_est[, j] ^ 2 - digamma(alpha_est[, j]) * alpha_est[, j])
       j_gamma[, , j] <- - t(w) %*% diag(a) %*% w       
       gamma_new[, j] <- gamma_est[, j] + solve(j_gamma[, , j]) %*% partial_gamma[, j]
   }
   
   c <- 1
   while(sum(abs(gamma_est - gamma_new)) > 1e-1){   
      c <- c + 1
      gamma_est <- gamma_new
      
      alpha_est <- exp(w %*% gamma_est)      
      partial_gamma <- t(w) %*% ((log_Y_new - digamma(alpha_est)) * alpha_est)

      for (j in 1:m){         
          a <- c(log_Y_new[, j] * alpha_est[, j] - trigamma(alpha_est[, j]) * alpha_est[, j]^2 - digamma(alpha_est[, j]) * alpha_est[, j])
          j_gamma[, , j] <- - t(w) %*% diag(a) %*% w 
          gamma_new[, j] <- gamma_est[, j] + solve(j_gamma[, , j]) %*% partial_gamma[, j]
      }
    }
   return(gamma_new)
}


est_regression_data <- function(x, w){

## This function is to calculate the beta and gamma in the regression
## x is the observed compositional data and w is the covariates

   n <- dim(x)[1]; m <- dim(x)[2]   
   n2 <- dim(w)[1]; m2 <- dim(w)[2]
   ind <- apply(x, 1, is_zero)
   x1 <- x[ind == 1, ]; x2 <- x[ind == 0, ]  ## There is 0 in x1, and x2 are all non zeros.
   w1 <- w[ind == 1, ]; w2 <- w[ind == 0, ]
   k <- sum(ind)
   x <- rbind(x1, x2)
   w <- rbind(w1, w2)
   z <- matrix(1, nrow <- n,ncol <- m)   
   alpha_est <- matrix(0, nrow <- n, ncol <- m)   
   gamma_est <- matrix(0, nrow <- m2, ncol <- m)     
   gamma_new <- matrix(0, nrow <- m2, ncol<- m)

   log_Y_new <- matrix(0, nrow <- n, ncol <- m) 
   for (i in 1:k){
       tt <- which(x1[i, ] == 0)
       z[i, tt] <- 0
   }

   beta_est <- est_beta_regression(z, w)   
   alpha_est <- exp(w %*% gamma_est)
   
   for (i in 1:k){
      for (j in 1:m){
         if (x[i, j] == 0){           
            log_Y_new[i, j] <- digamma(alpha_est[i, j])
         }
         else log_Y_new[i, j] <- digamma(z[i, ] %*% alpha_est[i, ])+ log(x[i, j])
      }      
   }
   if (n > k){
     for (i in (k + 1) : n){    
       log_Y_new[i, ] <- digamma(sum(alpha_est[i, ])) + log(x[i, ])
     } 
   }  

   gamma_new <- est_gamma_regression(log_Y_new, w, gamma_est)
      
   c <- 1
   while(sum(abs(gamma_est - gamma_new)) > 1e-3){   
      c <- c + 1
      gamma_est <- gamma_new;      alpha_est <- exp(w %*% gamma_est)

      for (i in 1:k){
         for (j in 1:m){
            if (x[i, j] == 0){           
               log_Y_new[i, j] <- digamma(alpha_est[i, j])
            }
            else log_Y_new[i, j] <- digamma(z[i, ] %*% alpha_est[i, ]) + log(x[i, j])
         }      
      }
      if (n > k){
        for (i in (k + 1) : n){    
          log_Y_new[i, ] <- digamma(sum(alpha_est[i, ])) + log(x[i, ])
        }  
      }    
      gamma_new <- est_gamma_regression(log_Y_new, w, gamma_est)
    }
   return(rbind(beta_est, gamma_new))
}


beta_test <- function(beta_0, beta, gamma1, n, m, s, num){

## This function is to calculate the simulated type I error rate and power for the beta only!

   pp <- matrix(1, nrow <- n, ncol <- m)
   alpha <- matrix(1, nrow <- n, ncol <- m)
   p_1 <- matrix(1, nrow <- n, ncol <- m)
   alpha_1 <- matrix(1, nrow <- n, ncol <- m)
   z <- matrix(1, nrow <- n, ncol <- m)  
   w <- matrix(1, nrow <- n, ncol <- s)
   x <- matrix(1, nrow <- n, ncol <- s)

   e <- matrix(0, nrow <- num * s, ncol <- m)

   count <- numeric(num)

   for (j in 1:num){
      set.seed(j)
      u1 <- generate_x(n, beta, gamma1)
      w <- u1[1:n, ]
      x <- u1[(n + 1):(2*n), ]
      prod_p0 <- numeric(n)
      prod_p1 <- numeric(n)

      u0 <- numeric(n)
      u1 <- numeric(n)
      ind <- apply(x, 1, is_zero)
      x1 <- x[ind == 1,]; x2 <- x[ind == 0, ]  ## There is 0 in X1, and X2 are all non zeros.
      w1 <- w[ind == 1,]; w2 <- w[ind == 0, ]
      k <- sum(ind)
      x <- rbind(x1, x2)
      w <- rbind(w1, w2)
      z <- matrix(1, nrow <- n, ncol <- m) 

      for (i in 1:k){
          tt <- which(x1[i, ] == 0)
          z[i, tt] <- 0
      }

      e[(1 + (j - 1)*s) : (s*j),] <- est_beta_regression(z, w)   
      beta_1 <-  e[(1 + (j - 1) * s) : (s * j), ]   
    
      p_0 <- exp(w %*% beta_0) / (1 + exp(w %*% beta_0))
      p_1 <- exp(w %*% beta_1) / (1 + exp(w %*% beta_1)) 

      for (i in 1:n){      
          prod_p0[i] <- prod(p_0[i, ])
          prod_p1[i] <- prod(p_1[i, ])  
      }
  
      fenzi <- sum(log(p_0)) - sum(z * w %*% beta_0) - sum(log(1 - prod_p0))
      fenmu <- sum(log(p_1)) - sum(z * w %*% beta_1) - sum(log(1 - prod_p1))
      jieguo <- - 2 * (fenzi - fenmu)
      if(jieguo > qchisq(0.95, s * m, ncp <- 0)) count[j] <- 1
   }
      return(mean(count))
}

gamma_test <- function(beta, gamma1_0, gamma1, n, m, s, num){
## This function is to test the power for gamma and beta and gamma at the same time
  
   pp <- matrix(1, nrow <- n, ncol <- m)
   alpha <- matrix(1, nrow <- n, ncol <- m)
   p_1 <- matrix(1, nrow <- n, ncol <- m)
   alpha_1 <- matrix(1, nrow <- n, ncol <- m)
   z <- matrix(1, nrow <- n,ncol <- m)  
   w <- matrix(1, nrow <- n, ncol <-s)
   x <- matrix(1, nrow<-n, ncol <-s)

   gamma1_1 <- matrix(0, nrow <- s, ncol <- m)   

   e <- matrix(0, nrow <- num * s * 2, ncol <- m)

   count <- numeric(num)

   for (j in 1:num){
   
      set.seed(j+1000)
      u1 <- generate_x(n, beta, gamma1)
      w <- u1[1:n, ]
      x <- u1[(n + 1):(2*n), ]


      u0 <- numeric(n)
      u1 <- numeric(n)
      ind <- apply(x, 1, is_zero)
      x1 <- x[ind == 1,]; x2 <- x[ind == 0,]  ## There is 0 in x1, and x2 are all non zeros.
      w1 <- w[ind == 1,]; w2 <- w[ind == 0,]
      k <- sum(ind)
      x <- rbind(x1, x2)
      w <- rbind(w1, w2)
      z <- matrix(1, nrow <- n, ncol <- m) 
      for (i in 1:k){
         tt <- which(x1[i, ]==0)
         z[i, tt] <- 0
      }

      e[(1 + (j - 1) * 2 * s):(2 * s * j), ] <- est_regression_data(x, w)      
      gamma1_1 <-  e[(1 + (j - 1) * 2 * s + s):(2 * s * j), ]
   
      alpha_0 <- exp(w %*% gamma1_0) 
      alpha_1 <- exp(w %*% gamma1_1)

      for (i in 1:k){
         J1 <- which(x[i, ]>0)       
     
         u0[i] <- lgamma(sum(alpha_0[i, J1])) - sum(lgamma(alpha_0[i, J1]))
         u0[i] <- u0[i] + sum((alpha_0[i, J1] - 1)*log(x[i, J1]))

         u1[i] <- lgamma(sum(alpha_1[i, J1])) - sum(lgamma(alpha_1[i, J1]))
         u1[i] <- u1[i] + sum((alpha_1[i, J1] - 1) * log(x[i, J1]))      
      }
      if (k < n){
        for (i in (k + 1):n){       
           u0[i] <- lgamma(sum(alpha_0[i, ])) - sum(lgamma(alpha_0[i, ]))
           u0[i] <- u0[i] + sum((alpha_0[i, ] - 1) * log(x[i, ]))

           u1[i] <- lgamma(sum(alpha_1[i, ])) - sum(lgamma(alpha_1[i, ]))
           u1[i] <- u1[i] + sum((alpha_1[i, ] - 1) * log(x[i, ]))
        }
      }
      fenzi <- sum(u0)
      fenmu <- sum(u1)
      jieguo <- -2 * (fenzi - fenmu)
      if(jieguo > qchisq(0.95, s*m, ncp <- 0)) count[j] <- 1
   }
   return(mean(count))
}


para_test <- function(beta_0, beta, gamma1_0, gamma1, n, m, s, num){
## This function is to test the power for gamma and beta and gamma at the same time


   pp <- matrix(1, nrow <- n, ncol <- m)
   alpha <- matrix(1, nrow <- n, ncol <- m)
   p_1 <- matrix(1, nrow <- n, ncol <- m)
   alpha_1 <- matrix(1, nrow <- n, ncol <- m)
   z <- matrix(1, nrow <- n,ncol <- m)  
   w <- matrix(1, nrow<-n, ncol <- s)
   x <- matrix(1, nrow<-n, ncol <-s)

   gamma1_1 <- matrix(0, nrow <- s, ncol <- m)   

   e <- matrix(0, nrow <- num * s * 2, ncol <- m)

   count <- numeric(num)

   for (j in 1:num){
      set.seed(j+5000)
      u1 <- generate_x(n, beta, gamma1)
      w <- u1[1:n, ]
      x <- u1[(n + 1):(2*n), ]

      prod_p0 <- numeric(n)
      prod_p1 <- numeric(n)

      u0 <- numeric(n)
      u1 <- numeric(n)
      ind <- apply(x, 1, is_zero)
      x1 <- x[ind == 1,]; x2 <- x[ind == 0,]  ## There is 0 in x1, and x2 are all non zeros.
      w1 <- w[ind == 1,]; w2 <- w[ind == 0,]
      k <- sum(ind)
      x <- rbind(x1, x2)
      w <- rbind(w1, w2)
      z <- matrix(1, nrow <- n, ncol <- m) 


      for (i in 1:k){
          tt <- which(x1[i, ] == 0)
          z[i, tt] <- 0
      }

      beta_1 <- est_beta_regression(z, w)        
    
      p_0 <- exp(w %*% beta_0) / (1 + exp(w %*% beta_0))
      p_1 <- exp(w %*% beta_1) / (1 + exp(w %*% beta_1)) 

      for (i in 1:n){      
          prod_p0[i] <- prod(p_0[i, ])
          prod_p1[i] <- prod(p_1[i, ])  
      }
  
      fenzi <- sum(log(p_0)) - sum(z * w %*% beta_0) - sum(log(1 - prod_p0))
      fenmu <- sum(log(p_1)) - sum(z * w %*% beta_1) - sum(log(1 - prod_p1))
      jieguo1 <- - 2 * (fenzi - fenmu)

      
      e[(1 + (j - 1) * 2 * s):(2 * s * j), ] <- est_regression_data(x, w)      
      gamma1_1 <-  e[(1 + (j - 1) * 2 * s + s):(2 * s * j), ]
   
      alpha_0 <- exp(w %*% gamma1_0) 
      alpha_1 <- exp(w %*% gamma1_1)

      for (i in 1:k){
         J1 <- which(x[i, ]>0)       
     
         u0[i] <- lgamma(sum(alpha_0[i, J1])) - sum(lgamma(alpha_0[i, J1]))
         u0[i] <- u0[i]+sum((alpha_0[i, J1] - 1)*log(x[i, J1]))

         u1[i] <- lgamma(sum(alpha_1[i, J1])) - sum(lgamma(alpha_1[i, J1]))
         u1[i] <- u1[i] + sum((alpha_1[i, J1] - 1) * log(x[i, J1]))      
      }
      if (k < n){
        for (i in (k + 1):n){       
           u0[i] <- lgamma(sum(alpha_0[i, ])) - sum(lgamma(alpha_0[i, ]))
           u0[i] <- u0[i] + sum((alpha_0[i, ] - 1) * log(x[i, ]))

           u1[i] <- lgamma(sum(alpha_1[i, ])) - sum(lgamma(alpha_1[i, ]))
           u1[i] <- u1[i] + sum((alpha_1[i, ] - 1) * log(x[i, ]))
        }
      }
      fenzi <- sum(u0)
      fenmu <- sum(u1)
      jieguo <- -2 * (fenzi - fenmu)
      if(jieguo + jieguo1 > qchisq(0.95, 2*s*m, ncp <- 0)) count[j] <- 1
   }
   return(mean(count))
}


res_typeIerror <- function(sample_size){
   n1 <- length(sample_size)
   res <- matrix(0, 3, n1)
   num <- 1000
   s <- 3  ## s here is the number of covariates
   m <- 3
##------------Case I--------------##
   gamma1 <- matrix(0, nrow <- s,ncol <- m)
   gamma1[, 1] <- c(-1, -1, 2)
   gamma1[, 2] <- c(-2.5, 2, -2)
   gamma1[, 3] <- c(-1, 1, -2)
   beta <- matrix(0, nrow <- s,ncol <- m)
   beta_0 <- matrix(0, nrow <- s, ncol <- 3)
     
   for (i in 1:n1){
      n <- sample_size[i]
      res[1, i] <- beta_test(beta_0, beta, gamma1, n, m, s, num)
   }
##------------Case II  --------------##   
   beta <- matrix(0, nrow <- s,ncol <- m)
   beta[, 1] <- c(0.2, -2, 1)
   beta[, 2] <- c(0.3, -1, 0.5)
   beta[, 3] <- c(-1, -3, 3)
   gamma1 <- matrix(0, nrow <- s,ncol <- m)
   gamma1_0 <- matrix(0, nrow <- s, ncol <- 3)
   for (i in 1:n1){
      n <- sample_size[i]
      res[2, i] <- gamma_test(beta, gamma1_0, gamma1, n, m, s, num)
   }
##------------Case III--------------##
   gamma1 <- matrix(0, nrow <- s,ncol <- m)
   beta <- matrix(0, nrow <- s,ncol <- m)

   beta_0 <- matrix(0, nrow <- s, ncol <- 3)
   gamma1_0 <- matrix(0, nrow <- s, ncol <- m)

   for (i in 1:n1){
      n <- sample_size[i]
      res[3, i] <- para_test(beta_0, beta, gamma1_0, gamma1, n, m, s, num)
   }   
   return(res)
}


res_power <- function(sample_size){
   n1 <- length(sample_size)
   res <- matrix(0, 3, n1)
   num <- 1000
   s <- 3  ## s here is the number of covariates
   m <- 3
##------------Case I--------------##
   gamma1 <- matrix(0, nrow <- s, ncol <- m)
   beta <- matrix(0, nrow <- s, ncol <- m)
   beta[, 2] <- c(0.3, -1, 0.5)
   beta_0 <- matrix(0, nrow <- s, ncol <- 3)   
   
   for (i in 1:n1){
      n <- sample_size[i]
      res[1, i] <- beta_test(beta_0, beta, gamma1, n, m, s, num)
   }
##------------Case II--------------##   
  gamma1 <- matrix(0, nrow <- s, ncol <- m)
  gamma1[, 2] <- c(-2.5, 2, -2)
  beta <- matrix(0, nrow <- s, ncol <- m)
  gamma1_0 <- matrix(0, nrow <- s, ncol <- m)

   for (i in 1:n1){
      n <- sample_size[i]
      res[2, i] <- gamma_test(beta, gamma1_0, gamma1, n, m, s, num)
   }
##------------Case II--------------##
   gamma1 <- matrix(0, nrow <- s, ncol <- m)
   gamma1[, 2] <- c(-2.5, 2, -2)


   beta <- matrix(0, nrow <- s,ncol <- m)
   gamma1[, 2] <- c(-2.5, 2, -2)


   beta_0 <- matrix(0, nrow <- s, ncol <- 3)
   gamma1_0 <- matrix(0, nrow <- s, ncol <- m)


   for (i in 1:n1){
      n <- sample_size[i]
      res[3, i] <- para_test(beta_0, beta, gamma1_0, gamma1, n, m, s, num)
   }   
   return(res)
}
