# Supplementary material for: Dirichlet composition distribution for compositional data with zero components: An application to fluorescence in situ hybridization (FISH) detection of chromosome
Source: Biom J. 2021 Dec 16;64(4):714–32. doi: 10.1002/bimj.202000334 (PMC9300144; doi:10.1002/bimj.202000334)
Supplement: Supplementary file 1 — Supporting Information. [file BIMJ-64-714-s001.zip › data and codes submitted to BJ/master_data1.R]

#####################################################
## This is the R code for the Data analysis: Table 8
#####################################################

#-------now source the functions:-------------##
source(".../data/table8.R")

###---- load the data:-------------##
a <- read.table(file=".../data/data.txt", header=TRUE)
n <- dim(a)[1]; m <- dim(a)[2]-1
alpha1 <- 0.05
g <- 1000

x <- matrix(0,nrow=n,ncol=m)
x[,1] <- a[, 2]
x[,2] <- a[, 3]
x[,3] <- a[, 4]

##--------Main functions----##


time0 <- proc.time()
result_table8 <- res(x, alpha1, g)
result_table8 <- round(result_table8, 3)
write.csv(result_table8, file="D:/data_Table8.csv")
proc.time()-time0
