# Supplementary material for: Dirichlet composition distribution for compositional data with zero components: An application to fluorescence in situ hybridization (FISH) detection of chromosome
Source: Biom J. 2021 Dec 16;64(4):714–32. doi: 10.1002/bimj.202000334 (PMC9300144; doi:10.1002/bimj.202000334)
Supplement: Supplementary file 1 — Supporting Information. [file BIMJ-64-714-s001.zip › data and codes submitted to BJ/master_data2.R]

#####################################################
## This is the R code for the Data analysis: Table 9
#####################################################

#-------now source the functions:-------------##
source(".../data/table9.R")

###---- load the data:-------------##
a <- read.table(file=".../data/data.txt", header=TRUE)
n <- dim(a)[1]; m <- dim(a)[2]-1
w <- matrix(1, nrow <- n, ncol <- 2)
age <- a[, 1]
age <- (age - mean(age))/sqrt(var(age))
w[, 2] <- age
alpha1 <- 0.05
g <- 1000

x <- matrix(0,nrow <- n,ncol <- m)
x[,1] <- a[,2]
x[,2] <- a[,3]
x[,3] <- a[,4]

##--------Main functions----##


time0 <- proc.time()
res_table9 <- res(x, w, alpha1, g)
res_table9 <- round(res_table9, 3)
write.csv(res_table9, file=".../results/data_Table9.csv")
proc.time()-time0
