# Supplementary material for: Dirichlet composition distribution for compositional data with zero components: An application to fluorescence in situ hybridization (FISH) detection of chromosome
Source: Biom J. 2021 Dec 16;64(4):714–32. doi: 10.1002/bimj.202000334 (PMC9300144; doi:10.1002/bimj.202000334)
Supplement: Supplementary file 1 — Supporting Information. [file BIMJ-64-714-s001.zip › data and codes submitted to BJ/master_simulation.R]

###########################################
## This is the R code for the Simulations
###########################################


## Part 1: To calculate the MLEs and Confidence intervals for the parameters without covariates

#-------now source the function definitions:-------------##
source(".../functions/MLE_estimate.R")

#-------Parameter Settings and Alternations-------------##

##  sample_size is the sample size defined in the simulation; 
## num is the repeated times in the simulation
## p and alpha are the indicator and base parameters respectively

#-------Parameter Settings-------------##
sample_size <- c(100, 300, 500)
num <- 1000
p <- c(0.1, 0.2); alpha <- c(3, 4)

## -----Alternation of the parameters----------##

## There are three Alternations: 
## 1. p <- c(0.1, 0.4); alpha <- c(2, 1)
## 2. p <- c(0.1, 0.3, 0.2); alpha <- c(3, 2, 4)
## 3. p <- c(0.2, 0.2, 0.3); alpha <- c(2, 1, 3)


##-------- save the results to Results/...-----##
## The results are presented in the row 3-6 in Table 1.
## There are 3 alternations for differnent parameter settings. 
## The results are in row 7-10 in table 1, row 3-8, row 9-14 in table 2 respectively.

res <- result_MLE(sample_size, p, alpha, num)

write.csv(res, file="".../results/MLE_results_table1_1.csv")


## Part 2: To calculate the parameters in the regression model

#-------now source the function definitions:-------------##
source(".../functions/regression_MLE.R")

#-------Parameter Settings and Alternations-------------##

## n here is the sample size; num is the repeated times, 
## m is the dimension of the observed data; s is the number of covariates
## There is an alternation for the parameter beta and gamma1

#-------Parameter Settings-------------##
n <- 500
num <- 1000
g <- 300
alpha1 <- 0.05
s <- 3  ## s here is the number of covariates, s <- dim(beta)[1]
m <- 3  ## m <- dim(beta)[2]

beta <- matrix(0, nrow <- s, ncol <- m)
beta[, 1] <- c(-1, 2, -1)
beta[, 2] <- c(3, 1, -2)
beta[, 3] <- c(-1, -2, 3)

gamma1 <- matrix(0, nrow <- s,ncol <- m)
gamma1[ , 1] <- c(-1, 1, -2)
gamma1[ , 2] <- c(-2, 0.5, -1.5)
gamma1[ , 3] <- c(-1, 2, -1)


## -----Alternation of the parameters----------##

beta <- matrix(0, nrow <- s, ncol <- m)
beta[ , 1] <- c(0.2, -2, 1)
beta[ , 2] <- c(1, -1, 2)
beta[ , 3] <- c(-1, -3, 3)

gamma1 <- matrix(0, nrow <- s, ncol <- m)
gamma1[, 1] <- c(-1, -1, 2)
gamma1[, 2] <- c(-2.5, 2, -2)
gamma1[, 3] <- c(-1, 1, -2)


##-------- save the results to Results/...-----##
## The results are presented in in column 3-5 in Table 3
## There  results of the alternation are presented in in column 7-9 in Table 3.

res <- result_reg(beta, gamma1, n, alpha1, num, g)

write.csv(res, file=".../results/reg_results_Table3_1.csv")


## Part 3: To Compare the performance of DM model and DCD model

#-------now source the function definitions:-------------##
source(".../functions/compare_DM_DCD.R")

##---------------Part 3.1: Compare the L2 distance if true DM----------------##

#-------Parameter Settings -------------##
## m is the dimension of the compositional data. 

m <- 3
num <- 1000
n <- 500
nn <- 100 ## Sum of the elements in y
sample_size <- c(100, 300, 500)

para_ab <- matrix(0, nrow <- 6, ncol <- 2)
para_ab[, 1] <- c(2, 3, 3, 3, 4, 1)
para_ab[, 2] <- c(5, 3, 2, 4, 2, 2)


para_pi <- matrix(0, nrow <- 4, ncol <- 2)
para_pi[1, ] <- c(0, 0.1) ##pi has (m-1) elements
para_pi[2, ] <- c(0.1, 0.1) ##pi has (m-1) elements
para_pi[3, ] <- c(0.2, 0) ##pi has (m-1) elements
para_pi[4, ] <- c(0.2, 0.3) ##pi has (m-1) elements


##-------- save the results to Results/...-----##
res1 <- compare_1(para_ab, para_pi, sample_size, nn, num, m)
res1 <- round(res1, 2)

write.csv(res1,file=".../results/compare_DM_DCD_Table4.csv")


##---------------Part 3.2: Compare the L2 distance if true DCD----------------##

#-------Parameter Settings -------------##
## m is the dimension of the compositional data. 
nn <- 100
m <- 3
num <- 1000
sample_size <- c(100, 300, 500)

para_p <- matrix(0, 4, 3)
para_p[1, ] <- c(0.4, 0.1, 0.3)
para_p[2, ] <- c(0, 0.1, 0.2)
para_p[3, ] <- c(0.2, 0, 0.3)
para_p[4, ] <- c(0.3, 0.2, 0.1)

para_alpha <- matrix(0, 3, 3)
para_alpha[1, ] <- c(4, 5, 6)
para_alpha[2, ] <- c(3, 2, 1)
para_alpha[3, ] <- c(2, 2, 5)

##-------- save the results to Results/...-----##
res2 <- compare_2(para_alpha, para_p, sample_size, nn, num, m)
res2 <- round(res2, 2)

write.csv(res1,file=".../results/compare_DM_DCD_Table5.csv")


## Part 4: calculate type I error rate and power of the test.

#-------now source the function definitions:-------------##
source(".../functions/test.R")

#-------Parameter Settings -------------##
 
sample_size <- c(50, 100, 200, 500, 1000)


##-------- save the results to Results/...-----##
res <- res_typeIerror(sample_size)
res1 <- round(res, 3)

write.csv(res1,file=".../results/test_TypeIerror_Table6.csv")

res2 <- res_power(sample_size)
res2 <- round(res2, 3)

write.csv(res1,file=".../results/test_power_Table7.csv")
