# Supplementary material for: Dirichlet composition distribution for compositional data with zero components: An application to fluorescence in situ hybridization (FISH) detection of chromosome
Source: Biom J. 2021 Dec 16;64(4):714–32. doi: 10.1002/bimj.202000334 (PMC9300144; doi:10.1002/bimj.202000334)
Supplement: Supplementary file 1 — Supporting Information. [file BIMJ-64-714-s001.zip › data and codes submitted to BJ/results/MLE_result_table1.csv]

	V1	V2	V3	V4	V5	V6	V7	V8	V9
1	0.101	0.128	0.94	0.101	0.075	0.95	0.1	0.058	0.955
2	0.199	0.163	0.939	0.199	0.094	0.955	0.199	0.073	0.958
3	3.131	2.072	0.916	3.049	1.119	0.937	3.024	0.852	0.952
4	4.191	2.823	0.91	4.068	1.516	0.93	4.032	1.157	0.946
11	0.099	0.145	0.935	0.1	0.085	0.935	0.1	0.067	0.95
21	0.398	0.198	0.96	0.399	0.115	0.941	0.399	0.089	0.945
31	2.136	1.711	0.89	2.06	0.899	0.918	2.04	0.682	0.937
41	1.053	0.748	0.896	1.025	0.399	0.919	1.017	0.304	0.938
