# Supplementary material for: Dirichlet composition distribution for compositional data with zero components: An application to fluorescence in situ hybridization (FISH) detection of chromosome
Source: Biom J. 2021 Dec 16;64(4):714–32. doi: 10.1002/bimj.202000334 (PMC9300144; doi:10.1002/bimj.202000334)
Supplement: Supplementary file 1 — Supporting Information. [file BIMJ-64-714-s001.zip › data and codes submitted to BJ/results/MLE_result_table2.csv]

	V1	V2	V3	V4	V5	V6	V7	V8	V9
1	0.1	0.118	0.936	0.1	0.069	0.94	0.1	0.054	0.953
2	0.302	0.18	0.95	0.3	0.104	0.943	0.3	0.081	0.95
3	0.198	0.157	0.943	0.199	0.091	0.938	0.199	0.071	0.938
4	3.091	1.528	0.926	3.019	0.84	0.952	3.011	0.646	0.948
5	2.046	1.033	0.915	2.01	0.572	0.95	2.007	0.44	0.94
6	4.115	2.069	0.924	4.028	1.143	0.943	4.012	0.879	0.939
11	0.201	0.16	0.953	0.2	0.093	0.948	0.2	0.072	0.955
21	0.198	0.159	0.953	0.199	0.092	0.959	0.199	0.072	0.949
31	0.299	0.18	0.954	0.3	0.105	0.948	0.3	0.081	0.952
41	2.067	1.088	0.921	2.02	0.595	0.941	2.012	0.456	0.957
51	1.031	0.514	0.912	1.012	0.284	0.93	1.007	0.218	0.934
61	3.1	1.696	0.925	3.032	0.93	0.939	3.019	0.71	0.945
