# Supplementary material for: Dirichlet composition distribution for compositional data with zero components: An application to fluorescence in situ hybridization (FISH) detection of chromosome
Source: Biom J. 2021 Dec 16;64(4):714–32. doi: 10.1002/bimj.202000334 (PMC9300144; doi:10.1002/bimj.202000334)
Supplement: Supplementary file 1 — Supporting Information. [file BIMJ-64-714-s001.zip › data and codes submitted to BJ/results/MLE_result_table3.csv]

	V1	V2	V3	V4	V5	V6
1	0.211	0.587	0.946	-1.019	0.579	0.915
2	-2.022	0.788	0.95	2.03	0.709	0.901
3	1.013	0.594	0.928	-1.012	0.6	0.972
4	1.019	0.581	0.967	3.063	1.244	0.967
5	-1.016	0.603	0.939	1.029	0.713	0.958
6	2.031	0.7	0.953	-2.037	0.971	0.944
7	-1.019	0.721	0.96	-1.016	0.773	0.923
8	-3.059	1.014	0.912	-2.035	1.019	0.918
9	3.059	1.09	0.936	3.047	1.313	0.951
10	-0.925	0.357	0.878	-0.986	0.364	0.928
11	-1.012	0.335	0.924	0.971	0.338	0.895
12	1.975	0.291	0.886	-1.963	0.385	0.919
13	-2.391	0.312	0.862	-1.992	0.345	0.943
14	1.894	0.316	0.946	0.478	0.358	0.922
15	-1.888	0.386	0.872	-1.472	0.358	0.947
16	-0.892	0.377	0.939	-0.993	0.382	0.947
17	0.895	0.373	0.959	1.974	0.356	0.936
18	-1.887	0.341	0.941	-0.973	0.358	0.956
