# Supplementary material for: Dirichlet composition distribution for compositional data with zero components: An application to fluorescence in situ hybridization (FISH) detection of chromosome
Source: Biom J. 2021 Dec 16;64(4):714–32. doi: 10.1002/bimj.202000334 (PMC9300144; doi:10.1002/bimj.202000334)
Supplement: Supplementary file 1 — Supporting Information. [file BIMJ-64-714-s001.zip › data and codes submitted to BJ/results/compare_DM_DCD_Table4.csv]

	V1	V2	V3	V4	V5	V6	V7	V8
1	20.26	20.41	21.5	22.06	20.5	20.4	25.57	27.01
2	61.41	61.44	65.31	66.6	62.84	61.61	77.08	81.43
3	102.76	102.34	108.6	110.96	104.8	103	128.87	135.42
4	16.6	16.11	26.66	26.37	36.53	34.79	31.68	32.87
5	49.94	48.44	81.3	79.34	110.94	105	96.05	99.18
6	83.07	80.69	135.23	131.94	184.8	175.47	159.84	165.67
7	14.18	13.79	26.8	26.78	39.48	38.82	32.54	34.27
8	42.66	41.56	81.2	81.19	119.85	117.54	98.16	103.76
9	71.06	69.04	134.98	135.03	200.03	196.08	163.54	172.35
