# Supplementary material for: Dirichlet composition distribution for compositional data with zero components: An application to fluorescence in situ hybridization (FISH) detection of chromosome
Source: Biom J. 2021 Dec 16;64(4):714–32. doi: 10.1002/bimj.202000334 (PMC9300144; doi:10.1002/bimj.202000334)
Supplement: Supplementary file 1 — Supporting Information. [file BIMJ-64-714-s001.zip › data and codes submitted to BJ/results/compare_DM_DCD_Table5.csv]

	V1	V2	V3	V4	V5	V6	V7	V8
1	40.86	38.72	26.08	21.35	28.9	26.17	30.54	29.37
2	122.35	116.53	78.82	64.76	87.35	79.2	92.61	89.08
3	204.86	195.15	131.57	107.93	145.43	131.91	154.36	148.83
4	56.19	52.03	23.5	21.81	36.75	34.89	50.54	50.6
5	169.76	156.88	70.18	65.46	110.42	104.67	152.1	152.17
6	283.58	261.86	117.68	109.5	184.64	174.48	254.46	254.46
7	52.21	50.98	37.92	31.52	44.45	41.45	34.01	31.12
8	157.61	153.92	113.95	94.95	132.9	124.44	103.05	94.36
9	263.51	257.16	190.19	158.34	223.38	207.44	172.41	157.27
