# Supplementary material for: Dirichlet composition distribution for compositional data with zero components: An application to fluorescence in situ hybridization (FISH) detection of chromosome
Source: Biom J. 2021 Dec 16;64(4):714–32. doi: 10.1002/bimj.202000334 (PMC9300144; doi:10.1002/bimj.202000334)
Supplement: Supplementary file 1 — Supporting Information. [file BIMJ-64-714-s001.zip › data and codes submitted to BJ/results/data_Table8.csv]

	V1	V2	V3	V4	V5
1	0	0	0	0	0
2	0.784	0.774	0.765	0.667	0.882
3	0.98	0.969	0.98	0.922	0.98
4	12.17	10.86	10.435	6.661	17.288
5	38.516	33.009	32.074	17.123	54.36
6	6.117	5.359	5.202	3.146	8.399
