# Supplementary material for: Dirichlet composition distribution for compositional data with zero components: An application to fluorescence in situ hybridization (FISH) detection of chromosome
Source: Biom J. 2021 Dec 16;64(4):714–32. doi: 10.1002/bimj.202000334 (PMC9300144; doi:10.1002/bimj.202000334)
Supplement: Supplementary file 1 — Supporting Information. [file BIMJ-64-714-s001.zip › data and codes submitted to BJ/results/data_Table9.csv]

	V1	V2	V3	V4
1	-12.985	2.912	-19.302	-8.034
2	1.019	1.84	-2.419	4.221
3	1.293	0.371	0.663	2.076
4	0.08	0.388	-0.68	0.942
5	4.192	0.459	2.779	4.448
6	0.796	0.316	0.458	1.753
7	3.116	0.559	1.238	3.798
8	1.003	0.992	-2.461	2.082
9	4.27	0.652	1.876	4.904
10	1.178	1.036	-2.534	2.234
11	1.234	0.329	0.729	1.803
12	-0.615	0.15	-0.925	-0.366
