# Supplementary material for: Dirichlet composition distribution for compositional data with zero components: An application to fluorescence in situ hybridization (FISH) detection of chromosome
Source: Biom J. 2021 Dec 16;64(4):714–32. doi: 10.1002/bimj.202000334 (PMC9300144; doi:10.1002/bimj.202000334)
Supplement: Supplementary file 1 — Supporting Information. [file BIMJ-64-714-s001.zip › data and codes submitted to BJ/results/inter_results/inter_result_Table1_1.txt]

	V1	V2	V3	V4	V5	V6	V7	V8	V9
1	0.102562742	0.138607718	1	0.117885511	0.079999001	1	0.128138882	0.066168485	1
2	0.239129281	0.184396369	1	0.199261387	0.09660499	1	0.227169878	0.079525344	1
3	3.562037759	3.170628551	1	2.996388726	1.269671142	1	3.340324989	1.159071735	1
4	4.268879974	3.270824577	1	3.840364148	1.514230313	1	4.268270688	1.411018991	1
5	0.098763616	0.130368882	1	0.090162676	0.068916913	1	0.107054305	0.058156845	1
6	0.20652014	0.158454268	1	0.201437744	0.092610516	1	0.195173946	0.071037765	1
7	2.668784461	1.69191843	1	2.781976148	0.909375208	1	2.783716445	0.71110977	1
8	3.947806919	2.561581984	1	3.833750068	1.202936075	1	3.765132434	0.885929302	1
9	0.123284628	0.14989992	1	0.098711114	0.076510231	1	0.11363502	0.063267737	1
10	0.296700856	0.193255527	1	0.241876135	0.096778968	1	0.228570259	0.079986186	1
11	2.97990045	1.957194431	1	2.973255735	1.024125013	1	3.003867969	0.827301954	1
12	3.346766422	2.318441896	1	3.634486721	1.318431013	1	3.717925869	1.112626104	1
13	0.115382642	0.153902323	1	0.106995242	0.075303484	1	0.123785697	0.062545458	1
14	0.241756551	0.181521974	1	0.208028627	0.095157635	1	0.19599044	0.071854297	1
15	2.798533862	1.462997903	1	2.988410725	1.042447985	1	2.938771572	0.962847911	1
16	4.281350133	2.369386049	1	3.879984884	1.414387492	1	3.769928663	1.134358556	1
17	0.061727885	0.107824523	1	0.087135399	0.072463345	1	0.087937763	0.05637449	1
18	0.199999565	0.164948017	1	0.211468212	0.097417871	1	0.219353182	0.07587425	1
19	2.986079474	2.340180405	1	2.751614197	1.048491432	1	2.716199121	0.765426598	1
20	4.401185756	3.054289369	1	3.99608331	1.379722902	1	3.839057143	1.080395472	1
21	0.109754195	0.135866973	1	0.122448128	0.083776104	1	0.108432368	0.062093738	1
22	0.197800484	0.161684295	1	0.203702931	0.092788778	1	0.18681194	0.069468845	1
23	2.986903222	2.437922525	1	3.288681073	1.382169584	1	2.864236396	0.917157201	1
24	4.444802303	3.825271427	1	4.480849096	1.918063493	1	3.980523798	1.189247707	1
25	0.072288762	0.103447802	1	0.09677315	0.077022277	1	0.106131348	0.057816942	1
26	0.180850715	0.156774743	1	0.18840486	0.088405019	1	0.167032289	0.070134576	1
27	3.231882621	1.701935475	1	2.940424439	0.981794276	1	2.785971464	0.771236222	1
28	4.514853769	2.595920417	1	3.880004282	1.266978813	1	3.615052222	0.960221734	1
29	0.146339905	0.155654465	1	0.108432368	0.075225262	1	0.099501881	0.05924615	1
30	0.204544002	0.169084564	1	0.18681194	0.093449004	1	0.213042948	0.079003383	1
31	3.599331476	2.116807063	1	3.254650134	1.343516884	1	2.957916399	0.793533706	1
32	5.189012408	2.856510619	0	4.515369097	1.778305046	1	4.1586592	1.208972269	1
33	0.07792124	0.118937227	1	0.085364977	0.069216527	1	0.099501881	0.058129498	1
34	0.244680164	0.177381286	1	0.193547614	0.09098127	1	0.213042948	0.072980786	1
35	3.206012151	2.4062682	1	3.198294448	1.236132982	1	3.102764398	0.911135762	1
36	4.269829421	3.238612334	1	4.292517769	1.567742376	1	4.174644683	1.152596753	1
37	0.085364977	0.119673918	1	0.101213245	0.077283119	1	0.098763616	0.057315619	1
38	0.193547614	0.161986925	1	0.192726078	0.0880131	1	0.20652014	0.067595749	1
39	3.32901014	1.934717148	1	3.202821516	1.150893955	1	3.042903602	0.922468391	1
40	4.28884642	2.753785233	1	4.216789099	1.596026746	1	4.04022843	1.278412053	1
41	0.088606942	0.122142632	1	0.102039158	0.074373504	1	0.07710796	0.050225079	1
42	0.225805897	0.165992784	1	0.199998523	0.093425404	1	0.181623512	0.069642786	1
43	2.823119375	1.910750935	1	2.863039815	1.010924127	1	2.796448561	0.71109711	1
44	3.744743535	2.217550571	1	3.646999802	1.329626491	1	3.610041193	1.016490012	1
45	0.082351624	0.123146545	1	0.111968577	0.076718836	1	0.110046646	0.058547387	1
46	0.161289119	0.14613015	1	0.151291002	0.085322907	0	0.180615635	0.07024967	1
47	3.587176113	1.853269673	1	3.107239145	1.053227354	1	3.1954994	0.822822647	1
48	4.853019512	2.630957758	1	4.143258587	1.429194788	1	4.238425847	1.145010679	1
49	0.126580224	0.143001157	1	0.108332426	0.079771539	1	0.101989392	0.060797865	1
50	0.23333153	0.173644025	1	0.218977307	0.099630497	1	0.213507049	0.078522782	1
51	3.132255324	2.138200368	1	3.064465144	1.201702202	1	2.932127865	0.841457412	1
52	3.508822859	2.81877205	1	4.034326943	1.80304457	1	3.981472675	1.17904796	1
53	0.082351624	0.12164894	1	0.099600754	0.07615806	1	0.105514482	0.05991418	1
54	0.161289119	0.14484578	1	0.178181052	0.089425496	1	0.182016533	0.07259412	1
55	2.866253783	1.521170183	1	3.116854099	1.098368734	1	2.83301619	0.702526658	1
56	3.370256342	1.881959241	1	3.841096608	1.342331465	1	3.618286588	0.858539599	1
57	0.069441878	0.116544398	1	0.079830318	0.068381795	1	0.095717155	0.057459509	1
58	0.294734897	0.182904363	0	0.220639202	0.09266474	1	0.222943096	0.076558665	1
59	2.494649408	1.941104707	1	2.924978602	1.088872747	1	2.943364572	0.826360392	1
60	3.687162903	3.315982141	1	4.013005536	1.570443195	1	3.783141465	1.107757302	1
61	0.089742674	0.121308695	1	0.111569426	0.078862724	1	0.121286066	0.066421047	1
62	0.236558371	0.175939144	1	0.212453484	0.099756655	1	0.212859359	0.074700498	1
63	2.248842708	1.466792287	1	2.873124977	1.168835602	1	2.703219989	0.832072283	1
64	3.209220398	1.996217119	1	3.805377152	1.541506452	1	3.524753809	1.069079035	1
65	0.078946208	0.121083256	1	0.084386136	0.074463073	1	0.07792124	0.055471843	1
66	0.255318211	0.173872565	1	0.224998265	0.103354738	1	0.244680164	0.077947876	0
67	2.509211987	1.419701528	1	2.76838124	0.933352642	1	3.033841978	0.859191949	1
68	3.631077869	2.680501667	1	3.741540253	1.372338056	1	4.080196854	1.226676607	1
69	0.121950461	0.14342319	1	0.092368665	0.070821343	1	0.092908339	0.054890741	1
70	0.199999309	0.159012255	1	0.184114793	0.089638827	1	0.196968638	0.074956175	1
71	3.065186358	1.922592686	1	2.632270354	1.107914482	1	2.785390356	0.913528895	1
72	3.789259968	3.102487522	1	3.41352879	1.355136555	1	3.59533689	1.205566662	1
73	0.101264843	0.131578175	1	0.102457169	0.07840066	1	0.108957275	0.05988159	1
74	0.228260028	0.172612971	1	0.203634724	0.094433916	1	0.191207373	0.070128032	1
75	3.267189906	2.05880025	1	3.026493801	1.02297749	1	3.058148182	0.830706165	1
76	4.555378068	2.916146948	1	4.264290331	1.309394464	1	4.158856162	1.111868084	1
77	0.107141889	0.128204703	1	0.086956087	0.068601871	1	0.091548914	0.057475334	1
78	0.175823282	0.158544695	1	0.169064353	0.085105668	1	0.160520255	0.066098012	0
79	3.043996722	1.93122417	1	2.744020559	0.917161757	1	2.728888336	0.744070822	1
80	4.27667649	2.653845079	1	3.955390045	1.280193143	1	3.921243433	1.023703397	1
81	0.121950461	0.139758344	1	0.127048101	0.083333358	1	0.105390286	0.062026416	1
82	0.199999309	0.169816345	1	0.208177459	0.098971998	1	0.20131124	0.073259721	1
83	3.358589075	1.867945989	1	3.246913891	1.140023414	1	3.317559711	0.869551833	1
84	4.481809047	2.505842725	1	4.172738241	1.546785283	1	4.546464309	1.251598173	0
85	0.094117198	0.125204977	1	0.110655086	0.080254111	1	0.107054305	0.064020799	1
86	0.163043064	0.154421797	1	0.205127623	0.100321095	1	0.195173946	0.073645309	1
87	3.118480871	1.947930085	1	3.028876628	1.181986166	1	3.027316268	0.88736485	1
88	4.084876075	2.569959194	1	3.881774406	1.519868126	1	3.850858774	1.169391989	1
89	0.076922478	0.118952756	1	0.082968233	0.072401581	1	0.089057775	0.05355518	1
90	0.234042056	0.171779047	1	0.252668062	0.102656744	0	0.230106894	0.07760121	1
91	3.599445114	2.126533636	1	2.929704763	1.251503047	1	3.053921247	0.951332109	1
92	4.15367642	2.794234938	1	3.737123042	1.596380767	1	3.904360163	1.209357995	1
93	0.139239581	0.156506333	1	0.131913987	0.08444414	1	0.111385354	0.061666288	1
94	0.235954235	0.176028586	1	0.241634895	0.100857061	1	0.210988314	0.076600888	1
95	2.789405435	1.908369903	1	2.782516452	1.022772886	1	2.748904023	0.796034294	1
96	3.563625445	2.888140098	1	3.714304633	1.542914722	1	3.656580788	1.127334049	1
97	0.108106553	0.148093858	1	0.130080329	0.078445486	1	0.128393824	0.065244563	1
98	0.282607444	0.1894296	1	0.201491645	0.102653215	1	0.212052453	0.079953366	1
99	3.197896585	2.261864137	1	2.871131814	1.023287698	1	3.150009322	0.908700643	1
100	4.692988511	2.802242617	1	4.094035425	1.4192339	1	4.586979848	1.220419208	0
101	0.105881677	0.12632674	1	0.097164823	0.07493257	1	0.096152979	0.057554685	1
102	0.164834533	0.151869349	1	0.192027939	0.091938792	1	0.182607912	0.073343456	1
103	2.872681388	1.783434533	1	2.657007029	0.972423752	1	2.864054619	0.771350217	1
104	3.914580424	2.110499465	1	3.646483777	1.494167526	1	3.816972489	1.100952564	1
105	0.095888966	0.130755004	1	0.126048572	0.082464853	1	0.12315171	0.062304409	1
106	0.290321446	0.18202041	1	0.229628	0.100473736	1	0.208887987	0.072374545	1
107	3.168576728	2.12826064	1	3.569870468	1.271107587	0	2.987057778	0.940271621	1
108	4.158488672	2.635234779	1	5.128890985	1.741278213	0	3.965491592	1.241340773	1
109	0.115382642	0.142283141	1	0.107437295	0.077095652	1	0.095120741	0.057131008	1
110	0.241756551	0.175939144	1	0.211678195	0.096882884	1	0.19522669	0.069336673	1
111	2.674646173	1.584958278	1	2.861022751	1.137870997	1	2.886190303	0.817760254	1
112	3.666524037	2.717814846	1	3.797665446	1.532822946	1	3.748851082	1.131835641	1
113	0.134145245	0.146340436	1	0.105930959	0.078175473	1	0.104324491	0.06050711	1
114	0.202246181	0.166147664	1	0.232726205	0.103705756	1	0.233114433	0.079234572	1
115	3.758930922	2.681000818	1	2.888175016	1.031976275	1	2.863684254	0.763252707	1
116	5.894492596	5.27348352	0	3.960468425	1.53330241	1	3.77664888	1.102125772	1
117	0.102562742	0.137213912	1	0.092436306	0.076258205	1	0.090908428	0.058068885	1
118	0.239129281	0.17337385	1	0.22302101	0.095188741	1	0.224137365	0.075550441	1
119	2.438692895	1.687618214	1	2.811194488	0.942576269	1	2.936995687	0.79606892	1
120	3.523894954	2.836916935	1	4.091019931	1.581758987	1	4.125417155	1.337119463	1
121	0.087498296	0.127459029	1	0.106120572	0.075710218	1	0.103959776	0.058783081	1
122	0.215052297	0.17339511	1	0.200728249	0.09465839	1	0.20960644	0.070861728	1
123	3.084729961	2.010646885	1	3.495240035	1.221536306	1	3.497013422	0.929778363	0
124	4.194534295	2.817474975	1	4.844059462	1.601070996	0	4.81215804	1.224246355	0
125	0.068965116	0.107188565	1	0.1035847	0.075113032	1	0.105010971	0.058321679	1
126	0.138297501	0.141317015	1	0.17883124	0.088400909	1	0.177630695	0.067206761	1
127	3.117792607	1.780253886	1	2.83382287	1.056121821	1	2.904229125	0.811434467	1
128	4.472171994	2.589840362	1	3.871437156	1.41569649	1	3.997273608	1.108753962	1
129	0.096384613	0.125753652	1	0.078511352	0.06900748	1	0.094291029	0.058224086	1
130	0.18478177	0.156444614	1	0.206404795	0.096327989	1	0.209955162	0.074444748	1
131	2.932131154	2.503176339	1	3.475162733	1.38689842	1	3.235354219	0.904810331	1
132	4.140176378	3.460697885	1	4.389234897	1.750570657	1	4.244252171	1.260014034	1
133	0.075755623	0.130930055	1	0.101319098	0.077324397	1	0.108859525	0.0601389	1
134	0.35789338	0.190183769	0	0.263535867	0.10144872	0	0.229758232	0.075404274	1
135	2.677912379	1.788475428	1	3.086469674	1.206997601	1	3.019025317	0.87769057	1
136	3.329732995	2.659283271	1	4.441981656	2.005099049	1	4.205982461	1.268160765	1
137	0.103894234	0.136673822	1	0.101213245	0.075035976	1	0.106868924	0.060561188	1
138	0.249998435	0.180631502	1	0.192726078	0.094553407	1	0.233623335	0.078804511	1
139	2.351499433	2.007142101	1	2.652643045	1.261423285	1	2.693127163	1.03393131	1
140	3.504094207	2.892127107	1	3.574147641	1.686498337	1	3.673049829	1.316317145	1
141	0.119046212	0.13721459	1	0.12955379	0.081264816	1	0.116048528	0.060625585	1
142	0.177776465	0.152107634	1	0.197760396	0.091918332	1	0.209712261	0.075201508	1
143	3.889308584	2.699048087	1	3.525050346	1.389691462	1	3.319787617	0.926528891	1
144	5.390280881	2.772297524	0	4.776421189	1.829929901	1	4.307829902	1.238433506	1
145	0.051946859	0.09306603	1	0.09503954	0.073119627	1	0.083332408	0.054565193	1
146	0.239582377	0.163750283	1	0.209384725	0.095252765	1	0.197424082	0.072064073	1
147	3.52387345	2.598091747	1	3.034293323	1.17155337	1	3.005809388	0.824259332	1
148	4.86825664	3.306627289	1	4.109241722	1.583790162	1	4.060623469	1.116881371	1
149	0.102271742	0.122220882	1	0.081394428	0.063588878	1	0.083915008	0.052859004	1
150	0.131867179	0.129329929	1	0.150536783	0.085156376	0	0.153016246	0.066264884	0
151	3.085211538	1.594996835	1	2.788210472	0.868029944	1	2.857602457	0.697060336	1
152	3.977844199	2.456881178	1	3.606789246	1.215709042	1	3.746949913	0.999128669	1
153	0.112498969	0.145151161	1	0.116181528	0.07964992	1	0.107499116	0.06376833	1
154	0.219779314	0.168157665	1	0.216910839	0.10001291	1	0.218817607	0.076162797	1
155	3.262968202	1.920510588	1	3.113819545	1.024985826	1	2.884639166	0.809701239	1
156	4.561926305	2.748087375	1	4.371239411	1.417525707	1	3.980956161	1.136701963	1
157	0.111110379	0.136991207	1	0.105689373	0.076853729	1	0.097322378	0.058813345	1
158	0.208790557	0.163101608	1	0.197078781	0.096342707	1	0.193477168	0.074336122	1
159	2.95379003	1.60069951	1	3.089761949	1.117081776	1	2.933330601	0.803793492	1
160	4.105291795	2.372060679	1	4.389595925	1.385293146	1	4.275074962	1.046350203	1
161	0.117646065	0.140108866	1	0.106298449	0.075160217	1	0.118931429	0.062596438	1
162	0.166665728	0.149484869	1	0.168497458	0.087210154	1	0.195121395	0.072273807	1
163	3.392061642	2.278647283	1	3.550026614	1.253033989	1	3.252355649	0.841924595	1
164	5.036987518	3.027774668	0	4.824396156	1.70597839	0	4.431772683	1.247900703	1
165	0.113922617	0.140407881	1	0.102039158	0.082168633	1	0.088234203	0.057981332	1
166	0.230767986	0.176153164	1	0.199998523	0.098335265	1	0.198274903	0.073055839	1
167	3.002640048	1.647518994	1	2.691026527	0.971872526	1	2.713934214	0.769449528	1
168	4.002202775	2.245590051	1	3.482546599	1.153213828	1	3.661631208	1.040148581	1
169	0.139239581	0.158748548	1	0.135800937	0.08589602	1	0.12651986	0.06132004	1
170	0.235954235	0.188888111	1	0.213481752	0.097304317	1	0.198659961	0.070977791	1
171	2.233105859	1.74205746	1	2.841552936	1.098646494	1	2.713372095	0.776903598	1
172	3.243965579	2.443227991	1	3.826737944	1.439798072	1	3.688643033	1.01898682	1
173	0.141024351	0.156676239	1	0.138072964	0.086579655	1	0.116222236	0.061904321	1
174	0.24718988	0.175665424	1	0.228462316	0.10000303	1	0.192477397	0.071483278	1
175	3.103584184	2.15032929	1	3.235596105	1.233072576	1	3.249971496	0.979032536	1
176	4.156282089	2.731419721	1	4.275798095	1.568637264	1	4.41457184	1.257195671	1
177	0.073170163	0.114242405	1	0.092049613	0.075353468	1	0.095821618	0.058475098	1
178	0.191488865	0.161289753	1	0.219423948	0.095051462	1	0.201734053	0.0747121	1
179	3.456632688	2.87126568	1	3.819659448	1.602965219	0	3.52230707	1.012717398	0
180	5.035697664	3.808494038	1	5.176045318	1.85095146	0	4.61255651	1.191542518	0
181	0.15294039	0.159031851	1	0.119046212	0.080298678	1	0.122930118	0.062512247	1
182	0.172413025	0.153970466	1	0.177776465	0.094133922	1	0.17187375	0.072423093	1
183	2.525345636	1.815613395	1	3.466764584	1.358547017	1	3.260395867	0.991274661	1
184	3.45301092	2.763053619	1	4.631734823	1.962162362	1	4.399205641	1.472962041	1
185	0.139239581	0.149456176	1	0.108332426	0.080735608	1	0.088668703	0.056544162	1
186	0.235954235	0.181683819	1	0.218977307	0.100691725	1	0.202585115	0.075461481	1
187	2.822768445	1.787784055	1	2.844676266	1.020171803	1	3.085458489	0.767733134	1
188	3.6766648	2.66130463	1	3.884812595	1.415786965	1	4.306922639	1.100492591	1
189	0.132529345	0.142002178	1	0.081631798	0.068264218	1	0.098037722	0.057041728	1
190	0.191010513	0.165417257	1	0.196427823	0.090907966	1	0.199998675	0.074150781	1
191	3.34992611	2.329782158	1	3.266423406	1.143089536	1	3.166487626	1.095765412	1
192	4.372249849	3.476325332	1	4.252543711	1.662426926	1	4.177108704	1.384491843	1
193	0.090907821	0.123456604	1	0.102457169	0.076190387	1	0.104512229	0.058448299	1
194	0.247310776	0.173796998	1	0.203634724	0.097773526	1	0.173244843	0.069706514	1
195	3.201834255	1.864099446	1	3.474151547	1.172194307	1	3.732573655	0.944664735	0
196	4.175612426	2.863672413	1	4.64731564	1.697199906	1	4.960531355	1.328557176	0
197	0.089742674	0.123854111	1	0.080320752	0.069667442	1	0.094430007	0.054800199	1
198	0.236558371	0.175777457	1	0.182142383	0.092206646	1	0.18871929	0.071485885	1
199	3.781281196	2.792388804	1	3.352274501	1.139594881	1	3.297811447	0.903187124	1
200	5.270981971	3.533265207	1	4.412178415	1.591197777	1	4.360172659	1.219134002	1
201	0.120481397	0.136590586	1	0.121950461	0.08552276	1	0.096532857	0.057322479	1
202	0.1888884	0.16014092	1	0.199999309	0.096856281	1	0.208241376	0.075037366	1
203	3.325518933	2.443328495	1	3.204513468	1.210372757	1	3.153065675	0.990435099	1
204	4.501806404	3.892018141	1	4.238136103	1.925973185	1	4.292141045	1.40275891	1
205	0.095237444	0.132087693	1	0.096384613	0.071545195	1	0.091126412	0.057463146	1
206	0.173912449	0.151623598	1	0.18478177	0.097654383	1	0.17965306	0.069864958	1
207	3.129308795	2.145635846	1	3.117451983	1.155491121	1	3.229011888	0.882988392	1
208	4.104091748	2.478979797	1	4.137506189	1.631529613	1	4.355579638	1.327618825	1
209	0.065788729	0.118420091	1	0.087864214	0.074601448	1	0.101264843	0.059242396	1
210	0.252630983	0.177082583	1	0.21863637	0.10063152	1	0.228260028	0.076232979	1
211	3.069016929	1.569823382	1	2.812389724	0.855901287	1	2.583600006	0.676307161	0
212	4.034962651	2.873906091	1	3.832131469	1.311917632	1	3.502630914	0.923346675	1
213	0.071427347	0.108224711	1	0.086274173	0.067144476	1	0.09367643	0.056991536	1
214	0.170211672	0.148409964	1	0.161870195	0.088750905	1	0.158695295	0.067941819	0
215	2.860486984	1.802322552	1	3.061824139	1.172722	1	2.888884909	0.771561869	1
216	3.487303296	2.176560888	1	3.649116527	1.314088718	1	3.54291942	0.933802614	1
217	0.122221242	0.137625618	1	0.123504203	0.081955145	1	0.113021425	0.06110915	1
218	0.112358559	0.137723266	0	0.182154479	0.089683781	1	0.204845198	0.075129684	1
219	2.619317219	1.482376189	1	2.82648082	1.05100642	1	2.961080827	0.850843664	1
220	3.234936309	1.856921255	1	3.750660425	1.410210313	1	3.899000481	1.103151704	1
221	0.097559668	0.126354462	1	0.093876267	0.072849092	1	0.092636023	0.05618355	1
222	0.195651008	0.16075549	1	0.198554821	0.095551543	1	0.171366086	0.073457465	1
223	3.516271716	2.336041844	1	3.321358994	1.178425038	1	3.309633011	0.974503495	1
224	4.635868241	2.589778521	1	4.60227371	1.576666597	1	4.537858432	1.279327921	1
225	0.123455721	0.145418244	1	0.123455721	0.086994404	1	0.11764631	0.066127299	1
226	0.211110149	0.166665691	1	0.211110149	0.095487413	1	0.203539147	0.075724057	1
227	2.37198472	1.532327176	1	2.373475031	0.868351775	0	2.494660125	0.68702252	0
228	2.880938769	1.763718133	0	3.258396705	1.102597864	0	3.510456506	0.943338015	1
229	0.098763616	0.137024913	1	0.104837361	0.074856923	1	0.087803926	0.054005014	1
230	0.20652014	0.165817251	1	0.189779801	0.097344596	1	0.193964676	0.074449366	1
231	3.188201658	2.354681745	1	3.088873471	1.112887281	1	2.828068597	0.770973611	1
232	4.135139056	3.454690729	1	4.126650845	1.639345836	1	3.915659056	1.197101129	1
233	0.133330979	0.150290828	1	0.113820552	0.078148402	1	0.111903635	0.058846508	1
234	0.277775816	0.18415126	1	0.198528882	0.092885632	1	0.176599396	0.070810712	1
235	3.411835042	3.110824925	1	3.122430525	1.417967657	1	3.098968357	0.91100913	1
236	4.496564539	4.013109148	1	4.120074033	1.705206926	1	4.0378852	1.105189925	1
237	0.129410335	0.143397878	1	0.105930959	0.078094241	1	0.113064149	0.063261047	1
238	0.16853796	0.155357716	1	0.232726205	0.098901452	1	0.224174794	0.076355995	1
239	3.015510294	2.30333445	1	3.140041281	1.286312462	1	3.140484885	0.929429631	1
240	4.186817848	2.684769137	1	4.058402469	1.516325808	1	4.125020806	1.15662364	1
241	0.057471021	0.099483352	1	0.069105202	0.063803921	1	0.089550618	0.054075495	1
242	0.136841883	0.136168231	1	0.190812296	0.091742224	1	0.211205492	0.076961939	1
243	3.269823749	1.957531837	1	2.926023151	1.046518684	1	2.717237003	0.742903285	1
244	3.917530981	2.146518096	1	3.795506462	1.333810932	1	3.605725781	1.007913583	1
245	0.089742674	0.126866694	1	0.116882257	0.082077068	1	0.108311261	0.061769198	1
246	0.236558371	0.170279762	1	0.252746525	0.101818899	0	0.225381992	0.074381707	1
247	3.503136903	2.130600263	1	3.507679298	1.290445756	1	3.329543181	0.995943916	1
248	4.390139598	2.704956262	1	4.604325395	1.817642362	1	4.222958987	1.309563499	1
249	0.104650699	0.124424047	1	0.11283978	0.080529336	1	0.092416544	0.054557406	1
250	0.153845715	0.152173454	1	0.158670935	0.085420932	1	0.169196924	0.068375598	1
251	2.245926457	1.347911416	1	2.513770054	0.97637181	1	2.7090222	0.811224718	1
252	3.034247872	1.847538379	1	3.2720595	1.160379167	0	3.65267752	1.054453315	1
253	0.094117198	0.125204977	1	0.096384613	0.075879295	1	0.101693669	0.061568012	1
254	0.163043064	0.147367124	1	0.18478177	0.092123281	1	0.189955208	0.076692496	1
255	3.045651525	1.544529716	1	3.08480295	0.99079013	1	3.003427074	0.766835006	1
256	4.449743864	2.295672353	1	4.244522339	1.434125393	1	4.221264757	1.116438701	1
257	0.111110379	0.146234906	1	0.100434652	0.07892965	1	0.11363502	0.065447361	1
258	0.208790557	0.163585416	1	0.256316012	0.101533548	0	0.228570259	0.075899329	1
259	4.142587602	2.175507396	0	3.33585329	1.237567646	1	2.871939741	0.939267999	1
260	4.685752702	2.663568434	1	3.978031501	1.383145629	1	3.544334009	1.214702775	1
261	0.070587376	0.103447802	1	0.075999594	0.067460294	1	0.090691531	0.055384742	1
262	0.159573691	0.144605311	1	0.177935582	0.087274171	1	0.175324137	0.065626925	1
263	2.872212516	1.66934108	1	3.143926507	1.088208002	1	3.265507624	0.887526897	1
264	4.397594291	2.436965261	1	4.580324006	1.516837887	1	4.531766652	1.256599603	1
265	0.062499277	0.107011903	1	0.094648606	0.071834394	1	0.103446299	0.05984875	1
266	0.210525707	0.157645239	1	0.20577477	0.09743467	1	0.205238422	0.075511916	1
267	5.110118887	3.656121821	0	4.237131007	1.60922939	0	3.596260243	1.077514635	0
268	6.857506527	5.241248553	0	6.0489946	2.333115803	0	5.026338992	1.509689127	0
269	0.101264843	0.131578175	1	0.102361536	0.07244164	1	0.118482186	0.057758974	1
270	0.228260028	0.179774644	1	0.167882592	0.090786374	1	0.173332183	0.071344738	1
271	2.750132894	1.552290513	1	2.989676961	1.075177735	1	2.994578366	0.86810947	1
272	3.682126957	2.357257223	1	4.159653876	1.672609606	1	4.136119417	1.295695377	1
273	0.076922478	0.115708663	1	0.073468747	0.063261151	1	0.085783308	0.05452215	1
274	0.234042056	0.169069988	1	0.195034904	0.096740349	1	0.19784858	0.074880563	1
275	2.678723894	2.099307882	1	2.898541819	1.143867193	1	2.906258473	0.837325765	1
276	3.363372244	2.550955658	1	3.659020442	1.376350651	1	3.999778508	1.271867577	1
277	0.066665998	0.100243504	1	0.074906129	0.061504842	1	0.077101905	0.050656338	1
278	0.106382339	0.126262857	0	0.117856916	0.074204543	0	0.154174765	0.065129085	0
279	2.66806991	1.457893854	1	2.870967346	0.975216234	1	2.949708376	0.815615051	1
280	3.438431546	1.873839717	1	3.590038416	1.228955932	1	3.782513097	1.139994377	1
281	0.099999557	0.125059783	1	0.097655795	0.074492401	1	0.097386516	0.054849407	1
282	0.109889671	0.13517657	0	0.159999577	0.08824692	1	0.172112687	0.069424962	1
283	3.497466819	1.875192873	1	2.764177513	0.89099561	1	3.013742809	0.80500544	1
284	4.854166879	2.523085007	1	3.76813007	1.24530485	1	3.892488083	1.026140184	1
285	0.124998509	0.149365913	1	0.081631798	0.072580805	1	0.094430007	0.061825583	1
286	0.222220897	0.17398042	1	0.196427823	0.093662753	1	0.18871929	0.0697706	1
287	2.985239213	2.135970996	1	3.059115486	1.066276758	1	2.8810711	0.751256631	1
288	4.258155702	3.085744248	1	4.007016681	1.488205889	1	3.588455353	1.048302372	1
289	0.089742674	0.130867411	1	0.087498296	0.07060579	1	0.088018541	0.053359533	1
290	0.236558371	0.176905751	1	0.215052297	0.097219819	1	0.196119791	0.077455586	1
291	2.993837841	1.903572766	1	3.178838217	1.021502083	1	3.364176785	0.895263733	1
292	3.835638505	2.154784951	1	3.918849963	1.260991902	1	4.189970644	1.129406751	1
293	0.097559668	0.126784634	1	0.114891841	0.08505561	1	0.099999302	0.06043483	1
294	0.195651008	0.16075549	1	0.238093709	0.098382756	1	0.217390698	0.074298694	1
295	2.889888951	1.915564158	1	3.410700372	1.219984638	1	3.192402159	0.930464467	1
296	4.060348628	3.503745474	1	4.621663641	1.788872933	1	4.312208772	1.395825448	1
297	0.144734404	0.162273969	1	0.11016808	0.077481967	1	0.117793207	0.061749434	1
298	0.269660839	0.177853518	1	0.233575427	0.098876487	1	0.22295693	0.07537551	1
299	2.817468266	1.654277737	1	2.79094447	0.89431847	1	2.835167235	0.699153256	1
300	3.979021679	2.93008156	1	3.716565231	1.44087748	1	3.937727812	1.148726358	1
301	0.101264843	0.13387781	1	0.112901499	0.078203931	1	0.11764631	0.060577662	1
302	0.228260028	0.16853753	1	0.191174896	0.093096533	1	0.203539147	0.06973926	1
303	3.390479426	1.890721026	1	3.315195637	1.154357053	1	3.261948774	0.906918741	1
304	4.255347277	2.875019652	1	4.446992227	1.547161065	1	4.492707531	1.279868381	1
305	0.098763616	0.128690906	1	0.105041018	0.080452313	1	0.095586852	0.055218942	1
306	0.20652014	0.163101608	1	0.225453681	0.09782919	1	0.199564936	0.072969804	1
307	2.609833886	2.60966241	1	2.792793439	1.153498868	1	2.725271992	0.785245645	1
308	3.472058252	2.809129885	1	3.60913278	1.354318517	1	3.633151103	0.969429814	1
309	0.072288762	0.10769636	1	0.097164823	0.073784177	1	0.094430007	0.058224086	1
310	0.180850715	0.151151761	1	0.192027939	0.092410576	1	0.18871929	0.06947085	1
311	4.301197693	2.583344572	0	3.380846032	1.201135004	1	3.150821277	0.880504538	1
312	5.646949075	3.289138875	0	4.652659203	1.759338631	1	4.19082006	1.203210198	1
313	0.129868881	0.149571832	1	0.097559668	0.076820665	1	0.093594599	0.058822537	1
314	0.255554487	0.174231103	1	0.195651008	0.095513638	1	0.20346192	0.071707199	1
315	2.760860517	2.530148521	1	3.299367473	1.382398359	1	3.132413776	1.002819544	1
316	3.584427978	2.582836292	1	3.971974904	1.431072775	1	3.952011773	1.180174643	1
317	0.051281186	0.094470951	1	0.051999289	0.053412637	0	0.082323803	0.05447926	1
318	0.229165963	0.164179986	1	0.174215408	0.093172251	1	0.186694701	0.073255222	1
319	3.375592731	2.025594395	1	3.583229868	1.26168993	0	3.230658429	0.873187302	1
320	4.325430135	2.554258625	1	4.83372592	1.807658087	0	4.254121892	1.179706453	1
321	0.112498969	0.13640377	1	0.106120572	0.072675253	1	0.09975537	0.055334952	1
322	0.219779314	0.169393611	1	0.200728249	0.092924411	1	0.193898599	0.075918907	1
323	4.183708084	2.729991082	0	3.057829192	1.020545631	1	3.09243061	0.795534881	1
324	6.058041098	4.726416453	0	4.526234716	1.561207369	1	4.505097801	1.241507982	1
325	0.109754195	0.137471483	1	0.119146934	0.082921535	1	0.097989211	0.059681414	1
326	0.197800484	0.171444408	1	0.238968858	0.101453046	1	0.221257497	0.069359344	1
327	2.551008033	1.702656769	1	2.997975992	1.122174632	1	3.028239271	0.829875325	1
328	3.600587786	2.65209303	1	3.887112733	1.536152809	1	3.935354097	1.097431151	1
329	0.064101169	0.113246326	1	0.11016808	0.082297133	1	0.088606942	0.057494004	1
330	0.231577802	0.167164712	1	0.233575427	0.100485875	1	0.225805897	0.076742556	1
331	3.211833834	1.840251699	1	3.472112868	1.135684737	1	3.168441543	0.872455799	1
332	4.183732741	2.204646182	1	4.408041501	1.521613288	1	4.046873461	1.18333141	1
333	0.102271742	0.126009805	1	0.109310035	0.077507245	1	0.115106423	0.060918077	1
334	0.131867179	0.134533155	1	0.19413765	0.093728505	1	0.183626944	0.070639566	1
335	2.926965913	2.321379369	1	3.039076132	1.146128339	1	2.9313462	0.739359648	1
336	4.039551441	2.916713372	1	4.064037782	1.413325485	1	4.053903492	1.047572999	1
337	0.085364977	0.129914922	1	0.090550739	0.069489766	1	0.103613283	0.059326876	1
338	0.193547614	0.166314876	1	0.166064577	0.090713625	1	0.185994557	0.073539366	1
339	2.999452853	2.220831261	1	3.307578827	1.307552548	1	3.465656276	1.067410663	0
340	4.399871864	3.237266288	1	4.541568825	1.783391727	1	4.641189485	1.429526812	0
341	0.048779533	0.08837221	0	0.086775486	0.066950705	1	0.083742782	0.053896967	1
342	0.187499185	0.157894221	1	0.207884113	0.094913047	1	0.201715814	0.073924286	1
343	3.474163919	1.851692748	1	3.102122326	1.160322687	1	3.114689985	0.883448724	1
344	5.002494844	2.690760811	1	4.491933744	1.577294381	1	4.385796701	1.216549059	1
345	0.087911907	0.11757035	1	0.116934958	0.080862266	1	0.126793721	0.062181459	1
346	0.097825908	0.126806817	0	0.191881438	0.096842643	1	0.183444688	0.074968645	1
347	3.071142382	2.574057609	1	3.087015566	1.443239558	1	2.93406673	0.997836331	1
348	4.42188356	3.229319894	1	4.143083957	1.824893626	1	3.907744763	1.254822471	1
349	0.112498969	0.138233581	1	0.095999173	0.074452791	1	0.111110379	0.063394822	1
350	0.219779314	0.165477934	1	0.181158671	0.094327401	1	0.208790557	0.076129881	1
351	3.46731034	2.429046914	1	3.39398726	1.340049243	1	3.289583091	0.985893412	1
352	4.789633394	3.07694013	1	4.329875693	1.850200579	1	4.281295869	1.369005747	1
353	0.134145245	0.152555999	1	0.105930959	0.077366411	1	0.102756083	0.057686249	1
354	0.202246181	0.169816345	1	0.232726205	0.10287714	1	0.220042869	0.072976132	1
355	2.641091128	1.692013797	1	2.670293001	0.895629251	1	2.854571111	0.770344269	1
356	3.549019367	2.523037564	1	3.761779332	1.360921759	1	3.78384742	1.080589218	1
357	0.095888966	0.128666381	1	0.096233626	0.074368216	1	0.106699032	0.061300029	1
358	0.290321446	0.195651871	1	0.220216016	0.102764459	1	0.212253195	0.073012073	1
359	3.937658191	2.617189559	1	2.809243072	1.11809194	1	2.730693397	0.801960125	1
360	4.981936143	3.126783883	1	3.647875405	1.377884155	1	3.572194097	1.007152933	1
361	0.139533447	0.138714032	1	0.098424612	0.073742903	1	0.091345417	0.056544888	1
362	0.159089505	0.16035495	1	0.167272188	0.091179953	1	0.181817518	0.071361772	1
363	3.310948704	1.962020902	1	3.022130021	0.982957832	1	2.87692827	0.724384288	1
364	4.077576574	2.64176787	1	4.123383507	1.406011789	1	3.991447521	1.077793502	1
365	0.098763616	0.126581893	1	0.107883008	0.077765229	1	0.105390286	0.060761438	1
366	0.20652014	0.16128959	1	0.215327755	0.095052409	1	0.20131124	0.074070917	1
367	2.977992128	1.574208083	1	3.097888305	1.082786499	1	3.094896025	0.833001247	1
368	4.266644743	2.741360789	1	4.170237372	1.55407347	1	4.136181661	1.134064472	1
369	0.086418523	0.132894068	1	0.101213245	0.075909685	1	0.102039621	0.061196942	1
370	0.204300004	0.162573015	1	0.192726078	0.096245303	1	0.23478159	0.078569782	1
371	3.193375891	2.111572774	1	3.060186143	1.208191209	1	3.084807384	0.890112436	1
372	4.394356347	2.905515189	1	4.072841938	1.488943894	1	4.056210503	1.104051881	1
373	0.093021873	0.12282038	1	0.10083946	0.073939932	1	0.095717155	0.054169184	1
374	0.152172621	0.144926775	1	0.224636926	0.100358103	1	0.222943096	0.072938878	1
375	2.690239537	1.701571415	1	2.551963976	0.924293818	1	2.82496742	0.811519392	1
376	3.788060971	2.661187865	1	3.606460996	1.414345946	1	3.881872378	1.114209165	1
377	0.119046212	0.135298718	1	0.107568633	0.076994204	1	0.123455721	0.062422929	1
378	0.177776465	0.153834738	1	0.179486179	0.094592445	1	0.211110149	0.075950839	1
379	3.241164115	1.841184701	1	3.218828992	1.099271738	1	3.33374551	0.889277022	1
380	4.392828593	2.454673621	1	4.125431571	1.443824413	1	4.323266463	1.249995527	1
381	0.074073266	0.110616324	1	0.12499932	0.083145966	1	0.109221632	0.059593959	1
382	0.202126963	0.151594552	1	0.193307924	0.092926623	1	0.193405082	0.073642775	1
383	3.28708507	2.229216772	1	3.02302766	1.12387818	1	3.137641652	0.91500349	1
384	3.44354251	2.553460513	1	3.842875554	1.415660117	1	3.840358693	1.092242131	1
385	0.067566158	0.115785255	1	0.093219499	0.073011409	1	0.099501881	0.058658215	1
386	0.273683112	0.176117769	1	0.230215114	0.096394728	1	0.213042948	0.07337079	1
387	3.205485256	2.145326119	1	2.511738295	0.87131217	0	2.65935142	0.728695345	1
388	4.227744051	3.061864345	1	3.496798005	1.286176629	1	3.563179985	1.014381829	1
389	0.058139169	0.100013622	1	0.082675687	0.067286944	1	0.089328505	0.053549816	1
390	0.14736809	0.137116997	1	0.164873207	0.084814263	1	0.209050404	0.06840514	1
391	3.39379997	1.914694659	1	3.036993827	0.926549508	1	3.073449083	0.810988158	1
392	4.370458242	3.017409548	1	4.084489451	1.384219327	1	4.08151907	1.126937174	1
393	0.164555104	0.16025566	1	0.121950461	0.083276824	1	0.109754195	0.059859886	1
394	0.241377623	0.181817289	1	0.199999309	0.099314091	1	0.197800484	0.076030304	1
395	3.000175731	1.966767779	1	3.091995343	1.256558489	1	3.055314823	0.847823555	1
396	3.974128468	2.495236354	1	4.122088412	1.576615209	1	3.907603371	1.060242221	1
397	0.112358559	0.13126505	1	0.094117198	0.068232166	1	0.088728386	0.051796105	1
398	0.122221242	0.134671611	0	0.163043064	0.091575017	1	0.17926509	0.074352256	1
399	3.219035206	2.614318392	1	3.199771767	1.294807287	1	3.175033139	0.879492037	1
400	4.312852218	3.594985649	1	4.221423689	1.676898322	1	4.274187007	1.227418046	1
401	0.099999302	0.139713685	1	0.1035847	0.080904301	1	0.095586852	0.058194059	1
402	0.217390698	0.168420406	1	0.17883124	0.090145143	1	0.199564936	0.07370223	1
403	3.705008515	2.436792751	1	2.830949882	1.009427157	1	2.764506223	0.847915152	1
404	4.654917416	2.867278483	1	4.043413344	1.351482858	1	3.694433731	1.094727697	1
405	0.093021873	0.119588669	1	0.08527026	0.066968723	1	0.080951991	0.052512075	1
406	0.152172621	0.154023162	1	0.151078155	0.079811426	0	0.171673468	0.066877945	1
407	1.831325718	0.970109222	0	2.445234905	0.737585553	0	2.491472798	0.627998774	0
408	2.428042687	1.320122016	0	3.36363356	1.040784907	0	3.307654481	0.892486323	0
409	0.052629954	0.099999978	1	0.097559668	0.075667822	1	0.097559668	0.060725581	1
410	0.249998714	0.170174333	1	0.195651008	0.094261091	1	0.195651008	0.070502206	1
411	2.810165975	1.69049611	1	2.812304635	0.979631802	1	3.024024854	0.849816156	1
412	4.431473297	2.850400632	1	3.672939851	1.446117825	1	4.015975987	1.179184476	1
413	0.085364977	0.12881555	1	0.093116384	0.07329161	1	0.096152979	0.058057297	1
414	0.193547614	0.163192163	1	0.191334826	0.091648139	1	0.182607912	0.069158233	1
415	3.517498359	2.269513094	1	3.434543697	1.278452056	1	3.166951302	0.825456895	1
416	4.272015171	2.712307058	1	4.218905146	1.472674154	1	4.205904367	1.066754416	1
417	0.115382642	0.138555123	1	0.097559668	0.073604637	1	0.10024299	0.059537174	1
418	0.241756551	0.166665003	1	0.195651008	0.092226903	1	0.198255736	0.07229499	1
419	2.974155851	2.143842295	1	3.001108534	0.996260292	1	3.069919898	0.711576711	1
420	3.657694327	2.797144965	1	3.711620065	1.316706984	1	3.903303223	1.015178204	1
421	0.108106553	0.141831921	1	0.092368665	0.076360511	1	0.093594599	0.057373422	1
422	0.282607444	0.167789637	1	0.184114793	0.095641254	1	0.20346192	0.072761357	1
423	3.562712519	2.299435444	1	3.525867391	1.098270419	0	3.265047209	0.881938871	1
424	4.323796399	2.951152215	1	4.490204152	1.446642796	1	4.245921149	1.136129313	1
425	0.120481397	0.136541003	1	0.115877639	0.082132425	1	0.102756083	0.059259028	1
426	0.1888884	0.154718783	1	0.245419377	0.103114367	1	0.220042869	0.074964674	1
427	3.539932428	2.499569923	1	3.44519053	1.431206434	1	3.340618586	0.982441193	1
428	4.18845638	2.881609816	1	4.359092864	1.618930413	1	4.349734987	1.20630089	1
429	0.087498296	0.117226365	1	0.098763616	0.077458552	1	0.073528756	0.051258112	0
430	0.215052297	0.166665795	1	0.20652014	0.095920913	1	0.195744111	0.071527072	1
431	2.526958962	1.936781882	1	3.053299128	1.262007374	1	3.010219653	0.837322217	1
432	3.245063458	2.253519546	1	4.040052695	1.619433932	1	4.066346909	1.135796702	1
433	0.090908434	0.122221682	1	0.101213245	0.069879381	1	0.109784082	0.060651706	1
434	0.130434154	0.139784036	1	0.192726078	0.097298973	1	0.178413063	0.06918754	1
435	3.623357122	1.938011153	1	3.073768719	1.130198788	1	3.272026266	0.963456596	1
436	4.59393559	2.56644826	1	3.953759027	1.484515402	1	4.226247236	1.216084989	1
437	0.114942056	0.126262283	1	0.097957722	0.074775132	1	0.093135976	0.057086518	1
438	0.144443988	0.146065793	1	0.199274065	0.090169463	1	0.199133069	0.074750969	1
439	3.273928471	2.193690514	1	3.34067917	1.200173735	1	2.979347125	0.858302301	1
440	4.441772574	3.501618797	1	4.389639169	1.695840219	1	3.981639629	1.23615095	1
441	0.108432368	0.137851692	1	0.097957722	0.076641906	1	0.105262127	0.058940166	1
442	0.18681194	0.161402438	1	0.199274065	0.097061519	1	0.179823616	0.070311562	1
443	3.357246251	1.939862707	1	3.141589162	1.105236422	1	3.213305659	0.900538437	1
444	4.752977889	3.105735649	1	4.159722731	1.610467559	1	4.327407525	1.278459879	1
445	0.084505253	0.130497496	1	0.075219994	0.069746308	1	0.074934729	0.053836801	1
446	0.308509287	0.179067926	0	0.261483105	0.104351224	0	0.239914522	0.076749359	0
447	3.406884835	2.251043058	1	2.805507603	1.016167956	1	2.978347613	0.81383671	1
448	3.826402413	2.516409135	1	3.406357214	1.08793007	1	3.7044652	0.898579866	1
449	0.094117198	0.125204977	1	0.084676726	0.070109772	1	0.086418523	0.055804296	1
450	0.163043064	0.151400736	1	0.186379312	0.094448625	1	0.204300004	0.075617002	1
451	2.685823403	1.632066366	1	2.892477076	0.963518881	1	3.057341086	0.776239929	1
452	3.723165884	2.299199407	1	3.957319405	1.374840341	1	4.086455767	1.094191496	1
453	0.024999446	0.064933162	0	0.061133363	0.061000361	0	0.069999049	0.048420473	0
454	0.204081181	0.154569562	1	0.24825014	0.101390726	0	0.211863601	0.073898828	1
455	3.902778413	2.30673519	0	3.10677603	1.024694805	1	3.24528952	0.792669985	1
456	5.417901528	3.585947791	0	4.010192309	1.521131726	1	4.181555268	1.200212505	1
457	0.083332907	0.119444542	1	0.128904976	0.087474135	1	0.108234563	0.062251041	1
458	0.172042626	0.158780971	1	0.164792786	0.085185303	1	0.165197553	0.068512479	0
459	2.765340637	1.963714296	1	2.902274813	1.156553206	1	2.763039113	0.814578816	1
460	4.302836626	3.096516729	1	3.767099899	1.630825118	1	3.554331623	1.087518417	1
461	0.095237444	0.124334183	1	0.103998925	0.071534778	1	0.092456376	0.056383458	1
462	0.173912449	0.147980284	1	0.182480771	0.086260753	1	0.192639763	0.072770035	1
463	3.795579238	2.398106434	1	3.413064369	1.099270278	1	3.606676571	0.965242081	0
464	4.759990129	2.99287028	1	4.579488324	1.455161642	1	4.870127216	1.235493147	0
465	0.116882257	0.14114609	1	0.118366597	0.083104128	1	0.106278837	0.05779863	1
466	0.252746525	0.173990748	1	0.202951351	0.094088678	1	0.18859526	0.070790716	1
467	2.918971265	2.065080461	1	2.581347666	0.902324272	1	2.698080011	0.721907519	1
468	4.569419598	3.002751179	1	3.55020872	1.336908828	1	3.735009122	1.061047908	1
469	0.094593543	0.129165191	1	0.117390343	0.087078333	1	0.092731245	0.057696251	1
470	0.279569056	0.186870024	1	0.256409447	0.101986443	0	0.218142044	0.077768432	1
471	2.860625083	2.348924222	1	3.016893455	1.190910687	1	2.831428067	0.8834452	1
472	3.86069238	2.798493566	1	4.335977489	1.707604704	1	3.994538267	1.136238877	1
473	0.136362943	0.133956627	1	0.112969559	0.081400386	1	0.104217698	0.058342738	1
474	0.136362943	0.135713625	1	0.223442215	0.098254347	1	0.211789808	0.072100736	1
475	4.625284204	2.751790916	0	3.337746281	1.18547366	1	3.105992075	0.920949248	1
476	6.029899502	3.910536487	0	4.454789304	1.733712549	1	4.046084731	1.311499146	1
477	0.170730745	0.167785296	1	0.138774129	0.087259719	1	0.119803647	0.063659592	1
478	0.209301408	0.17058838	1	0.206765645	0.096915587	1	0.201773153	0.069756787	1
479	3.654026988	2.938122017	1	3.504697778	1.438435894	1	3.270074244	0.979676187	1
480	5.186873965	4.007965256	1	4.951764228	2.012061126	0	4.390893664	1.306889308	1
481	0.112498969	0.142253567	1	0.102880096	0.074856923	1	0.113579456	0.063091514	1
482	0.219779314	0.170431297	1	0.207272231	0.094255718	1	0.209250395	0.072400794	1
483	3.216781014	2.012761622	1	2.945841665	1.165179843	1	2.958500363	0.888175746	1
484	3.889882196	2.488938479	1	3.800405685	1.34753096	1	3.883035404	1.097426621	1
485	0.103894234	0.133365426	1	0.085836018	0.073161399	1	0.083949483	0.052908125	1
486	0.249998435	0.170411141	1	0.239284972	0.099595473	1	0.203861675	0.072210863	1
487	3.434621806	2.731310233	1	3.136909618	1.273114139	1	3.099320143	0.909055285	1
488	4.873411583	3.815895814	1	4.210023211	1.599549908	1	3.999865054	1.114998174	1
489	0.093330966	0.131727276	1	0.084031767	0.070169649	1	0.082292903	0.052210784	1
490	0.268815295	0.1798823	1	0.221427002	0.098874987	1	0.211990266	0.079911481	1
491	2.93103379	1.55777883	1	3.135344467	1.032124379	1	3.047223183	0.753921428	1
492	4.213772061	2.056911622	1	4.499010177	1.44180742	1	4.094529497	0.98460011	1
493	0.061727885	0.100765483	1	0.065040233	0.060781611	0	0.090463443	0.053956943	1
494	0.199999565	0.171638758	1	0.190140483	0.094706459	1	0.1965433	0.077754201	1
495	3.760600741	2.10075418	1	3.14803715	1.015757336	1	3.043933945	0.701355145	1
496	5.513676929	3.865606807	0	4.448014243	1.587510624	1	4.093300607	1.105060154	1
497	0.061727885	0.10945147	1	0.08906793	0.070945535	1	0.101693669	0.060047753	1
498	0.199999565	0.163765761	1	0.190646686	0.09481468	1	0.189955208	0.072383021	1
499	3.456325424	2.161049752	1	3.23366127	1.267558944	1	3.150418685	0.867960299	1
500	4.981442475	2.692966666	1	4.586400552	1.707281361	1	4.395971962	1.187743663	1
501	0.071427347	0.106154855	1	0.10162453	0.078628647	1	0.108910165	0.063003085	1
502	0.170211672	0.149538311	1	0.196362307	0.096876952	1	0.210525672	0.077622356	1
503	3.669593944	2.495454997	1	3.234420001	1.177862902	1	3.074146814	0.862000278	1
504	4.105478475	2.873922043	1	4.146644784	1.412528799	1	4.018701699	1.176353995	1
505	0.096384613	0.13051992	1	0.092741022	0.073407129	1	0.103863477	0.060320468	1
506	0.18478177	0.159771168	1	0.187724814	0.090799861	1	0.188182668	0.070255838	1
507	3.530835709	2.45478629	1	2.926795173	1.146199064	1	3.045482376	0.928428702	1
508	5.284519773	4.102500325	1	3.982314207	1.501380458	1	4.087077287	1.20847676	1
509	0.148145991	0.156625664	1	0.112901499	0.075989125	1	0.084540401	0.051729032	1
510	0.215907105	0.165166398	1	0.191174896	0.093487265	1	0.184945648	0.069041195	1
511	3.20250166	2.418947678	1	3.265221591	1.253644084	1	3.368118541	0.969672041	1
512	4.321494405	2.767801707	1	4.138105593	1.5949808	1	4.405844187	1.209770554	1
513	0.101264843	0.137024913	1	0.125505308	0.080601336	1	0.118931429	0.061559012	1
514	0.228260028	0.179364116	1	0.19702532	0.097412434	1	0.195121395	0.077075681	1
515	3.786553495	2.352278787	1	3.09331692	1.086687431	1	3.024578434	0.733076931	1
516	4.791702598	3.284356759	1	4.206206986	1.546393057	1	4.179719871	1.091277027	1
517	0.24324048	0.193376347	0	0.154165603	0.097988065	0	0.117498802	0.066563221	1
518	0.317070677	0.202708671	0	0.228135912	0.100080697	1	0.220749494	0.077759559	1
519	2.87365645	2.295374194	1	2.578219131	0.990268665	1	2.749051255	0.741708767	1
520	4.095665461	4.041214016	1	3.617415153	1.486698362	1	3.639524135	1.05723731	1
521	0.101122927	0.125194335	1	0.141731667	0.082777687	0	0.120097231	0.061742593	1
522	0.120878467	0.137368461	0	0.174241831	0.090700338	1	0.2039904	0.071227412	1
523	2.910733688	1.663927669	1	3.246072327	1.157162103	1	3.156414335	0.866060238	1
524	3.555270731	2.115043806	1	4.326850014	1.851230396	1	4.315385559	1.433872689	1
525	0.102562742	0.136470329	1	0.078738868	0.067830104	1	0.097618341	0.05760722	1
526	0.239129281	0.162646208	1	0.164284545	0.088998372	1	0.174291293	0.073890755	1
527	2.712849489	1.995465437	1	2.744500268	1.006503875	1	2.733827083	0.806611395	1
528	3.581771444	2.367849127	1	3.736725886	1.382840662	1	3.740145743	1.117128185	1
529	0.081078924	0.125748613	1	0.072959309	0.060794644	1	0.083121665	0.055707205	1
530	0.276594046	0.183637486	1	0.236747417	0.095925029	1	0.220555249	0.076811344	1
531	2.761193561	2.277640313	1	2.906094261	1.156660481	1	2.868210182	0.807814873	1
532	3.608417433	2.941452921	1	3.749180451	1.592558689	1	3.855502745	1.21932265	1
533	0.108432368	0.129789718	1	0.114623397	0.076611854	1	0.095464694	0.058173998	1
534	0.18681194	0.156208556	1	0.173430699	0.092592519	1	0.176086319	0.06943347	1
535	3.507481307	2.008644735	1	3.320521908	1.18226469	1	3.092215268	0.838291056	1
536	4.983199322	3.074920691	1	4.377591763	1.862955812	1	4.355768447	1.338174826	1
537	0.086418523	0.127940944	1	0.10373373	0.075630373	1	0.115867662	0.061981183	1
538	0.204300004	0.171027727	1	0.214544832	0.097597855	1	0.226871062	0.076301196	1
539	2.987907376	1.588687399	1	2.97607421	1.066678791	1	2.898779336	0.737194257	1
540	4.17173225	2.558362387	1	3.898698759	1.400166621	1	3.9188575	1.137339884	1
541	0.063290129	0.111841355	1	0.106995242	0.080109229	1	0.095476706	0.057031592	1
542	0.221051791	0.15500701	1	0.208028627	0.095260332	1	0.220778634	0.075921751	1
543	3.927398999	2.950663953	1	3.064114982	1.187366704	1	3.14818042	0.891261153	1
544	5.324133601	3.87034127	0	3.933799414	1.504102336	1	4.187299509	1.170613514	1
545	0.083332907	0.1261628	1	0.072580198	0.065832117	1	0.084745052	0.053385048	1
546	0.172042626	0.157492303	1	0.18439677	0.091556715	1	0.187096143	0.071274765	1
547	3.327982789	2.062439415	1	3.549321592	1.178187977	0	3.572302462	0.916557272	0
548	4.164431239	2.296696021	1	4.380434616	1.462204745	1	4.551000187	1.126749174	0
549	0.102271742	0.12471661	1	0.113358398	0.081737401	1	0.120097231	0.064781504	1
550	0.131867179	0.143367773	1	0.194851193	0.091152152	1	0.2039904	0.074056356	1
551	2.381189034	1.665448166	1	2.981293324	1.138569245	1	3.268076767	0.964384446	1
552	3.062200658	2.081188352	1	3.80376926	1.573655046	1	4.296955908	1.350069643	1
553	0.107141889	0.134418802	1	0.102361536	0.076738543	1	0.088941629	0.054227548	1
554	0.175823282	0.156417398	1	0.167882592	0.087786787	1	0.181424876	0.070086741	1
555	2.61202315	1.684490223	1	2.794998281	1.024626058	1	2.722149393	0.706391748	1
556	3.940571702	2.272505513	1	3.914084635	1.472095318	1	3.73546447	1.084018733	1
557	0.162498659	0.16566127	1	0.119340619	0.078954922	1	0.118517597	0.06126818	1
558	0.229883825	0.177259896	1	0.210331256	0.097305569	1	0.210176166	0.073869216	1
559	3.158222801	2.228448767	1	3.102537517	1.077508611	1	3.254595474	0.969079865	1
560	4.018099987	2.945970565	1	4.010510961	1.530239683	1	4.251343784	1.224849946	1
561	0.141175925	0.141866061	1	0.122528228	0.083392751	1	0.107577575	0.058994132	1
562	0.170454019	0.159987852	1	0.174719857	0.092685083	1	0.199559711	0.072274041	1
563	3.139533786	1.67316201	1	2.685996839	0.989130218	1	2.66044917	0.776340144	1
564	4.016759822	2.165153538	1	3.404586818	1.340240693	1	3.469475502	1.073641278	1
565	0.111110379	0.137883851	1	0.119833653	0.08297618	1	0.120688728	0.061682552	1
566	0.208790557	0.155554922	1	0.214021196	0.097250992	1	0.208424886	0.070276181	1
567	3.597114135	2.327108258	1	3.65723862	1.507136684	0	3.179542494	0.970954724	1
568	5.293766911	3.729343947	1	4.778170494	1.944816405	1	4.271643779	1.248780375	1
569	0.135800937	0.156827791	1	0.10526165	0.072935841	1	0.111110379	0.060971291	1
570	0.213481752	0.163046891	1	0.193429297	0.089544137	1	0.208790557	0.071439745	1
571	4.27138402	2.96024106	0	3.241697405	1.137956509	1	3.108391906	0.846524595	1
572	5.700806401	3.720784488	0	4.470845197	1.601685369	1	4.441003472	1.30097313	1
573	0.095237444	0.129166168	1	0.098359025	0.076029664	1	0.105390286	0.063009094	1
574	0.173912449	0.156097762	1	0.202897109	0.089522408	1	0.20131124	0.071381099	1
575	2.665940695	1.658582736	1	2.900338695	1.007632684	1	2.931518135	0.760679109	1
576	3.194624207	2.089938792	1	3.866456864	1.435083734	1	4.031765453	1.092704613	1
577	0.142855361	0.163062095	1	0.087135399	0.070777276	1	0.092232034	0.05356758	1
578	0.258425424	0.192030117	1	0.211468212	0.093270306	1	0.190475321	0.071640364	1
579	3.677508687	2.86623665	1	4.134365328	1.618575217	0	3.558627962	1.069783208	0
580	4.814656237	4.2300574	1	5.466938032	2.211084208	0	4.883361765	1.564935405	0
581	0.114942056	0.136288386	1	0.116464119	0.07541844	1	0.101693669	0.058858085	1
582	0.144443988	0.151337643	1	0.188190279	0.090643592	1	0.189955208	0.071364662	1
583	2.288792413	1.737687636	1	2.978603995	1.237915225	1	2.81866232	0.953533416	1
584	3.327204701	2.238337231	1	3.979047012	1.500368495	1	3.795324772	1.210337437	1
585	0.102562742	0.137739883	1	0.100417628	0.075765856	1	0.089773832	0.056661301	1
586	0.239129281	0.16849574	1	0.221013815	0.101085526	1	0.213360575	0.072893772	1
587	3.001729356	2.083383502	1	3.196107946	1.310580291	1	2.913122069	0.786810435	1
588	4.090899469	2.997360978	1	4.58666161	1.791877585	1	4.10289861	1.163019618	1
589	0.182925477	0.16209497	0	0.123999465	0.083024282	1	0.112979288	0.061011337	1
590	0.211763401	0.177324528	1	0.185873109	0.096726102	1	0.185429103	0.0740746	1
591	3.153869879	1.967630313	1	2.911527996	1.037229253	1	3.184805918	0.858155535	1
592	3.48588264	2.057716827	1	3.622157033	1.25046443	1	3.976655614	1.014021311	1
593	0.109754195	0.131340545	1	0.119655897	0.083564592	1	0.124674246	0.066559085	1
594	0.197800484	0.171867619	1	0.242645147	0.107010019	1	0.25442386	0.081392118	0
595	3.392293673	3.683607948	1	2.897309634	1.25463234	1	2.901920383	0.919462981	1
596	5.292387641	6.160350858	1	4.186342497	1.83157639	1	4.145550829	1.381433775	1
597	0.085364977	0.119467638	1	0.077235113	0.066099255	1	0.082124997	0.052332528	1
598	0.193547614	0.157029254	1	0.192170241	0.099247154	1	0.184548817	0.072072602	1
599	3.196946269	1.860450341	1	3.095486612	1.165776194	1	3.378355739	0.943887942	1
600	4.344616988	2.55486702	1	4.051769837	1.499835123	1	4.293189105	1.239317653	1
601	0.043475952	0.094593543	0	0.084386136	0.068852055	1	0.105262282	0.059445981	1
602	0.319585986	0.187336035	0	0.224998265	0.095448574	1	0.220523255	0.071652883	1
603	2.594357685	1.789617594	1	3.129934146	1.142461806	1	3.237087576	0.906326062	1
604	3.688797732	2.254668865	1	4.366083015	1.528379836	1	4.309498907	1.210717783	1
605	0.102271742	0.121721637	1	0.080970982	0.069316379	1	0.084336734	0.054255376	1
606	0.131867179	0.139105414	1	0.189285117	0.093300911	1	0.182795149	0.068468536	1
607	2.713300116	1.666374439	1	2.959555467	1.178945807	1	2.93561411	0.9062611	1
608	4.377010552	3.052459716	1	4.060104444	1.45108544	1	3.924151304	1.188972399	1
609	0.130434154	0.143115846	1	0.11283978	0.08107315	1	0.094117198	0.056594337	1
610	0.090908434	0.124052103	0	0.158670935	0.091223844	1	0.163043064	0.071890061	1
611	2.362914857	2.184255402	1	2.93226451	1.280993707	1	2.893703927	0.902118236	1
612	3.196111296	2.55713725	1	4.251865157	1.748519873	1	4.035962689	1.219577294	1
613	0.123455721	0.149423475	1	0.114405183	0.080355486	1	0.094999407	0.053059808	1
614	0.211110149	0.172041889	1	0.234430854	0.104415532	1	0.216449703	0.075413271	1
615	2.078099225	1.512195782	1	2.506637432	0.989421032	1	2.879457108	0.86382757	1
616	2.729265897	1.829436536	0	3.146572614	1.292006006	0	3.458028109	1.039563745	1
617	0.086418523	0.125914287	1	0.076922491	0.068327986	1	0.078571072	0.052098135	1
618	0.204300004	0.160918369	1	0.188611585	0.094067669	1	0.171305889	0.070774212	1
619	3.195887395	1.793953499	1	3.099459355	0.944847058	1	3.32606135	0.807456017	1
620	4.207353992	2.492735021	1	4.042957435	1.471402786	1	4.375623371	1.251703035	1
621	0.16049287	0.159577473	1	0.10526165	0.073402655	1	0.1081718	0.062421827	1
622	0.218389913	0.183907279	1	0.193429297	0.0907354	1	0.184614217	0.071959113	1
623	3.202246249	2.132370637	1	3.034785326	1.201406726	1	2.884699039	0.811097773	1
624	4.647298654	3.147674098	1	4.266153805	1.719706975	1	3.972845965	1.158120782	1
625	0.105881677	0.12885045	1	0.099999056	0.076127751	1	0.099749973	0.060361239	1
626	0.164834533	0.147670151	1	0.181817324	0.092587094	1	0.215216824	0.073643527	1
627	2.790849742	1.890180848	1	3.147846022	1.148347647	1	3.244484709	0.922411468	1
628	4.122819451	3.034613133	1	4.04444813	1.523065244	1	4.198726374	1.168606726	1
629	0.107141889	0.13926466	1	0.079049937	0.069316379	1	0.110575547	0.064477518	1
630	0.175823282	0.156940165	1	0.167855836	0.089934251	1	0.185020766	0.071296445	1
631	2.955535166	2.549366424	1	2.953178022	1.04206956	1	3.084352145	0.858038219	1
632	4.113990292	2.909916501	1	3.822987253	1.36336108	1	4.087799646	1.154891874	1
633	0.099999557	0.11938054	1	0.094260861	0.076115935	1	0.093135976	0.056084053	1
634	0.109889671	0.1304341	0	0.202164801	0.09844225	1	0.199133069	0.072880404	1
635	3.106297042	2.144623241	1	2.944691687	1.039830827	1	2.883545988	0.805157551	1
636	3.414112786	2.001069361	1	3.773462484	1.256932807	1	3.756506376	0.980052354	1
637	0.092103521	0.135984593	1	0.107756714	0.077009577	1	0.105126737	0.059614945	1
638	0.258063092	0.18085058	1	0.247271119	0.106804781	1	0.239650168	0.078365851	0
639	3.857275736	2.835224436	1	3.214511746	1.189098272	1	3.171421873	0.81433633	1
640	5.560038712	3.755539117	0	4.552699237	1.909340907	1	4.39352299	1.218892042	1
641	0.088606942	0.116604266	1	0.081195889	0.070180854	1	0.092306698	0.055642989	1
642	0.225805897	0.175324642	1	0.234874868	0.100976595	1	0.23706813	0.075331176	1
643	2.222173954	1.526055688	1	2.601089726	0.923775463	1	2.710363645	0.738771034	1
644	2.533000003	1.37443624	0	3.422023735	1.150308078	1	3.567728768	0.958985109	1
645	0.109754195	0.130706383	1	0.122949865	0.084014136	1	0.114913779	0.061412396	1
646	0.197800484	0.162117267	1	0.207406545	0.094105092	1	0.200882419	0.075251858	1
647	2.948736876	1.732925778	1	2.606289707	0.880130542	1	2.658548106	0.729168388	1
648	4.098205644	2.976652176	1	3.756649741	1.218069401	1	3.784262229	0.982958408	1
649	0.111110379	0.137564725	1	0.07480203	0.068338175	1	0.095693028	0.061308227	1
650	0.208790557	0.173292198	1	0.163700055	0.086020621	1	0.178260186	0.072363709	1
651	3.08212239	2.370081672	1	2.916511092	1.032801969	1	3.097323953	0.889709987	1
652	4.426026439	3.817876245	1	4.057145077	1.629412742	1	4.246860671	1.32776881	1
653	0.07999841	0.124359082	1	0.084386136	0.072824807	1	0.085640412	0.055695606	1
654	0.265956178	0.170211536	1	0.224998265	0.102049275	1	0.221028419	0.076227233	1
655	3.241022484	2.468308827	1	3.282358607	1.243713803	1	3.062815785	0.931774167	1
656	4.455250517	4.167908152	1	4.44586489	1.775210485	1	4.227283584	1.240454211	1
657	0.120481397	0.135597044	1	0.093494787	0.073758333	1	0.087063178	0.053881458	1
658	0.1888884	0.16014092	1	0.194944829	0.092648495	1	0.210751393	0.071798645	1
659	3.676668206	2.27157239	1	3.73152758	1.251655627	0	3.221467771	0.8833118	1
660	4.886766469	2.990757287	1	5.07241426	1.831988435	0	4.376432224	1.218564991	1
661	0.121950461	0.149616227	1	0.115536453	0.07817741	1	0.110310465	0.061281642	1
662	0.199999309	0.159298626	1	0.180810516	0.096010557	1	0.182818202	0.074223874	1
663	2.533935572	1.562825918	1	2.531702128	0.826138755	0	2.737661329	0.774942748	1
664	3.861849499	2.329621372	1	3.380443428	1.098368486	1	3.625500518	1.065102007	1
665	0.094117198	0.125204977	1	0.082030079	0.067999037	1	0.110841902	0.061095993	1
666	0.163043064	0.155147894	1	0.157705019	0.084676859	1	0.187223324	0.070410159	1
667	3.301452544	2.303569225	1	2.97956001	1.336364024	1	3.00223866	0.964061778	1
668	4.595746463	3.355269662	1	4.140416277	1.960644172	1	4.080629637	1.35632085	1
669	0.126436085	0.134676942	1	0.105468152	0.077019816	1	0.101203732	0.06078347	1
670	0.146066735	0.14082604	1	0.161171601	0.09354979	1	0.185588534	0.075212963	1
671	2.908638189	2.073351389	1	3.355691247	1.284300195	1	3.311262012	0.985074594	1
672	4.106540111	3.185783112	1	4.602981277	1.742987027	1	4.552290486	1.31676745	0
673	0.085364977	0.13193397	1	0.087498296	0.068569816	1	0.104737391	0.060032393	1
674	0.193547614	0.155949318	1	0.215052297	0.093733508	1	0.216156537	0.072595735	1
675	2.754077722	1.607987788	1	2.597675377	0.894164531	1	2.793457899	0.779482198	1
676	3.44416063	2.083455376	1	3.538973543	1.193032595	1	3.725077568	0.989962953	1
677	0.103894234	0.143096622	1	0.112066812	0.085412583	1	0.113922617	0.06488074	1
678	0.249998435	0.189773132	1	0.248173359	0.104069646	1	0.230767986	0.078241406	1
679	2.40689171	1.998476502	1	2.625056955	0.970970637	1	2.886852123	0.794604799	1
680	3.229383142	2.600497416	1	3.566174455	1.345740252	1	3.924658735	1.121340949	1
681	0.112498969	0.140041046	1	0.080320752	0.066570144	1	0.086418523	0.054702371	1
682	0.219779314	0.177909497	1	0.182142383	0.089087681	1	0.204300004	0.075832084	1
683	3.243606754	2.069521283	1	3.534630443	1.268635399	0	3.404836274	0.949134933	1
684	4.427206332	3.493233846	1	4.814542289	1.779730277	0	4.834843776	1.4390612	0
685	0.057471021	0.100731467	1	0.060239859	0.060988177	0	0.069046497	0.049093862	0
686	0.136841883	0.139080873	1	0.178946403	0.087249206	1	0.169850379	0.067571115	1
687	3.443090402	1.777720007	1	3.400674853	1.133689527	1	3.391529279	0.905772863	0
688	4.176798511	2.179004223	1	4.736739668	1.603644856	0	4.618552671	1.233161838	0
689	0.091953061	0.111899362	1	0.08527026	0.069573687	1	0.091126412	0.057218444	1
690	0.141303438	0.141467529	1	0.151078155	0.085840129	0	0.17965306	0.073341613	1
691	2.35439306	1.461309043	1	3.075613897	1.145280492	1	3.048836739	0.852265552	1
692	3.322307862	2.17104694	1	4.22428664	1.650251972	1	4.22438939	1.189500909	1
693	0.039472729	0.089742674	0	0.067795302	0.06246144	1	0.080199073	0.054724825	1
694	0.247421932	0.161581251	1	0.225351026	0.096151768	1	0.215810748	0.075994376	1
695	2.718065609	2.251031719	1	2.852348978	1.194957346	1	2.99613456	0.933105325	1
696	3.508880839	2.719576785	1	3.984794679	1.593560784	1	4.149447745	1.199058981	1
697	0.075947803	0.112498438	1	0.083680347	0.069147373	1	0.081279812	0.051134816	1
698	0.22340294	0.169642102	1	0.217855725	0.095744507	1	0.201283948	0.06914737	1
699	4.099120482	2.06349257	0	3.062041433	1.095321171	1	3.180603112	0.968042223	1
700	5.268557249	2.946737563	0	4.180775126	1.502812592	1	4.323277312	1.226830359	1
701	0.134145245	0.146709504	1	0.085019462	0.066451337	1	0.092232034	0.056978012	1
702	0.202246181	0.175113138	1	0.189963467	0.096087645	1	0.190475321	0.072024291	1
703	4.033238379	2.11168654	0	3.009776593	1.202933009	1	2.795971597	0.771041162	1
704	4.883988601	3.061458336	1	3.608105971	1.383677304	1	3.498164386	0.982279613	1
705	0.105260615	0.137820206	1	0.109310035	0.077125066	1	0.107577575	0.059471319	1
706	0.260867465	0.184382324	1	0.19413765	0.096108495	1	0.199559711	0.071913052	1
707	3.667725263	2.898444305	1	3.284965417	1.285623073	1	3.33012413	0.973284636	1
708	5.358974813	4.401540773	1	4.172215916	1.5824718	1	4.279757281	1.209581833	1
709	0.112498969	0.136045415	1	0.10416587	0.079216738	1	0.111391074	0.061069653	1
710	0.219779314	0.170522489	1	0.218181123	0.098640115	1	0.230262005	0.080434885	1
711	2.881507014	1.28726774	1	3.266833805	0.965823446	1	3.100212842	0.774068186	1
712	3.819271763	1.798849697	1	4.249109868	1.276029326	1	3.941744711	0.993609125	1
713	0.164555104	0.164555151	1	0.115701546	0.078935135	1	0.108859525	0.06141943	1
714	0.241377623	0.180582766	1	0.213234464	0.098498581	1	0.229758232	0.079620489	1
715	2.733856437	1.853862462	1	2.802149029	1.086413759	1	2.918821958	0.820688943	1
716	3.452548239	2.564883335	1	3.785751369	1.3719948	1	3.95218621	1.065329899	1
717	0.089742674	0.118175967	1	0.082303453	0.066874614	1	0.078197677	0.049998932	1
718	0.236558371	0.175939144	1	0.203570497	0.094521995	1	0.167022312	0.068847618	0
719	3.11789625	1.756478269	1	2.928906517	0.979541344	1	3.030533816	0.77934163	1
720	4.213671226	2.513074767	1	3.864520736	1.360444573	1	3.999545283	1.049577798	1
721	0.108432368	0.138495817	1	0.11507812	0.078381195	1	0.104264626	0.056518874	1
722	0.18681194	0.157703591	1	0.177120613	0.089777711	1	0.171051913	0.068345031	1
723	2.690962519	2.073330726	1	3.03370384	1.181645375	1	2.851819337	0.802009711	1
724	3.458610172	2.317280808	1	3.752865276	1.369946067	1	3.697979612	1.049123634	1
725	0.090907821	0.135102642	1	0.105484117	0.080261441	1	0.111396773	0.062693257	1
726	0.247310776	0.168497519	1	0.229089948	0.098289637	1	0.249451104	0.082125402	0
727	4.577195064	3.598596584	0	3.14183544	1.099035327	1	3.139034414	0.85330808	1
728	5.711162678	4.268029817	0	4.14513463	1.321738192	1	4.122300748	1.099031027	1
729	0.075947803	0.111985271	1	0.098359025	0.074305289	1	0.098037722	0.056920921	1
730	0.22340294	0.172932526	1	0.202897109	0.095323828	1	0.199998675	0.075689708	1
731	3.255387159	2.637671548	1	3.322530679	1.288707631	1	3.293854112	0.919350333	1
732	4.645585002	3.979908937	1	4.369461114	1.656203461	1	4.417229836	1.291852058	1
733	0.093330966	0.134970275	1	0.078511352	0.068083504	1	0.092456376	0.053627357	1
734	0.268815295	0.190616915	1	0.206404795	0.098245434	1	0.192639763	0.073951999	1
735	3.955227326	3.038262815	1	3.50211304	1.529952203	1	3.339438531	1.011073437	1
736	5.101787909	3.450546291	1	4.59990494	1.908292048	1	4.153079893	1.175101742	1
737	0.093021873	0.126402263	1	0.09448768	0.071245307	1	0.108795828	0.060047523	1
738	0.152172621	0.142165749	1	0.166666198	0.086183624	1	0.150109929	0.06757415	0
739	3.207071466	2.328744209	1	2.984916806	1.069454373	1	3.093947125	0.888541293	1
740	4.115542805	2.607792965	1	4.010908734	1.398921445	1	4.134117686	1.198429466	1
741	0.026313887	0.064933162	0	0.059070865	0.060022917	0	0.071604199	0.049705855	0
742	0.244896483	0.168384065	1	0.220279004	0.09829835	1	0.201697878	0.071860876	1
743	2.975502761	1.731898916	1	2.607721159	0.940276952	1	2.568829681	0.713221357	0
744	4.021069214	2.545209532	1	3.72832807	1.430295778	1	3.691042868	1.058556559	1
745	0.067566158	0.120038343	1	0.07792124	0.070445291	1	0.096445806	0.058425645	1
746	0.273683112	0.184739405	1	0.244680164	0.09783449	1	0.229436467	0.074137731	1
747	3.869331935	2.952876079	1	3.313150941	1.144967466	1	3.13594266	0.852430202	1
748	5.022708361	3.606929078	1	4.639946362	1.61374112	1	4.328734282	1.214811413	1
749	0.1445772	0.144006482	1	0.119833653	0.083307	1	0.108641298	0.061067902	1
750	0.193180769	0.167407918	1	0.214021196	0.096730125	1	0.208332732	0.074560296	1
751	2.968105288	1.894364834	1	3.054748319	1.13776094	1	3.021651414	0.87149593	1
752	3.696423201	2.369447767	1	3.916521003	1.483456873	1	3.814036283	1.104960595	1
753	0.063290129	0.10714908	1	0.082986213	0.067599459	1	0.082088278	0.051317816	1
754	0.221051791	0.173528425	1	0.210713133	0.10031833	1	0.20984901	0.076435755	1
755	2.899564321	2.192491369	1	3.116630083	1.143459843	1	3.222050374	0.940156716	1
756	3.520813316	2.527734836	1	3.758680091	1.374010351	1	3.973104537	1.187189605	1
757	0.185183304	0.162858953	0	0.119340619	0.080024759	1	0.119511493	0.060110116	1
758	0.223527619	0.182316763	1	0.210331256	0.098451082	1	0.199555902	0.077397677	1
759	3.234466051	2.214349354	1	3.087062746	1.11820785	1	3.326497139	0.882777427	1
760	4.527792917	3.219031026	1	4.216080547	1.502879563	1	4.344979354	1.211342991	1
761	0.119046212	0.142283141	1	0.109754195	0.077797543	1	0.0937492	0.05724074	1
762	0.177776465	0.163243785	1	0.197800484	0.092666959	1	0.18221186	0.067653522	1
763	2.719784272	1.744091904	1	2.847856093	0.958801661	1	3.015875636	0.796828853	1
764	3.675371586	2.649757063	1	3.914110413	1.476432118	1	4.167723673	1.166318602	1
765	0.118419856	0.154714396	1	0.082986213	0.069656336	1	0.087166298	0.052084527	1
766	0.263735265	0.182860517	1	0.210713133	0.092688889	1	0.187499312	0.06948063	1
767	3.983745245	2.269978354	0	3.151990722	1.153483374	1	3.541713441	1.016036731	0
768	5.417079119	3.234427595	0	4.276236032	1.790560026	1	4.722982988	1.432587762	0
769	0.080459138	0.120187231	1	0.08527026	0.070137576	1	0.0937492	0.05619098	1
770	0.139784355	0.135106435	1	0.151078155	0.086249457	0	0.18221186	0.07301365	1
771	2.700486964	1.66055593	1	2.554798901	0.92542971	1	2.766204554	0.754145489	1
772	3.603864447	2.625133433	1	3.588789611	1.425181552	1	3.905043573	1.187577182	1
773	0.148647004	0.163432078	1	0.123402002	0.086577613	1	0.106059535	0.063050591	1
774	0.292133464	0.195151257	1	0.239850445	0.102422643	1	0.22707331	0.076754633	1
775	4.095662095	2.582924674	0	3.173258644	1.176996538	1	3.283874527	0.956681866	1
776	4.851781802	2.905158531	1	3.738123372	1.482581955	1	4.139672612	1.21375277	1
777	0.115382642	0.141778819	1	0.094648606	0.071502523	1	0.114633545	0.06084315	1
778	0.241756551	0.176029654	1	0.20577477	0.094184624	1	0.198674952	0.073306918	1
779	3.453893175	2.306332532	1	3.062910667	1.059763303	1	3.006573832	0.787713022	1
780	4.285352732	2.895782118	1	4.045652337	1.419171653	1	3.991677673	1.056049073	1
781	0.083332907	0.113560844	1	0.078738868	0.067383637	1	0.093078114	0.055457432	1
782	0.172042626	0.157275613	1	0.164284545	0.085726055	1	0.175704403	0.066371726	1
783	3.3460184	2.110215474	1	3.019968205	0.990662496	1	3.077486715	0.75341065	1
784	4.769652351	3.054917315	1	4.225141833	1.461635767	1	4.018893937	1.097501045	1
785	0.112498969	0.137883851	1	0.098359025	0.074689311	1	0.094659138	0.056573624	1
786	0.219779314	0.17701034	1	0.202897109	0.092556554	1	0.190888427	0.068846478	1
787	2.898880263	1.900361375	1	2.957648364	1.06209606	1	3.061451999	0.856385609	1
788	4.083642262	2.344163092	1	3.857965677	1.317767301	1	4.159050071	1.148516355	1
789	0.174998124	0.163849309	1	0.132529345	0.089747076	1	0.11407574	0.063311738	1
790	0.232556395	0.1747878	1	0.191010513	0.093167375	1	0.19425873	0.076732316	1
791	3.048560687	2.067607219	1	3.457863293	1.131579949	1	3.333340248	0.840997999	1
792	4.170378668	2.531490805	1	4.395107647	1.449384727	1	4.357431401	1.181732166	1
793	0.074073266	0.111410968	1	0.073468747	0.070248156	1	0.088234203	0.056084617	1
794	0.202126963	0.166354832	1	0.195034904	0.092729508	1	0.198274903	0.074062265	1
795	2.874785196	1.473908278	1	2.946758283	0.930636856	1	3.051996974	0.841073475	1
796	3.540713274	2.367558514	1	4.035223311	1.438890889	1	4.013005227	1.139999971	1
797	0.105881677	0.127876968	1	0.116882257	0.08324877	1	0.10632797	0.058923027	1
798	0.164834533	0.154406938	1	0.252746525	0.104555508	0	0.229256655	0.078116873	1
799	2.403435614	1.364292223	1	2.790478774	0.996204189	1	2.929451767	0.800695381	1
800	3.498995177	2.083859407	1	3.992502258	1.457424458	1	4.07851929	1.126952521	1
801	0.107141889	0.129594033	1	0.097559668	0.072696779	1	0.078623241	0.055960401	1
802	0.175823282	0.160867908	1	0.195651008	0.091128924	1	0.198717221	0.072730109	1
803	3.129441046	1.878493935	1	2.842991564	1.015017127	1	2.969934248	0.840277961	1
804	4.525190135	2.455478021	1	3.715987473	1.287114711	1	4.065418435	1.120717026	1
805	0.119998352	0.148716143	1	0.10169382	0.07791566	1	0.114143013	0.062764074	1
806	0.274723917	0.183906331	1	0.231883122	0.097122647	1	0.213655582	0.078378729	1
807	3.56309547	2.334096659	1	3.318057632	1.179232834	1	3.146802167	0.815360249	1
808	4.036804068	2.423551494	1	4.013534378	1.427396094	1	3.973180323	1.096634315	1
809	0.076922478	0.118465391	1	0.072873989	0.065726162	1	0.092681809	0.060016421	1
810	0.234042056	0.17204287	1	0.18794282	0.094241686	1	0.194804202	0.075236798	1
811	3.092910471	1.818100339	1	3.010553176	0.985388806	1	2.861879454	0.755557839	1
812	4.499506417	2.7470965	1	3.980486251	1.444058083	1	3.779451906	1.113474994	1
813	0.048192097	0.086196417	0	0.099600754	0.071679722	1	0.076166308	0.051670595	1
814	0.17708275	0.157322284	1	0.178181052	0.091210027	1	0.198293577	0.07248957	1
815	3.063930802	1.861142351	1	2.906954841	1.005269848	1	3.151174154	0.896146184	1
816	3.717657675	2.366163386	1	3.660810883	1.385403781	1	4.113441629	1.284183762	1
817	0.142855361	0.152286169	1	0.136545308	0.086589451	1	0.126864267	0.066503082	1
818	0.258425424	0.184000501	1	0.191728503	0.093681613	1	0.218261548	0.076361999	1
819	2.78069403	1.819010277	1	2.635596237	1.081854393	1	2.593159302	0.739097648	1
820	3.73544076	2.733326132	1	3.715992085	1.554197416	1	3.840014468	1.142869648	1
821	0.13095184	0.143843353	1	0.113922617	0.083502795	1	0.122446824	0.063602198	1
822	0.17977477	0.156216766	1	0.230767986	0.101609645	1	0.238936184	0.082079398	1
823	2.215641552	1.246102867	1	2.77046456	0.964544273	1	2.706889628	0.868716552	1
824	3.113573046	1.829950092	1	3.563559479	1.191485958	1	3.543573219	1.070230363	1
825	0.074073266	0.110336425	1	0.091664727	0.073292011	1	0.12315171	0.065418763	1
826	0.202126963	0.157894128	1	0.215825663	0.097012011	1	0.208887987	0.07611007	1
827	2.883726594	1.888424586	1	2.801796024	0.996937796	1	2.857725513	0.78861445	1
828	3.908174122	2.498816943	1	3.821207419	1.290740614	1	4.043256297	1.051815506	1
829	0.107141889	0.135267937	1	0.090907524	0.074611996	1	0.089773832	0.053005739	1
830	0.175823282	0.159905046	1	0.20863173	0.091777194	1	0.213360575	0.071201061	1
831	3.452203564	2.226448759	1	2.814545615	0.962121514	1	2.8560475	0.750557548	1
832	3.852182131	2.267391768	1	3.434881512	1.269747078	1	3.636172559	1.023722622	1
833	0.111110379	0.132925916	1	0.088234712	0.068773184	1	0.098763616	0.05638996	1
834	0.208790557	0.170212007	1	0.222221726	0.097146725	1	0.20652014	0.070826349	1
835	3.141722288	1.811118051	1	3.446686027	1.146316602	1	3.238730501	0.992594812	1
836	3.455904252	1.680671086	1	4.295853291	1.362042371	1	4.061773492	1.272525795	1
837	0.084505253	0.132011923	1	0.068083652	0.064849938	1	0.084575732	0.057475091	1
838	0.308509287	0.18084973	0	0.228872036	0.102376999	1	0.210299236	0.072771946	1
839	2.873469101	2.132074544	1	3.453579501	1.35528757	1	3.127125004	0.906999388	1
840	3.944278358	2.734251774	1	4.513345288	1.726609891	1	4.169095879	1.233497615	1
841	0.061727885	0.105762982	1	0.066115031	0.061145198	0	0.079206894	0.051552938	1
842	0.199999565	0.162233805	1	0.20422478	0.09372258	1	0.205127319	0.072340845	1
843	3.694044688	2.984062267	1	3.065101165	1.016136897	1	2.935784889	0.747989668	1
844	5.292632321	3.976853297	1	4.143460366	1.451139308	1	3.902466693	1.062093382	1
845	0.114942056	0.127980678	1	0.112402494	0.077753811	1	0.099290165	0.057595435	1
846	0.144443988	0.145706047	1	0.154980972	0.09045851	0	0.168121702	0.063318159	1
847	4.022357792	2.298632776	0	3.368021935	1.281185702	1	3.256273773	0.870140855	1
848	5.200525731	3.23166933	0	4.417743616	1.571375136	1	4.345853258	1.131637302	1
849	0.103894234	0.136986892	1	0.086064473	0.070280869	1	0.090685093	0.057486133	1
850	0.249998435	0.175821943	1	0.200715884	0.098538515	1	0.198703062	0.074571648	1
851	3.956055484	3.460779128	1	3.414751327	1.799540333	1	3.477804233	1.231126089	1
852	5.074747452	4.386646257	1	4.523500705	2.309503129	1	4.510669552	1.532316641	1
853	0.13095184	0.150789335	1	0.10416587	0.077105525	1	0.102243684	0.062868956	1
854	0.17977477	0.146859115	1	0.218181123	0.093760959	1	0.215685658	0.080041686	1
855	3.32757383	2.417559987	1	3.399542559	1.409685799	1	3.062907811	0.877117608	1
856	4.940431072	4.113349637	1	4.478878789	1.841248231	1	4.240149392	1.18837449	1
857	0.114942056	0.138426397	1	0.124512615	0.079211135	1	0.106022829	0.062801408	1
858	0.144443988	0.147316426	1	0.160446799	0.088234729	1	0.186402355	0.073453474	1
859	2.773765195	1.858728538	1	2.424498016	0.980364362	0	2.608170039	0.769763449	1
860	4.076969175	3.196841312	1	3.127325126	1.323316599	0	3.446712927	1.086372683	1
861	0.084336734	0.126471281	1	0.101213245	0.073884089	1	0.10784259	0.061374495	1
862	0.182795149	0.153834738	1	0.192726078	0.092129079	1	0.201753896	0.074006422	1
863	3.157411342	1.849376728	1	2.928344925	0.992412977	1	2.971828507	0.695910466	1
864	4.004075757	2.081501584	1	4.02131814	1.419405251	1	3.950878313	0.989832529	1
865	0.060239859	0.103037705	1	0.100805264	0.080833203	1	0.087937763	0.052347855	1
866	0.178946403	0.157322284	1	0.189089838	0.090546736	1	0.219353182	0.075154305	1
867	3.173261978	2.004503519	1	2.925840183	1.296318257	1	2.906034007	0.891231456	1
868	4.512550231	2.400960777	1	3.933392045	1.476961162	1	3.787517132	1.149739297	1
869	0.085364977	0.114164702	1	0.119046212	0.078619687	1	0.11707252	0.062483158	1
870	0.193547614	0.159573721	1	0.177776465	0.093444754	1	0.199114454	0.074366182	1
871	3.073032212	1.852517109	1	2.916939811	0.943578418	1	2.986363569	0.845032179	1
872	4.114507285	2.397188732	1	4.053122912	1.326512715	1	3.979341717	1.079500631	1
873	0.083332907	0.123455026	1	0.076304761	0.066325233	1	0.082724309	0.055282265	1
874	0.172042626	0.160226783	1	0.181494255	0.091548357	1	0.190986461	0.071441209	1
875	2.613846962	1.713608441	1	2.426107157	0.887405242	0	2.639093096	0.721973517	1
876	3.663526194	2.83574665	1	3.791176844	1.418575742	1	3.855092028	1.083614327	1
877	0.064101169	0.109943551	1	0.077235113	0.070639391	1	0.087377812	0.057547726	1
878	0.231577802	0.161909008	1	0.192170241	0.090118507	1	0.189654437	0.069870696	1
879	2.968145003	1.575356119	1	3.263812513	1.091187136	1	3.056649258	0.795663923	1
880	3.883038624	2.418516591	1	4.297371093	1.564851149	1	4.25991335	1.206206419	1
881	0.093021873	0.126898866	1	0.091269274	0.070485089	1	0.0937492	0.056868587	1
882	0.152172621	0.142165749	1	0.173284683	0.090825113	1	0.18221186	0.073305362	1
883	2.645871332	1.314130822	1	2.879377683	0.949199266	1	2.879320108	0.734839288	1
884	3.65617131	2.091363507	1	4.033350037	1.322683392	1	3.92427097	1.154901644	1
885	0.120481397	0.148051344	1	0.147409364	0.087345034	0	0.11576275	0.062349583	1
886	0.1888884	0.16498774	1	0.186310838	0.089161673	1	0.207504804	0.07595005	1
887	3.328417038	2.090402563	1	2.814420778	1.055124256	1	2.84335678	0.803363209	1
888	4.502082234	2.765876125	1	3.803734503	1.622414301	1	3.766546547	1.124374706	1
889	0.121950461	0.14620047	1	0.103998925	0.075869294	1	0.102380124	0.056636522	1
890	0.199999309	0.161728978	1	0.182480771	0.090095775	1	0.175053943	0.068609446	1
891	3.749625554	2.91018098	1	2.983817002	1.024455469	1	2.916669063	0.833551744	1
892	5.192436462	4.19143266	1	3.853173818	1.39286403	1	4.007007474	1.15859449	1
893	0.126580224	0.140299131	1	0.091269274	0.070580257	1	0.086123863	0.051717269	1
894	0.23333153	0.160577968	1	0.173284683	0.09290271	1	0.176723652	0.069841012	1
895	2.425379321	1.570653321	1	2.872830031	0.948037349	1	3.046817693	0.891755557	1
896	3.403709636	2.492797407	1	3.926718933	1.338798645	1	4.195255581	1.253554525	1
897	0.111110379	0.133036896	1	0.110203503	0.077549715	1	0.096384613	0.055817141	1
898	0.208790557	0.171188502	1	0.201464682	0.100895258	1	0.18478177	0.070559398	1
899	3.019260719	1.938512161	1	3.13183948	1.079249773	1	3.166263039	0.870552699	1
900	4.146295129	3.163038171	1	4.23889945	1.580753866	1	4.282314288	1.286064931	1
901	0.095237444	0.12941162	1	0.084676726	0.070861385	1	0.086330355	0.053791943	1
902	0.173912449	0.151388037	1	0.186379312	0.097130083	1	0.178878789	0.070840042	1
903	4.159154488	2.658243926	0	3.936698295	1.493111455	0	3.184604568	0.866901333	1
904	4.66058572	2.818800831	1	4.545538248	1.524935274	1	3.938532503	0.946697782	1
905	0.03846104	0.086418523	0	0.08870888	0.072103879	1	0.088234203	0.057245494	1
906	0.226803723	0.176729137	1	0.187049648	0.089266538	1	0.198274903	0.070799759	1
907	2.461324634	1.66942174	1	2.692923855	0.927788328	1	2.523121504	0.649327118	0
908	3.380437318	2.046278507	1	3.925001462	1.30652199	1	3.341685468	0.909273764	0
909	0.103894234	0.139487216	1	0.095433703	0.075416667	1	0.094999407	0.059637777	1
910	0.249998435	0.181157734	1	0.212994665	0.095091414	1	0.216449703	0.077481374	1
911	3.12950435	1.949037543	1	3.356374466	1.063089331	1	3.451511178	0.980204822	0
912	4.064442682	2.725570126	1	4.338875899	1.494214758	1	4.487136443	1.459709791	1
913	0.113636047	0.136002237	1	0.097655795	0.072634558	1	0.095794004	0.056476058	1
914	0.133333023	0.136362449	1	0.159999577	0.084350203	1	0.156862383	0.067297282	0
915	2.491051324	1.857062843	1	2.624498748	1.143399892	1	2.617443598	0.776590941	1
916	2.939215433	2.370773485	1	3.256789351	1.376139601	1	3.423293472	1.032847045	0
917	0.121950461	0.139127592	1	0.088352705	0.068736469	1	0.079326442	0.051138437	1
918	0.199999309	0.16647581	1	0.183452603	0.090790343	1	0.179871092	0.070185841	1
919	3.816076669	2.737096878	1	3.413067359	1.137957905	1	3.279563758	0.826459563	1
920	5.322872228	4.465792978	1	4.489494278	1.705017523	1	4.202107734	1.065835928	1
921	0.142855361	0.144735502	1	0.126580224	0.080600692	1	0.111939398	0.064035846	1
922	0.258425424	0.184981076	1	0.23333153	0.104435839	1	0.21538382	0.074210027	1
923	4.20757544	2.726466294	0	3.501165909	1.375274546	1	3.332238278	0.920837944	1
924	4.931388484	2.963407043	1	4.55466182	1.641481389	1	4.386441473	1.227767164	1
925	0.102562742	0.127703773	1	0.099173001	0.071050726	1	0.111378464	0.059700959	1
926	0.239129281	0.168783078	1	0.210144443	0.09860411	1	0.191628426	0.070249553	1
927	3.088020703	2.179110005	1	3.520427277	1.685891174	1	3.501925022	1.107627545	0
928	3.930368408	2.927484947	1	4.846939813	2.333420484	1	4.804507084	1.505638997	0
929	0.154760786	0.157419817	1	0.146339905	0.088492485	0	0.125924775	0.06425362	1
930	0.183906966	0.163444144	1	0.204544002	0.09160279	1	0.211580254	0.08100838	1
931	2.845188966	1.709431945	1	2.865811008	0.9839844	1	2.793578259	0.709053031	1
932	3.92255724	2.780206727	1	3.66275734	1.335992761	1	3.635727921	0.939329865	1
933	0.0128201	0.041093556	0	0.082643428	0.068706376	1	0.087590353	0.056671957	1
934	0.222221897	0.168586567	1	0.20714182	0.096308276	1	0.191809558	0.072997632	1
935	3.119053187	2.406355146	1	2.989095587	1.269335721	1	2.704092069	0.79476758	1
936	4.00556297	2.547453176	1	3.931922332	1.541597952	1	3.581961354	0.963047598	1
937	0.123284628	0.145204883	1	0.091701487	0.076279155	1	0.076140465	0.053534801	1
938	0.296700856	0.186640375	0	0.254478998	0.104295072	0	0.225530518	0.074220639	1
939	2.66370661	2.423300116	1	2.638052138	1.019213212	1	3.008562821	0.892108687	1
940	3.598909715	3.146098099	1	3.634057116	1.33274657	1	4.059009411	1.140389231	1
941	0.186663384	0.169646507	0	0.139829474	0.083332834	1	0.119401856	0.063724547	1
942	0.290694812	0.192679665	0	0.23969946	0.100427764	1	0.216813155	0.074422796	1
943	2.743437656	2.077163179	1	2.924157377	1.031933279	1	3.134311652	0.909079405	1
944	3.959320215	2.555303825	1	4.011199849	1.36978551	1	4.108292949	1.06690658	1
945	0.119046212	0.138233581	1	0.126480618	0.085268959	1	0.123221331	0.064206359	1
946	0.177776465	0.1654659	1	0.175371628	0.093713783	1	0.174105807	0.067674174	1
947	3.587349527	2.326525	1	3.049004959	1.041828117	1	3.114174978	0.773107442	1
948	4.837373653	2.764256101	1	4.154769747	1.306232947	1	4.147341325	1.008972333	1
949	0.074073266	0.111992118	1	0.091999278	0.072467594	1	0.097322378	0.058215658	1
950	0.202126963	0.169735402	1	0.180504763	0.09093635	1	0.193477168	0.070021277	1
951	4.077492434	3.297573539	1	3.325970972	1.410783197	1	3.043570222	0.870121899	1
952	5.316346765	4.592856269	1	4.43242477	1.801161742	1	4.130755646	1.163337258	1
953	0.048779533	0.087273721	0	0.08870888	0.069139327	1	0.1087462	0.0596111	1
954	0.187499185	0.155795632	1	0.187049648	0.094396802	1	0.169602737	0.0706105	1
955	3.279828174	2.28922246	1	3.476020269	1.160571264	1	3.375317199	0.99582951	1
956	4.56853835	3.68945392	1	4.492869527	1.628996999	1	4.312339793	1.296145674	1
957	0.064101169	0.112178409	1	0.045641762	0.05430467	0	0.049381386	0.041828127	0
958	0.231577802	0.173190831	1	0.204151089	0.09137824	1	0.197915544	0.071746995	1
959	3.085072986	1.935157391	1	2.901366392	0.979814663	1	3.051793415	0.820230756	1
960	4.266192701	2.85640428	1	4.082132379	1.533588953	1	4.132566944	1.134266115	1
961	0.095237444	0.128119948	1	0.090162676	0.071206196	1	0.091565474	0.055814816	1
962	0.173912449	0.155045371	1	0.201437744	0.098226629	1	0.183981973	0.071236418	1
963	3.233867485	1.899403469	1	3.491745628	1.29446755	1	3.065056093	0.878419835	1
964	4.5051941	2.67722542	1	4.47859939	1.706096365	1	4.074588728	1.244460053	1
965	0.12359519	0.142117158	1	0.11857582	0.082043449	1	0.094786168	0.055752898	1
966	0.12359519	0.131738674	0	0.174072898	0.092250852	1	0.169564702	0.066270533	1
967	3.784653165	2.44038662	1	3.275606585	1.125494664	1	3.068443402	0.876138763	1
968	5.717152169	3.634975611	0	4.335512817	1.589764053	1	4.176542211	1.299677233	1
969	0.093330966	0.131250462	1	0.112969559	0.082501547	1	0.102039621	0.059927987	1
970	0.268815295	0.186812006	1	0.223442215	0.102563542	1	0.23478159	0.075235356	1
971	2.814796586	1.852277191	1	2.934643	1.114949467	1	3.000595869	0.83288614	1
972	3.864498719	2.468739068	1	3.912677735	1.479423352	1	4.02450444	1.138227114	1
973	0.168672512	0.161963457	1	0.129919657	0.084481403	1	0.130639456	0.0658414	1
974	0.197672308	0.172609566	1	0.17228312	0.089598367	1	0.177526316	0.071105821	1
975	3.387436745	2.148899116	1	3.239080663	1.227576425	1	2.946824069	0.920634672	1
976	3.813743699	2.242860344	1	4.104447239	1.455800629	1	3.959421395	1.173064287	1
977	0.157893514	0.163588848	1	0.084386136	0.074382022	1	0.085783308	0.055328262	1
978	0.272726216	0.188184255	1	0.224998265	0.104316127	1	0.19784858	0.077298756	1
979	3.470421939	2.086630389	1	3.241903075	0.952182921	1	2.96902187	0.761046889	1
980	4.262617785	2.444003031	1	4.283314812	1.43037643	1	4.042660755	1.059785666	1
981	0.135800937	0.151784607	1	0.108785596	0.080336781	1	0.101940414	0.056495553	1
982	0.213481752	0.166210091	1	0.222626852	0.097148595	1	0.192138538	0.073912478	1
983	2.846494667	1.643634798	1	3.083622048	1.060937933	1	3.122670601	0.903787747	1
984	3.566514478	2.159279109	1	4.032724223	1.497400491	1	4.234216094	1.224829922	1
985	0.083332019	0.124016692	1	0.079496457	0.065079545	1	0.08108017	0.055821444	1
986	0.297871334	0.185230932	0	0.217080617	0.092241572	1	0.199142675	0.073345352	1
987	3.650092924	3.641608065	1	3.591784482	1.47163714	1	3.306793265	0.982420095	1
988	4.904290694	4.654035966	1	4.663369845	1.873949994	1	4.182126382	1.281680212	1
989	0.058822991	0.104373884	1	0.0980387	0.073440869	1	0.088941629	0.054523624	1
990	0.157894255	0.147367427	1	0.163635885	0.088173019	1	0.181424876	0.069694026	1
991	2.581211405	1.748458866	1	2.937414717	1.130701656	1	3.006217228	0.866728045	1
992	3.818032121	2.791033622	1	3.906478271	1.491412019	1	4.008619544	1.218792816	1
993	0.132529345	0.142626486	1	0.111569426	0.076229283	1	0.092681809	0.057884447	1
994	0.191010513	0.158102162	1	0.212453484	0.097305569	1	0.194804202	0.072715018	1
995	2.53914041	1.571346705	1	2.749355335	0.94510558	1	2.782663067	0.725717324	1
996	3.434793463	1.939834068	1	4.104862633	1.435704901	1	3.955071956	1.093386891	1
997	0.099999302	0.132955092	1	0.09448768	0.072815066	1	0.084786554	0.054146228	1
998	0.217390698	0.168537946	1	0.166666198	0.085662472	1	0.212445082	0.075651461	1
999	2.897492561	1.9714222	1	3.267117434	1.071431843	1	3.026352332	0.729968916	1
1000	4.150216793	2.705609583	1	4.302379443	1.335487885	1	4.087800873	1.032858486	1
1001	0.097559668	0.127668502	1	0.10162453	0.074783834	1	0.104621334	0.059847279	1
1002	0.195651008	0.170573011	1	0.196362307	0.089583418	1	0.194746976	0.076727282	1
1003	2.544499738	1.635214927	1	2.665069883	0.955318228	1	2.840314878	0.842807546	1
1004	3.664917324	2.57798917	1	3.739922407	1.300264064	1	3.952850948	1.151160419	1
1005	0.082351624	0.113100302	1	0.096898874	0.072335287	1	0.114557171	0.059846396	1
1006	0.161289119	0.155791562	1	0.152726943	0.085004914	0	0.179202334	0.073019413	1
1007	2.536052824	1.626726962	1	3.020316168	1.143374905	1	3.189625384	0.84002173	1
1008	3.399398868	2.267329122	1	4.196063938	1.703471438	1	4.283348232	1.225123352	1
1009	0.063290129	0.110798846	1	0.083664856	0.071337878	1	0.100960523	0.060150975	1
1010	0.221051791	0.166964788	1	0.175626806	0.09090904	1	0.183405192	0.068560572	1
1011	3.483626371	2.230563685	1	3.633489184	1.246036809	0	3.074092745	0.921695492	1
1012	4.694000349	2.625882212	1	5.021386097	1.720614257	0	4.35111432	1.31932894	1
1013	0.064933162	0.113061625	1	0.136169188	0.087530979	1	0.122193215	0.062410693	1
1014	0.242103721	0.175146534	1	0.242536415	0.103367318	1	0.219511041	0.079186763	1
1015	3.003459957	2.163837276	1	3.295575428	1.360799512	1	3.216525616	1.097341669	1
1016	3.831800743	3.223190979	1	4.295095779	1.834461423	1	4.319260663	1.476398272	1
1017	0.112498969	0.14292454	1	0.099173001	0.076648175	1	0.099749973	0.05782502	1
1018	0.219779314	0.169761084	1	0.210144443	0.096155182	1	0.215216824	0.078888405	1
1019	3.572769468	2.411688802	1	2.991692981	1.146724967	1	3.292425026	0.93793944	1
1020	5.214062452	3.235936622	0	4.134783201	1.544843626	1	4.573158449	1.294317545	0
1021	0.094117198	0.128307615	1	0.093116384	0.072615016	1	0.120688728	0.064640366	1
1022	0.163043064	0.155735483	1	0.191334826	0.093515486	1	0.208424886	0.0758139	1
1023	2.581123513	1.632185319	1	2.590932058	1.027943555	1	2.712152057	0.94936175	1
1024	3.216003324	1.988128689	1	3.504402023	1.38949084	1	3.602949004	1.103773107	1
1025	0.121619373	0.146666186	1	0.089742674	0.071693004	1	0.094291029	0.058573519	1
1026	0.285712457	0.18896277	1	0.236558371	0.101559912	1	0.209955162	0.075914072	1
1027	3.629012728	3.356088003	1	3.18412613	1.396524811	1	3.376577436	1.020054007	1
1028	5.695284206	4.949993105	0	4.416742787	1.937894337	1	4.467731524	1.433311088	1
1029	0.084336734	0.130652332	1	0.082030079	0.06456053	1	0.086649708	0.052174317	1
1030	0.182795149	0.160200262	1	0.157705019	0.086330103	1	0.157666145	0.067294828	0
1031	3.451522492	2.295140435	1	3.160092969	1.043539822	1	3.142230881	0.926032359	1
1032	5.47722061	4.025450387	0	4.639708925	1.698932828	1	4.365385812	1.251746346	1
1033	0.112358559	0.139327776	1	0.119690426	0.077532033	1	0.111109538	0.062005482	1
1034	0.122221242	0.141859892	0	0.152415689	0.087059871	0	0.189425878	0.072562675	1
1035	2.878768526	2.408841155	1	3.197051188	1.41763155	1	3.10011125	0.986282182	1
1036	3.502204548	2.501402773	1	3.908614998	1.447739855	1	3.9832474	1.112821838	1
1037	0.128204231	0.153090982	1	0.093876267	0.06976739	1	0.097559668	0.056432588	1
1038	0.244443667	0.185101581	1	0.198554821	0.091915522	1	0.195651008	0.07165286	1
1039	3.4192248	2.353414888	1	3.031127771	1.267220364	1	2.997230665	0.834905544	1
1040	4.673201732	3.194727604	1	3.947005206	1.46970397	1	3.957323238	1.08506923	1
1041	0.083332907	0.111584433	1	0.077235113	0.068643752	1	0.105132721	0.060147539	1
1042	0.172042626	0.156417398	1	0.192170241	0.087935518	1	0.199123157	0.072444276	1
1043	3.439816832	2.087759303	1	3.177979827	1.283607814	1	2.991567046	1.004571134	1
1044	4.368480801	3.079225785	1	4.061091075	1.637613097	1	3.950518267	1.26774266	1
1045	0.199998727	0.175548737	0	0.120832012	0.083813708	1	0.117205862	0.061822449	1
1046	0.238094026	0.181001406	1	0.221401044	0.093547988	1	0.218542055	0.07690641	1
1047	2.525027539	1.632100858	1	3.084996439	1.182958219	1	2.78745529	0.827142537	1
1048	3.740016051	2.172925875	1	4.181678269	1.476122592	1	3.773324635	1.021391199	1
1049	0.098763616	0.121020141	1	0.107568633	0.082133155	1	0.107141889	0.060941996	1
1050	0.20652014	0.157361788	1	0.179486179	0.089149818	1	0.175823282	0.070319853	1
1051	4.553399323	3.241556856	0	3.600880683	1.476866587	1	2.998679076	0.905204376	1
1052	5.713746093	3.478400682	0	4.295884316	1.990314495	1	3.940015469	1.198042136	1
1053	0.151162246	0.149372994	1	0.111110012	0.080000283	1	0.102437501	0.059352807	1
1054	0.160919002	0.154165806	1	0.17646957	0.093611498	1	0.196505186	0.069097208	1
1055	3.259445907	2.013536894	1	2.967028811	1.122361843	1	3.183291681	0.885286106	1
1056	3.826164758	2.501593919	1	3.596703294	1.297233641	1	4.04681698	1.162924136	1
1057	0.082351624	0.123035313	1	0.071427347	0.063565227	1	0.080881502	0.05284313	1
1058	0.161289119	0.158301278	1	0.170211672	0.088974442	1	0.197001398	0.070510772	1
1059	3.137957183	1.649779085	1	3.225471524	0.976424117	1	3.135525219	0.864779086	1
1060	4.072881192	2.468140044	1	4.304994291	1.413845217	1	4.172946522	1.183836661	1
1061	0.095888966	0.134328046	1	0.099173001	0.077154535	1	0.091356582	0.053941355	1
1062	0.290321446	0.184614213	1	0.210144443	0.097015494	1	0.205182324	0.075430389	1
1063	2.192851901	1.507109305	1	2.533194993	0.906365137	1	2.653353665	0.829037928	1
1064	2.757454321	2.016216825	1	3.362842775	1.334075404	1	3.561564444	1.099384051	1
1065	0.098763616	0.129065231	1	0.082643428	0.069049581	1	0.097798113	0.05774295	1
1066	0.20652014	0.177777473	1	0.20714182	0.095171286	1	0.197824844	0.065742831	1
1067	3.150681566	1.783544105	1	3.023623929	1.159047362	1	3.063822717	0.99946151	1
1068	3.831541647	2.49909495	1	4.037888633	1.491950919	1	4.151575087	1.225121198	1
1069	0.049381386	0.09198974	1	0.090907524	0.073401352	1	0.114354671	0.057415903	1
1070	0.197915544	0.157538022	1	0.20863173	0.092088979	1	0.196467483	0.074761282	1
1071	2.588492363	1.828755626	1	2.864008414	0.996713199	1	2.833767729	0.73107442	1
1072	3.432564472	2.376981564	1	3.742140089	1.449368731	1	3.791184533	1.000380053	1
1073	0.069766849	0.103180605	1	0.102766043	0.073755224	1	0.1081718	0.059412707	1
1074	0.148935628	0.143274192	1	0.17153215	0.087012346	1	0.184614217	0.0701583	1
1075	2.422567656	1.706887638	1	2.977245108	1.235737913	1	2.964824062	0.908780468	1
1076	2.95372689	1.993354813	1	3.69233118	1.492923719	1	3.726725219	1.152202266	1
1077	0.116278379	0.144577643	1	0.101213245	0.073440186	1	0.088728386	0.053529684	1
1078	0.155554895	0.148998409	1	0.192726078	0.095218253	1	0.17926509	0.070947423	1
1079	2.298182879	1.480513214	1	2.785942051	1.01489789	1	2.768986559	0.789916116	1
1080	3.460029817	2.201660003	1	3.960869741	1.457452281	1	3.859461255	1.122784324	1
1081	0.075947803	0.110443023	1	0.085713303	0.070109772	1	0.095821618	0.057160307	1
1082	0.22340294	0.170211785	1	0.197131753	0.094253895	1	0.201734053	0.074758056	1
1083	2.619313857	1.540486824	1	2.861797841	1.042456461	1	2.923822768	0.766166283	1
1084	3.283581287	2.337949548	1	3.96087516	1.556284141	1	3.96851359	1.069415033	1
1085	0.113922617	0.135801918	1	0.112066812	0.082079933	1	0.12315171	0.065647108	1
1086	0.230767986	0.173668758	1	0.248173359	0.103655468	1	0.208887987	0.072969425	1
1087	2.908472643	1.88765068	1	3.541844633	1.26500061	0	3.418205301	0.962542794	0
1088	3.255016197	2.047071744	1	4.389791782	1.591916369	1	4.226065056	1.296384709	1
1089	0.068965116	0.102528309	1	0.08906793	0.07203083	1	0.105650563	0.058430702	1
1090	0.138297501	0.141368175	1	0.190646686	0.092859078	1	0.203500611	0.072078527	1
1091	3.167081109	1.712633146	1	3.24894604	1.059304044	1	3.150129115	0.824935068	1
1092	4.621530006	2.213430338	1	4.447584665	1.456372559	1	4.341993951	1.134549167	1
1093	0.129410335	0.138712943	1	0.127999393	0.085211841	1	0.113524877	0.062481187	1
1094	0.16853796	0.150416364	1	0.186566598	0.094997694	1	0.189843928	0.075885101	1
1095	3.079505272	2.030615251	1	3.157808051	1.184986872	1	3.237482024	0.897918572	1
1096	4.233985746	3.166636209	1	4.324169704	1.711800708	1	4.291720361	1.264373766	1
1097	0.074998868	0.10945428	1	0.086064473	0.070861385	1	0.097322378	0.056161653	1
1098	0.212764994	0.170214542	1	0.200715884	0.092956011	1	0.193477168	0.073445688	1
1099	2.881624468	2.123153943	1	2.808391699	1.200694682	1	2.80402382	0.897120523	1
1100	4.646476468	3.689865568	1	3.893917263	1.736829662	1	3.713890052	1.155667821	1
1101	0.128204231	0.149635416	1	0.12955379	0.086931308	1	0.114354671	0.063211185	1
1102	0.244443667	0.170695354	1	0.197760396	0.096898696	1	0.196467483	0.074888943	1
1103	2.752478103	1.598189308	1	2.785588234	0.923559874	1	2.923785007	0.771319777	1
1104	3.09442503	2.128730713	1	3.591080352	1.29154024	1	3.943712595	1.151017687	1
1105	0.123455721	0.132066066	1	0.091284562	0.07350437	1	0.106434972	0.060323712	1
1106	0.211110149	0.169815972	1	0.212228703	0.090315582	1	0.210065052	0.074857203	1
1107	3.494978154	2.233512851	1	3.383029267	1.147897624	1	3.35068369	0.951158821	1
1108	4.656383787	3.017437099	1	4.489534825	1.822772462	1	4.462293869	1.303571183	1
1109	0.113922617	0.136865118	1	0.109310035	0.077407187	1	0.114354671	0.061740083	1
1110	0.230767986	0.180916461	1	0.19413765	0.093868381	1	0.196467483	0.073480021	1
1111	3.405822149	2.23194192	1	3.051772614	1.139560851	1	2.81616266	0.821111679	1
1112	4.686764166	4.205040618	1	3.964022646	1.653698178	1	3.766362714	1.25609261	1
1113	0.083332907	0.123146545	1	0.077235113	0.067761782	1	0.082292903	0.054583346	1
1114	0.172042626	0.161289576	1	0.192170241	0.089979635	1	0.211990266	0.075059656	1
1115	4.059077047	3.303829388	1	3.447207861	1.383904245	1	3.16610325	0.94019387	1
1116	5.789575978	4.762064286	0	4.767305042	1.772122004	0	4.309362703	1.199864791	1
1117	0.112358559	0.135306018	1	0.088352705	0.069758872	1	0.086123863	0.057042002	1
1118	0.122221242	0.130514799	0	0.183452603	0.09254619	1	0.176723652	0.070505588	1
1119	2.611277751	1.390414546	1	2.902441486	0.921160488	1	2.974051909	0.762760612	1
1120	3.27757869	1.764640099	1	3.756110286	1.431306573	1	3.981305907	1.125493007	1
1121	0.127905971	0.144240455	1	0.110655086	0.083278869	1	0.096532857	0.059341678	1
1122	0.157302399	0.153602611	1	0.205127623	0.099460083	1	0.208241376	0.076831361	1
1123	2.202324446	1.151497929	0	2.501418097	0.777817657	0	2.777221016	0.747961549	1
1124	3.072793727	1.576790338	1	3.545227736	1.087690229	1	3.832728978	0.999145935	1
1125	0.142855361	0.160280646	1	0.112969559	0.079038551	1	0.101484577	0.058705314	1
1126	0.258425424	0.175899189	1	0.223442215	0.097399707	1	0.209149824	0.076291936	1
1127	2.501296209	1.394816636	1	2.499351018	0.777517365	0	2.83798467	0.678321628	1
1128	3.247282704	1.55080113	1	3.476441149	1.086264533	1	3.975374415	1.022858668	1
1129	0.121950461	0.144898322	1	0.107568633	0.074998801	1	0.124103275	0.062649889	1
1130	0.199999309	0.161987816	1	0.179486179	0.099461569	1	0.180801947	0.070763468	1
1131	3.272321684	2.135252011	1	2.929181517	1.016714355	1	2.888866325	0.813079104	1
1132	4.219044659	2.416891991	1	3.889794305	1.420202173	1	3.832824957	1.051337173	1
1133	0.091953061	0.122419351	1	0.120481397	0.083539104	1	0.091565474	0.054686381	1
1134	0.141303438	0.140584372	1	0.1888884	0.094923934	1	0.183981973	0.069721821	1
1135	2.750522498	1.55087968	1	2.787887991	1.00264924	1	2.858729795	0.831078132	1
1136	3.924484488	2.392235309	1	3.909287442	1.384343462	1	3.898900552	1.157474267	1
1137	0.097559668	0.12390805	1	0.099999056	0.076979789	1	0.089371199	0.056377627	1
1138	0.195651008	0.155677705	1	0.181817324	0.088555525	1	0.185744441	0.071393276	1
1139	3.07477572	1.741824267	1	3.060694189	1.104096062	1	3.074514545	0.876312053	1
1140	3.786029723	2.10467576	1	3.937712456	1.448913368	1	3.966725595	1.139980191	1
1141	0.104650699	0.132593058	1	0.10373373	0.07674118	1	0.103703126	0.059317098	1
1142	0.153845715	0.158176636	1	0.214544832	0.094060632	1	0.20742307	0.074660895	1
1143	4.252698794	2.011812512	0	3.450605793	1.322818513	1	3.343084959	1.014950495	1
1144	5.319813744	2.687089344	0	4.586091924	1.94811284	1	4.525700703	1.57289662	1
1145	0.060974066	0.106225272	1	0.087864214	0.071234138	1	0.106172214	0.059696474	1
1146	0.189472352	0.163305948	1	0.21863637	0.098603624	1	0.207876907	0.074589698	1
1147	3.463835417	1.88255557	1	2.988390513	1.076291891	1	3.107132815	0.864640021	1
1148	4.119766199	2.556656124	1	3.691418913	1.235341343	1	3.756215782	1.035744072	1
1149	0.102562742	0.132839455	1	0.092049613	0.076271198	1	0.078430591	0.053442609	1
1150	0.239129281	0.177149849	1	0.219423948	0.098177906	1	0.196580515	0.078099307	1
1151	4.220418188	2.942238615	0	3.228643485	1.171067817	1	3.044997286	0.823917292	1
1152	5.369569862	4.075974945	1	4.16170744	1.633802852	1	3.969737327	1.170039815	1
1153	0.096384613	0.126731556	1	0.122361043	0.082869256	1	0.113299754	0.061429612	1
1154	0.18478177	0.158925624	1	0.232470728	0.100452965	1	0.207047798	0.074903524	1
1155	2.888283784	1.643919243	1	2.965441579	1.111838087	1	3.058276751	0.812239959	1
1156	3.907724779	2.766933275	1	3.708313789	1.519084211	1	3.972995316	1.172007857	1
1157	0.116278379	0.14345394	1	0.112969559	0.078532584	1	0.105910747	0.057752836	1
1158	0.155554895	0.146550572	1	0.223442215	0.101358157	1	0.20568876	0.072565419	1
1159	3.470006217	2.05698478	1	3.39081916	1.117932342	1	3.103581222	0.905483556	1
1160	4.484840916	3.040067764	1	4.335248709	1.473463404	1	3.994600614	1.174147375	1
1161	0.063290129	0.11063562	1	0.072032387	0.064315133	1	0.082912921	0.05414247	1
1162	0.221051791	0.169279911	1	0.22614715	0.103400047	1	0.21841401	0.075058057	1
1163	3.071295176	2.133660253	1	3.216878218	1.134950831	1	3.304328216	0.921799895	1
1164	3.611179251	2.167951912	1	4.048210888	1.365299127	1	4.368834652	1.129722004	1
1165	0.086955827	0.115969194	1	0.099205604	0.070984792	1	0.099272454	0.057348688	1
1166	0.086955827	0.111835665	0	0.174544772	0.089146636	1	0.189541445	0.07137055	1
1167	3.25342883	2.030224396	1	2.968578808	1.081466323	1	2.962592697	0.834365497	1
1168	4.423618526	2.470297613	1	3.924637932	1.398749908	1	3.903528948	1.091168329	1
1169	0.050632291	0.09169965	1	0.087498296	0.069289576	1	0.084998426	0.055830109	1
1170	0.218749489	0.160670623	1	0.215052297	0.09475655	1	0.214590923	0.07851882	1
1171	2.685312334	1.492960186	1	2.728694004	0.839884834	1	2.671500462	0.684861122	1
1172	4.184061695	2.339888737	1	3.832795224	1.354379313	1	3.673835308	0.966345057	1
1173	0.097559668	0.127970285	1	0.116665498	0.079704412	1	0.103959776	0.057160087	1
1174	0.195651008	0.171867619	1	0.220587204	0.101821307	1	0.20960644	0.073374691	1
1175	4.430017906	2.974731009	0	3.083939122	1.073284125	1	3.295964615	0.925388707	1
1176	6.722344766	4.971360808	0	4.385510865	1.457108626	1	4.536039737	1.161439169	0
1177	0.027026103	0.065788729	0	0.076593816	0.063950056	1	0.091809771	0.058630573	1
1178	0.265305425	0.173468717	1	0.230494846	0.099206166	1	0.20950181	0.070869009	1
1179	4.140977471	3.122594941	0	3.255256043	1.29743365	1	3.404001086	1.024244956	1
1180	5.255172929	3.789844721	1	4.307293283	1.704545593	1	4.375958831	1.307900228	1
1181	0.121950461	0.149365913	1	0.128204231	0.08600048	1	0.106868924	0.05987582	1
1182	0.199999309	0.163491408	1	0.244443667	0.104245504	1	0.233623335	0.08080673	1
1183	3.286431858	2.234795137	1	2.999728226	1.011985866	1	2.876149238	0.756024125	1
1184	4.342787789	2.796081186	1	4.099231907	1.57631487	1	3.886043772	1.117683965	1
1185	0.090907821	0.133096852	1	0.099584441	0.074037069	1	0.11166169	0.062457957	1
1186	0.247310776	0.181082786	1	0.213767574	0.097899639	1	0.213186068	0.076926456	1
1187	3.169760583	2.613751087	1	3.297867882	1.186767129	1	3.178787635	0.860540749	1
1188	5.028993647	3.959148873	1	4.60085135	1.57854534	1	4.413889483	1.285784244	1
1189	0.148145991	0.164978694	1	0.113820552	0.081943764	1	0.110564474	0.059943033	1
1190	0.215907105	0.16278583	1	0.198528882	0.096686718	1	0.204395035	0.073193476	1
1191	3.51567737	2.475007891	1	2.961530208	1.070361429	1	2.881136284	0.767304972	1
1192	4.545598408	3.213902933	1	4.153499297	1.604107548	1	3.905594232	1.074043954	1
1193	0.095237444	0.123413489	1	0.138888194	0.0870545	1	0.113524877	0.057490977	1
1194	0.173912449	0.157492303	1	0.181131415	0.098170526	1	0.189843928	0.071750087	1
1195	4.195073529	2.033707724	0	3.738800066	1.353156933	0	3.447889025	0.979854785	0
1196	5.641339289	2.800605169	0	5.122543371	1.920601393	0	4.56671112	1.462183104	1
1197	0.141024351	0.157638831	1	0.131685881	0.084126968	1	0.113064149	0.061930315	1
1198	0.24718988	0.18181705	1	0.212685333	0.099146249	1	0.224174794	0.073993321	1
1199	3.146115888	2.081660801	1	3.084934728	1.094614996	1	2.809173019	0.737818057	1
1200	4.253921697	3.255709201	1	4.117085014	1.449861039	1	3.856016739	0.992873067	1
1201	0.07999841	0.119094431	1	0.099999302	0.077786578	1	0.109724793	0.064233087	1
1202	0.265956178	0.187787588	1	0.217390698	0.101871303	1	0.217104478	0.076615923	1
1203	2.43651584	1.493099475	1	3.061435965	1.204098376	1	3.215830182	0.904895695	1
1204	3.358694422	2.051822352	1	3.896390213	1.380405477	1	4.088789995	1.105923485	1
1205	0.083332907	0.110486593	1	0.093494787	0.077336285	1	0.105262127	0.059421608	1
1206	0.172042626	0.158830141	1	0.194944829	0.100252902	1	0.179823616	0.072972266	1
1207	2.962118321	1.739899151	1	3.249700811	1.231332693	1	2.880990138	0.804675238	1
1208	3.906079071	2.506942933	1	4.412504088	1.768338932	1	3.806135265	1.188493842	1
1209	0.083332907	0.124108172	1	0.106298449	0.078740295	1	0.096152979	0.060617749	1
1210	0.172042626	0.149998879	1	0.168497458	0.090272361	1	0.182607912	0.068756154	1
1211	3.041189097	1.828568651	1	2.680652402	0.959913015	1	2.721820098	0.712950915	1
1212	4.541566553	3.218996563	1	3.791436704	1.420746742	1	3.726378818	1.00599527	1
1213	0.112498969	0.133902118	1	0.139239581	0.088754873	1	0.109451903	0.062626475	1
1214	0.219779314	0.166337439	1	0.235954235	0.102552766	1	0.214911546	0.077775965	1
1215	3.367888391	1.732018332	1	3.131527597	1.107532063	1	3.176317992	0.796183911	1
1216	5.010863556	2.531323638	0	3.833674362	1.376526484	1	3.970082094	1.126640364	1
1217	0.112674634	0.140785896	1	0.106836063	0.084563374	1	0.108039189	0.064662465	1
1218	0.315216293	0.199839756	0	0.239998686	0.101416649	1	0.223193867	0.078497143	1
1219	2.856348643	2.353874713	1	3.011570683	1.083215778	1	2.893712498	0.809191106	1
1220	3.342493743	2.965313604	1	3.623240545	1.530480947	1	3.78942628	1.197306812	1
1221	0.065788729	0.111111902	1	0.069105202	0.060942788	1	0.074878761	0.050236688	1
1222	0.252630983	0.163485996	1	0.190812296	0.095227221	1	0.183368459	0.071310301	1
1223	3.612165916	2.427370606	1	3.07992359	1.080909263	1	3.074433707	0.8330618	1
1224	4.715369249	3.316605864	1	4.011994674	1.422320628	1	3.843164271	1.065285118	1
1225	0.097559668	0.12941162	1	0.116934958	0.082920254	1	0.108957275	0.063247028	1
1226	0.195651008	0.163491215	1	0.191881438	0.093229993	1	0.191207373	0.072885081	1
1227	2.305084188	1.571619945	1	3.001967294	1.13154829	1	3.150728175	0.941601393	1
1228	3.460785988	2.633023996	1	4.092651026	1.664589233	1	4.222098283	1.265897871	1
1229	0.094117198	0.123854111	1	0.094260861	0.071858475	1	0.104621334	0.058692977	1
1230	0.163043064	0.151490422	1	0.202164801	0.096428773	1	0.194746976	0.072506814	1
1231	3.338591209	2.009787541	1	2.863987822	1.028073004	1	2.645811874	0.732396505	1
1232	4.910196076	2.979153812	1	3.848249045	1.452907768	1	3.565615352	1.06196074	1
1233	0.07954503	0.11648496	1	0.08942989	0.072343184	1	0.102437501	0.061124132	1
1234	0.129031856	0.135483597	0	0.194243715	0.092819626	1	0.196505186	0.072649946	1
1235	2.472311159	1.225489184	1	3.071826712	1.096133567	1	3.000217228	0.831210544	1
1236	3.224316133	1.816772757	1	4.120241187	1.486326222	1	3.977048638	1.144019343	1
1237	0.101264843	0.133551977	1	0.141024351	0.09018707	1	0.139301489	0.067371231	0
1238	0.228260028	0.171095634	1	0.24718988	0.105542373	1	0.220718915	0.078727471	1
1239	5.325678337	4.05427106	0	3.410131376	1.549304469	1	3.162178041	1.033623341	1
1240	7.33866394	5.255312298	0	4.531343055	2.033047814	1	4.219971665	1.387060153	1
1241	0.120481397	0.130680155	1	0.113820552	0.079999001	1	0.093135976	0.057710985	1
1242	0.1888884	0.15937965	1	0.198528882	0.09389374	1	0.199133069	0.071120219	1
1243	3.55906881	2.990287514	1	2.674952712	1.16177456	1	2.673235493	0.82249195	1
1244	4.801495411	4.000313407	1	3.728929783	1.524448687	1	3.72961206	1.082851078	1
1245	0.108432368	0.12885045	1	0.093219499	0.074751044	1	0.106699032	0.062440314	1
1246	0.18681194	0.160627765	1	0.230215114	0.09704044	1	0.212253195	0.077102262	1
1247	3.279257742	2.037279818	1	3.304099196	0.992708744	1	3.289660929	0.805591627	1
1248	4.542388016	3.06076896	1	4.436932591	1.49396637	1	4.511047586	1.135950119	1
1249	0.113922617	0.140475676	1	0.092436306	0.072023608	1	0.095476706	0.056227735	1
1250	0.230767986	0.179364116	1	0.22302101	0.099642677	1	0.220778634	0.075267943	1
1251	3.051309953	2.472122232	1	2.741044548	1.1148934	1	2.886550227	0.8777868	1
1252	4.041009985	2.906811482	1	3.721599441	1.332466273	1	3.659450928	1.057863815	1
1253	0.146066735	0.146952352	1	0.094861084	0.076005717	1	0.105010971	0.0559747	1
1254	0.126436085	0.141176071	0	0.170289327	0.08583182	1	0.177630695	0.070972937	1
1255	4.568799551	2.370748313	0	2.844802037	1.17011025	1	3.001647474	0.955561993	1
1256	5.799396358	3.276756068	0	3.813235418	1.465318151	1	3.970369131	1.163549039	1
1257	0.1445772	0.159296449	1	0.110235352	0.075777305	1	0.106382197	0.05772778	1
1258	0.193180769	0.164235487	1	0.169116836	0.090258838	1	0.169230042	0.070797035	1
1259	4.248480275	3.061023536	0	3.361107623	1.13980487	1	3.113912095	0.801708994	1
1260	5.361090135	3.561911521	0	4.606507731	1.670520092	1	4.219331117	1.117662331	1
1261	0.084336734	0.119232719	1	0.083003577	0.068615334	1	0.101448111	0.058800992	1
1262	0.182795149	0.168815739	1	0.168458441	0.090612469	1	0.187771873	0.073431823	1
1263	3.321052355	2.364189637	1	3.1868048	1.207499686	1	2.669986619	0.89577405	1
1264	4.503300057	3.319316962	1	4.221078621	1.711965185	1	3.654719898	1.164443474	1
1265	0.103894234	0.136119056	1	0.111569426	0.079735049	1	0.119511493	0.064361368	1
1266	0.249998435	0.183955475	1	0.212453484	0.099127515	1	0.199555902	0.07158869	1
1267	2.672631199	1.687498136	1	2.876203118	1.129019491	1	3.018839035	0.88057066	1
1268	3.714275576	2.578411355	1	3.998482559	1.57265531	1	4.101741737	1.214664434	1
1269	0.062499277	0.105762982	1	0.08906793	0.072649337	1	0.098085309	0.056452411	1
1270	0.210525707	0.159012584	1	0.190646686	0.092503093	1	0.178648495	0.065644264	1
1271	3.343687512	2.093667161	1	2.845291178	0.985274398	1	2.910118796	0.776082576	1
1272	4.301807358	2.419566617	1	3.779366722	1.328796515	1	3.887625135	1.060284517	1
1273	0.112498969	0.13640377	1	0.102039158	0.076872182	1	0.104114877	0.059582333	1
1274	0.219779314	0.164086364	1	0.199998523	0.092974125	1	0.190370775	0.071801047	1
1275	3.224436047	1.957724682	1	2.842863945	0.998795603	1	2.92433643	0.776932964	1
1276	4.173398845	2.757580574	1	3.799071228	1.499020351	1	3.869431403	1.083347405	1
1277	0.141024351	0.160874516	1	0.102457169	0.079295324	1	0.103703126	0.062156254	1
1278	0.24718988	0.18706084	1	0.203634724	0.098111857	1	0.20742307	0.075893711	1
1279	2.548461783	2.218830213	1	2.94870258	1.088014832	1	2.876030033	0.761828944	1
1280	3.570131275	2.909925392	1	4.088631899	1.475696001	1	4.032267329	1.107746523	1
1281	0.096384613	0.120857248	1	0.080166982	0.067876576	1	0.092267459	0.057013479	1
1282	0.18478177	0.161288587	1	0.224197775	0.093497175	1	0.213821276	0.073485845	1
1283	3.60167843	2.209493518	1	3.183152556	1.468047509	1	3.201883128	0.99781677	1
1284	4.140088746	2.373061821	1	4.130135703	1.779510395	1	4.187116828	1.302454685	1
1285	0.086418523	0.120699932	1	0.113358398	0.078203931	1	0.088383229	0.058139824	1
1286	0.204300004	0.166354832	1	0.194851193	0.09204175	1	0.223655395	0.073470622	1
1287	3.044423041	2.763744749	1	2.681087841	0.991852152	1	2.921683355	0.860920151	1
1288	4.102443427	3.713473076	1	3.53915427	1.374781489	1	4.00201464	1.233026865	1
1289	0.087498296	0.12852864	1	0.111569426	0.075162652	1	0.102869859	0.05645432	1
1290	0.215052297	0.164833677	1	0.212453484	0.098423637	1	0.179430199	0.071687	1
1291	2.644250058	1.559581446	1	2.68663017	0.945362722	1	2.695920441	0.818204239	1
1292	3.772346003	2.301829431	1	3.6266771	1.312465174	1	3.575848366	1.02165509	1
1293	0.097559668	0.136268827	1	0.119340619	0.083696896	1	0.106794566	0.060858968	1
1294	0.195651008	0.156897349	1	0.210331256	0.099630569	1	0.192981055	0.069275722	1
1295	2.888570567	1.751495845	1	3.067313845	1.043881248	1	2.994779492	0.845071828	1
1296	4.086289241	2.473683966	1	4.174180692	1.37200065	1	4.00502151	1.104374482	1
1297	0.160919002	0.162086529	1	0.109374318	0.078278705	1	0.103772913	0.057744038	1
1298	0.151162246	0.149424687	1	0.161764064	0.089659805	1	0.166666042	0.072164746	1
1299	2.18358863	1.625228663	1	2.751841972	1.118068529	1	2.774972594	0.830514452	1
1300	3.440008118	2.386146928	1	3.917411459	1.528323809	1	3.885816462	1.125258588	1
1301	0.115382642	0.138555123	1	0.099999302	0.076843443	1	0.097618341	0.057251335	1
1302	0.241756551	0.181159376	1	0.217390698	0.101619555	1	0.174291293	0.069607364	1
1303	4.398249657	2.401963318	0	3.533482082	1.115306927	0	3.24995406	0.882102361	1
1304	5.736833384	3.401495257	0	4.979812221	1.670499284	0	4.30257681	1.275578833	1
1305	0.107141889	0.134198854	1	0.066665823	0.06365024	1	0.079136244	0.049124879	1
1306	0.175823282	0.15916228	1	0.211266893	0.093119082	1	0.177729794	0.067807924	1
1307	3.074381837	1.929825091	1	2.953691207	1.017748501	1	3.165627933	0.85719233	1
1308	3.949590722	2.606236029	1	3.928331424	1.43331942	1	4.115697914	1.096528499	1
1309	0.111110379	0.145831699	1	0.092741022	0.072398033	1	0.10073538	0.055460854	1
1310	0.208790557	0.179346056	1	0.187724814	0.093189865	1	0.202612854	0.074716969	1
1311	3.509150137	2.28506281	1	3.432546337	1.257440337	1	3.10219761	0.887405791	1
1312	4.961342572	3.42100004	1	4.834302121	1.760561807	0	4.306287304	1.148095202	1
1313	0.090908434	0.122588462	1	0.10526165	0.073607299	1	0.095476706	0.057434003	1
1314	0.130434154	0.136909842	1	0.193429297	0.098533473	1	0.220778634	0.075988541	1
1315	3.057355837	1.963843299	1	3.084599115	1.182496931	1	3.004384971	0.964112736	1
1316	4.037925424	2.902809363	1	3.942151036	1.577801818	1	3.77750737	1.178968292	1
1317	0.108432368	0.13920711	1	0.133856468	0.083555934	1	0.12651986	0.065563747	1
1318	0.18681194	0.151376706	1	0.172930612	0.086756914	1	0.198659961	0.076171843	1
1319	4.166945766	2.982836101	0	3.634700082	1.385306363	0	3.394934599	1.05733084	1
1320	5.806857886	3.560585167	0	5.226427796	1.805412857	0	4.658407353	1.386681745	0
1321	0.116278379	0.137001615	1	0.123504203	0.080052019	1	0.10810752	0.060484651	1
1322	0.155554895	0.154006325	1	0.182154479	0.089274838	1	0.203946844	0.073608053	1
1323	2.510968294	1.459409073	1	2.90862795	1.083322862	1	2.895760354	0.773416889	1
1324	3.126090946	1.640183391	1	3.954023194	1.48848302	1	3.894148145	1.12190866	1
1325	0.056817254	0.098262579	1	0.081300051	0.068642704	1	0.083537093	0.05271621	1
1326	0.12631493	0.136059993	0	0.192856473	0.094738908	1	0.19956995	0.073783364	1
1327	3.780529887	3.86937692	1	3.420830581	1.412380586	1	3.335598119	0.997880573	1
1328	4.924828649	4.92209042	1	4.738839848	1.895141209	1	4.472739881	1.285895407	1
1329	0.082190824	0.123956039	1	0.117645604	0.086950775	1	0.115287032	0.064306874	1
1330	0.287233299	0.1894296	1	0.227939904	0.102393528	1	0.222465916	0.078161272	1
1331	2.461875961	1.837718794	1	3.091791619	1.189330325	1	3.252788555	0.941083819	1
1332	3.14271177	2.404772097	1	4.121685823	1.637559276	1	4.438914479	1.37048053	1
1333	0.113922617	0.142396995	1	0.111569426	0.07966691	1	0.096384613	0.059781727	1
1334	0.230767986	0.171094567	1	0.212453484	0.096263246	1	0.18478177	0.070270271	1
1335	4.725500145	3.64403943	0	3.600849423	1.537675554	1	3.314249991	1.058775828	1
1336	6.214358822	4.779068303	0	4.751408676	1.994466371	1	4.238540299	1.39345171	1
1337	0.064101169	0.116253201	1	0.085713303	0.068759109	1	0.096851233	0.056706852	1
1338	0.231577802	0.172217896	1	0.197131753	0.095551543	1	0.189129476	0.072184798	1
1339	3.100404164	2.283845169	1	3.005679514	1.040719357	1	3.088333506	0.843773331	1
1340	4.006582015	2.974313342	1	3.843842098	1.461184906	1	3.954328226	1.165611908	1
1341	0.072288762	0.106422051	1	0.082303453	0.069995425	1	0.088450922	0.055798526	1
1342	0.180850715	0.152888246	1	0.203570497	0.094480554	1	0.200430011	0.073367625	1
1343	2.955758432	2.246843116	1	2.914576988	1.196871035	1	2.968354262	0.879655475	1
1344	3.693087761	2.617703817	1	3.879172275	1.513728431	1	3.788654052	1.071139318	1
1345	0.095237444	0.116079181	1	0.099205604	0.071642846	1	0.1087462	0.060504315	1
1346	0.173912449	0.160867908	1	0.174544772	0.090522783	1	0.169602737	0.064355505	1
1347	2.697012401	1.58893947	1	2.675914469	0.984516235	1	2.994535185	0.834794264	1
1348	3.726534029	2.229335886	1	3.71630463	1.323066968	1	3.957096528	1.108356265	1
1349	0.116882257	0.147365542	1	0.122879326	0.083332277	1	0.094386812	0.059131711	1
1350	0.252746525	0.174372036	1	0.236160594	0.09736964	1	0.23326054	0.07886145	1
1351	3.499289294	2.767620929	1	3.387258226	1.342514552	1	3.151482663	0.87841203	1
1352	5.413523836	4.368037356	0	4.574227779	1.885512225	1	4.044719335	1.242844187	1
1353	0.112498969	0.143895952	1	0.103305153	0.07834152	1	0.097014366	0.060272031	1
1354	0.219779314	0.175256889	1	0.210908535	0.092758174	1	0.212580857	0.071200821	1
1355	3.571976072	1.759297035	1	3.049544558	1.120528318	1	3.011740424	0.855241367	1
1356	4.404267597	2.464145231	1	4.005078041	1.438027479	1	4.013738334	1.210812807	1
1357	0.094117198	0.125609822	1	0.069387204	0.061440202	1	0.086330355	0.054557219	1
1358	0.163043064	0.148006685	1	0.194345813	0.08805831	1	0.178878789	0.070183385	1
1359	3.071405707	1.957445325	1	3.211457771	1.153056916	1	3.164400256	0.814215325	1
1360	4.225107881	2.829052357	1	4.181763485	1.552563381	1	4.144967572	1.075084791	1
1361	0.060974066	0.105920865	1	0.086064473	0.071512377	1	0.093524435	0.054080558	1
1362	0.189472352	0.153456904	1	0.200715884	0.091513998	1	0.18004271	0.072565683	1
1363	2.117660347	1.17359704	0	2.360932182	0.791345348	0	2.635035469	0.702737581	1
1364	3.318732937	1.757695914	1	3.222982669	1.020647288	0	3.454847149	0.88475064	0
1365	0.151162246	0.146562801	1	0.108432368	0.07450327	1	0.107912476	0.059008737	1
1366	0.160919002	0.146140965	1	0.18681194	0.091048847	1	0.182416489	0.069929248	1
1367	3.254882124	2.181453718	1	3.46840002	1.334961686	1	3.391561518	0.950634735	1
1368	4.732615488	3.626295723	1	4.712134051	1.826707472	1	4.43322329	1.321502604	1
1369	0.092103521	0.127795587	1	0.10083946	0.072636908	1	0.099501881	0.057655186	1
1370	0.258063092	0.19027387	1	0.224636926	0.098670084	1	0.213042948	0.075720974	1
1371	3.058566799	2.413307363	1	3.308438789	1.409524925	1	3.188603757	0.974709803	1
1372	4.469504522	3.376143599	1	4.404118481	1.795228103	1	4.24848262	1.302782878	1
1373	0.124998509	0.136207092	1	0.093876267	0.07383513	1	0.103446299	0.057744038	1
1374	0.222220897	0.176021388	1	0.198554821	0.09169197	1	0.205238422	0.074234943	1
1375	2.923474504	1.795277207	1	3.246908719	1.117945327	1	3.254300988	0.880263252	1
1376	3.749500848	2.239252426	1	4.458506863	1.570403418	1	4.35218617	1.2336236	1
1377	0.075947803	0.118759967	1	0.10799878	0.074915239	1	0.117358715	0.061188466	1
1378	0.22340294	0.173313995	1	0.183149066	0.092361042	1	0.201326802	0.072034371	1
1379	2.234906838	1.564163783	1	2.539917812	0.804833641	0	2.839030989	0.730929618	1
1380	3.215338457	2.122646491	1	3.362284434	1.044449531	0	3.756092703	0.980194681	1
1381	0.082190824	0.124998594	1	0.130250024	0.087974594	1	0.107499116	0.06092029	1
1382	0.287233299	0.180850251	0	0.230481434	0.097222235	1	0.218817607	0.073936165	1
1383	3.772128144	2.657755106	1	3.170112356	1.348789626	1	3.243743057	0.958956523	1
1384	4.853849303	4.11844638	1	4.112562484	1.802783402	1	4.061063878	1.277310995	1
1385	0.073170163	0.114401107	1	0.086775486	0.066763174	1	0.098763616	0.05541494	1
1386	0.191488865	0.16014092	1	0.207884113	0.092398704	1	0.20652014	0.074179089	1
1387	3.049672683	1.957431144	1	3.128632958	1.222037335	1	3.025874242	0.91778829	1
1388	4.146463832	2.681307069	1	4.313732175	1.776296595	1	4.177956308	1.264387305	1
1389	0.117646065	0.142117158	1	0.122949865	0.085379723	1	0.112744457	0.059552541	1
1390	0.166665728	0.150848117	1	0.207406545	0.093820841	1	0.202642595	0.073885168	1
1391	3.871304653	2.272933991	0	3.088248561	1.158873772	1	3.164307333	0.953645698	1
1392	5.065881758	3.202183892	1	4.319222943	1.838426122	1	4.227829352	1.2420861	1
1393	0.060239859	0.101577679	1	0.076922491	0.062166993	1	0.097256258	0.05948786	1
1394	0.178946403	0.152800318	1	0.188611585	0.089285318	1	0.21475002	0.074300182	1
1395	3.00052066	2.084143773	1	3.171185412	1.210197405	1	3.123198354	0.94145643	1
1396	3.933341488	2.96242979	1	4.139985809	1.656268085	1	4.081429939	1.224537415	1
1397	0.064101169	0.111666193	1	0.105930959	0.074071668	1	0.113064149	0.059425699	1
1398	0.231577802	0.171996365	1	0.232726205	0.094890143	1	0.224174794	0.071678132	1
1399	3.353898838	2.396838543	1	3.150405314	1.16206105	1	3.124345949	0.936543156	1
1400	4.054375458	2.589991542	1	4.115500459	1.515319055	1	4.136184079	1.205993811	1
1401	0.048779533	0.08837221	0	0.073170163	0.063818745	1	0.076353857	0.050475212	1
1402	0.187499185	0.157430773	1	0.191488865	0.096714129	1	0.200425727	0.072438634	1
1403	2.986543301	2.458045474	1	3.39091448	1.470032724	1	3.150907406	0.987268998	1
1404	3.58092268	2.658461508	1	4.436346182	1.774381087	1	4.060280503	1.19585416	1
1405	0.108432368	0.132716266	1	0.129919657	0.079359721	1	0.119615615	0.060533306	1
1406	0.18681194	0.162365357	1	0.17228312	0.09151037	1	0.182220726	0.069727632	1
1407	2.664720062	1.636132417	1	2.783005604	0.985568066	1	2.802115734	0.794980341	1
1408	3.735851104	2.379288427	1	3.855711917	1.377090917	1	3.69816853	1.056237095	1
1409	0.085364977	0.112852844	1	0.070587376	0.060483209	1	0.07370937	0.051100568	0
1410	0.193547614	0.161289753	1	0.159573691	0.087438231	1	0.197871731	0.073761286	1
1411	2.685918686	1.548660995	1	3.112911752	1.166888635	1	2.906918561	0.822227444	1
1412	3.650587006	2.172993022	1	4.212691721	1.516830348	1	4.021172217	1.117961503	1
1413	0.112498969	0.135183743	1	0.093219499	0.074065939	1	0.092731245	0.05792269	1
1414	0.219779314	0.176674236	1	0.230215114	0.100874514	1	0.218142044	0.07904061	1
1415	3.948036444	2.271934878	0	3.393204037	1.178348636	1	3.213247964	0.854185072	1
1416	5.440264101	3.752905621	0	4.511889297	1.564389557	1	4.406769104	1.167704099	1
1417	0.105881677	0.132156191	1	0.093116384	0.071080748	1	0.085364977	0.052951428	1
1418	0.164834533	0.156976507	1	0.191334826	0.093005749	1	0.193547614	0.073959439	1
1419	2.69819633	1.68378052	1	2.64388057	0.927162737	1	2.715981372	0.723540187	1
1420	3.638766921	2.461115327	1	3.231591322	1.166903854	0	3.540748868	1.003342623	1
1421	0.098763616	0.133365426	1	0.10162453	0.078856509	1	0.104217698	0.059427072	1
1422	0.20652014	0.158453791	1	0.196362307	0.09712234	1	0.211789808	0.077464343	1
1423	3.358271153	2.780676655	1	2.894633431	1.127639231	1	2.946947292	0.89292945	1
1424	4.33777878	3.460621245	1	3.780359465	1.4086668	1	3.799439322	1.146431683	1
1425	0.092103521	0.130079299	1	0.118366597	0.080099949	1	0.110023898	0.061185546	1
1426	0.258063092	0.175238969	1	0.202951351	0.096990235	1	0.199999504	0.076114239	1
1427	3.438030576	2.042420486	1	3.005218673	1.140886631	1	2.790992996	0.793171499	1
1428	4.723719956	3.141258626	1	3.803004093	1.456838386	1	3.51472996	1.070024411	1
1429	0.076922478	0.117539674	1	0.087999371	0.070868193	1	0.0937492	0.057955926	1
1430	0.234042056	0.166280665	1	0.17985555	0.093047847	1	0.18221186	0.075335262	1
1431	2.453044581	1.386559938	1	3.317625731	1.18878768	1	3.230227494	0.863479828	1
1432	3.352577854	1.650109799	1	4.593720213	1.480092453	1	4.424964796	1.160080894	1
1433	0.092103521	0.126407194	1	0.093494787	0.071386243	1	0.090679482	0.056924544	1
1434	0.258063092	0.179403098	1	0.194944829	0.091528256	1	0.221982229	0.078181211	1
1435	4.136821513	2.66247619	0	3.400539303	1.097799963	1	2.969986863	0.716632069	1
1436	5.311947561	4.135156868	1	4.482103357	1.475186528	1	4.077672658	1.037547374	1
1437	0.129410335	0.141253874	1	0.116934958	0.082318945	1	0.096294613	0.055736539	1
1438	0.16853796	0.161804622	1	0.191881438	0.089732675	1	0.206072273	0.075517769	1
1439	3.364354418	2.051412313	1	2.944196888	0.989809787	1	3.086355827	0.811001512	1
1440	4.441454318	2.935240379	1	4.088470011	1.438695864	1	4.270013017	1.067686968	1
1441	0.083332907	0.110869529	1	0.10162453	0.07800284	1	0.097559668	0.058121697	1
1442	0.172042626	0.155973009	1	0.196362307	0.096262686	1	0.195651008	0.073391532	1
1443	3.493437244	2.198138901	1	3.029591329	1.164813986	1	3.073251352	0.841714539	1
1444	5.00915796	3.18772178	1	4.119252372	1.44070915	1	4.253496984	1.086471608	1
1445	0.064933162	0.11342309	1	0.095433703	0.073318089	1	0.097322378	0.056346121	1
1446	0.242103721	0.170211169	1	0.212994665	0.093546716	1	0.193477168	0.075787206	1
1447	3.15557924	1.787196407	1	3.328590919	1.16577819	1	3.133923078	0.977492254	1
1448	4.296888462	3.15604664	1	4.652025078	1.915998203	1	4.437575296	1.421811419	1
1449	0.179485916	0.166341929	0	0.118366597	0.083026166	1	0.099999302	0.058259329	1
1450	0.255812808	0.188103589	1	0.202951351	0.095282564	1	0.217390698	0.076515991	1
1451	3.395160911	2.303175611	1	3.277713229	1.19529817	1	3.296138736	0.931590402	1
1452	4.20101007	2.873850547	1	3.992173905	1.432219191	1	4.041744334	1.161851318	1
1453	0.051281186	0.090368157	1	0.072580198	0.062819099	1	0.073349022	0.049019203	1
1454	0.229165963	0.164194625	1	0.18439677	0.094030101	1	0.193616489	0.069973695	1
1455	3.60302152	2.0003614	1	3.572331998	1.170406553	0	3.209378397	0.798897593	1
1456	5.096688265	3.343870813	1	5.061733315	1.677981631	0	4.43130152	1.078226878	1
1457	0.120481397	0.142137449	1	0.132811066	0.08017529	1	0.114557171	0.061275041	1
1458	0.1888884	0.172413707	1	0.165412154	0.087087613	1	0.179202334	0.071880735	1
1459	3.821264348	2.926765997	1	3.244301604	1.395344641	1	3.246179206	1.019119631	1
1460	5.149446273	3.628399473	1	4.482519875	1.866389355	1	4.455830421	1.445784733	1
1461	0.141175925	0.146941989	1	0.115536453	0.082304484	1	0.105010971	0.061549768	1
1462	0.170454019	0.155357716	1	0.180810516	0.092219128	1	0.177630695	0.071107745	1
1463	2.713953059	1.883882411	1	3.314840379	1.189338134	1	3.312217896	0.880050602	1
1464	3.629425425	2.505234209	1	4.738607507	1.731210911	1	4.545756333	1.267352808	1
1465	0.146066735	0.143151361	1	0.120621682	0.079703052	1	0.112438898	0.061623805	1
1466	0.126436085	0.138849317	0	0.159850454	0.083540727	1	0.181014259	0.070960514	1
1467	3.092222232	2.45308906	1	2.994639451	1.214090309	1	2.993762347	0.876705825	1
1468	3.628012992	3.043167158	1	4.045339937	1.769242343	1	3.974634428	1.200106516	1
1469	0.120481397	0.139758868	1	0.112901499	0.078487482	1	0.116943707	0.059855099	1
1470	0.1888884	0.171497001	1	0.191174896	0.096830039	1	0.179599586	0.070652064	1
1471	2.861117733	2.098973026	1	3.268113284	1.368640218	1	3.423847667	1.063470175	1
1472	3.761204877	2.410506342	1	4.247734158	1.750416883	1	4.613911776	1.470084648	0
1473	0.073170163	0.109524204	1	0.079999528	0.068742862	1	0.096152979	0.057079263	1
1474	0.191488865	0.154461709	1	0.178571007	0.087470278	1	0.182607912	0.070209958	1
1475	3.115837058	1.891738471	1	3.162430686	1.164352379	1	3.085877063	0.811456186	1
1476	4.417995006	2.882562793	1	4.166595419	1.549949158	1	4.132574941	1.137880644	1
1477	0.146339905	0.15182741	1	0.104601618	0.076595898	1	0.092267459	0.055482191	1
1478	0.204544002	0.166726257	1	0.221817406	0.10382048	1	0.213821276	0.073437672	1
1479	3.281963458	2.194388816	1	3.115533853	1.173030388	1	2.879222099	0.810298566	1
1480	4.900623907	4.008702522	1	4.181012592	1.627070087	1	3.795418388	1.172217824	1
1481	0.137497885	0.147397207	1	0.125982828	0.082254335	1	0.108957275	0.05841096	1
1482	0.2247172	0.168969568	1	0.171640441	0.089021391	1	0.191207373	0.069793046	1
1483	3.508555225	2.282928966	1	2.919757127	1.006740199	1	2.779927999	0.742615789	1
1484	4.384699092	2.724416584	1	3.710390542	1.366791982	1	3.479269759	0.970916159	1
1485	0.101122927	0.124757678	1	0.103173752	0.078228115	1	0.09488938	0.058438844	1
1486	0.120878467	0.139471855	0	0.175181699	0.088754754	1	0.19305756	0.072236854	1
1487	3.082445645	1.938651424	1	3.022796749	1.05014401	1	2.949903251	0.76349132	1
1488	3.968044471	2.980676418	1	3.927092437	1.463673722	1	3.937775432	1.053674566	1
1489	0.120481397	0.140983229	1	0.118851616	0.080511393	1	0.099501881	0.058637618	1
1490	0.1888884	0.155081732	1	0.206641308	0.098676499	1	0.213042948	0.073850911	1
1491	3.394056991	1.88368184	1	3.170782479	1.139786257	1	3.057742925	0.865825216	1
1492	4.154486038	2.171588751	1	4.026933355	1.632386235	1	3.895198451	1.292191204	1
1493	0.117646065	0.139842947	1	0.118366597	0.082357109	1	0.115478372	0.059573835	1
1494	0.166665728	0.156976507	1	0.202951351	0.09937848	1	0.205297345	0.079281713	1
1495	3.232180562	1.713967109	1	2.951023058	1.072071443	1	3.020360025	0.866722427	1
1496	4.285484523	2.733418549	1	4.069630655	1.619734631	1	4.067815638	1.327749118	1
1497	0.141175925	0.148640198	1	0.113820552	0.077260247	1	0.093975046	0.054722957	1
1498	0.170454019	0.159089947	1	0.198528882	0.09440987	1	0.184381006	0.066899956	1
1499	2.425021556	1.785549037	1	2.835562724	1.056520088	1	2.948077021	0.889048202	1
1500	3.118102885	2.274177092	1	3.76568449	1.528803054	1	3.846392559	1.112003123	1
1501	0.097559668	0.122025097	1	0.100874945	0.077353844	1	0.106597763	0.060264264	1
1502	0.195651008	0.165483603	1	0.259925947	0.107347186	0	0.231439997	0.078814443	1
1503	3.295147462	2.086104852	1	3.397791151	1.223228532	1	3.290691196	0.890586017	1
1504	4.021845827	2.38479676	1	4.282018674	1.741638217	1	4.258594865	1.253483968	1
1505	0.111110379	0.135778473	1	0.141024351	0.091701325	1	0.126260698	0.0694117	1
1506	0.208790557	0.16169931	1	0.24718988	0.100498164	1	0.231109414	0.07623196	1
1507	3.114804339	2.465868848	1	3.273826749	1.355951002	1	3.016846988	0.849015624	1
1508	4.420085962	3.178231516	1	4.13723692	1.708921278	1	3.992546759	1.211751548	1
1509	0.137497885	0.159049524	1	0.133602261	0.087895301	1	0.112708447	0.061442203	1
1510	0.2247172	0.162406507	1	0.198500968	0.093862355	1	0.183221683	0.0720337	1
1511	2.783873322	2.033201459	1	2.74617238	0.95489424	1	2.847309434	0.807567801	1
1512	3.797101055	2.509790528	1	3.657885769	1.341503509	1	3.77849689	1.096898805	1
1513	0.060974066	0.109605524	1	0.092826254	0.071610635	1	0.105262282	0.05690565	1
1514	0.189472352	0.156456736	1	0.226618065	0.09350372	1	0.220523255	0.073934474	1
1515	2.441314071	1.77090749	1	2.868642668	1.076259059	1	2.77419211	0.726249598	1
1516	3.34080671	2.560156365	1	3.853209267	1.516329059	1	3.586299504	0.986836052	1
1517	0.1445772	0.159949309	1	0.118642266	0.085576181	1	0.108373753	0.05910962	1
1518	0.193180769	0.155379162	1	0.235292554	0.101441237	1	0.206139789	0.073862288	1
1519	4.603871828	2.778995175	0	3.471225186	1.175940912	1	3.181723317	0.921672661	1
1520	5.95444807	3.536785167	0	4.575658641	1.514038727	1	4.223458628	1.234300832	1
1521	0.037973211	0.085364977	0	0.102880096	0.075909685	1	0.099749973	0.057182368	1
1522	0.216493646	0.164947916	1	0.207272231	0.095394634	1	0.215216824	0.07609848	1
1523	2.627535829	1.609394646	1	3.23522137	1.105483983	1	3.038019606	0.810482	1
1524	3.153620941	1.764783199	1	4.072366124	1.288722775	1	3.934307409	1.043598536	1
1525	0.072288762	0.104650491	1	0.105689373	0.075751722	1	0.097798113	0.058951826	1
1526	0.180850715	0.153564504	1	0.197078781	0.091375439	1	0.197824844	0.071840263	1
1527	3.12153829	2.250262366	1	3.173566347	1.272605237	1	3.1230204	0.87609344	1
1528	3.929838234	2.752800421	1	4.199683886	1.721131605	1	4.24276164	1.227390255	1
1529	0.119998352	0.15179462	1	0.113042633	0.08228406	1	0.095958815	0.058665106	1
1530	0.274723917	0.196525291	1	0.255473743	0.11005022	0	0.225107556	0.078389667	1
1531	3.014086319	1.924540726	1	2.932967849	1.24969923	1	3.152500904	0.894751135	1
1532	4.33772741	3.54965658	1	4.084601086	1.692131875	1	4.195889015	1.279319898	1
1533	0.094117198	0.125199722	1	0.108948814	0.07721899	1	0.098822999	0.056762976	1
1534	0.163043064	0.148935902	1	0.158087666	0.088015848	1	0.163754966	0.065481214	0
1535	3.857636854	2.896863345	1	3.163939015	1.090664667	1	3.369759137	0.957944657	1
1536	5.037850821	3.172779231	1	4.13444086	1.436259936	1	4.383006028	1.192928648	1
1537	0.105881677	0.122205864	1	0.124998509	0.085284663	1	0.129583337	0.066655122	1
1538	0.164834533	0.149943568	1	0.222220897	0.096653792	1	0.203578489	0.077740551	1
1539	4.043567141	2.920091193	1	3.13326599	1.162058603	1	3.189420873	0.89934541	1
1540	5.32928148	3.705485533	0	4.132874686	1.477912604	1	4.267390443	1.212742529	1
1541	0.073170163	0.107143021	1	0.085019462	0.073019456	1	0.095717155	0.06021314	1
1542	0.191488865	0.170211707	1	0.189963467	0.094091773	1	0.222943096	0.074796591	1
1543	2.064579167	1.176582379	0	2.692887209	0.984545145	1	2.742629851	0.752407479	1
1544	2.614982507	1.705291318	0	3.447202833	1.227308852	1	3.698575794	0.978851918	1
1545	0.1445772	0.156706716	1	0.091269274	0.069073583	1	0.090907827	0.054105089	1
1546	0.193180769	0.171497001	1	0.173284683	0.088359791	1	0.20086282	0.076086257	1
1547	3.004712335	2.037400811	1	2.677975095	0.995248293	1	2.72301577	0.754418139	1
1548	3.644790304	2.958395897	1	3.441437252	1.239502851	1	3.642922974	1.023956872	1
1549	0.084336734	0.118195813	1	0.064255742	0.061890102	0	0.077669314	0.053394993	1
1550	0.182795149	0.159573839	1	0.179576337	0.091159398	1	0.188033669	0.070273529	1
1551	3.376747341	2.492322491	1	3.272828379	1.162145724	1	2.946705873	0.860772935	1
1552	4.463684865	2.620296659	1	4.685861017	1.667929781	1	3.991491357	1.205452879	1
1553	0.135800937	0.147573523	1	0.09677315	0.077404674	1	0.110836756	0.062172526	1
1554	0.213481752	0.17150176	1	0.18840486	0.095884255	1	0.206592797	0.076914778	1
1555	2.651104702	1.854986735	1	2.83882525	1.084260722	1	2.842940317	0.783529482	1
1556	3.084999938	2.825859219	1	3.80090799	1.610870379	1	3.757847891	1.153839153	1
1557	0.129868881	0.156220811	1	0.108432368	0.079484268	1	0.101693669	0.059202473	1
1558	0.255554487	0.193547224	1	0.18681194	0.092640337	1	0.189955208	0.074463868	1
1559	4.423229544	2.947538445	0	3.378758864	1.133869676	1	3.284269498	0.933028824	1
1560	6.00918752	4.122043436	0	4.751744464	1.61567388	0	4.641178571	1.246833944	0
1561	0.0399987	0.090907821	0	0.085364977	0.072275054	1	0.082545758	0.053620609	1
1562	0.257730954	0.170279764	1	0.193547614	0.093365359	1	0.163439573	0.066770571	0
1563	3.134505675	2.523203053	1	3.470745849	1.360159299	1	3.375918045	0.964823121	1
1564	4.115987286	3.01211302	1	4.15477433	1.451400216	1	4.120601225	1.166638506	1
1565	0.046511415	0.081910923	0	0.091632826	0.073701911	1	0.088941629	0.055962895	1
1566	0.145833142	0.142015085	1	0.176894726	0.093531716	1	0.181424876	0.067155632	1
1567	3.50085485	2.058276101	1	3.583670028	1.305812269	0	3.647812937	1.020968315	0
1568	5.159176402	3.052495498	0	4.52297294	1.665938899	1	4.561458162	1.327833522	1
1569	0.060974066	0.109902651	1	0.083664856	0.068615334	1	0.098556754	0.059566349	1
1570	0.189472352	0.158429469	1	0.175626806	0.085312335	1	0.183005685	0.06750543	1
1571	4.525905545	2.793004284	0	3.38635515	1.41328589	1	3.21980258	0.936587048	1
1572	5.393551889	3.128432089	0	4.373814951	1.7774515	1	4.227358048	1.25815006	1
1573	0.176469029	0.158677546	0	0.165320394	0.089677007	0	0.139023126	0.063791153	0
1574	0.176469029	0.16023852	1	0.200770107	0.094697053	1	0.2031591	0.075791359	1
1575	3.44801614	2.246213691	1	3.309790662	1.171557392	1	3.406431319	0.952958468	1
1576	4.320418451	2.759045947	1	4.43724691	1.442496861	1	4.675414346	1.320679893	0
1577	0.086418523	0.129228917	1	0.100400547	0.078078633	1	0.094525471	0.061048138	1
1578	0.204300004	0.165012057	1	0.185453586	0.091095157	1	0.212119566	0.080017683	1
1579	5.084102098	3.900238569	0	3.505079183	1.236001613	1	3.35555531	0.914634085	1
1580	7.596072006	5.614112827	0	4.6574816	1.618029706	1	4.582835822	1.208019748	0
1581	0.074073266	0.111705544	1	0.061775683	0.058060554	0	0.090696397	0.052359776	1
1582	0.202126963	0.156549731	1	0.144365852	0.084662862	0	0.151842626	0.068956451	0
1583	2.799381194	1.997241582	1	3.358223409	1.168351821	1	3.235824631	0.829785335	1
1584	3.777487528	3.176409199	1	4.356094132	1.632687542	1	4.323224266	1.21846682	1
1585	0.048779533	0.087136524	0	0.070538544	0.063938183	1	0.11557662	0.06251409	1
1586	0.187499185	0.155043766	1	0.20847982	0.092706334	1	0.224668491	0.074700635	1
1587	2.646267732	1.88284504	1	3.119505859	1.22971373	1	2.984269952	0.934570418	1
1588	3.654918184	2.526045312	1	4.054577499	1.468346435	1	3.91921857	1.257530579	1
1589	0.123455721	0.143706883	1	0.10373373	0.077633257	1	0.103192249	0.058145144	1
1590	0.211110149	0.169206566	1	0.214544832	0.103029327	1	0.203055121	0.074402515	1
1591	2.39866973	1.36336491	1	2.837389042	1.032069953	1	2.822074209	0.716202218	1
1592	3.502347597	2.272859977	1	3.614084655	1.347523361	1	3.845765153	1.045948759	1
1593	0.103446853	0.129468236	1	0.121092751	0.08335309	1	0.11407574	0.062407584	1
1594	0.142855782	0.138129506	1	0.163567822	0.092592501	1	0.19425873	0.073978805	1
1595	3.583257613	2.205456074	1	3.405207276	1.199414173	1	3.229173877	0.900867669	1
1596	4.623326247	2.962352591	1	4.723866542	1.637113122	0	4.425352813	1.307538941	1
1597	0.127905971	0.14779147	1	0.109374318	0.075979704	1	0.112979288	0.062331651	1
1598	0.157302399	0.155796374	1	0.161764064	0.085185277	1	0.185429103	0.071350328	1
1599	3.448709275	2.434581418	1	3.218780114	1.044273647	1	3.328206821	0.801324734	1
1600	4.345141427	3.366644782	1	4.225886278	1.472169486	1	4.305290796	1.14881821	1
1601	0.113922617	0.145831699	1	0.094861084	0.070769323	1	0.100938433	0.057861235	1
1602	0.230767986	0.175770362	1	0.170289327	0.091037384	1	0.161925104	0.065982563	0
1603	3.24958511	2.681658106	1	2.901475418	1.115040824	1	3.150771291	0.919839621	1
1604	4.261623781	3.219836437	1	3.942083488	1.500218448	1	4.402597328	1.272055141	1
1605	0.048779533	0.08462009	0	0.102457169	0.075482179	1	0.096294613	0.054789425	1
1606	0.187499185	0.161288587	1	0.203634724	0.090837293	1	0.206072273	0.073723302	1
1607	2.576187772	1.636572865	1	2.7770838	1.045859152	1	2.740295936	0.790857664	1
1608	3.646082026	2.619974438	1	3.985883085	1.665191301	1	3.828096545	1.262092181	1
1609	0.064933162	0.114101622	1	0.091999278	0.072582238	1	0.103364288	0.0597524	1
1610	0.242103721	0.170170166	1	0.180504763	0.086990791	1	0.183806441	0.069781628	1
1611	4.050526309	2.45639318	0	3.460017714	1.29254179	1	3.557267329	1.034068618	0
1612	5.09378077	3.447344873	1	4.73245408	1.704812419	0	4.874754232	1.364262529	0
1613	0.084336734	0.126967787	1	0.101960193	0.079051495	1	0.114831143	0.059936612	1
1614	0.182795149	0.158472491	1	0.164233026	0.08685468	1	0.181414641	0.068861548	1
1615	4.032359269	3.133694692	1	3.004375314	1.131947895	1	3.155077842	0.893405992	1
1616	5.606657153	3.98444574	0	3.953192819	1.44484238	1	3.985367501	1.142219846	1
1617	0.107141889	0.138413305	1	0.092368665	0.072398033	1	0.103192249	0.058545146	1
1618	0.175823282	0.156940165	1	0.184114793	0.088155549	1	0.203055121	0.074193079	1
1619	1.912755254	1.165666428	0	2.455947458	0.844912291	0	2.556135502	0.672095848	0
1620	2.639739311	1.756729431	0	3.521595631	1.273750405	1	3.51586226	0.913352408	1
1621	0.037973211	0.085364977	0	0.071128613	0.060387374	1	0.101989392	0.055738107	1
1622	0.216493646	0.163784219	1	0.215546779	0.10035769	1	0.213507049	0.07839162	1
1623	2.404187934	1.491417488	1	2.722653872	0.962654719	1	2.835397358	0.75170582	1
1624	3.44686262	1.856028598	1	3.74821349	1.308790303	1	3.814522524	1.058671761	1
1625	0.095237444	0.12856057	1	0.092741022	0.071714988	1	0.081216312	0.053585362	1
1626	0.173912449	0.155973009	1	0.187724814	0.092276476	1	0.226494075	0.074785511	1
1627	3.008319129	2.268186465	1	2.910281243	1.048940609	1	2.912848109	0.847365846	1
1628	4.484177753	3.448647223	1	3.807508155	1.403258177	1	3.794723837	1.070202797	1
1629	0.071427347	0.105434753	1	0.092436306	0.070634379	1	0.080199073	0.053252456	1
1630	0.170211672	0.155262117	1	0.22302101	0.098581502	1	0.215810748	0.073269068	1
1631	3.04991342	1.583545302	1	2.759224946	0.824514786	1	2.779048042	0.735466219	1
1632	4.102618192	2.24572523	1	4.067754333	1.335918486	1	3.921324506	1.087692085	1
1633	0.048192097	0.086196417	0	0.08942989	0.069730645	1	0.085364977	0.05483164	1
1634	0.17708275	0.148464533	1	0.194243715	0.096589793	1	0.193547614	0.073872164	1
1635	2.799706659	1.870275514	1	2.859961412	0.943034434	1	2.881438122	0.768366564	1
1636	3.66769025	2.217574649	1	3.74010075	1.313294639	1	3.706008502	1.006313291	1
1637	0.073170163	0.111302071	1	0.108432368	0.07595934	1	0.10653608	0.060926291	1
1638	0.191488865	0.162011049	1	0.18681194	0.094027182	1	0.19078816	0.071517508	1
1639	3.381606652	2.056171884	1	3.039688736	0.998045475	1	2.993756566	0.768367626	1
1640	4.522223899	3.101875484	1	4.165716943	1.629820611	1	4.145965836	1.168370597	1
1641	0.073170163	0.116512452	1	0.086064473	0.073611118	1	0.088018541	0.055872746	1
1642	0.191488865	0.156937325	1	0.200715884	0.095673922	1	0.196119791	0.073270212	1
1643	2.754927735	1.711529577	1	2.818277183	1.05453794	1	2.961572643	0.883202689	1
1644	3.328853899	2.147975346	1	3.54437308	1.463659137	1	3.692601766	1.095293237	1
1645	0.1445772	0.149931706	1	0.097957722	0.073604637	1	0.104324491	0.060709557	1
1646	0.193180769	0.165970888	1	0.199274065	0.092067159	1	0.233114433	0.078234934	1
1647	4.080505314	2.450135791	0	3.17780106	1.209967853	1	3.116344905	0.928032731	1
1648	6.289266133	3.712140048	0	4.765807013	2.021342125	1	4.431612438	1.482539122	1
1649	0.044943458	0.077042398	0	0.083003577	0.066890298	1	0.101989392	0.058329997	1
1650	0.114582997	0.12631508	0	0.168458441	0.091712404	1	0.213507049	0.076273578	1
1651	3.005847186	1.703153841	1	2.85969276	0.928706632	1	3.036982703	0.736147618	1
1652	3.757718198	2.123781197	1	3.627283612	1.185547964	1	3.821804645	1.000334884	1
1653	0.118419856	0.154325751	1	0.111110379	0.079471643	1	0.105650563	0.061151474	1
1654	0.263735265	0.185850754	1	0.208790557	0.098991604	1	0.203500611	0.071136686	1
1655	3.819944446	2.97818326	1	3.180758426	1.065253831	1	3.182792011	0.814849737	1
1656	4.933684063	3.465991438	1	4.332134131	1.420738614	1	4.243554811	1.024025763	1
1657	0.15294039	0.152160555	1	0.118366597	0.080410423	1	0.104114877	0.060860276	1
1658	0.172413025	0.157994819	1	0.202951351	0.093551031	1	0.190370775	0.069829198	1
1659	2.896768051	2.28658157	1	3.067582034	1.221396637	1	3.114600145	0.873721403	1
1660	4.021191707	3.549113957	1	4.023638206	1.79153795	1	4.072589785	1.280448947	1
1661	0.085364977	0.124999609	1	0.082986213	0.066316115	1	0.082088278	0.053208422	1
1662	0.193547614	0.16108787	1	0.210713133	0.098181528	1	0.20984901	0.076626194	1
1663	3.183577343	1.667723906	1	2.841061762	0.907136511	1	2.86886524	0.73476035	1
1664	4.13665025	2.536998972	1	3.792004206	1.268539798	1	3.777941999	1.035040549	1
1665	0.137497885	0.150381258	1	0.092826254	0.07060849	1	0.092267459	0.055279975	1
1666	0.2247172	0.170160277	1	0.226618065	0.096587702	1	0.213821276	0.075378657	1
1667	3.549630537	2.578777399	1	3.185639545	0.993812245	1	3.253118971	0.818662446	1
1668	5.137885457	4.302885783	1	4.103117123	1.386163628	1	4.119348215	1.098149952	1
1669	0.099999302	0.129869577	1	0.088606942	0.07352026	1	0.08816064	0.05607512	1
1670	0.217390698	0.169206566	1	0.225805897	0.102600647	1	0.221504891	0.079617095	1
1671	3.714426041	2.831208334	1	3.0339722	1.274367751	1	2.82468046	0.854127389	1
1672	4.364119911	2.939490919	1	4.1108958	1.461221721	1	3.705026702	1.139743443	1
1673	0.114942056	0.130711949	1	0.117646065	0.079702478	1	0.107654389	0.057815281	1
1674	0.144443988	0.153255781	1	0.166665728	0.091474349	1	0.180218757	0.070034534	1
1675	3.21603762	1.82845622	1	2.971890219	1.003494034	1	2.797835874	0.758779627	1
1676	4.6908929	2.65578349	1	3.817105045	1.430410901	1	3.835493808	1.008326168	1
1677	0.097559668	0.124525448	1	0.129919657	0.090549818	1	0.117923462	0.064933277	1
1678	0.195651008	0.161868225	1	0.17228312	0.092411239	1	0.168887884	0.070709887	1
1679	3.103197753	2.202887459	1	2.931209219	1.134682	1	2.832197883	0.9027743	1
1680	3.837795364	2.920248423	1	3.750358054	1.435424824	1	3.83160826	1.263341967	1
1681	0.187497409	0.176312741	1	0.142855592	0.090464414	1	0.110836756	0.061980259	1
1682	0.235291679	0.181522181	1	0.207545736	0.096744557	1	0.206592797	0.074159742	1
1683	2.760757614	1.975934338	1	2.809801241	1.142032784	1	2.978693376	0.910469062	1
1684	3.969304253	2.940719643	1	3.782034342	1.524555167	1	4.01569955	1.182927116	1
1685	0.048192097	0.09093565	1	0.119520338	0.078189416	1	0.104114877	0.059227878	1
1686	0.17708275	0.153564504	1	0.181480018	0.095445878	1	0.190370775	0.075764477	1
1687	2.355465471	1.291477191	1	2.779754415	1.011965468	1	2.794729062	0.775509274	1
1688	3.336851644	1.67874797	1	3.461952241	1.20208004	1	3.597838839	1.029130695	1
1689	0.072288762	0.108720526	1	0.093876267	0.070081314	1	0.084575732	0.054564172	1
1690	0.180850715	0.148935872	1	0.198554821	0.098886887	1	0.210299236	0.077501722	1
1691	3.229010728	2.220240926	1	3.327292716	1.153049379	1	3.054546228	0.879456423	1
1692	4.142976749	2.846226049	1	4.419533934	1.613160205	1	4.071910518	1.2341729	1
1693	0.072288762	0.111575513	1	0.109754195	0.077614425	1	0.107231094	0.060632532	1
1694	0.180850715	0.157894308	1	0.197800484	0.095784546	1	0.216629472	0.079263471	1
1695	3.0342068	1.84939695	1	2.978531781	1.104957402	1	2.944954556	0.826346744	1
1696	4.065479753	2.201105592	1	3.758054879	1.400429576	1	3.739892779	0.987459437	1
1697	0.074998868	0.112145704	1	0.083680347	0.071665932	1	0.108910165	0.061775191	1
1698	0.212764994	0.173414418	1	0.217855725	0.10426778	1	0.210525672	0.074945029	1
1699	3.193201239	2.134386366	1	3.15001185	1.168559115	1	2.938883637	0.891482314	1
1700	4.29400121	2.567761988	1	4.170907995	1.523438201	1	3.893009592	1.095843428	1
1701	0.13095184	0.147074643	1	0.10799878	0.077037865	1	0.124999424	0.065948998	1
1702	0.17977477	0.158814289	1	0.183149066	0.094964786	1	0.187499465	0.0721027	1
1703	2.447970861	1.481626045	1	2.669676244	0.880692181	1	2.804157152	0.733024493	1
1704	3.105355001	2.392898716	1	3.6617089	1.340192633	1	3.902049465	1.124759253	1
1705	0.047618579	0.085021362	0	0.071427347	0.067349039	1	0.095464694	0.057278601	1
1706	0.166666257	0.150587187	1	0.170211672	0.086793807	1	0.176086319	0.06714392	1
1707	3.157743961	1.786782135	1	2.905811716	0.919884321	1	2.832837314	0.745073859	1
1708	4.36262833	2.30905638	1	3.986061342	1.273583412	1	3.971048551	1.047596754	1
1709	0.081394428	0.118466389	1	0.081300051	0.067885965	1	0.076542329	0.051393721	1
1710	0.150536783	0.139382839	1	0.192856473	0.088865472	1	0.202557874	0.075161853	1
1711	3.754525266	2.301560481	1	3.699783133	1.340230117	0	3.499704221	1.017984935	0
1712	4.911422794	3.758752678	1	4.761405746	1.672507405	0	4.569293875	1.327642286	1
1713	0.099999302	0.134864944	1	0.109754195	0.077789553	1	0.099999302	0.057770898	1
1714	0.217390698	0.164561227	1	0.197800484	0.096882357	1	0.217390698	0.079747398	1
1715	2.962983509	1.805575104	1	3.135041707	1.136569223	1	3.139370051	0.836725648	1
1716	3.800529569	2.605917003	1	4.222763937	1.661072217	1	4.257652551	1.232953595	1
1717	0.096384613	0.126354462	1	0.079680858	0.067806342	1	0.084110993	0.05390147	1
1718	0.18478177	0.156775541	1	0.174999627	0.088728669	1	0.155171347	0.0647917	0
1719	2.535473634	1.73811685	1	2.954991502	1.032462748	1	3.387661067	0.968444697	1
1720	3.519291857	2.412258066	1	4.170397533	1.523035846	1	4.532301638	1.291328702	1
1721	0.104650699	0.126959031	1	0.09090859	0.074100241	1	0.098320468	0.057490285	1
1722	0.153845715	0.149998623	1	0.169674632	0.091463162	1	0.180827092	0.069675683	1
1723	3.038182233	2.076032268	1	3.12176925	1.031901306	1	3.058352151	0.791227751	1
1724	3.730071386	2.651119305	1	4.031223039	1.419196499	1	3.914199765	1.063362917	1
1725	0.095237444	0.122390207	1	0.10526165	0.079652592	1	0.122548148	0.067255962	1
1726	0.173912449	0.154254451	1	0.193429297	0.092902576	1	0.204443655	0.074181961	1
1727	3.112892996	1.794465433	1	3.368816365	1.254644444	1	3.255458441	0.883622731	1
1728	4.093965897	2.247359489	1	4.201845465	1.507415317	1	4.123812156	1.232000481	1
1729	0.142856358	0.150545823	1	0.103305153	0.07385087	1	0.111110379	0.061098098	1
1730	0.181817433	0.167389098	1	0.210908535	0.092250701	1	0.208790557	0.072405944	1
1731	2.820324808	2.356394195	1	3.121033129	1.122354665	1	3.077130715	0.841956823	1
1732	4.051147524	3.425793303	1	4.524530306	1.701729004	1	4.216205241	1.288017379	1
1733	0.108432368	0.128276932	1	0.11999824	0.080511393	1	0.120566145	0.060253793	1
1734	0.18681194	0.162572669	1	0.185183556	0.090147566	1	0.171491045	0.066030925	1
1735	3.142313222	2.026126743	1	3.161559303	1.169124638	1	3.062187969	0.824425249	1
1736	4.363668238	3.042738473	1	4.536471741	1.870528377	1	4.254391205	1.216976616	1
1737	0.107141889	0.13071796	1	0.07437926	0.064709577	1	0.07710796	0.049961782	1
1738	0.175823282	0.159744538	1	0.205672982	0.098591356	1	0.181623512	0.071007838	1
1739	2.598377703	1.365983982	1	2.984149723	1.002883639	1	3.139503497	0.924833284	1
1740	3.379769233	2.234105926	1	3.841545592	1.419344939	1	4.191701691	1.325662349	1
1741	0.128204231	0.146585147	1	0.132477618	0.088297658	1	0.118089086	0.064931591	1
1742	0.244443667	0.174242593	1	0.245352277	0.109339801	1	0.225164362	0.081764722	1
1743	3.399051468	2.291741431	1	3.391570584	1.365664409	1	3.36288583	0.995939255	1
1744	4.129504598	2.626586932	1	4.393109967	1.702456814	1	4.442060447	1.304274257	1
1745	0.086418523	0.127734683	1	0.09503954	0.073955633	1	0.090023367	0.056177318	1
1746	0.204300004	0.159856089	1	0.209384725	0.098754347	1	0.192223766	0.070383593	1
1747	2.374216536	1.685923359	1	2.83812144	1.07298492	1	2.921553734	0.930401713	1
1748	3.857063766	2.589480835	1	4.163939412	1.540046744	1	4.030774357	1.241836809	1
1749	0.120481397	0.132336068	1	0.106556806	0.079673978	1	0.103192249	0.062033831	1
1750	0.1888884	0.158550396	1	0.204379054	0.096030964	1	0.203055121	0.075780017	1
1751	3.931936989	2.342667548	0	3.780262909	1.510388742	0	3.446408586	1.060688804	1
1752	4.576007583	3.059808531	1	4.751891826	1.834054924	1	4.331134181	1.342182782	1
1753	0.162498659	0.156167799	1	0.119833653	0.081327505	1	0.128639951	0.067899632	1
1754	0.229883825	0.177393109	1	0.214021196	0.097888199	1	0.196867248	0.073183905	1
1755	3.114533795	1.973857034	1	3.000721906	1.065785537	1	2.99073285	0.826459561	1
1756	3.780338489	2.147146333	1	3.625896145	1.344894209	1	3.821008135	1.099780884	1
1757	0.105881677	0.129957614	1	0.089794793	0.076031943	1	0.090691531	0.054321223	1
1758	0.164834533	0.147019954	1	0.197840735	0.088160634	1	0.175324137	0.068203556	1
1759	3.241550027	2.48685779	1	3.046661667	1.155268966	1	3.181231566	0.937645136	1
1760	4.00621937	2.878178629	1	3.867414274	1.414377211	1	3.941981987	1.134140071	1
1761	0.087498296	0.126581726	1	0.071998463	0.065574036	1	0.106172214	0.061576989	1
1762	0.215052297	0.171647567	1	0.177303602	0.093208561	1	0.207876907	0.077895318	1
1763	2.741686832	1.842502129	1	2.800085551	0.941196926	1	2.909969574	0.771621054	1
1764	3.93394264	2.568195021	1	3.641977849	1.204289552	1	3.865226068	0.964656936	1
1765	0.101122927	0.130369288	1	0.102361536	0.074509998	1	0.099032739	0.057695122	1
1766	0.120878467	0.136065714	0	0.167882592	0.090870102	1	0.187362862	0.070164756	1
1767	3.085202757	2.326997296	1	3.184278457	1.233497986	1	3.093495087	0.929519701	1
1768	3.5672006	2.088574354	1	4.060425658	1.542242979	1	4.082501516	1.185196412	1
1769	0.146339905	0.157632318	1	0.121456816	0.081621765	1	0.134751268	0.065353405	0
1770	0.204544002	0.184095922	1	0.19629568	0.092328045	1	0.173814417	0.068609919	1
1771	2.574887875	1.49106336	1	2.869501084	0.973055727	1	2.933216649	0.737884396	1
1772	3.720435224	2.047399735	1	3.793093171	1.342347783	1	3.834588182	1.089129573	1
1773	0.121950461	0.138387448	1	0.099173001	0.076424822	1	0.106794566	0.060175654	1
1774	0.199999309	0.172568671	1	0.210144443	0.091854432	1	0.192981055	0.070466847	1
1775	3.60327881	1.864983623	1	3.145904943	1.056941346	1	3.203682251	0.810842235	1
1776	4.326036159	2.439600745	1	3.900333407	1.36351537	1	4.16935178	1.138696812	1
1777	0.096384613	0.129261957	1	0.083999454	0.069784452	1	0.101203732	0.058367521	1
1778	0.18478177	0.157430773	1	0.179210981	0.091556139	1	0.185588534	0.071739683	1
1779	2.752927183	2.064047165	1	2.685422361	1.075178897	1	2.963281212	0.943691446	1
1780	4.065098754	2.845722142	1	3.604014976	1.305318172	1	3.825173351	1.208522244	1
1781	0.149999055	0.151646607	1	0.104416466	0.074954443	1	0.121950461	0.063361867	1
1782	0.227271868	0.171575929	1	0.186130292	0.090136155	1	0.199999309	0.075112426	1
1783	2.811396083	2.219545147	1	2.441706017	0.934489526	0	2.747277155	0.817727945	1
1784	4.392372153	2.996184405	1	3.325897897	1.233621255	1	3.72841148	1.098487682	1
1785	0.109889671	0.130754307	1	0.115536453	0.078425761	1	0.103528788	0.058109609	1
1786	0.099999557	0.123187551	0	0.180810516	0.089727456	1	0.164473102	0.065957665	0
1787	3.550441291	1.864997274	1	3.182930244	1.046464687	1	3.161515002	0.844941694	1
1788	4.829046222	2.631308036	1	4.343435724	1.452803297	1	4.133459162	1.154236599	1
1789	0.132529345	0.147062672	1	0.114172242	0.079365372	1	0.106278837	0.060232485	1
1790	0.191010513	0.15937965	1	0.169740773	0.088234937	1	0.18859526	0.074977083	1
1791	4.216072228	2.834554789	0	3.223699458	1.150583124	1	3.508644103	0.952305361	0
1792	5.853346763	3.707896193	0	4.450054297	1.716175588	1	4.642378896	1.326450318	0
1793	0.071427347	0.104097151	1	0.089794793	0.068320033	1	0.088887556	0.053816705	1
1794	0.170211672	0.148875508	1	0.197840735	0.092581861	1	0.204740216	0.072441666	1
1795	3.643691658	2.038963257	1	2.817560524	1.053431524	1	2.823813425	0.858887519	1
1796	4.556355905	2.665350664	1	3.685208485	1.25954288	1	3.723422818	1.080884531	1
1797	0.070587376	0.10769636	1	0.102766043	0.074958887	1	0.10653608	0.05988475	1
1798	0.159573691	0.159277974	1	0.17153215	0.087711834	1	0.19078816	0.074939262	1
1799	2.473101944	1.605176744	1	2.873537079	1.027841175	1	2.972284551	0.899036623	1
1800	3.548376431	2.46798974	1	3.93322721	1.437946971	1	3.941438982	1.200143016	1
1801	0.1888884	0.17169411	0	0.11507812	0.072940862	1	0.127403225	0.063641637	1
1802	0.120481397	0.135952485	0	0.177120613	0.090894214	1	0.187918885	0.074445004	1
1803	3.716926496	2.527855947	1	3.366399027	1.35514228	1	3.195869185	1.03651599	1
1804	4.825504785	2.88025248	1	4.226471626	1.726393546	1	4.310541084	1.375083818	1
1805	0.097559668	0.125753652	1	0.132811066	0.085894335	1	0.116112605	0.062052446	1
1806	0.195651008	0.168539314	1	0.165412154	0.091261233	1	0.172947936	0.066389726	1
1807	2.885859678	2.002534233	1	2.977338803	1.427996064	1	2.900914915	0.918081287	1
1808	3.628030227	1.962370968	1	3.73500142	1.403059519	1	3.771335852	0.995106198	1
1809	0.109754195	0.136872972	1	0.083331841	0.068273363	1	0.095353229	0.054008101	1
1810	0.197800484	0.160386203	1	0.214284435	0.094210918	1	0.197395815	0.072826112	1
1811	2.811897279	1.710375576	1	2.454189599	0.993789359	1	2.659110564	0.814217491	1
1812	3.736762701	2.561962655	1	3.421225078	1.408371948	1	3.712383767	1.12390493	1
1813	0.099999302	0.127191389	1	0.094648606	0.077814746	1	0.099998587	0.060348694	1
1814	0.217390698	0.171667404	1	0.20577477	0.100769194	1	0.19607717	0.073833365	1
1815	2.309789578	1.320279167	1	2.750942476	0.859674993	1	2.859825695	0.781715034	1
1816	3.204489992	2.013246804	1	3.596434868	1.175245403	1	3.7554666	0.976895723	1
1817	0.105881677	0.130701197	1	0.107568633	0.071867366	1	0.117504393	0.064088653	1
1818	0.164834533	0.152216519	1	0.179486179	0.093671147	1	0.184033995	0.073659851	1
1819	2.928477939	1.784618005	1	3.25287072	1.092545595	1	3.016290352	0.787210351	1
1820	4.45468008	2.855710812	1	4.814293147	1.673821167	0	4.44521597	1.177460059	1
1821	0.101264843	0.136294696	1	0.098359025	0.072109694	1	0.107577575	0.057780562	1
1822	0.228260028	0.171311616	1	0.202897109	0.096772957	1	0.199559711	0.07206518	1
1823	3.997768311	2.874898408	1	3.046402267	1.019935629	1	3.095531555	0.753209078	1
1824	5.746170367	3.641536884	0	4.176295776	1.4187162	1	4.328048276	1.182812394	1
1825	0.061727885	0.103621504	1	0.093494787	0.07912196	1	0.090907827	0.057907867	1
1826	0.199999565	0.160069456	1	0.194944829	0.087117591	1	0.20086282	0.071364348	1
1827	3.246838945	1.552891556	1	3.146236859	1.135839578	1	2.888308055	0.773226149	1
1828	4.413095964	2.315193551	1	4.058816706	1.528896572	1	3.767832512	1.103318322	1
1829	0.126580224	0.147985808	1	0.099584441	0.076177836	1	0.096851233	0.05596018	1
1830	0.23333153	0.17237892	1	0.213767574	0.100717799	1	0.189129476	0.072529527	1
1831	2.642136862	1.915380434	1	3.07954013	1.164622023	1	3.010293207	0.810697105	1
1832	3.097095939	2.759835713	1	3.822017365	1.531795438	1	3.944442349	1.171239878	1
1833	0.13095184	0.140651739	1	0.104837361	0.080045122	1	0.119046212	0.065782326	1
1834	0.17977477	0.156550166	1	0.189779801	0.092070117	1	0.177776465	0.070938684	1
1835	3.098297759	1.793751499	1	2.860129775	0.980753445	1	3.113981453	0.848532066	1
1836	3.70891094	2.457214402	1	3.849147451	1.434898943	1	4.035451419	1.109982485	1
1837	0.070421373	0.121868596	1	0.087498296	0.071057876	1	0.096152979	0.056240556	1
1838	0.305262289	0.189967576	0	0.215052297	0.091102547	1	0.182607912	0.068561676	1
1839	2.983699179	2.404967221	1	3.026823052	1.096571303	1	3.314950977	0.899980792	1
1840	4.297689234	3.28229054	1	4.102035471	1.3285382	1	4.628081738	1.176407198	0
1841	0.048192097	0.083610352	0	0.102880096	0.079652592	1	0.099999302	0.061136493	1
1842	0.17708275	0.154032616	1	0.207272231	0.095089262	1	0.217390698	0.073546052	1
1843	3.754284552	2.676451641	1	3.153738933	1.059215335	1	2.873357095	0.802870059	1
1844	5.189962816	3.797433523	1	4.119309163	1.567331407	1	3.79952958	1.038825607	1
1845	0.1445772	0.157259428	1	0.079049937	0.065190759	1	0.098085309	0.057450396	1
1846	0.193180769	0.175515006	1	0.167855836	0.085105733	1	0.178648495	0.069415671	1
1847	2.441684743	1.901639029	1	2.626074108	0.960757071	1	2.913158362	0.840551759	1
1848	3.316431246	2.410985056	1	3.601987366	1.451209751	1	3.907095	1.2740506	1
1849	0.078946208	0.125042705	1	0.113922617	0.079152064	1	0.097256258	0.057416147	1
1850	0.255318211	0.175663872	1	0.230767986	0.097934832	1	0.21475002	0.073234731	1
1851	3.338186694	1.750992664	1	2.975758313	1.23996765	1	3.141507269	0.928436789	1
1852	4.542530716	2.622830564	1	4.05120741	1.870261025	1	4.27090643	1.362884987	1
1853	0.105881677	0.125036117	1	0.10886944	0.077918666	1	0.116048528	0.063371847	1
1854	0.164834533	0.156281447	1	0.190474802	0.095060938	1	0.209712261	0.075341391	1
1855	3.509248552	2.308769333	1	3.438999636	1.28922611	1	3.463218224	0.940820179	0
1856	4.338610288	2.522438508	1	4.537825172	1.555507638	1	4.550067626	1.208397933	0
1857	0.116882257	0.140497195	1	0.115225505	0.085223922	1	0.118089086	0.06555009	1
1858	0.252746525	0.174240827	1	0.20955808	0.096558993	1	0.225164362	0.075759671	1
1859	2.443710228	1.356438713	1	2.681630933	0.997893272	1	2.645890697	0.716459835	1
1860	3.226765842	1.844509799	1	3.673412138	1.252116213	1	3.737464159	0.98867785	1
1861	0.086418523	0.118057342	1	0.074687784	0.071084042	1	0.076166308	0.052902071	1
1862	0.204300004	0.163491215	1	0.209218993	0.098258397	1	0.198293577	0.075306075	1
1863	2.624116347	2.082761001	1	2.997308847	1.078840903	1	3.026207074	0.78135412	1
1864	3.154327584	2.329844587	1	3.980851726	1.506449266	1	3.810375062	1.034480407	1
1865	0.086418523	0.115753216	1	0.084336734	0.074771803	1	0.082926023	0.054957232	1
1866	0.204300004	0.165292755	1	0.182795149	0.088159299	1	0.193132338	0.072034223	1
1867	2.847628052	2.402458948	1	2.915431177	1.12329739	1	3.180881371	0.979849737	1
1868	3.831332996	2.874686129	1	3.926389393	1.410266914	1	4.457205741	1.318559917	1
1869	0.073170163	0.110049851	1	0.091284562	0.069503628	1	0.087063178	0.055446072	1
1870	0.191488865	0.161848538	1	0.212228703	0.093189886	1	0.210751393	0.073275173	1
1871	3.106090417	1.940878305	1	3.275953888	1.275541715	1	2.762466966	0.754048695	1
1872	4.06059962	2.315581252	1	4.573896978	1.722765164	1	4.052810708	1.118613736	1
1873	0.090907821	0.133684421	1	0.104801196	0.079586785	1	0.094525471	0.058956301	1
1874	0.247310776	0.168497565	1	0.257244471	0.11037553	0	0.212119566	0.079825984	1
1875	3.944994082	3.204756035	1	3.049270998	1.307924616	1	3.23279473	1.011101311	1
1876	4.110392406	3.201776374	1	3.625514926	1.479836117	1	3.961349424	1.230920981	1
1877	0.080459138	0.115468434	1	0.091632826	0.066888738	1	0.094339138	0.054749445	1
1878	0.139784355	0.139783752	1	0.176894726	0.087760148	1	0.165216945	0.067965442	0
1879	3.625771669	1.871619539	1	3.251055496	0.935917461	1	3.275815541	0.859747278	1
1880	4.390515895	2.718990339	1	4.20245714	1.317592385	1	4.230139934	1.144420847	1
1881	0.129410335	0.14779147	1	0.124998509	0.079296779	1	0.119511493	0.061376384	1
1882	0.16853796	0.14944272	1	0.222220897	0.096730227	1	0.199555902	0.074205441	1
1883	3.885041998	2.448512323	0	3.033784704	1.188628068	1	2.965959651	0.852387586	1
1884	5.151585373	2.956259283	0	4.112295117	1.605271635	1	3.990571633	1.183267827	1
1885	0.051946859	0.093212805	1	0.082643428	0.071891094	1	0.082724309	0.054621441	1
1886	0.239582377	0.168419985	1	0.20714182	0.096192897	1	0.190986461	0.071778347	1
1887	2.713719898	1.664602131	1	2.803104648	1.002469533	1	2.939508848	0.782017545	1
1888	4.085723763	2.285752477	1	3.924059392	1.433441561	1	4.088639759	1.052396971	1
1889	0.103446853	0.127384161	1	0.107568633	0.078650852	1	0.114354671	0.060729797	1
1890	0.142855782	0.150249274	1	0.179486179	0.093949854	1	0.196467483	0.074854002	1
1891	3.236755642	1.805187837	1	3.141886506	1.116281107	1	3.074941446	0.853691808	1
1892	4.616264641	2.714290308	1	4.416689414	1.733714673	1	4.125034762	1.222394712	1
1893	0.123455721	0.138705285	1	0.08870888	0.071629032	1	0.088887556	0.057615223	1
1894	0.211110149	0.164833677	1	0.187049648	0.090118438	1	0.204740216	0.073608739	1
1895	2.497855625	1.57907551	1	2.951016076	1.189984702	1	2.814490422	0.838310737	1
1896	3.317558843	1.753489156	1	3.902598973	1.492710587	1	3.647386269	1.082070024	1
1897	0.101264843	0.133365426	1	0.093219499	0.073706589	1	0.099235606	0.058246417	1
1898	0.228260028	0.160783009	1	0.230215114	0.101082587	1	0.232103239	0.078364935	1
1899	2.878701678	2.007502718	1	3.089419155	1.224442358	1	3.160508046	0.954376589	1
1900	3.82944527	3.124906813	1	3.912881768	1.708373237	1	4.202860078	1.439214919	1
1901	0.111110379	0.14068719	1	0.128097824	0.081882892	1	0.122193215	0.061684848	1
1902	0.208790557	0.170264771	1	0.215612169	0.099016456	1	0.219511041	0.078492152	1
1903	2.498110734	1.31908388	1	2.715815444	0.939645985	1	2.728392781	0.781092968	1
1904	3.307734862	1.88182758	1	3.739040331	1.324355935	1	3.893011843	1.049248166	1
1905	0.115382642	0.137925286	1	0.086064473	0.072412723	1	0.070559127	0.049603688	0
1906	0.241756551	0.177495551	1	0.200715884	0.097951434	1	0.188959238	0.071578438	1
1907	2.789407367	1.788047147	1	2.809782338	0.991134132	1	2.802589053	0.787751142	1
1908	4.276069356	2.692292769	1	3.658199658	1.281205021	1	3.825020884	1.0826281	1
1909	0.035714025	0.080459138	0	0.097275864	0.072838369	1	0.099056032	0.055904793	1
1910	0.164948228	0.152423658	1	0.156363262	0.087334015	0	0.165938335	0.068556089	0
1911	3.446444613	2.158973742	1	2.737683038	0.965905825	1	2.817560037	0.769473304	1
1912	4.493932735	2.705167563	1	3.796066785	1.306779075	1	3.845975077	1.100528428	1
1913	0.112358559	0.128447479	1	0.103998925	0.078108043	1	0.103192249	0.058761281	1
1914	0.122221242	0.138179987	0	0.182480771	0.091911718	1	0.203055121	0.074275361	1
1915	2.779127743	1.586804371	1	2.966287245	1.198771326	1	2.940030759	0.862059001	1
1916	4.092273608	2.595260996	1	4.166083672	1.709456416	1	4.108605759	1.248464187	1
1917	0.073170163	0.10945428	1	0.078188367	0.066460085	1	0.076353857	0.049958199	1
1918	0.191488865	0.155043766	1	0.202846168	0.09864123	1	0.200425727	0.073963777	1
1919	2.873433	1.758175083	1	2.898700998	1.091513111	1	2.848104457	0.802355949	1
1920	4.055015302	2.81677522	1	3.923547127	1.676811106	1	3.804864326	1.213583307	1
1921	0.107141889	0.132974501	1	0.102039158	0.077549941	1	0.09488938	0.055817416	1
1922	0.175823282	0.152043085	1	0.199998523	0.099616313	1	0.19305756	0.07386199	1
1923	2.818752925	2.208647747	1	2.901530474	1.031677691	1	3.193339612	0.893207022	1
1924	3.644047133	3.035824899	1	3.898156312	1.49741189	1	4.10782272	1.168605981	1
1925	0.089742674	0.134763825	1	0.093219499	0.074093572	1	0.104737391	0.061036156	1
1926	0.236558371	0.17329385	1	0.230215114	0.096032298	1	0.216156537	0.07356466	1
1927	3.203785047	2.119562944	1	3.0872205	1.282297203	1	3.109794044	0.967770965	1
1928	4.277440966	2.487891873	1	4.185747848	1.503406225	1	4.185697029	1.211453561	1
1929	0.080459138	0.116785956	1	0.076304761	0.063391123	1	0.096851233	0.057332095	1
1930	0.139784355	0.13667848	1	0.181494255	0.094294651	1	0.189129476	0.07372649	1
1931	2.48814859	1.410270067	1	2.595486787	0.843529675	1	2.658135698	0.706195713	1
1932	3.32370801	2.200658676	1	3.49451577	1.268200319	1	3.4944239	1.013574514	1
1933	0.150682678	0.160506122	1	0.084745126	0.0712268	1	0.096691156	0.05613147	1
1934	0.303368938	0.188886738	0	0.228570892	0.093514818	1	0.231600918	0.076824501	1
1935	3.807135619	3.096552985	1	3.304521165	1.19764358	1	2.646313392	0.713891209	1
1936	5.167046833	3.502146779	1	4.418883409	1.522116238	1	3.606663652	0.98208494	1
1937	0.112498969	0.137497848	1	0.091284562	0.072136929	1	0.10632797	0.059171986	1
1938	0.219779314	0.168518062	1	0.212228703	0.100044715	1	0.229256655	0.079805636	1
1939	3.29044908	2.476118564	1	3.475621037	1.324880673	1	3.07611878	0.913431344	1
1940	3.674452333	2.679144611	1	4.358536671	1.679499038	1	3.922070482	1.151567072	1
1941	0.069766849	0.106422051	1	0.102766043	0.06842762	1	0.090463443	0.053226572	1
1942	0.148935628	0.151535178	1	0.17153215	0.088358842	1	0.1965433	0.070923226	1
1943	3.094024848	1.829169673	1	3.100632877	1.115956749	1	3.142443795	0.914045181	1
1944	3.810791089	1.926762942	1	4.096760406	1.434388475	1	4.185406891	1.143819754	1
1945	0.149999055	0.162583293	1	0.113536173	0.079609196	1	0.103534362	0.055878006	1
1946	0.227271868	0.175894752	1	0.259123298	0.101829412	0	0.226578666	0.075567883	1
1947	3.173249568	2.305804943	1	2.782278378	1.008377108	1	2.969206983	0.81157462	1
1948	4.380168376	3.761031408	1	3.812583863	1.562474933	1	3.823869408	1.167846882	1
1949	0.108432368	0.135866973	1	0.081300051	0.072159254	1	0.088450922	0.058332514	1
1950	0.18681194	0.15567134	1	0.192856473	0.091172945	1	0.200430011	0.070135189	1
1951	2.822676137	1.851355917	1	2.716505812	1.086890759	1	2.886122533	0.869423836	1
1952	4.268951514	2.684252135	1	3.556346187	1.573982071	1	3.735873681	1.192157755	1
1953	0.078946208	0.121349789	1	0.093876267	0.072185645	1	0.105390286	0.06093838	1
1954	0.255318211	0.177593704	1	0.198554821	0.094404425	1	0.20131124	0.071945513	1
1955	3.396661227	1.990810564	1	3.455959304	1.181214877	1	3.191610115	0.856663872	1
1956	4.05225238	2.899275351	1	4.479939052	1.639213727	1	4.163887066	1.128233835	1
1957	0.074998868	0.118465586	1	0.083999454	0.066989253	1	0.085157333	0.05396938	1
1958	0.212764994	0.172609425	1	0.179210981	0.087912155	1	0.191397127	0.074724502	1
1959	2.511039423	1.534406495	1	2.760836448	0.960828244	1	2.816863687	0.71109543	1
1960	3.720448114	2.087915645	1	3.822716905	1.332550085	1	3.737989514	0.952582155	1
1961	0.073170163	0.111705544	1	0.062499277	0.061283845	0	0.062343464	0.047240449	0
1962	0.191488865	0.162011049	1	0.210525707	0.096605325	1	0.208420483	0.073883297	1
1963	2.511307444	1.558458337	1	2.882523069	0.996693676	1	2.840202932	0.807042854	1
1964	3.262689388	2.066336122	1	3.849431914	1.312104525	1	3.787339484	0.986797027	1
1965	0.074073266	0.108433952	1	0.099999056	0.077464484	1	0.140095584	0.07151699	0
1966	0.202126963	0.164644265	1	0.181817324	0.092791502	1	0.194569167	0.074755312	1
1967	2.724484951	1.418545977	1	3.220840401	1.195077651	1	3.144316642	0.89366744	1
1968	3.301862095	2.159387714	1	4.038531437	1.566183991	1	3.995333252	1.205876269	1
1969	0.170454019	0.154760937	1	0.105689373	0.07688844	1	0.119401856	0.062852852	1
1970	0.141175925	0.155844521	1	0.197078781	0.096666498	1	0.216813155	0.075954901	1
1971	2.733935317	1.87200874	1	2.680431829	0.892998431	1	2.569171253	0.706198735	0
1972	3.82831145	3.433307899	1	3.393128706	1.21838574	1	3.335967625	1.004792778	0
1973	0.104650699	0.129474045	1	0.111552551	0.079640392	1	0.110293525	0.062671597	1
1974	0.153845715	0.14223896	1	0.18014592	0.090308976	1	0.202197271	0.072639935	1
1975	2.91226797	2.122556357	1	2.929014484	1.077496961	1	2.81753866	0.817291326	1
1976	3.641535808	2.588106326	1	3.674549928	1.397385887	1	3.569378957	1.095015856	1
1977	0.136984717	0.160415201	1	0.112969559	0.079470723	1	0.126864267	0.066127235	1
1978	0.299998715	0.195697733	0	0.223442215	0.097726595	1	0.218261548	0.077511054	1
1979	4.524108298	3.243446283	0	3.509518322	1.452013981	1	3.042191465	0.982863951	1
1980	6.341704437	4.684217949	0	4.896005552	2.013298728	0	4.269816932	1.387827549	1
1981	0.096384613	0.116813723	1	0.074998868	0.067065386	1	0.09319832	0.057879512	1
1982	0.18478177	0.150977793	1	0.212764994	0.094943398	1	0.222461627	0.077086924	1
1983	3.468876135	2.153737593	1	3.027410008	1.288158618	1	2.716166794	0.780479654	1
1984	4.010084175	2.378787854	1	3.734709245	1.556292197	1	3.55704981	1.130125467	1
1985	0.072288762	0.107143021	1	0.08870888	0.074292742	1	0.071597733	0.050048324	0
1986	0.180850715	0.154461709	1	0.187049648	0.089267975	1	0.172339256	0.066097655	1
1987	3.914899836	2.042009184	0	3.144408955	1.20733697	1	3.303982418	0.959691345	1
1988	5.992003643	3.215977089	0	4.400210899	1.698629797	1	4.345242326	1.280964758	1
1989	0.103446853	0.123083966	1	0.099205604	0.077413238	1	0.095237444	0.059365136	1
1990	0.142855782	0.146134383	1	0.174544772	0.086583859	1	0.173912449	0.067722829	1
1991	2.580268057	1.306306679	1	3.091399697	0.967845097	1	2.850832088	0.730945117	1
1992	3.490504054	1.823367525	1	4.015187358	1.320402317	1	3.726925728	1.154061843	1
1993	0.069766849	0.106683206	1	0.078738868	0.068019323	1	0.092232034	0.056654588	1
1994	0.148935628	0.14340294	1	0.164284545	0.08763958	1	0.190475321	0.079572744	1
1995	3.076913219	2.675071308	1	2.86004928	1.026227847	1	2.876119976	0.84191667	1
1996	3.749273486	2.779574909	1	3.858952027	1.263537878	1	3.969569236	1.044843413	1
1997	0.126436085	0.129490755	1	0.121950461	0.085161235	1	0.111109538	0.061710212	1
1998	0.146066735	0.142856929	1	0.199999309	0.095162969	1	0.189425878	0.072488518	1
1999	3.081034293	1.940315343	1	2.974665436	1.149589189	1	2.999169908	0.856497301	1
[truncated: 2,001 more rows]
