# Supplementary material for: Dirichlet composition distribution for compositional data with zero components: An application to fluorescence in situ hybridization (FISH) detection of chromosome
Source: Biom J. 2021 Dec 16;64(4):714–32. doi: 10.1002/bimj.202000334 (PMC9300144; doi:10.1002/bimj.202000334)
Supplement: Supplementary file 1 — Supporting Information. [file BIMJ-64-714-s001.zip › data and codes submitted to BJ/results/inter_results/inter_result_Table1_2.txt]

	V1	V2	V3	V4	V5	V6	V7	V8	V9
1	0.076920451	0.13362667	1	0.085103883	0.07492878	1	0.096872593	0.064160038	1
2	0.368419256	0.194398904	1	0.394364542	0.119603187	1	0.383793667	0.085163678	1
3	1.358577536	1.05674513	1	1.55649248	0.797513451	1	1.821311199	0.688578689	1
4	0.794284997	0.548913496	1	0.835735106	0.407984915	1	0.900320117	0.295950777	1
5	0.114750494	0.162230742	1	0.079542722	0.080914455	1	0.086664347	0.066761321	1
6	0.419352475	0.194270978	1	0.433564752	0.114362229	1	0.42193946	0.087780073	1
7	2.423596194	2.028025348	1	2.332786727	0.963522796	1	2.097460397	0.740278436	1
8	1.438763187	1.108668372	0	1.293270818	0.472374425	0	1.070546358	0.340219001	1
9	0.052627385	0.120685416	1	0.063213894	0.073545081	1	0.084963683	0.061472786	1
10	0.443296504	0.194390045	1	0.435983452	0.11209783	1	0.409280352	0.089992691	1
11	2.66363362	2.883285709	1	2.3022693	1.091217628	1	2.104966532	0.714745134	1
12	0.909581841	0.779197121	1	0.994034038	0.401679568	1	1.004605687	0.312503063	1
13	0.076920451	0.123016218	1	0.084208481	0.078224609	1	0.107251867	0.067145526	1
14	0.368419256	0.188348826	1	0.387322575	0.108753447	1	0.392701377	0.088059045	1
15	1.695059103	1.047675199	1	1.883355244	0.789168115	1	2.023418713	0.682696371	1
16	0.840974009	0.604234025	1	0.954934252	0.35024827	1	1.02989288	0.313297723	1
17	0.079363126	0.133048735	1	0.111106677	0.09280484	1	0.118807494	0.0754089	1
18	0.389472389	0.195873643	1	0.397846459	0.112173827	1	0.424566101	0.089652536	1
19	2.444868177	1.743852573	1	1.944210654	0.874554585	1	1.953194889	0.749171917	1
20	1.344203893	0.8127101	0	1.018464813	0.355792624	1	0.99068605	0.278954182	1
21	0.128568624	0.154929046	1	0.131576002	0.101645492	1	0.134611376	0.076894322	1
22	0.329668172	0.19780103	1	0.399997965	0.117167014	1	0.410477619	0.090340881	1
23	2.3796844	1.732628097	1	2.330818704	0.970818071	1	2.049552164	0.691186099	1
24	1.107089031	0.809321834	1	1.140074395	0.464155106	1	1.061373118	0.329636384	1
25	0.093747783	0.141104236	1	0.098955792	0.09079915	1	0.107591062	0.067337901	1
26	0.382977214	0.18926862	1	0.384339901	0.119237931	1	0.394847158	0.097860373	1
27	2.285868042	1.554930419	1	1.872122254	0.701794137	1	1.813331885	0.647666625	1
28	1.360503914	0.743009788	0	1.075249553	0.420865804	1	0.987811054	0.285700069	1
29	0.08571187	0.126066802	1	0.072913637	0.071474841	1	0.078612424	0.061849682	1
30	0.319147137	0.184305448	1	0.377620344	0.11045204	1	0.383155265	0.089424051	1
31	1.90206163	1.967383606	1	2.131655523	1.088979113	1	1.981627196	0.768229719	1
32	0.993777669	0.765911435	1	1.089199418	0.433282686	1	0.959495533	0.288717882	1
33	0.111106677	0.160132219	1	0.108105528	0.086741743	1	0.109267835	0.069177473	1
34	0.397846459	0.185457361	1	0.410712581	0.113003941	1	0.423980484	0.089088949	1
35	2.190072366	2.223678476	1	2.09128574	1.052756379	1	2.069741774	0.741655298	1
36	0.928677459	0.781391389	1	0.99913014	0.421787097	1	1.017235715	0.309782961	1
37	0.106058806	0.152013427	1	0.091888029	0.082961247	1	0.101583786	0.063520851	1
38	0.365590121	0.202529883	1	0.406357899	0.117673457	1	0.395296779	0.087869367	1
39	1.969056555	1.559043758	1	1.899316575	0.86287201	1	2.091402383	0.787699026	1
40	0.947377942	0.62577815	1	0.937791868	0.3815578	1	1.048079138	0.329939422	1
41	0.096770178	0.14907604	1	0.060771181	0.070546062	0	0.069764335	0.056879454	0
42	0.404252671	0.185566049	1	0.411763266	0.112967061	1	0.4154469	0.085392609	1
43	1.586964033	1.147306201	1	1.688738933	0.713828876	1	1.747593076	0.567608737	1
44	0.909664087	0.680502349	1	0.972567231	0.399894184	1	0.990864186	0.301927357	1
45	0.048384742	0.112900566	1	0.085103883	0.075535314	1	0.107591062	0.068666407	1
46	0.391751072	0.192867278	1	0.394364542	0.118950012	1	0.394847158	0.088103026	1
47	2.362167453	1.581780095	1	2.15496752	0.86791072	1	1.986902666	0.636422285	1
48	1.101689005	0.738755761	1	1.155727693	0.462582085	1	1.038255319	0.314123211	1
49	0.08823366	0.13438372	1	0.072162452	0.073297264	1	0.097176126	0.066862032	1
50	0.34042435	0.192246438	1	0.370627677	0.113607155	1	0.385925766	0.08776751	1
51	1.727384985	1.235537973	1	1.989788437	1.026894982	1	1.926530291	0.702196957	1
52	0.943737124	0.567262898	1	1.083987244	0.398334156	1	1.039762796	0.291817248	1
53	0.087714116	0.150577767	1	0.098443298	0.087520758	1	0.10670528	0.067053282	1
54	0.45262847	0.200716319	1	0.38078134	0.113758272	1	0.369891036	0.085898708	1
55	1.921950749	1.827285924	1	2.138628219	0.963754564	1	1.978499413	0.656788618	1
56	1.060105067	0.762031276	1	1.018332135	0.347545221	1	0.957295748	0.23889759	1
57	0.172407294	0.189654115	1	0.119787419	0.093896991	1	0.115261171	0.074693787	1
58	0.466662478	0.194325136	1	0.389888752	0.111506499	1	0.386606557	0.095367663	1
59	1.949412459	1.747808682	1	1.888158035	0.902914727	1	1.942578129	0.692742473	1
60	0.9059174	0.806372923	1	0.881521159	0.396764424	1	0.942816742	0.297237119	1
61	0.086203026	0.143108122	1	0.073295095	0.072714804	1	0.081165863	0.060175478	1
62	0.4421029	0.189901178	1	0.381116655	0.107200075	1	0.404208602	0.08912807	1
63	2.439297162	2.459815711	1	1.971946031	0.858657013	1	1.995766513	0.653556024	1
64	1.418373905	1.020606593	0	1.038613632	0.378801895	1	1.063018492	0.32124884	1
65	0.096770178	0.142651098	1	0.080456435	0.075274745	1	0.091522001	0.066639987	1
66	0.404252671	0.19999758	1	0.440557412	0.113642787	1	0.433401671	0.088958207	1
67	2.249257748	1.807308375	1	2.068802643	0.90704597	1	1.957252915	0.678506309	1
68	1.241974174	1.029355497	1	1.109273688	0.44300073	1	1.03662107	0.387930491	1
69	0.083328619	0.146074759	1	0.099444562	0.086814453	1	0.119994763	0.068308424	1
70	0.421049654	0.202854833	1	0.421983921	0.114411295	1	0.431031096	0.084804727	1
71	1.556998036	1.065263024	1	1.708140061	0.713639433	1	1.827654162	0.579117753	1
72	0.953781851	0.56077695	1	0.888621377	0.317739014	1	0.942479216	0.247079152	1
73	0.056597631	0.122442113	1	0.097292875	0.086446343	1	0.080642524	0.060317733	1
74	0.484532726	0.206183931	1	0.407798517	0.117245061	1	0.399998279	0.090520959	1
75	2.005147202	2.168007063	1	1.816455703	0.766848994	1	1.799715743	0.573469342	1
76	1.127780307	0.889017864	1	0.935744626	0.345466994	1	0.961597634	0.258077624	1
77	0.089550024	0.134766506	1	0.092781697	0.081804645	1	0.10122503	0.061501221	1
78	0.351062251	0.187586139	1	0.375885281	0.117902479	1	0.372589636	0.088259272	1
79	2.012700339	1.588399993	1	1.679931123	0.695625706	1	1.639753698	0.496095554	0
80	1.264712073	1.06806131	1	0.937912589	0.320524466	1	0.944308315	0.285074981	1
81	0.112900566	0.157744123	1	0.118915566	0.092218778	1	0.098358247	0.06553546	1
82	0.408600377	0.199997741	1	0.413666833	0.120581687	1	0.414892054	0.090437434	1
83	2.152838634	1.779399441	1	2.651914966	1.177651198	0	2.405493694	0.805908102	0
84	1.061979961	0.628671057	1	1.23043064	0.42428369	0	1.149876478	0.304131086	0
85	0.046871634	0.106058806	1	0.095235102	0.082174642	1	0.097788916	0.066050312	1
86	0.371131799	0.188082016	1	0.393615015	0.118623031	1	0.390189949	0.094219195	1
87	1.65135867	1.1844444	1	2.180398912	0.931515638	1	2.24738146	0.679214432	1
88	0.872635537	0.571702143	1	1.105558359	0.415104135	1	1.176323213	0.344372064	0
89	0.071424187	0.131148064	1	0.089282333	0.086569245	1	0.096215216	0.067308974	1
90	0.458330776	0.205635371	1	0.463155902	0.11046168	0	0.442793703	0.094710123	1
91	2.514447278	2.841088249	1	1.834737448	0.96102241	1	1.808132262	0.653292843	1
92	1.064476991	0.890570729	1	0.953275138	0.352699588	1	0.984551519	0.28773712	1
93	0.101690521	0.155188955	1	0.125678415	0.089248322	1	0.108972188	0.071447793	1
94	0.436167454	0.195764102	1	0.422379602	0.112583173	1	0.403432023	0.090260605	1
95	1.653250249	1.224625399	1	1.626386184	0.613605769	0	1.72679854	0.568068416	1
96	0.859348238	0.874956711	1	0.835265528	0.347929498	1	0.854899858	0.248783066	0
97	0.150939104	0.192303588	1	0.111106845	0.093274349	1	0.115013582	0.073109874	1
98	0.510867092	0.195649422	0	0.428568686	0.118697921	1	0.403015627	0.089637108	1
99	1.63711358	1.41095332	1	1.665033338	0.670357297	1	1.791092693	0.62391878	1
100	0.869295558	0.499776708	1	0.853655967	0.300613745	1	0.91340347	0.256254382	1
101	0.09858889	0.132090559	1	0.103090409	0.085190035	1	0.099095931	0.063097112	1
102	0.311825927	0.191209679	1	0.378569784	0.109197599	1	0.357599454	0.08730258	1
103	2.073372399	1.382531411	1	2.02967818	0.871660169	1	2.03430374	0.631687056	1
104	1.077213145	0.753867487	1	1.104916799	0.429150597	1	1.032943447	0.303510991	1
105	0.133329957	0.169996744	1	0.091394344	0.080777915	1	0.113560413	0.07041072	1
106	0.434780407	0.208331283	1	0.402824551	0.116606684	1	0.394393644	0.082301863	1
107	1.81151208	1.844075981	1	2.094378303	0.972987001	1	1.98369166	0.70139314	1
108	0.817855558	0.642902838	1	0.998806087	0.337987192	1	0.978471584	0.270010075	1
109	0.116661813	0.167025057	1	0.066663675	0.073536143	1	0.063969837	0.057249356	0
110	0.430104395	0.211544863	1	0.416664797	0.114748874	1	0.42203543	0.091286911	1
111	1.695493487	1.372934885	1	1.954456045	0.75939675	1	1.98651722	0.60795024	1
112	0.84903236	0.623583068	1	0.938223545	0.33331639	1	0.991519795	0.286908124	1
113	0.098358247	0.144299012	1	0.117644322	0.085604958	1	0.1019071	0.068522664	1
114	0.414892054	0.195650799	1	0.406472979	0.115914259	1	0.397433396	0.087048491	1
115	2.238306741	1.534185417	1	2.340305791	0.986864025	1	2.465402652	0.745099127	0
116	1.044752611	0.70668337	1	1.162847945	0.467598083	1	1.199176001	0.339274339	0
117	0.078121494	0.134566411	1	0.099996898	0.086768315	1	0.110386833	0.070326213	1
118	0.378945007	0.207273757	1	0.391456977	0.115479239	1	0.412015331	0.090330037	1
119	1.460191367	0.924300737	1	1.573712051	0.650054752	0	1.845817924	0.633645249	1
120	0.909864623	0.58134523	1	0.827568423	0.304654724	1	0.914434314	0.245658055	1
121	0.083328619	0.142195735	1	0.124997889	0.096738671	1	0.099069031	0.066240452	1
122	0.421049654	0.200829883	1	0.391302879	0.117047558	1	0.378203626	0.088675809	1
123	2.002650787	1.45087667	1	2.042245267	0.866036051	1	1.963907303	0.659127086	1
124	1.029773517	0.71105281	1	0.97330577	0.409709003	1	0.952434534	0.289312361	1
125	0.064512194	0.13432554	1	0.059136437	0.068632487	0	0.064099046	0.052755105	0
126	0.395830792	0.201028107	1	0.394461513	0.11243699	1	0.39166438	0.085159886	1
127	1.673240304	1.13429962	1	1.771020072	0.717888773	1	1.819209138	0.553031972	1
128	0.929897779	0.687825499	1	1.032766619	0.368243459	1	1.059441875	0.289682568	1
129	0.120685416	0.159270191	1	0.135867039	0.101518005	1	0.111106677	0.071757415	1
130	0.45161026	0.209104465	1	0.421816492	0.113378852	1	0.397846459	0.088860102	1
131	2.427871199	2.204642169	1	2.132967091	0.939959242	1	2.235738965	0.76767757	1
132	1.079011226	0.781868576	1	1.081005897	0.453763768	1	1.062702836	0.320738234	1
133	0.017237802	0.056597631	0	0.078646758	0.077649418	1	0.099007179	0.069694545	1
134	0.424240328	0.205664012	1	0.42657036	0.115525932	1	0.419147181	0.08974037	1
135	2.403277903	1.597408312	1	2.046872281	0.814506928	1	2.038089105	0.64738787	1
136	1.226500469	0.714171622	1	1.110151504	0.393942722	1	1.070715854	0.289357738	1
137	0.102938735	0.150312491	1	0.099473631	0.081733357	1	0.123415213	0.069004468	1
138	0.344084236	0.192596512	1	0.387898447	0.122534698	1	0.399130602	0.090261212	1
139	2.962377209	1.675799568	0	2.311402036	0.937484816	1	2.033643031	0.671053349	1
140	1.556127932	1.295937206	0	1.209632943	0.467905623	0	1.087871823	0.329866568	1
141	0.123073348	0.151086752	1	0.115179108	0.089820555	1	0.09602383	0.06881151	1
142	0.380432257	0.190903068	1	0.392083488	0.114305865	1	0.42038046	0.089853568	1
143	1.765267501	1.089760997	1	1.942338955	0.76251531	1	1.963918518	0.609765507	1
144	1.224126875	0.92218985	1	1.074966582	0.395028341	1	1.073263457	0.342891143	1
145	0.060602847	0.112982825	1	0.087377312	0.074820284	1	0.08333157	0.056021466	1
146	0.354164457	0.2083317	1	0.333332362	0.106143239	0	0.347456372	0.087185667	0
147	2.201575715	1.966100294	1	1.988372479	0.866285538	1	2.003395144	0.630814665	1
148	1.041655263	0.660503662	1	0.921780456	0.328461891	1	0.966749866	0.285636277	1
149	0.09858889	0.135895427	1	0.085855987	0.077723038	1	0.090060308	0.06370338	1
150	0.311825927	0.191697235	1	0.36042221	0.115459416	1	0.377918087	0.088640225	1
151	1.74602416	1.031331418	1	1.9005142	0.74249696	1	1.936942692	0.602899067	1
152	0.757050458	0.437590958	1	0.941076753	0.349111861	1	0.977273213	0.287750016	1
153	0.081963676	0.135874549	1	0.104708836	0.090486961	1	0.105260604	0.06892381	1
154	0.410524045	0.190719197	1	0.389283528	0.114318486	1	0.379826556	0.089066228	1
155	2.072328585	1.760664719	1	1.932168522	0.779952351	1	1.787583815	0.567049087	1
156	0.841753893	0.528118589	1	0.938667882	0.352604821	1	0.912048346	0.264147675	1
157	0.119401039	0.1538445	1	0.099996898	0.086164447	1	0.129865732	0.075159636	1
158	0.358694235	0.193709216	1	0.391456977	0.121068163	1	0.41738836	0.092188177	1
159	2.387560592	1.54438707	1	1.950618657	0.899563186	1	2.037523442	0.71315731	1
160	1.250195049	0.744912275	1	0.930660714	0.391643424	1	0.959259676	0.292600811	1
161	0.099996736	0.149558508	1	0.093920086	0.088915984	1	0.095234142	0.067565482	1
162	0.425529832	0.187941048	1	0.420493059	0.109493667	1	0.436438216	0.090966617	1
163	1.43777624	1.001338336	1	1.58582593	0.66442807	0	1.757320148	0.584453181	1
164	0.88104681	0.464187458	1	0.946682508	0.378778507	1	1.000828661	0.307610794	1
165	0.136359828	0.166709621	1	0.113398984	0.089360257	1	0.110766586	0.068148971	1
166	0.373623612	0.193455969	1	0.381292816	0.117133635	1	0.37715332	0.085278092	1
167	1.913765088	1.254751954	1	1.990361679	0.73121648	1	2.195781551	0.646584554	1
168	0.885650353	0.69908091	1	1.014507652	0.415976447	1	1.077082248	0.304310122	1
169	0.130431005	0.152616235	1	0.169996925	0.105488789	0	0.155686499	0.079471297	0
170	0.340656476	0.189111172	1	0.375937538	0.108228879	1	0.370534131	0.091286026	1
171	1.611977441	1.321830026	1	1.829162308	0.783868312	1	2.010682723	0.636338079	1
172	0.883474496	0.595004279	1	0.969862425	0.365665664	1	1.024178939	0.31060278	1
173	0.116661813	0.166666343	1	0.129028357	0.094890716	1	0.112537691	0.070729216	1
174	0.430104395	0.19641798	1	0.413040849	0.110499354	1	0.40644994	0.086643592	1
175	2.315461813	2.234172539	1	2.27621851	0.937974247	1	2.260035749	0.717865714	1
176	1.047745096	0.790742571	1	1.091241259	0.450035319	1	1.064070698	0.354987341	1
177	0.06557154	0.123005111	1	0.071820023	0.074650776	1	0.108193643	0.070009762	1
178	0.406248582	0.194985795	1	0.41463214	0.120519832	1	0.417556876	0.090046954	1
179	2.140709703	1.776747968	1	2.062304512	0.95296144	1	2.034672234	0.669375999	1
180	1.155813443	0.841027344	1	1.124681445	0.357317642	1	1.132099468	0.303084346	1
181	0.087714116	0.157059943	1	0.109286456	0.090381453	1	0.089169283	0.061683047	1
182	0.45262847	0.204971023	1	0.417855077	0.114501039	1	0.394066006	0.089260358	1
183	2.124545714	1.323832786	1	1.882693028	0.797285142	1	2.068696613	0.708043012	1
184	1.274154612	0.83689045	0	1.133303633	0.437877307	1	1.165728309	0.348089848	0
185	0.075755623	0.129288156	1	0.086483126	0.077499986	1	0.076408225	0.061732273	1
186	0.35789338	0.185242636	1	0.404927389	0.115796117	1	0.417188419	0.087804208	1
187	1.341657848	1.066874102	1	1.73005494	0.758846977	1	1.912231421	0.653980087	1
188	0.775911855	0.452309275	1	0.949692366	0.340908777	1	1.022790996	0.2869873	1
189	0.103445452	0.159644642	1	0.103624317	0.087601047	1	0.104915192	0.068242613	1
190	0.446806768	0.209330218	1	0.382141047	0.112607898	1	0.416664816	0.087422507	1
191	1.839605281	1.472499672	1	2.258525239	0.96214615	1	2.088904215	0.75301964	1
192	0.955320202	0.650136368	1	1.09773955	0.390773836	1	1.034394396	0.335765344	1
193	0.13432554	0.161763321	1	0.129183503	0.087118573	1	0.126468803	0.072189681	1
194	0.362635288	0.188887217	1	0.33333096	0.113758196	0	0.350108081	0.089638108	0
195	2.896900783	1.982646817	0	2.22541764	0.796237761	1	2.362375377	0.616083157	0
196	1.422416452	1.083848495	0	1.092689613	0.38498729	1	1.135937461	0.33598939	1
197	0.044774682	0.099998681	0	0.06770573	0.070350999	1	0.060699858	0.052169999	0
198	0.340205193	0.190884078	1	0.376304878	0.114440881	1	0.388771425	0.088348771	1
199	2.177006766	1.5893893	1	2.082098969	0.912995204	1	2.169396353	0.683375694	1
200	1.127976395	0.697651736	1	1.067318591	0.403343496	1	1.058343646	0.311191019	1
201	0.101690521	0.151958201	1	0.097696011	0.083765036	1	0.10526014	0.06579121	1
202	0.436167454	0.204298288	1	0.445226523	0.11406964	1	0.418801458	0.09000177	1
203	2.421153798	1.933806643	1	2.44009121	1.033563446	0	2.324004575	0.793996704	1
204	0.873501724	0.59721627	1	1.000987563	0.417497764	1	1.02173478	0.324952172	1
205	0.090906113	0.130007072	1	0.072913637	0.071839923	1	0.087772304	0.060938228	1
206	0.361700036	0.191141582	1	0.377620344	0.111331792	1	0.383473231	0.088793984	1
207	1.820651535	1.155554435	1	1.917144001	0.848496713	1	2.077245896	0.651044487	1
208	0.793966476	0.57447014	1	0.872218457	0.386260148	1	0.949111077	0.302612734	1
209	0.083328619	0.14285534	1	0.109286456	0.089505644	1	0.115621153	0.071031419	1
210	0.421049654	0.189472967	1	0.417855077	0.113031766	1	0.38876624	0.091072938	1
211	2.298656579	1.339485073	1	1.97346021	0.743247904	1	1.894168208	0.582269996	1
212	1.033446177	0.646973409	1	1.067109257	0.412095333	1	0.969146849	0.298053037	1
213	0.136984717	0.154042147	1	0.113297026	0.088933665	1	0.101489494	0.063356076	1
214	0.299998715	0.18726927	0	0.350177965	0.111051849	1	0.354075065	0.082237036	0
215	1.694466183	1.309001299	1	1.995962277	0.801642878	1	1.884068692	0.581079916	1
216	0.908711931	0.762090676	1	0.973915479	0.381336191	1	0.902014008	0.271968306	1
217	0.060602847	0.109201002	1	0.081629905	0.074314678	1	0.082537548	0.064010879	1
218	0.354164457	0.191386479	1	0.366195286	0.111528579	1	0.39029394	0.089778942	1
219	2.031213671	1.623740261	1	1.981697308	0.815982951	1	1.934025481	0.565889096	1
220	1.114277116	0.69912926	1	0.965115987	0.371551482	1	0.989951913	0.274516164	1
221	0.08571187	0.134364514	1	0.10525962	0.087173307	1	0.101304728	0.067734808	1
222	0.319147137	0.198103663	1	0.392854742	0.114939317	1	0.413644449	0.08917211	1
223	1.790392334	1.164374629	1	1.990150584	0.75057228	1	2.085864538	0.679649412	1
224	1.135288379	0.77590202	1	1.026268112	0.335311592	1	0.996488897	0.313598422	1
225	0.161286531	0.173896208	1	0.110522293	0.088886368	1	0.107140293	0.072677737	1
226	0.422219611	0.201384216	1	0.394262493	0.113983794	1	0.411133213	0.092655052	1
227	1.701436873	1.289642805	1	2.015941486	0.855261453	1	2.034326832	0.681167678	1
228	1.169220356	0.887740051	1	1.077594033	0.398176677	1	1.041218704	0.282219387	1
229	0.12280129	0.1746538	1	0.115380632	0.09326988	1	0.101970902	0.065311885	1
230	0.462362081	0.210284657	1	0.42293647	0.115025504	1	0.417908645	0.088381799	1
231	1.632570597	1.946006934	1	2.179674887	1.081024548	1	2.004789271	0.701903306	1
232	0.866806874	0.675722428	1	1.022802057	0.443450499	1	1.029608747	0.320199417	1
233	0.115939391	0.153066559	1	0.1149981	0.089008709	1	0.109031154	0.069963846	1
234	0.336954543	0.194694663	1	0.361009459	0.11883137	1	0.384944087	0.088279643	1
235	3.115498809	3.296314655	0	2.402779585	1.189546608	1	2.153274252	0.82245205	1
236	1.153646356	0.86214756	1	0.92736316	0.406741933	1	0.918060109	0.304440557	1
237	0.080642524	0.139581101	1	0.111727136	0.093264551	1	0.110386833	0.069379208	1
238	0.399998279	0.194734358	1	0.432139848	0.117652844	1	0.412015331	0.090095523	1
239	2.959044889	2.980049861	0	2.693459967	1.209831638	0	2.482277751	0.764563016	0
240	1.0286758	0.816076922	1	0.948275748	0.39999732	1	1.030431847	0.309802514	1
241	0.095235102	0.143423015	1	0.113986238	0.086936772	1	0.110746233	0.069485345	1
242	0.393615015	0.200921379	1	0.384889726	0.111975888	1	0.414161145	0.08899529	1
243	1.472107024	0.940889154	1	1.687287002	0.65222395	1	1.812185225	0.562900689	1
244	1.166083521	0.696519207	1	0.969724266	0.354890486	1	0.984678823	0.261226038	1
245	0.114750494	0.168615505	1	0.102851801	0.086692716	1	0.085804255	0.064698945	1
246	0.419352475	0.208199001	1	0.443259096	0.1141471	1	0.415609049	0.091393432	1
247	2.258149018	1.681803063	1	2.133211807	0.808423804	1	1.705600732	0.677858085	1
248	0.914864056	0.536296526	1	1.098368683	0.447731031	1	0.874847646	0.267347834	1
249	0.149995108	0.186503081	1	0.089944482	0.080777915	1	0.092712788	0.061420722	1
250	0.439557214	0.20663467	1	0.392224407	0.121526413	1	0.419489962	0.089148823	1
251	1.94160477	2.03473972	1	1.96480384	0.921286588	1	2.029316005	0.750386997	1
252	1.090612813	0.802322264	1	0.971740201	0.37750054	1	0.997196965	0.327346065	1
253	0.142851353	0.183252097	1	0.117644322	0.090927215	1	0.119351729	0.071480657	1
254	0.478257346	0.210609668	1	0.406472979	0.111677703	1	0.410365089	0.08957678	1
255	1.854744356	1.61752577	1	1.890324023	0.878957104	1	1.85270214	0.600879798	1
256	1.070893808	0.921488957	1	1.036054861	0.452722335	1	1.008279856	0.344428426	1
257	0.111106677	0.149931837	1	0.106378678	0.088197763	1	0.11326578	0.068399149	1
258	0.397846459	0.205261398	1	0.399997112	0.118215825	1	0.410750809	0.087750523	1
259	2.93146408	2.138424175	0	2.009871496	0.850761872	1	1.983664912	0.679521443	1
260	1.547914699	1.040522159	0	1.076099295	0.344528591	1	1.045456179	0.342948876	1
261	0.093747783	0.142662992	1	0.084208481	0.079049362	1	0.078121494	0.05546383	1
262	0.382977214	0.199595435	1	0.387322575	0.120213133	1	0.378945007	0.088062001	1
263	2.912528884	2.773110511	0	2.640558814	1.278033026	0	2.357509027	0.76362399	0
264	1.488987328	1.250867454	0	1.308377893	0.619279877	0	1.214741815	0.360068939	0
265	0.083328619	0.137313371	1	0.102145955	0.08700879	1	0.116347875	0.070762042	1
266	0.421049654	0.19664007	1	0.405690917	0.122696687	1	0.393085582	0.086843722	1
267	2.958877814	2.858066184	0	2.424529729	1.305427126	1	2.16834911	0.833237938	1
268	1.313485385	1.230606238	1	1.258978901	0.598000902	0	1.099800093	0.386371198	1
269	0.13432554	0.164177151	1	0.127656386	0.092723128	1	0.113203534	0.07041055	1
270	0.362635288	0.207480287	1	0.40579493	0.118478268	1	0.392238629	0.090057758	1
271	2.695229282	2.514776803	1	2.147954611	0.896722322	1	1.913646781	0.56582742	1
272	1.387729379	1.477194044	1	1.32997451	0.663738751	0	1.054374344	0.351053153	1
273	0.017539277	0.05999264	0	0.062143506	0.07148882	1	0.088811347	0.064181123	1
274	0.434340796	0.198617093	1	0.425603462	0.110223754	1	0.414373466	0.091096594	1
275	2.506567254	2.543950565	1	2.319095576	1.053234024	1	2.248660165	0.726507695	1
276	1.189324031	0.890372633	1	1.225445607	0.565997723	0	1.177104258	0.397548595	0
277	0.06849124	0.120040988	1	0.07142699	0.068976481	1	0.067071496	0.053142746	0
278	0.284209058	0.181029462	0	0.315788309	0.106022023	0	0.359831487	0.086091924	1
279	1.883806159	1.304661413	1	2.074929067	0.747456001	1	2.121983483	0.661961279	1
280	0.953232932	0.49258682	1	1.089319102	0.456889702	1	1.051501915	0.319480049	1
281	0.083332019	0.129744573	1	0.084575187	0.075707141	1	0.083847229	0.05881338	1
282	0.297871334	0.191302234	0	0.349821952	0.112090311	1	0.376318833	0.083340043	1
283	2.128481782	1.475217448	1	2.102120792	0.848143877	1	2.122948388	0.751025097	1
284	1.188072982	0.820968977	1	1.080951898	0.39589642	1	1.003248133	0.297720115	1
285	0.131142287	0.169568843	1	0.086483126	0.079161513	1	0.085440846	0.06166324	1
286	0.42390956	0.208789986	1	0.404927389	0.110114275	1	0.389004878	0.084456055	1
287	1.915022892	2.126566393	1	2.262894179	1.104319698	1	2.171658176	0.766214758	1
288	0.88553212	0.784986645	1	1.036500845	0.419065255	1	1.011140988	0.300348283	1
289	0.116661813	0.164174827	1	0.107949009	0.093539133	1	0.099334856	0.06615854	1
290	0.430104395	0.199272064	1	0.441277671	0.11619472	1	0.421274737	0.091187897	1
291	1.694425923	1.247658263	1	2.181615222	0.902859327	1	2.292120506	0.688084717	1
292	0.873137391	0.677965018	1	1.073678115	0.421844857	1	1.163334066	0.350106542	0
293	0.084742888	0.143747254	1	0.116274522	0.097109274	1	0.099996736	0.069221359	1
294	0.431577162	0.191042309	1	0.457140063	0.113992535	0	0.425529832	0.088981405	1
295	2.23181024	2.212420499	1	2.297492883	1.1354309	1	2.100062229	0.780290695	1
296	1.240433823	1.102567872	1	1.155343238	0.467165099	1	1.055902625	0.313601741	1
297	0.131142287	0.168614167	1	0.106141124	0.092457916	1	0.090905259	0.06580706	1
298	0.42390956	0.20489004	1	0.430602353	0.116445996	1	0.406777161	0.090716644	1
299	1.296320907	0.942974604	0	1.633938052	0.774356715	1	1.783358302	0.608426987	1
300	0.845189596	0.544541205	1	0.945099408	0.455006401	1	0.982003897	0.336758186	1
301	0.087714116	0.148808671	1	0.104968993	0.089188275	1	0.094151685	0.067383187	1
302	0.45262847	0.190223401	1	0.423485366	0.114431526	1	0.407640592	0.088046256	1
303	2.385400608	1.578639506	1	2.125350091	0.85108743	1	2.044373984	0.620928927	1
304	1.296948079	1.067802173	1	1.054064368	0.494896488	1	1.038480473	0.348301103	1
305	0.163929274	0.183148168	1	0.115784913	0.093518262	1	0.116561516	0.066673999	1
306	0.433329841	0.208914098	1	0.395680336	0.110649427	1	0.376621329	0.086430038	1
307	2.089454321	2.23651122	1	2.229948872	0.953007663	1	2.293742027	0.734045576	1
308	1.019493063	0.90312787	1	1.042594804	0.388048827	1	1.04046178	0.308397793	1
309	0.083328619	0.143763481	1	0.106141124	0.090438852	1	0.111107974	0.073308466	1
310	0.421049654	0.195421533	1	0.430602353	0.120658145	1	0.416306953	0.089172659	1
311	1.839556006	1.319882851	1	2.037023416	0.903688579	1	1.826418202	0.614940097	1
312	1.039752632	0.746593075	1	1.133036672	0.505230661	1	0.983937174	0.302792501	1
313	0.090904521	0.154209688	1	0.084267064	0.083449027	1	0.081353305	0.058870896	1
314	0.473681565	0.191488325	1	0.428068552	0.11186936	1	0.430670641	0.088365708	1
315	2.515223032	1.99669276	1	2.037840335	0.84794339	1	2.149086821	0.741251084	1
316	1.221625956	0.99821627	1	0.900367596	0.352950949	1	0.971772451	0.32185769	1
317	0.083328619	0.139710157	1	0.076499681	0.080675388	1	0.08360705	0.061148389	1
318	0.421049654	0.206623398	1	0.409088957	0.114538082	1	0.423154754	0.092892602	1
319	1.762741893	1.41419462	1	2.200564046	0.995259892	1	2.260921472	0.788057506	1
320	0.820459862	0.58330204	1	0.956144035	0.385563437	1	1.078216322	0.331902388	1
321	0.064512194	0.118626051	1	0.087176009	0.077298203	1	0.08410823	0.060484732	1
322	0.395830792	0.195875022	1	0.371022338	0.110659796	1	0.378432858	0.091035822	1
323	2.48888294	1.944847133	1	1.98919642	0.880053795	1	2.069905906	0.648378014	1
324	1.264331579	0.826366174	1	1.120656012	0.422572789	1	1.11482485	0.322252996	1
325	0.070172164	0.132271934	1	0.08629155	0.076448229	1	0.082819147	0.061589906	1
326	0.447914723	0.193877049	1	0.363955602	0.115198354	1	0.367862668	0.083966204	1
327	2.087125212	1.989552604	1	2.136129133	0.925950149	1	2.062679225	0.726261369	1
328	1.345423684	0.932000481	0	1.004658409	0.378580379	1	0.983282117	0.283011127	1
329	0.101690521	0.152381253	1	0.1263685	0.097102606	1	0.12297378	0.076533938	1
330	0.436167454	0.19170705	1	0.425989411	0.113971595	1	0.413417528	0.087652248	1
331	2.341821839	1.500677388	1	2.433807162	1.079902568	0	2.167062899	0.705584345	1
332	1.084843347	0.636578725	1	1.110481382	0.39230374	1	1.030328284	0.276852118	1
333	0.049995883	0.113200975	1	0.110493375	0.088874804	1	0.099007179	0.067552449	1
334	0.412368588	0.194309984	1	0.424997503	0.11507599	1	0.419147181	0.092242303	1
335	2.504855839	2.053594517	1	2.396179398	1.178094322	1	2.14367676	0.707539221	1
336	0.989685692	0.636116742	1	1.074491416	0.410932425	1	1.019010063	0.261296409	1
337	0.104474327	0.147864389	1	0.087803403	0.078513894	1	0.096872593	0.061153119	1
338	0.354836343	0.198286845	1	0.336878361	0.117020942	0	0.383793667	0.089051209	1
339	1.844195445	1.753131213	1	2.130448775	0.953890755	1	2.238816557	0.789639804	1
340	0.978545373	0.661156989	1	0.992050778	0.364539055	1	1.070297366	0.313060359	1
341	0.049995883	0.109371695	1	0.093262246	0.083439486	1	0.106246942	0.069008789	1
342	0.412368588	0.197071836	1	0.379431253	0.1127346	1	0.386263994	0.091773088	1
343	2.617374359	2.295816026	1	2.128991006	0.962618353	1	2.03430719	0.714524688	1
344	1.044814049	0.755113769	1	1.017026614	0.32892709	1	0.972725883	0.280197867	1
345	0.083332019	0.127901823	1	0.103822372	0.088200433	1	0.094041532	0.067138338	1
346	0.297871334	0.180681832	0	0.416368306	0.115981433	1	0.385104784	0.086800447	1
347	2.165768195	1.680100407	1	2.042348697	0.907444713	1	2.028539705	0.686461938	1
348	1.04751799	0.599479343	1	1.030727896	0.505158416	1	1.032167276	0.337443398	1
349	0.089550024	0.13191194	1	0.101521096	0.083038253	1	0.10526014	0.070324417	1
350	0.351062251	0.201080573	1	0.367855914	0.10773803	1	0.418801458	0.093955356	1
351	2.239053263	1.610465812	1	2.385530751	0.951567449	1	2.309210072	0.72360112	1
352	1.038560035	0.783563325	1	1.108833843	0.443164499	1	1.100287765	0.341782492	1
353	0.083332019	0.124016692	1	0.072536109	0.077119979	1	0.083587835	0.061189712	1
354	0.297871334	0.18726927	0	0.374124017	0.114369124	1	0.374204801	0.085966682	1
355	2.616800825	2.043066796	1	1.925274768	0.816756279	1	2.0456739	0.710650117	1
356	1.099849685	0.870772257	1	0.979325592	0.429946977	1	1.017797815	0.325119964	1
357	0.075755623	0.133605788	1	0.089003102	0.078423087	1	0.095677126	0.061254997	1
358	0.35789338	0.198766528	1	0.385157571	0.114940494	1	0.375265222	0.086387069	1
359	2.61939814	1.740366097	0	2.049215699	0.822323999	1	1.859273615	0.561094693	1
360	1.254206589	0.741188246	0	1.05989058	0.413974268	1	0.957744559	0.273980414	1
361	0.115939391	0.150551667	1	0.081629905	0.078664815	1	0.080993279	0.061291491	1
362	0.336954543	0.187590526	1	0.366195286	0.117293262	1	0.377634689	0.086252362	1
363	2.048559086	1.28720906	1	1.918346166	0.725865588	1	1.932937404	0.534459927	1
364	0.934288565	0.604447305	1	0.993784045	0.42159406	1	0.974896128	0.299285663	1
365	0.089282333	0.151950481	1	0.096770178	0.08901905	1	0.118968136	0.070650028	1
366	0.463155902	0.198003387	1	0.404252671	0.118594445	1	0.408205378	0.089544735	1
367	1.996561785	1.806032146	1	1.96435915	0.759518981	1	2.008049999	0.624922189	1
368	1.170829917	0.721998508	1	1.143841627	0.424010419	1	1.083088967	0.309303871	1
369	0.06557154	0.122777562	1	0.081963676	0.080800269	1	0.086535676	0.063517926	1
370	0.406248582	0.192653849	1	0.410524045	0.118467333	1	0.397461165	0.08623112	1
371	2.385290988	2.060993091	1	2.181779385	0.938771105	1	2.150455369	0.719396938	1
372	1.446575678	1.094981287	0	1.203096135	0.462143825	0	1.081058101	0.294364566	1
373	0.093747783	0.140623911	1	0.099996736	0.089499154	1	0.109212248	0.072069494	1
374	0.382977214	0.194854673	1	0.425529832	0.121689231	1	0.442305958	0.090489302	0
375	2.621370156	2.343452393	1	2.154075523	0.926288786	1	1.981900711	0.653093571	1
376	1.529496374	1.496636524	0	1.145221403	0.538106452	1	1.06032718	0.380077901	1
377	0.128568624	0.164382773	1	0.10552365	0.084624773	1	0.134372352	0.075101704	1
378	0.329668172	0.207001491	1	0.362004324	0.110622624	1	0.393871231	0.089338523	1
379	2.751944129	2.098177133	0	1.903008346	0.92173094	1	1.934120226	0.703208786	1
380	1.213852454	0.74739677	1	0.908468918	0.450487086	1	0.931967745	0.3304819	1
381	0.080642524	0.137899266	1	0.099444562	0.085239624	1	0.101262509	0.062213678	1
382	0.399998279	0.197914511	1	0.421983921	0.120251432	1	0.393160156	0.092352189	1
383	1.742528959	1.552924804	1	1.851070085	1.041071362	1	2.023145018	0.790657949	1
384	0.7787089	0.645959162	1	0.9684491	0.421657795	1	1.009612883	0.303799634	1
385	0.046871634	0.112900566	1	0.081078171	0.076501212	1	0.079615759	0.061296944	1
386	0.371131799	0.203391567	1	0.403506883	0.108865058	1	0.391577575	0.082761742	1
387	2.132563901	1.527262388	1	1.979744923	0.704856082	1	2.13571125	0.632482113	1
388	1.10653316	0.778203166	1	0.966576663	0.367145216	1	1.024167854	0.289584567	1
389	0.08571187	0.130156875	1	0.099007283	0.084998718	1	0.118376154	0.073196632	1
390	0.319147137	0.18572609	1	0.349998111	0.111738083	1	0.387443172	0.084857059	1
391	2.470165287	1.509827288	1	2.28062131	0.783544619	1	2.061277324	0.643315351	1
392	1.25759983	0.955955275	1	1.066698089	0.40831557	1	1.029186705	0.305374663	1
393	0.099998681	0.133858233	1	0.099996812	0.087046419	1	0.097857626	0.065862664	1
394	0.322579653	0.197646713	1	0.35714058	0.113214812	1	0.369656931	0.092000625	1
395	1.540925108	1.21792105	1	1.734789069	0.84393368	1	1.865273391	0.675538751	1
396	0.768042264	0.541087514	1	0.85605094	0.328176582	1	0.884403657	0.274085981	1
397	0.131142287	0.167707756	1	0.117974716	0.093120884	1	0.11332884	0.072286905	1
398	0.42390956	0.210075146	1	0.437274192	0.118279048	1	0.429181657	0.090600723	1
399	1.985332689	1.888755402	1	1.740104876	0.868630746	1	1.903312561	0.721773403	1
400	0.823908617	0.946746787	1	0.841676757	0.376497296	1	0.931813363	0.32232167	1
401	0.101690521	0.14666322	1	0.108692795	0.091206183	1	0.093642553	0.064532256	1
402	0.436167454	0.200897119	1	0.414283837	0.116891237	1	0.4258456	0.086396121	1
403	2.154665172	1.662661262	1	1.899949	0.831137498	1	2.027286446	0.702757395	1
404	0.911843986	0.636356843	1	0.96815899	0.364577582	1	0.998057709	0.295215979	1
405	0.121209474	0.15915416	1	0.091367276	0.08122845	1	0.087772304	0.061738755	1
406	0.369563319	0.194924269	1	0.365245934	0.116610068	1	0.383473231	0.084784065	1
407	1.826441596	1.912569077	1	1.946902519	0.904101821	1	1.964097323	0.697408828	1
408	0.761908935	0.589471908	1	0.877470969	0.350329247	1	0.932335142	0.286116954	1
409	0.032782832	0.078121494	0	0.059136437	0.067641161	0	0.101636727	0.068611628	1
410	0.39795666	0.197915301	1	0.394461513	0.115248015	1	0.415776549	0.088093013	1
411	1.514561134	0.943185874	1	1.858087471	0.686429397	1	2.034907805	0.640175583	1
412	0.908247654	0.671882222	1	0.992011748	0.388165879	1	1.051696937	0.331417564	1
413	0.101690521	0.158405022	1	0.121690586	0.088619709	1	0.114903415	0.068028578	1
414	0.436167454	0.210142679	1	0.400720292	0.113055827	1	0.384446867	0.087529678	1
415	2.572359146	1.711465889	1	2.140122066	0.926045048	1	2.024774959	0.639145494	1
416	1.144571146	0.897605771	1	1.038475569	0.37457216	1	0.985508862	0.264728474	1
417	0.109371695	0.155991675	1	0.112354359	0.09775079	1	0.099996736	0.06932382	1
418	0.3870945	0.20418037	1	0.435710985	0.119247485	1	0.425529832	0.088736924	1
419	1.871351816	1.323486806	1	1.698669874	0.734838973	1	1.927531433	0.613020826	1
420	0.888180242	0.506373448	1	0.824728657	0.293857599	0	0.884714133	0.249836975	1
421	0.10768986	0.154713076	1	0.098443298	0.089127448	1	0.119871635	0.069455464	1
422	0.376342376	0.197915403	1	0.38078134	0.109950998	1	0.396102399	0.086376149	1
423	2.314189928	1.611766955	1	2.307916004	0.99767469	1	2.15657414	0.668582758	1
424	1.363366842	0.86892458	0	1.168775427	0.404852864	0	1.10246567	0.317045631	1
425	0.212116912	0.189422181	0	0.132593641	0.102365245	1	0.122107479	0.075471176	1
426	0.395345537	0.212497988	1	0.431157424	0.120490544	1	0.425482864	0.092792445	1
427	2.265756395	2.155379985	1	2.24730637	1.006302611	1	2.202257936	0.710466627	1
428	0.985482844	0.615933972	1	1.039624291	0.372690496	1	1.05625087	0.285346924	1
429	0.016125804	0.057139955	0	0.046388951	0.059043878	0	0.049840687	0.046413189	0
430	0.383836362	0.18474445	1	0.364259301	0.116142449	1	0.369832356	0.083959055	1
431	2.02258266	2.082017542	1	2.088337372	1.023007232	1	2.156800528	0.811053851	1
432	0.856962423	0.641416984	1	1.045405313	0.429730608	1	1.048947105	0.345493195	1
433	0.115939391	0.155883605	1	0.103090409	0.08675685	1	0.090906924	0.065318558	1
434	0.336954543	0.197648552	1	0.378569784	0.11382372	1	0.38428728	0.087047892	1
435	2.8443815	3.00871152	1	2.256476192	1.121511486	1	2.171342777	0.843234773	1
436	0.983850442	0.626610684	1	1.013556524	0.408616515	1	1.05522654	0.315253736	1
437	0.044114599	0.097220254	0	0.07142652	0.068311388	1	0.08024388	0.06006435	1
438	0.329894771	0.183096592	1	0.363634958	0.106006868	1	0.371305943	0.086259829	1
439	1.768487774	1.335200291	1	1.82498556	0.710518505	1	1.895167256	0.567483226	1
440	0.910698353	0.678897582	1	0.933522199	0.364488589	1	0.933320017	0.283071933	1
441	0.098358247	0.152080159	1	0.112297065	0.089582261	1	0.120517444	0.075870343	1
442	0.414892054	0.193545344	1	0.405016312	0.116097443	1	0.41684418	0.086504326	1
443	2.761696734	2.15919424	0	2.004135197	0.953029375	1	1.94372147	0.669476988	1
444	1.194763404	0.813667529	1	0.956079276	0.399861047	1	1.015305123	0.319320869	1
445	0.054541975	0.124994541	1	0.082348014	0.085521242	1	0.075160607	0.061074131	1
446	0.463915553	0.212089115	1	0.454542526	0.115875307	1	0.406706804	0.085752788	1
447	2.638436278	2.035974329	1	2.123767321	1.01766859	1	2.208481114	0.715400891	1
448	1.102542074	0.895738568	1	0.948647552	0.368771432	1	1.053553487	0.30120566	1
449	0.041659766	0.105253639	1	0.070961242	0.086972453	1	0.085711197	0.064484722	1
450	0.530608865	0.196639892	0	0.501726618	0.11655594	0	0.462183057	0.095564541	0
451	2.588004744	2.092707249	1	1.931994853	0.900403816	1	1.835767577	0.683220255	1
452	1.118731227	0.879789047	1	0.929548807	0.397168259	1	0.908246898	0.287911067	1
453	0.030767873	0.082190824	0	0.071820023	0.080194633	1	0.07332972	0.059309419	1
454	0.357141956	0.193605056	1	0.41463214	0.105759727	1	0.418407774	0.085647138	1
455	2.146118332	1.269004162	1	1.939701977	0.828999722	1	2.009358871	0.652045691	1
456	0.949880916	0.532604487	1	1.03031815	0.363466438	1	1.050799994	0.276400494	1
457	0.129028357	0.174955384	1	0.1263685	0.098123514	1	0.09627116	0.065041908	1
458	0.413040849	0.210163669	1	0.425989411	0.120222954	1	0.379529453	0.087136045	1
459	3.22191891	2.410185973	0	2.201509257	0.99892637	1	2.055641078	0.740019945	1
460	1.511524118	0.966013445	0	1.049818546	0.432175039	1	0.978179522	0.301107817	1
461	0.149249724	0.170943019	1	0.106058806	0.087070052	1	0.097176126	0.064813708	1
462	0.366663684	0.191938562	1	0.365590121	0.11850858	1	0.385925766	0.091685671	1
463	2.210360342	2.013888644	1	1.949133065	0.80934633	1	2.020287211	0.666606631	1
464	1.118207527	0.761312469	1	1.017050439	0.386655426	1	1.062187859	0.314526744	1
465	0.073526556	0.122836235	1	0.112242381	0.091405703	1	0.111106677	0.072043847	1
466	0.336840061	0.187680737	1	0.374098945	0.107898617	1	0.397846459	0.087650856	1
467	2.122364901	1.892829939	1	1.977686288	0.865117825	1	2.090129076	0.682525849	1
468	1.139277794	0.727347737	1	1.040807413	0.367669989	1	0.981867203	0.281392139	1
469	0.13207019	0.186359699	1	0.082868642	0.078487316	1	0.092100439	0.066264803	1
470	0.505373334	0.210776812	1	0.417541137	0.115436757	1	0.41525113	0.08950339	1
471	2.162488433	2.87231338	1	1.636959501	0.852238874	1	1.705950554	0.627286891	1
472	1.298403857	1.209557718	1	0.961179573	0.428822301	1	0.909904524	0.307197322	1
473	0.093747783	0.139504787	1	0.106947135	0.090910569	1	0.109031154	0.068535757	1
474	0.382977214	0.196557047	1	0.403568265	0.112422859	1	0.384944087	0.087245524	1
475	2.934401233	2.407474382	0	2.809469243	1.107313999	0	2.768523447	0.808121739	0
476	1.161236005	0.754973891	1	1.270301982	0.45498186	0	1.260344848	0.349988958	0
477	0.180324237	0.194802434	1	0.107524553	0.093630248	1	0.102164824	0.069553822	1
478	0.438199758	0.203249712	1	0.40714131	0.113245673	1	0.379013358	0.088077657	1
479	2.152547046	2.503634324	1	2.258659889	1.153516021	1	1.936300947	0.658122214	1
480	1.142856355	0.90022677	1	1.242477549	0.521609388	0	1.040075177	0.3302661	1
481	0.08823366	0.128078795	1	0.102561958	0.084175706	1	0.124219334	0.070304818	1
482	0.34042435	0.189558779	1	0.374998506	0.1143097	1	0.386953534	0.090441868	1
483	2.325043949	2.076120817	1	2.088691562	0.883215021	1	2.04505942	0.645567723	1
484	1.25210053	1.26019105	1	0.945878473	0.372153202	1	0.982237643	0.298491582	1
485	0.095235102	0.145159028	1	0.088392853	0.079350964	1	0.092060735	0.064281004	1
486	0.393615015	0.199259016	1	0.419010938	0.111768457	1	0.392779473	0.090807536	1
487	1.939733592	1.608841239	1	1.778619283	0.722169127	1	1.872646057	0.603623606	1
488	0.898296564	0.761226315	1	0.865259707	0.379054915	1	0.938619882	0.291417544	1
489	0.124997889	0.17051019	1	0.117945559	0.087909013	1	0.116714657	0.071096398	1
490	0.391302879	0.195651371	1	0.379059148	0.115847976	1	0.39524524	0.088499232	1
491	1.566803641	1.330290443	1	1.911993664	0.851343863	1	1.903016292	0.616331063	1
492	0.982321751	0.759681809	1	0.985317483	0.380581704	1	0.987673586	0.300360051	1
493	0.080642524	0.137313371	1	0.108105528	0.095509064	1	0.107251867	0.070887249	1
494	0.399998279	0.199889444	1	0.410712581	0.11300617	1	0.392701377	0.090577359	1
495	2.771201976	1.904314536	0	2.271484124	0.937695639	1	1.975653422	0.634089628	1
496	1.171268087	0.893760257	1	1.019945142	0.37616511	1	0.949605184	0.273813755	1
497	0.090904521	0.160720995	1	0.071424187	0.083382989	1	0.076385569	0.063601537	1
498	0.473681565	0.204492891	1	0.458330776	0.111599234	0	0.443512644	0.088202407	1
499	2.793696382	2.510216952	0	2.142677249	1.036400345	1	2.110637762	0.761560239	1
500	1.163768806	0.795364443	1	0.998622121	0.413625141	1	1.017705386	0.314518182	1
501	0.114750494	0.162963874	1	0.057289784	0.068150009	0	0.090611272	0.065790788	1
502	0.419352475	0.205041574	1	0.373701171	0.114100246	1	0.404658651	0.090315239	1
503	1.464649246	1.30446599	1	1.682647764	0.664248873	1	1.740801035	0.582686124	1
504	0.659527911	0.454140841	0	0.837756641	0.278112764	0	0.921123164	0.257560882	1
505	0.099996736	0.149199923	1	0.083328619	0.086677598	1	0.089104207	0.064433869	1
506	0.425529832	0.191045024	1	0.421049654	0.115721793	1	0.416487473	0.090811303	1
507	3.068504362	2.313157437	0	2.550942237	1.110310767	0	2.311311942	0.76354328	1
508	1.384230366	1.188653425	0	1.290611746	0.543835128	0	1.184581878	0.36969203	0
509	0.145158658	0.16971815	1	0.097292875	0.087654106	1	0.074531298	0.060778826	1
510	0.417580624	0.211708486	1	0.407798517	0.113555842	1	0.373947643	0.089582503	1
511	2.128587377	1.496657223	1	2.083067676	0.844945277	1	1.900964687	0.590155181	1
512	1.104435386	0.703487849	1	1.061352099	0.399213799	1	1.016653232	0.301687404	1
513	0.092303714	0.13292844	1	0.142854852	0.099041319	1	0.116919996	0.071751518	1
514	0.372337675	0.202127278	1	0.382351291	0.114937006	1	0.378785711	0.084011546	1
515	2.858466481	1.86334904	0	2.116185761	0.92382933	1	2.026522145	0.655872851	1
516	1.380413607	0.867298731	0	1.141392235	0.434784166	1	1.083413344	0.2954203	1
517	0.140346629	0.175209346	1	0.097292875	0.086649385	1	0.08169601	0.061621508	1
518	0.467388672	0.207115438	1	0.407798517	0.108945979	1	0.408418903	0.084133669	1
519	1.755908065	1.545343799	1	1.794602057	0.807543021	1	1.79768513	0.577913439	1
520	1.140538109	0.766993443	1	0.971190769	0.351066315	1	0.931176283	0.248654227	1
521	0.073526556	0.120489326	1	0.070705391	0.071728833	1	0.07100298	0.056816635	1
522	0.336840061	0.187133495	1	0.356642193	0.106146964	1	0.340334049	0.083188776	0
523	1.708344534	1.267573754	1	2.286953198	0.909387226	1	2.250071383	0.719623321	1
524	0.805233392	0.488705333	1	1.049644972	0.37752391	1	1.070386959	0.275993463	1
525	0.124997889	0.164761603	1	0.11650194	0.088592393	1	0.108106492	0.065988305	1
526	0.391302879	0.203295439	1	0.340577535	0.108045374	0	0.359912634	0.086364776	1
527	1.822767999	1.395450283	1	1.892036501	0.764032297	1	1.880683677	0.521056746	1
528	0.825897883	0.401307073	1	0.951814083	0.299632084	1	1.00234173	0.245776521	1
529	0.087714116	0.148149066	1	0.075673168	0.082556635	1	0.07395291	0.061196639	1
530	0.45262847	0.199370457	1	0.40209628	0.112191853	1	0.396225063	0.083774503	1
531	2.185664115	1.590485525	1	2.10780536	0.890872805	1	1.917375682	0.621271059	1
532	0.945171028	0.84441864	1	0.978658561	0.431337396	1	0.998353839	0.309789458	1
533	0.126981248	0.167025074	1	0.124995793	0.100707407	1	0.099355103	0.068809298	1
534	0.402171942	0.19925154	1	0.418769769	0.10928339	1	0.400850303	0.082801372	1
535	2.084243158	1.882360578	1	2.103982443	0.865832101	1	2.055863252	0.681184796	1
536	1.130084601	0.927402924	1	0.980021435	0.360735961	1	0.975856099	0.271355902	1
537	0.067566158	0.120438933	1	0.104264048	0.085827929	1	0.103547544	0.067001361	1
538	0.273683112	0.180839957	0	0.320142856	0.113273428	0	0.348385096	0.088270543	0
539	2.648518561	1.720650584	0	2.438349672	1.04764666	0	2.183427119	0.693973105	1
540	1.192975011	0.709181491	1	0.98947846	0.344297461	1	0.953498575	0.257073421	1
541	0.142852985	0.16656553	1	0.1263685	0.093567848	1	0.115889728	0.071921836	1
542	0.406590528	0.205741255	1	0.425989411	0.120152878	1	0.425803651	0.089076508	1
543	1.865401799	1.960899751	1	1.743630343	0.719638505	1	1.940928029	0.642447451	1
544	0.888215849	0.784604264	1	0.990022659	0.44211792	1	0.998088511	0.320266444	1
545	0.048384742	0.112900566	1	0.080921175	0.084327418	1	0.093420732	0.067795942	1
546	0.391751072	0.194845566	1	0.444053718	0.116350577	1	0.446085817	0.092400178	0
547	2.03178746	1.558313395	1	2.233157578	1.002673711	1	2.154816563	0.732824506	1
548	0.816421395	0.483499412	1	0.984537204	0.390443607	1	1.01870705	0.31786169	1
549	0.149249724	0.177657018	1	0.122902135	0.096948116	1	0.126209747	0.073200192	1
550	0.366663684	0.194620779	1	0.435249936	0.124086462	1	0.414314125	0.097368108	1
551	2.950182354	1.8603549	0	2.254309801	1.060927683	1	2.472560232	0.868841255	0
552	1.293559735	0.792561746	0	1.070015451	0.454932814	1	1.172688885	0.41044038	1
553	0.06557154	0.123224029	1	0.101690521	0.087718026	1	0.108549361	0.073217601	1
554	0.406248582	0.196642447	1	0.436167454	0.121051288	1	0.419698085	0.088293822	1
555	1.591741162	1.29683859	1	1.865495531	0.836663108	1	1.90065833	0.646167076	1
556	0.814185768	0.472079422	1	0.95481857	0.369926593	1	0.922416009	0.271499498	1
557	0.129028357	0.173039599	1	0.106947135	0.085962091	1	0.10509151	0.069586446	1
558	0.413040849	0.20651011	1	0.403568265	0.117565247	1	0.398284227	0.087847919	1
559	2.007242313	2.018565358	1	1.84318224	0.802385803	1	1.965079648	0.722912036	1
560	1.195860925	0.853994437	1	1.005139643	0.412857375	1	1.017866207	0.337399804	1
561	0.196966622	0.18709442	0	0.114750494	0.099593178	1	0.114647433	0.074879162	1
562	0.390802265	0.201838901	1	0.419352475	0.117505711	1	0.400860547	0.090193133	1
563	1.946350735	1.464929491	1	2.00986475	0.959332984	1	2.06085996	0.703526381	1
564	0.868172471	0.497408808	1	1.007620538	0.40492133	1	1.099139955	0.32500601	1
565	0.092303714	0.143649262	1	0.099473631	0.089338845	1	0.103028642	0.065855463	1
566	0.372337675	0.196343807	1	0.387898447	0.113433034	1	0.364805691	0.085823245	1
567	2.428893712	2.294761783	1	2.649936204	1.139633401	0	2.036891751	0.785252762	1
568	1.057022876	0.958632329	1	1.164867765	0.448395394	1	1.078872969	0.348803713	1
569	0.079363126	0.13399273	1	0.053473368	0.06298781	0	0.070737661	0.059837874	1
570	0.389472389	0.20514986	1	0.389653517	0.109237657	1	0.395396261	0.085323155	1
571	2.325068777	1.765927404	1	2.372114782	0.908852683	1	2.150507108	0.628235744	1
572	1.068080479	0.69287615	1	0.968236203	0.325775745	1	1.008452672	0.270395935	1
573	0.051720973	0.112900566	1	0.084653823	0.080511292	1	0.106107195	0.070322662	1
574	0.432987799	0.199345751	1	0.390843565	0.113094113	1	0.404709502	0.090381867	1
575	2.041404073	1.525955753	1	1.778109999	0.719570925	1	1.86567151	0.609857252	1
576	0.920915521	0.632646068	1	0.900012854	0.301132144	1	0.960095403	0.260795707	1
577	0.119401039	0.155277616	1	0.082048253	0.079464131	1	0.079363126	0.06262271	1
578	0.358694235	0.190447974	1	0.36971623	0.108075409	1	0.389472389	0.089822992	1
579	1.594282759	1.519256965	1	2.065638937	1.026026206	1	2.034573301	0.768180995	1
580	0.905424321	0.702748407	1	1.045207757	0.455562972	1	1.001823097	0.3021518	1
581	0.136359828	0.168870012	1	0.098955792	0.08700939	1	0.093370624	0.065671043	1
582	0.373623612	0.201663299	1	0.384339901	0.114168347	1	0.358206924	0.091430027	1
583	2.038269908	1.530252163	1	1.828624918	0.763170375	1	1.92212152	0.62400547	1
584	1.296506856	0.807657727	0	0.990410175	0.35122189	1	0.961935588	0.274557949	1
585	0.063489097	0.114324451	1	0.089884631	0.085798917	1	0.094591085	0.065151345	1
586	0.38541472	0.197219453	1	0.429575578	0.111684007	1	0.432201189	0.086666278	1
587	1.957380263	1.366634984	1	1.883786003	0.800751106	1	1.866451853	0.569812864	1
588	0.893648731	0.541078741	1	0.892591739	0.308181435	1	0.948813173	0.263660797	1
589	0.072461635	0.129542239	1	0.084575187	0.081329458	1	0.095382842	0.069290788	1
590	0.32631424	0.18897146	1	0.349821952	0.112690142	1	0.3731331	0.087593703	1
591	1.449870317	0.986900645	1	1.823498235	0.771338888	1	2.075761508	0.684133137	1
592	0.811576012	0.57128532	1	0.853589363	0.307508207	1	0.94843391	0.262797096	1
593	0.049177205	0.111106264	1	0.117313083	0.097565312	1	0.118968136	0.074021892	1
594	0.402059892	0.203070012	1	0.433688322	0.117950311	1	0.408205378	0.091888335	1
595	2.50217243	1.697978644	1	2.095590789	0.938861504	1	2.088341818	0.671296854	1
596	1.210583302	0.72219905	1	1.041084291	0.437037727	1	1.005828574	0.320387769	1
597	0.118640949	0.160738339	1	0.101690521	0.092262748	1	0.10526014	0.069022605	1
598	0.440858236	0.198033315	1	0.436167454	0.115713388	1	0.418801458	0.094173016	1
599	2.62141602	2.142698693	1	2.260341931	0.984075212	1	2.403481093	0.877991503	0
600	1.19872501	0.818957454	1	1.097779422	0.408761884	1	1.156969466	0.350732945	0
601	0.10525932	0.151847398	1	0.120214482	0.094040558	1	0.115013582	0.073597798	1
602	0.457444481	0.218826731	1	0.420860612	0.114300483	1	0.403015627	0.087777921	1
603	2.033562755	2.572417912	1	1.79981058	1.066037781	1	1.97052652	0.798766137	1
604	0.879882973	0.754531947	1	0.887987533	0.342784739	1	1.008817158	0.303446325	1
605	0.112900566	0.159934704	1	0.114750494	0.093071749	1	0.108193643	0.069452173	1
606	0.408600377	0.196864048	1	0.419352475	0.117924577	1	0.417556876	0.091280373	1
607	2.473316242	1.958504064	1	1.926350091	0.932355354	1	1.850243458	0.719161208	1
608	1.135760433	1.054480221	1	0.921477148	0.386561117	1	0.916301809	0.270145853	1
609	0.070421373	0.121601598	1	0.062497778	0.068960826	0	0.063330621	0.052617496	0
610	0.305262289	0.186648405	1	0.374998518	0.10811497	1	0.415798724	0.085642159	1
611	2.121402978	1.521339934	1	2.154899671	0.929258661	1	2.090326513	0.74922891	1
612	1.021844417	0.634612024	1	1.003655562	0.342997199	1	1.02566627	0.310221085	1
613	0.090906113	0.139637083	1	0.109943996	0.084697798	1	0.099686016	0.069407737	1
614	0.361700036	0.204346751	1	0.390678507	0.116292779	1	0.382476947	0.085908061	1
615	1.93493963	1.317804246	1	1.802328889	0.735259785	1	1.839119131	0.555455328	1
616	0.864286024	0.511692147	1	0.95940069	0.370085785	1	0.976000361	0.271667542	1
617	0.069441878	0.120849436	1	0.088539739	0.082668223	1	0.080741937	0.062324588	1
618	0.294734897	0.181139421	0	0.381624134	0.116156086	1	0.375525113	0.092242005	1
619	2.098630056	1.491097863	1	2.225249545	0.912697417	1	2.11466924	0.72868238	1
620	1.107722298	0.813163975	1	1.104247612	0.395992712	1	1.063276065	0.30856609	1
621	0.180553158	0.170380884	1	0.116748686	0.089966529	1	0.116126155	0.070511647	1
622	0.321837097	0.199690679	1	0.371839318	0.11105186	1	0.409480836	0.08752729	1
623	2.161278607	1.940945111	1	1.906345607	0.835252336	1	2.109709907	0.80396777	1
624	1.158693258	0.911189196	1	1.070289081	0.46576442	1	1.163880196	0.382226209	1
625	0.104474327	0.142344269	1	0.086731535	0.078697708	1	0.068747315	0.056221372	0
626	0.354836343	0.195158338	1	0.367488979	0.115342115	1	0.37656724	0.087690941	1
627	1.511833527	1.213040301	1	1.874408704	0.907611429	1	2.022302022	0.708008496	1
628	0.94039462	0.61530963	1	0.905202928	0.355817955	1	0.982778158	0.282511629	1
629	0.180324237	0.203708561	1	0.098443298	0.082423393	1	0.114283601	0.070522342	1
630	0.438199758	0.201380796	1	0.38078134	0.113399047	1	0.398705462	0.085535755	1
631	1.596295824	1.104984569	1	1.752313109	0.768960463	1	1.803946817	0.600668403	1
632	1.005999743	0.817672904	1	0.923522786	0.389366128	1	0.938461983	0.337867523	1
633	0.059699073	0.110914263	1	0.060104867	0.065790679	0	0.086535676	0.063597003	1
634	0.343748311	0.194792124	1	0.40484149	0.113333949	1	0.397461165	0.085996056	1
635	2.072166429	1.463984181	1	1.942515871	0.777153744	1	1.937624874	0.581964248	1
636	0.860655515	0.511813277	1	0.902781994	0.281855679	1	1.035251342	0.300249706	1
637	0.10768986	0.15260156	1	0.144327077	0.102100361	1	0.13521713	0.075098763	1
638	0.376342376	0.198391999	1	0.389703871	0.116707343	1	0.398247368	0.092914365	1
639	1.673333643	1.242767652	1	1.588727729	0.788220931	1	1.720659727	0.639642991	1
640	0.873382149	0.582028146	1	0.866365419	0.33711474	1	0.915056621	0.27627971	1
641	0.05555092	0.122442113	1	0.067412104	0.076610081	1	0.094911529	0.067528136	1
642	0.474224224	0.203333214	1	0.42360887	0.111960547	1	0.434319706	0.093719153	1
643	2.290026402	1.83909076	1	2.195970671	0.951641331	1	2.129580844	0.694844239	1
644	0.894799174	0.857082803	1	1.044556908	0.479907413	1	1.007070726	0.330349502	1
645	0.058818002	0.13207019	1	0.096380758	0.090517008	1	0.097558109	0.069008191	1
646	0.505151733	0.19587451	0	0.471828189	0.121615611	0	0.451269443	0.088180959	0
647	2.017092749	1.878000282	1	1.894290509	0.904930246	1	1.886906865	0.634097589	1
648	1.021011872	0.912322961	1	0.920736061	0.388835006	1	0.942643953	0.27646398	1
649	0.043475952	0.095235102	0	0.050502745	0.061364343	0	0.082314459	0.059634345	1
650	0.319585986	0.181972037	1	0.351722564	0.10984664	1	0.363634551	0.085664206	1
651	2.473316465	1.844650411	1	2.396228364	0.939809986	1	2.263849116	0.673890218	1
652	1.020259018	0.723337455	1	1.163140972	0.444511926	1	1.13106415	0.305079264	1
653	0.036359734	0.092586449	0	0.109192158	0.088027475	1	0.106526323	0.065210564	1
654	0.459181483	0.191917555	1	0.448396568	0.115735665	1	0.445627207	0.094231021	1
655	2.265609157	1.730878971	1	2.178928238	0.976461639	1	2.252821709	0.747506513	1
656	1.213192282	0.942598115	1	1.180242559	0.510245013	1	1.183696108	0.365024554	0
657	0.10768986	0.143581745	1	0.09238705	0.084799414	1	0.088811347	0.064518895	1
658	0.376342376	0.202127278	1	0.409891227	0.10813336	1	0.414373466	0.093207505	1
659	1.975759336	1.774961909	1	2.041970127	0.976488895	1	1.927587888	0.672987984	1
660	1.014566464	0.672635604	1	0.994591201	0.402532981	1	0.980656879	0.304258344	1
661	0.144925359	0.170268316	1	0.115784913	0.087997188	1	0.093455858	0.064266023	1
662	0.344442775	0.199896084	1	0.395680336	0.11388696	1	0.380849639	0.087100371	1
663	1.943654848	1.766453608	1	1.783231684	0.785813485	1	1.907462481	0.634729161	1
664	1.111757193	0.853968977	1	0.933331362	0.356560118	1	0.972593422	0.286270791	1
665	0.096770178	0.141328307	1	0.094968928	0.087306287	1	0.086203026	0.063102616	1
666	0.404252671	0.199997697	1	0.427559852	0.117039585	1	0.4421029	0.093603038	1
667	2.10095563	1.519638088	1	1.758401991	0.822135296	1	1.928844808	0.709983298	1
668	1.235148675	0.834169131	1	1.057840313	0.381562761	1	1.103140325	0.358945575	1
669	0.131142287	0.164034099	1	0.089997554	0.08105141	1	0.107251867	0.070250001	1
670	0.42390956	0.202593339	1	0.354608194	0.109638836	1	0.392701377	0.083032182	1
671	2.330367163	1.409372121	1	2.509135693	0.882174122	0	2.463834601	0.707119615	0
672	0.948028217	0.669316582	1	1.06946682	0.355482894	1	1.050592823	0.312867342	1
673	0.119401039	0.157442277	1	0.095741377	0.08746043	1	0.086813765	0.064137797	1
674	0.358694235	0.1942874	1	0.397160918	0.116982505	1	0.399575224	0.085902563	1
675	1.998973373	1.225769819	1	1.79831825	0.704291493	1	1.871200827	0.548066968	1
676	1.292503457	0.649035775	0	0.996296005	0.386578651	1	1.028694088	0.291304352	1
677	0.109371695	0.153440318	1	0.06144972	0.069356375	0	0.086373888	0.06265776	1
678	0.3870945	0.201399699	1	0.41868339	0.114675253	1	0.419828144	0.08879908	1
679	1.860487877	1.212801879	1	1.925163617	0.715928412	1	1.952383168	0.557436472	1
680	1.266937787	0.685790488	0	1.189866411	0.425704721	0	1.117246744	0.310517719	1
681	0.10768986	0.148769946	1	0.084208481	0.081787977	1	0.082537548	0.06181552	1
682	0.376342376	0.189299495	1	0.387322575	0.111908371	1	0.39029394	0.088777701	1
683	2.011521581	1.345827062	1	2.254974258	0.946630291	1	1.958781308	0.741164147	1
684	0.88369474	0.567303803	1	1.063797571	0.462308322	1	0.957753852	0.325576858	1
685	0.108106553	0.139459603	1	0.098519798	0.083888128	1	0.100915585	0.06184275	1
686	0.282607444	0.175823128	0	0.346426853	0.112541736	0	0.370448386	0.086847641	1
687	2.129822479	1.592564843	1	2.053942605	0.832287404	1	1.882989115	0.607026686	1
688	0.991272669	0.636079034	1	1.118123141	0.415535011	1	0.981334042	0.295851638	1
689	0.158727386	0.179337359	1	0.101060054	0.088050573	1	0.116714657	0.072995052	1
690	0.411109171	0.19906353	1	0.398573986	0.12280725	1	0.39524524	0.091299189	1
691	2.373897823	1.956679428	1	2.357444196	0.904884561	1	2.048288245	0.630286256	1
692	1.20801513	0.854941875	1	1.177427808	0.503761076	1	1.098768607	0.327602025	1
693	0.01851412	0.061219223	0	0.079093574	0.082279484	1	0.068625135	0.058886873	0
694	0.464644065	0.192654239	1	0.430068401	0.110343949	1	0.405008959	0.088695981	1
695	2.320874874	2.147221242	1	2.002375809	0.906950263	1	2.166196935	0.719093432	1
696	1.022498937	0.905149117	1	1.016384703	0.491376815	1	1.078794409	0.349595328	1
697	0.123073348	0.159676238	1	0.104163764	0.082766504	1	0.101583786	0.067019467	1
698	0.380432257	0.205038212	1	0.385712295	0.11652041	1	0.395296779	0.091499272	1
699	2.173184701	1.629862931	1	2.234521723	0.884145279	1	2.076715653	0.636945997	1
700	0.82285943	0.536887921	1	1.027764102	0.413605714	1	1.008854332	0.310881949	1
701	0.112900566	0.150094989	1	0.06144972	0.069951624	0	0.083328619	0.061799004	1
702	0.408600377	0.207014536	1	0.41868339	0.111005158	1	0.421049654	0.088490436	1
703	2.79443637	2.413424498	0	2.045644114	0.993404713	1	1.912831737	0.746834479	1
704	1.170196147	1.13324164	1	0.927621686	0.366427891	1	0.862172206	0.319526927	1
705	0.076920451	0.133866605	1	0.106947135	0.084833093	1	0.102559913	0.06741717	1
706	0.368419256	0.192152608	1	0.403568265	0.122887785	1	0.401706609	0.090970497	1
707	2.161189646	1.52458644	1	2.239358153	1.067690192	1	2.261377191	0.82157808	1
708	1.032931378	0.803692865	1	1.079271497	0.448983695	1	1.01803572	0.345558523	1
709	0.093747783	0.142461977	1	0.10203888	0.079873052	1	0.089779165	0.05941806	1
710	0.382977214	0.199658746	1	0.371427216	0.110481467	1	0.375793355	0.082111743	1
711	2.100951016	1.216458501	1	2.625650686	1.089434802	0	2.32663138	0.731764607	0
712	1.055165777	0.605188421	1	1.289332676	0.471529246	0	1.120669657	0.344154887	1
713	0.156245621	0.180800806	1	0.142073321	0.105719771	1	0.120398705	0.076545288	1
714	0.399996886	0.212015215	1	0.427005175	0.117425964	1	0.433187959	0.086382903	1
715	2.148460184	1.596236894	1	2.017102876	0.833913958	1	1.874745562	0.591587418	1
716	1.306591165	0.935192483	0	1.110937298	0.412890862	1	1.060920154	0.30976593	1
717	0.10525932	0.156319174	1	0.101060054	0.088195707	1	0.094797385	0.06154666	1
718	0.457444481	0.203327006	1	0.398573986	0.116253679	1	0.36886726	0.085528353	1
719	2.104049668	2.256326203	1	2.376640762	1.029782011	1	2.110109931	0.71157252	1
720	0.876089506	0.880847792	1	1.083533731	0.465067043	1	1.065253526	0.338376747	1
721	0.095888966	0.136363091	1	0.106596989	0.087136507	1	0.089779165	0.0653975	1
722	0.290321446	0.190971012	0	0.369174218	0.12093961	1	0.375793355	0.087869951	1
723	2.219275923	1.581713524	1	1.995538723	0.867384615	1	2.000346284	0.689486031	1
724	1.010966843	0.673538244	1	1.042606663	0.395812166	1	1.042683436	0.32990511	1
725	0.101447474	0.144749318	1	0.104708836	0.095473138	1	0.122254973	0.076323409	1
726	0.333331997	0.186812465	1	0.389283528	0.119011898	1	0.392623289	0.088846104	1
727	1.858227401	1.076179955	1	2.0664038	0.835609709	1	2.081360065	0.698726296	1
728	0.949573208	0.558236865	1	0.913803073	0.322538764	1	0.964553972	0.253061517	1
729	0.078121494	0.136149748	1	0.123707394	0.091368872	1	0.11926311	0.068130355	1
730	0.378945007	0.199595435	1	0.384055197	0.110687694	1	0.375269061	0.087718763	1
731	2.38509224	2.073863249	1	2.223489196	1.021336613	1	2.153277313	0.764769297	1
732	1.17573046	0.80311727	1	1.0428036	0.489826155	1	1.001998806	0.347040138	1
733	0.147537384	0.177417894	1	0.112900566	0.089380386	1	0.099069031	0.063993934	1
734	0.428569016	0.205162025	1	0.408600377	0.113580839	1	0.378203626	0.088899548	1
735	2.257593349	2.360466884	1	2.049976094	0.94585761	1	2.035024991	0.732598026	1
736	0.922527855	0.789652652	1	1.061193515	0.46241708	1	1.019168595	0.335037124	1
737	0.075466498	0.130603159	1	0.090392155	0.084314683	1	0.080383367	0.059409324	1
738	0.489580462	0.213320623	1	0.433096519	0.114588756	1	0.39789311	0.083934268	1
739	2.740024842	2.706133017	1	2.088895296	0.96023414	1	2.004243876	0.63519387	1
740	1.20974874	0.807737646	1	1.091432628	0.411344247	1	0.971534408	0.281480318	1
741	0.051720973	0.118640949	1	0.099444562	0.085813715	1	0.107739522	0.07240896	1
742	0.432987799	0.203506056	1	0.421983921	0.116006082	1	0.433757774	0.091481443	1
743	1.973918892	1.337833195	1	1.77281549	0.829653485	1	1.918619823	0.663195711	1
744	0.914072287	0.762522834	1	0.934602846	0.373899158	1	0.982625916	0.298459863	1
745	0.084742888	0.146074759	1	0.104043112	0.086825952	1	0.125420079	0.07526334	1
746	0.431577162	0.197915505	1	0.45035269	0.114135278	1	0.442762253	0.088342533	1
747	1.849234031	1.586010196	1	1.864336893	0.836897199	1	1.843573245	0.623921672	1
748	1.042020222	0.789374532	1	1.154892275	0.54832556	1	1.098411043	0.350835663	1
749	0.096770178	0.142023517	1	0.144379952	0.103733389	1	0.122183336	0.075781266	1
750	0.404252671	0.194734769	1	0.413915938	0.118700564	1	0.409088783	0.08878774	1
751	2.432533556	1.927952211	1	2.627968899	1.303822798	0	2.365450063	0.83028895	0
752	1.103015218	0.7145594	1	1.10009244	0.444932111	1	1.107476407	0.310802654	1
753	0.046871634	0.09858889	0	0.068417898	0.073528689	1	0.085363011	0.063332873	1
754	0.371131799	0.183033586	1	0.383273173	0.114981926	1	0.364404804	0.087151952	1
755	2.422858227	2.117480287	1	2.267902593	1.054987904	1	2.233612268	0.764598618	1
756	1.019353082	0.974326113	1	1.012010936	0.449779431	1	0.994611278	0.330528129	1
757	0.156245621	0.173436004	1	0.124996958	0.087379919	1	0.116416108	0.067650059	1
758	0.399996886	0.193181083	1	0.335764114	0.110459742	0	0.357916261	0.0890259	1
759	2.614438113	2.133485345	1	2.289686557	0.984781721	1	1.980097335	0.609185263	1
760	1.055348796	0.783822883	1	1.05711547	0.358746232	1	0.985091637	0.279081588	1
761	0.084505253	0.127151804	1	0.095741377	0.084895866	1	0.093747783	0.064435424	1
762	0.308509287	0.178946488	0	0.397160918	0.11111009	1	0.382977214	0.089517732	1
763	1.769550771	1.375446183	1	1.8139871	0.769375458	1	1.910350268	0.649884619	1
764	0.874123689	0.666358381	1	0.949643819	0.400965054	1	0.981664568	0.315210026	1
765	0.051720973	0.113200975	1	0.082413687	0.078302533	1	0.076186207	0.059299044	1
766	0.432987799	0.201458143	1	0.4140326	0.116216883	1	0.388652637	0.083478999	1
767	2.253604196	1.513682279	1	2.250990771	0.998616369	1	2.150501389	0.715988185	1
768	0.921171975	0.617882045	1	0.945728993	0.348517018	1	0.965993575	0.277345998	1
769	0.06557154	0.123536465	1	0.090905913	0.078593425	1	0.094458135	0.067255667	1
770	0.406248582	0.200111045	1	0.399291186	0.119114256	1	0.409763582	0.088052774	1
771	2.111952062	1.591429654	1	2.234524419	1.079042517	1	2.019542801	0.697950946	1
772	1.030916217	0.821391335	1	1.115530187	0.466855163	1	1.026781116	0.309140169	1
773	0.044114599	0.101447474	1	0.090422652	0.08627799	1	0.081759228	0.058680775	1
774	0.329894771	0.188416981	1	0.395757804	0.11354854	1	0.383965052	0.093302836	1
775	3.37317598	2.953771735	0	2.415848355	1.125039544	1	2.347588472	0.856430583	1
776	1.365836562	0.801804238	0	1.041767688	0.433385847	1	1.099168651	0.37299831	1
777	0.061536808	0.120628668	1	0.08823366	0.084335727	1	0.115040747	0.069935796	1
778	0.364582214	0.197913998	1	0.34042435	0.109624465	0	0.349238207	0.08282998	0
779	2.072985021	1.409324741	1	2.117795032	0.811259541	1	2.065043636	0.597503686	1
780	1.015365142	0.643026536	1	0.972224094	0.345672803	1	1.00081798	0.26248586	1
781	0.109371695	0.149377071	1	0.083329297	0.076684397	1	0.106914795	0.069685653	1
782	0.3870945	0.197693469	1	0.380278962	0.114015368	1	0.39055559	0.090039194	1
783	2.00005953	1.389622243	1	1.930263078	0.770527052	1	1.94031868	0.621128417	1
784	1.184746779	0.831280837	1	1.109101137	0.421822455	1	1.006413844	0.296592509	1
785	0.12280129	0.172063921	1	0.089003102	0.081680942	1	0.089740559	0.063405818	1
786	0.462362081	0.20390023	1	0.385157571	0.114639906	1	0.398303081	0.093695809	1
787	2.101459908	1.984059428	1	1.795504737	0.834237992	1	1.954227259	0.691268981	1
788	0.926649011	0.812491124	1	0.905815175	0.382205415	1	0.920561613	0.278453278	1
789	0.166663299	0.167759757	1	0.131576002	0.096447148	1	0.125398522	0.076356528	1
790	0.382019975	0.189026449	1	0.399997965	0.120437954	1	0.409976009	0.094573434	1
791	1.988619702	1.241276429	1	2.057794125	0.78105069	1	2.175110906	0.686565835	1
792	0.93550944	0.624721778	1	1.02627469	0.425216979	1	1.10365827	0.332654248	1
793	0.080642524	0.140034052	1	0.085558736	0.076030501	1	0.08386809	0.06023789	1
794	0.399998279	0.191487008	1	0.397885506	0.112936585	1	0.400842	0.090241326	1
795	2.20674414	1.256276649	1	2.120857863	0.848431345	1	2.270031372	0.711766339	1
796	0.887914489	0.536872684	1	1.140986343	0.455397494	1	1.158623642	0.364970995	0
797	0.073526556	0.124716321	1	0.103624317	0.087657945	1	0.097176126	0.068658757	1
798	0.336840061	0.188745523	1	0.382141047	0.118862943	1	0.385925766	0.090954325	1
799	2.016947231	1.217752737	1	2.287568437	0.849116155	1	2.221759306	0.706376299	1
800	0.963915257	0.595108274	1	1.087682566	0.392450668	1	1.025269967	0.267010011	1
801	0.108106553	0.140722874	1	0.081629905	0.072127446	1	0.088142985	0.061912479	1
802	0.282607444	0.186870024	0	0.366195286	0.117941791	1	0.363055291	0.089752936	1
803	1.689009577	1.384521707	1	1.871296581	0.800159817	1	1.930451099	0.652959311	1
804	0.924713748	0.795397557	1	0.905835064	0.37597151	1	0.912770361	0.318694378	1
805	0.145450387	0.187168264	1	0.090905418	0.082398797	1	0.091212992	0.063589428	1
806	0.489127949	0.195855074	1	0.436617442	0.111838572	1	0.431287623	0.089478189	1
807	2.111235263	2.224718421	1	2.459851482	1.050242664	0	1.981714232	0.764309634	1
808	1.057115415	0.790480821	1	1.163872023	0.424927687	1	0.9458159	0.308391259	1
809	0.063489097	0.108516738	1	0.091394344	0.085939519	1	0.110386833	0.067843551	1
810	0.38541472	0.20514986	1	0.402824551	0.114807838	1	0.412015331	0.089324438	1
811	2.132036983	1.602214732	1	2.214397278	0.899944019	1	2.21338261	0.707603768	1
812	1.162443019	0.992336573	1	1.171897013	0.514485903	1	1.105252407	0.377093743	1
813	0.034478951	0.092586449	0	0.112817729	0.092033011	1	0.097481562	0.06567493	1
814	0.428569175	0.195249998	1	0.377695889	0.117758153	1	0.388057861	0.093219065	1
815	2.656226459	2.052451222	1	2.055712244	0.947792903	1	1.97590196	0.666429131	1
816	1.011874266	0.732569265	1	0.907723716	0.390111549	1	0.963431894	0.287013423	1
817	0.081963676	0.139299248	1	0.125652108	0.09679975	1	0.127792274	0.074891912	1
818	0.410524045	0.197704204	1	0.394925915	0.11589726	1	0.406519525	0.090018984	1
819	2.76004772	2.094769814	0	2.291633298	1.063680246	1	2.115138221	0.727715951	1
820	1.067837571	0.936273596	1	1.01153869	0.440931205	1	0.992122213	0.327397741	1
821	0.080642524	0.142062867	1	0.083329297	0.07495285	1	0.11002975	0.066887278	1
822	0.399998279	0.197914926	1	0.380278962	0.114691199	1	0.409869512	0.091298262	1
823	2.566064352	2.443609745	1	2.172698342	0.875206902	1	2.058024631	0.713200123	1
824	1.05663402	0.650555585	1	1.050067765	0.371984736	1	0.984868196	0.273213467	1
825	0.111106264	0.167502584	1	0.090905418	0.085380193	1	0.100667462	0.07136831	1
826	0.489358918	0.215308885	1	0.436617442	0.128132371	1	0.429784902	0.09641181	1
827	1.908747545	1.875259886	1	1.658602585	0.687314883	1	1.766333421	0.588024868	1
828	0.993147331	0.675160842	1	1.032562837	0.416158394	1	1.065623783	0.319723277	1
829	0.121209474	0.153846035	1	0.100525677	0.082748747	1	0.100625988	0.06370034	1
830	0.369563319	0.193990262	1	0.395015491	0.119297002	1	0.388886889	0.088090189	1
831	1.890503308	1.314431428	1	1.982851598	0.807432027	1	1.957738821	0.605526583	1
832	1.031059238	0.870858502	1	1.02027437	0.406506542	1	0.987243232	0.293306405	1
833	0.184612393	0.196967089	1	0.122337616	0.097406037	1	0.114283601	0.075408912	1
834	0.397725063	0.209042545	1	0.404330223	0.11552721	1	0.398705462	0.089841724	1
835	2.752597392	2.349398571	0	1.8734662	1.151725634	1	2.034426022	0.908101827	1
836	1.352646678	0.783283454	0	1.069292726	0.486577908	1	1.027947133	0.364708229	1
837	0.087714116	0.145401787	1	0.082868642	0.079702326	1	0.094766575	0.064948602	1
838	0.45262847	0.206828371	1	0.417541137	0.122757457	1	0.411886565	0.090510641	1
839	2.462911566	1.82782698	1	1.95920171	0.863213003	1	2.007210291	0.669017704	1
840	1.203597321	0.785587843	1	1.048934899	0.3983411	1	1.05003205	0.354192305	1
841	0.062497778	0.113284376	1	0.091888029	0.08166293	1	0.117051708	0.073682816	1
842	0.374998518	0.202283259	1	0.406357899	0.111915389	1	0.432254754	0.087612649	1
843	1.915883375	2.547643195	1	2.120054277	1.236689497	1	2.198263379	0.914749535	1
844	1.041001635	0.896061506	1	1.082298421	0.490917898	1	1.074618455	0.366705574	1
845	0.13888672	0.155553846	1	0.095956195	0.083742918	1	0.105916122	0.06302632	1
846	0.311109376	0.189308619	1	0.362986928	0.108782852	1	0.384118187	0.080874507	1
847	2.205425222	1.990178875	1	1.885556608	0.810084514	1	1.970697724	0.652531501	1
848	1.033464714	0.846526129	1	1.009740844	0.373668451	1	0.961840576	0.281386733	1
849	0.073526556	0.125873978	1	0.101600117	0.088178022	1	0.098409453	0.063523783	1
850	0.336840061	0.19148729	1	0.402132462	0.121426918	1	0.39445411	0.090173376	1
851	3.011242943	2.277975487	0	2.616421762	1.084969663	0	2.41894941	0.876578055	0
852	1.093204131	0.711463809	1	1.116302819	0.375394216	1	1.069853094	0.280702441	1
853	0.10525932	0.162237208	1	0.088392853	0.081856002	1	0.108103245	0.071466874	1
854	0.457444481	0.199506687	1	0.419010938	0.118146714	1	0.43589436	0.094891846	1
855	2.050203409	1.508149178	1	2.292323415	1.054795085	1	2.229658969	0.750499079	1
856	1.081374616	0.687920668	1	1.088826542	0.416498763	1	1.035264409	0.304707559	1
857	0.117643508	0.154544706	1	0.135413952	0.099803142	1	0.11400332	0.072649092	1
858	0.347823463	0.195526705	1	0.394158682	0.121538108	1	0.415051654	0.093768329	1
859	1.657940815	1.374511204	1	1.753994904	0.760692467	1	1.938138026	0.649409484	1
860	0.94249343	0.60662077	1	0.933479122	0.314767103	1	1.012499002	0.285537789	1
861	0.07142699	0.120430082	1	0.098443298	0.084226545	1	0.093652546	0.064551161	1
862	0.315788309	0.188404769	1	0.38078134	0.114626834	1	0.360339004	0.082030049	1
863	2.024856167	1.890065934	1	1.916365544	0.986735618	1	1.845880282	0.635326049	1
864	0.946107456	0.787059521	1	0.976432566	0.515148197	1	0.948163621	0.302448439	1
865	0.109087354	0.1619446	1	0.102851801	0.086281622	1	0.079204283	0.061186279	1
866	0.478721324	0.199997979	1	0.443259096	0.111280164	1	0.41386323	0.086617647	1
867	2.518566165	2.778785612	1	2.028535385	0.957194975	1	2.001444226	0.682317848	1
868	1.414302996	1.215745585	0	1.109405779	0.444195177	1	0.95790235	0.278310183	1
869	0.079363126	0.132860404	1	0.103090409	0.082939685	1	0.105260604	0.065905091	1
870	0.389472389	0.200921379	1	0.378569784	0.118260514	1	0.379826556	0.090250226	1
871	1.919061764	1.535241535	1	1.942994023	0.792472935	1	2.044356361	0.643251549	1
872	0.858713919	0.516691266	1	0.92956384	0.332559776	1	0.908298634	0.267352641	1
873	0.046871634	0.10525932	1	0.077717021	0.072673712	1	0.075231706	0.057448502	1
874	0.371131799	0.192152608	1	0.375436439	0.111769974	1	0.38024982	0.086540384	1
875	1.900295279	1.556560542	1	2.125488242	0.934865435	1	2.189249495	0.784428874	1
876	0.903110236	0.655855604	1	1.039891166	0.463001341	1	1.016143768	0.318051862	1
877	0.072721434	0.125613552	1	0.068417898	0.073609349	1	0.073715996	0.059558396	1
878	0.468746655	0.191917084	1	0.383273173	0.116605301	1	0.394128702	0.088922761	1
879	2.519224291	1.914660659	1	2.217982985	0.95248794	1	2.10332573	0.724840312	1
880	1.238872488	0.707893638	1	1.027309651	0.343486822	1	1.079612185	0.309789847	1
881	0.032782832	0.083328619	0	0.082413687	0.079775526	1	0.087944147	0.070326163	1
882	0.39795666	0.188721352	1	0.4140326	0.120521771	1	0.408031402	0.099733944	1
883	1.972891806	1.603270313	1	2.117943713	0.974561582	1	1.939107257	0.653770203	1
884	0.839713902	0.611487072	1	0.95323661	0.389063663	1	0.880918676	0.254046112	1
885	0.142851353	0.190346718	1	0.12280129	0.100984894	1	0.099334856	0.069409321	1
886	0.478257346	0.202864349	1	0.462362081	0.121429119	0	0.421274737	0.093106375	1
887	2.037898508	1.570314263	1	1.956892781	0.902264101	1	2.000734201	0.678105545	1
888	1.075247522	0.98216291	1	0.988319698	0.365757666	1	1.021906471	0.276692412	1
889	0.135588632	0.178066907	1	0.089003102	0.077641448	1	0.070965736	0.057219969	1
890	0.445649231	0.205964834	1	0.385157571	0.115334978	1	0.397488239	0.088195263	1
891	2.672166084	2.450846357	1	1.958272381	0.8291707	1	1.915858171	0.574796744	1
892	1.250051861	0.915798451	1	1.053165383	0.404687806	1	0.99662394	0.293185248	1
893	0.092303714	0.153693699	1	0.09782122	0.086393791	1	0.092100439	0.065743231	1
894	0.372337675	0.197913998	1	0.411344342	0.11785716	1	0.41525113	0.090068952	1
895	2.08431456	1.864870075	1	1.982275891	0.873577598	1	2.041281117	0.668790392	1
896	0.949447428	0.5926198	1	1.012088534	0.361456748	1	0.99670367	0.271739441	1
897	0.119401039	0.1538445	1	0.121050345	0.090734971	1	0.120911074	0.073692981	1
898	0.358694235	0.186858946	1	0.397110345	0.120463748	1	0.419003863	0.097503346	1
899	1.761020506	1.194640281	1	1.668247265	0.735177556	1	1.858852974	0.654927104	1
900	1.068533986	0.600448825	1	0.910832683	0.375064566	1	0.934682133	0.301618514	1
901	0.086953286	0.125272412	1	0.07142652	0.072107888	1	0.086952502	0.062535079	1
902	0.329784859	0.191994786	1	0.363634958	0.114583027	1	0.377115902	0.091229789	1
903	2.514878118	1.579398583	1	2.263419787	0.860839137	1	1.972443039	0.629316776	1
904	1.312382973	0.733038761	0	1.068397553	0.395323675	1	1.005258142	0.293041012	1
905	0.051720973	0.118640949	1	0.071035634	0.074267292	1	0.078685285	0.059890763	1
906	0.432987799	0.198617093	1	0.407663836	0.111535464	1	0.40966179	0.091090029	1
907	2.198381787	1.53920698	1	2.106150248	0.939718947	1	1.990796284	0.668835425	1
908	1.099042181	0.674660616	1	1.086421887	0.386047891	1	1.059194107	0.318933747	1
909	0.112900566	0.169791068	1	0.106737018	0.088552227	1	0.109674963	0.071244595	1
910	0.408600377	0.202357806	1	0.434160816	0.107543598	1	0.407723688	0.086486227	1
911	2.637001966	1.954302134	0	2.477389001	1.109860172	0	2.55637442	0.956208775	0
912	1.267771507	0.659166989	0	1.117480666	0.44828733	1	1.171013768	0.364202586	0
913	0.062497778	0.113755207	1	0.078121494	0.077041739	1	0.076186207	0.059645689	1
914	0.374998518	0.197915403	1	0.378945007	0.114255482	1	0.388652637	0.089294149	1
915	2.492592765	1.766643671	1	2.208067644	0.974847611	1	1.949495213	0.644087754	1
916	1.250449763	0.901168072	1	1.099383049	0.4173762	1	0.959514444	0.27393029	1
917	0.166663186	0.190757852	1	0.129939458	0.101381994	1	0.112578791	0.071592331	1
918	0.444442124	0.19539822	1	0.444040737	0.119673313	1	0.424890118	0.090537556	1
919	2.544133286	2.664815238	1	2.203119318	0.896710941	1	2.220638545	0.690220899	1
920	1.378809861	1.093398362	0	1.097779239	0.484733151	1	1.104065666	0.338668193	1
921	0.098358247	0.152395696	1	0.112297065	0.092862623	1	0.119871635	0.073993232	1
922	0.414892054	0.198609233	1	0.405016312	0.116532307	1	0.396102399	0.087533461	1
923	2.50641406	1.662512492	1	2.132713999	0.835201897	1	2.109677509	0.633748438	1
924	1.084498514	0.54578167	1	1.000194874	0.293851449	1	0.983507915	0.258618111	1
925	0.095235102	0.154763802	1	0.098955792	0.081744409	1	0.101849632	0.065235219	1
926	0.393615015	0.20526175	1	0.384339901	0.112759249	1	0.376872122	0.091539703	1
927	2.610104273	1.903165104	1	2.744876242	1.163633912	0	2.460907185	0.920551914	0
928	1.048719991	0.625627361	1	1.264507982	0.459685009	0	1.157961806	0.357350744	1
929	0.121209474	0.15954392	1	0.103090409	0.087247137	1	0.095843276	0.067656288	1
930	0.369563319	0.200641725	1	0.378569784	0.113354191	1	0.397870097	0.08665981	1
931	2.211857728	1.719172411	1	2.122489049	0.905588335	1	1.872530858	0.608874946	1
932	0.88692357	0.651643282	1	0.987266477	0.356111574	1	0.965094133	0.285704123	1
933	0.067792622	0.12043826	1	0.111699963	0.093330661	1	0.088325828	0.063513341	1
934	0.427080882	0.189037314	1	0.401432233	0.117440358	1	0.387710355	0.090562128	1
935	2.549639934	1.519527814	0	2.385831125	1.242115236	1	2.149026024	0.814262301	1
936	0.925319021	0.533335388	1	0.962540375	0.394079786	1	0.965832594	0.290063884	1
937	0.06557154	0.118626051	1	0.104290683	0.094492161	1	0.105629724	0.07220338	1
938	0.406248582	0.206950837	1	0.484096754	0.117588519	0	0.459572004	0.091542775	0
939	2.132095514	2.372629639	1	2.043771998	1.114655179	1	1.934841779	0.778344175	1
940	1.105578488	0.878567273	1	0.988416585	0.391672468	1	0.937045381	0.316724018	1
941	0.127267377	0.177231489	1	0.132178432	0.106949497	1	0.115507488	0.080256201	1
942	0.483867804	0.211108238	1	0.454870207	0.119521202	1	0.423653267	0.090657819	1
943	1.965386685	1.946460396	1	1.912328769	0.989531915	1	2.048743978	0.730878196	1
944	0.868717623	0.582273589	1	0.913267161	0.430705383	1	1.000603393	0.347248197	1
945	0.131142287	0.179507012	1	0.11827654	0.097179396	1	0.118968136	0.071677358	1
946	0.42390956	0.188403675	1	0.410069915	0.118908288	1	0.408205378	0.091294426	1
947	1.887412696	1.449361677	1	1.836140899	0.81535793	1	1.978762824	0.706099231	1
948	1.096758133	0.804415876	1	1.130705439	0.421933146	1	1.051922441	0.307460312	1
949	0.098358247	0.139617157	1	0.090906113	0.079101577	1	0.094634567	0.062691324	1
950	0.414892054	0.199461542	1	0.361700036	0.105670522	1	0.38935991	0.084351968	1
951	2.109860089	2.316857283	1	2.205854232	0.977869691	1	2.080422961	0.687933236	1
952	1.142488944	0.843630929	1	1.10703373	0.401610011	1	1.022811738	0.292993176	1
953	0.117643508	0.153125695	1	0.105816204	0.086367118	1	0.119871635	0.07045224	1
954	0.347823463	0.195650796	1	0.396425937	0.11505818	1	0.396102399	0.09007632	1
955	2.515505437	2.753705731	1	2.365939937	1.059291181	1	2.371813159	0.710047772	0
956	1.015127241	0.651834151	1	0.977707086	0.354785069	1	1.040426684	0.270849338	1
957	0.124997889	0.162265917	1	0.097292875	0.087657054	1	0.089502284	0.06280598	1
958	0.391302879	0.193546357	1	0.407798517	0.123267995	1	0.373670361	0.084057225	1
959	2.602964047	1.881421411	1	2.068541375	0.909731023	1	2.05926278	0.689348661	1
960	1.109420393	0.749314677	1	1.058654562	0.41855456	1	1.025890896	0.290515587	1
961	0.08823366	0.134763825	1	0.121824483	0.095547503	1	0.133124739	0.077038851	1
962	0.34042435	0.195393086	1	0.373186316	0.118135389	1	0.387306982	0.089945446	1
963	2.625191692	1.54705897	0	2.365687323	1.10067522	1	2.258079118	0.817362212	1
964	1.220757372	0.720604663	1	1.13694907	0.415063262	1	1.076077314	0.330513631	1
965	0.089550024	0.13271602	1	0.092781697	0.083214713	1	0.102481966	0.066296693	1
966	0.351062251	0.195168197	1	0.375885281	0.115241523	1	0.381154589	0.086633936	1
967	1.887244202	1.667068264	1	1.775502653	0.916006514	1	1.889292784	0.674294542	1
968	1.069052603	0.712036305	1	0.967686149	0.37865429	1	1.003782948	0.28143856	1
969	0.060602847	0.114871752	1	0.082470891	0.078298666	1	0.082566035	0.061827923	1
970	0.354164457	0.191195304	1	0.373237158	0.114415556	1	0.365748612	0.09166594	1
971	2.113534151	1.588338273	1	2.060700281	0.883412663	1	2.222860157	0.719680499	1
972	1.178094361	0.864597742	1	1.100431229	0.381879557	1	1.137052861	0.314344637	0
973	0.101690521	0.155240956	1	0.093920086	0.081941109	1	0.090905259	0.06131243	1
974	0.436167454	0.198033315	1	0.420493059	0.120148581	1	0.406777161	0.095822067	1
975	1.639683015	1.390192913	1	1.889060878	0.858462547	1	1.997116925	0.667243621	1
976	0.681439179	0.396364824	0	0.816304962	0.311218048	1	0.906218978	0.267579055	1
977	0.129028357	0.168614167	1	0.095474301	0.081407858	1	0.093747783	0.064887986	1
978	0.413040849	0.202632023	1	0.35942842	0.111710487	1	0.382977214	0.086584622	1
979	2.271745197	1.915402334	1	2.153709444	0.934909933	1	1.957859543	0.625133869	1
980	0.934406714	0.772073088	1	0.942675182	0.332072259	1	0.944243853	0.277464213	1
981	0.046871634	0.104474327	1	0.072536109	0.068197903	1	0.099376569	0.065663833	1
982	0.371131799	0.206704548	1	0.374124017	0.116425843	1	0.380340289	0.087076646	1
983	2.911766866	2.153315974	0	1.792370369	1.110693379	1	1.807779433	0.843457312	1
984	1.317060572	0.960789831	0	0.975034582	0.403886905	1	0.945847673	0.289432669	1
985	0.140621932	0.162517731	1	0.08629155	0.077298203	1	0.095677126	0.06379718	1
986	0.395602238	0.203295792	1	0.363955602	0.112675613	1	0.375265222	0.087266323	1
987	3.464614435	2.911672355	0	2.279711262	1.098255993	1	2.231224171	0.771960559	1
988	1.26873279	1.073292935	1	1.041147124	0.420382569	1	1.048659612	0.31570448	1
989	0.074070206	0.127619381	1	0.091888029	0.082680698	1	0.088520396	0.064029856	1
990	0.479164491	0.199493366	1	0.406357899	0.110573076	1	0.412259452	0.091112254	1
991	1.74165182	1.301881018	1	1.725431413	0.763780064	1	1.795040151	0.657706901	1
992	1.000691173	0.656706009	1	0.907976561	0.374967923	1	0.978047712	0.320834482	1
993	0.099996736	0.156659524	1	0.090905913	0.084373295	1	0.085522232	0.061089857	1
994	0.425529832	0.195650296	1	0.399291186	0.110319349	1	0.413499491	0.086970993	1
995	1.876074773	1.489936544	1	2.142428728	0.825430317	1	1.978796398	0.596480224	1
996	1.092582966	0.858051634	1	1.122540014	0.425631361	1	1.011655848	0.286315409	1
997	0.067792622	0.122057433	1	0.10270045	0.087935264	1	0.096770178	0.062683697	1
998	0.427080882	0.205162025	1	0.409251186	0.117111299	1	0.404252671	0.092474194	1
999	1.849509318	1.492698899	1	2.107646867	0.83417345	1	2.017420764	0.700168284	1
1000	1.014563557	0.719277005	1	1.029587574	0.412994427	1	1.005684801	0.317763656	1
1001	0.106058806	0.146735589	1	0.10552365	0.085891091	1	0.112146171	0.071776114	1
1002	0.365590121	0.191874736	1	0.362004324	0.10939631	1	0.385773536	0.086616073	1
1003	2.727005842	2.196075906	1	2.435322974	1.067015128	1	2.170773013	0.841358972	1
1004	1.31111068	1.010727289	1	1.180046145	0.465587202	1	1.122011919	0.359223029	1
1005	0.160709854	0.198890071	1	0.119561509	0.092035348	1	0.106662828	0.070484642	1
1006	0.483513756	0.20308221	1	0.417263733	0.116714246	1	0.427347967	0.092181914	1
1007	2.319649309	2.025885575	1	2.65388922	1.062545373	0	2.48884081	0.746495781	0
1008	1.144385049	0.692393153	1	1.202543889	0.41447056	0	1.122530837	0.29705397	1
1009	0.031743655	0.084742888	0	0.075266547	0.075834083	1	0.109322449	0.069840201	1
1010	0.377549492	0.191397601	1	0.398599922	0.113292652	1	0.405577858	0.091789777	1
1011	1.679973035	1.475870889	1	1.813615091	0.76660823	1	1.948409067	0.653030002	1
1012	0.91928633	0.576448386	1	0.978823355	0.362088731	1	1.013218525	0.297990147	1
1013	0.160709854	0.193970787	1	0.154252591	0.103464725	0	0.138797835	0.079794503	0
1014	0.483513756	0.207442127	1	0.41328224	0.121933271	1	0.401313407	0.088300157	1
1015	2.358548138	1.888147522	1	2.072272183	0.960472164	1	1.947904268	0.683565993	1
1016	1.312516888	1.293534005	1	1.162417439	0.474384173	1	1.054494484	0.351246793	1
1017	0.098358247	0.152560484	1	0.103445452	0.096789826	1	0.088733665	0.066755897	1
1018	0.414892054	0.199671815	1	0.446806768	0.115787598	1	0.436706675	0.086799037	1
1019	2.183863696	1.750788405	1	2.191594535	0.946894024	1	2.196900065	0.7637939	1
1020	1.029986316	0.687280476	1	0.976426009	0.370474453	1	1.042486871	0.290583677	1
1021	0.072461635	0.130667426	1	0.082048253	0.073842653	1	0.07348059	0.059309419	1
1022	0.32631424	0.19395203	1	0.36971623	0.114131705	1	0.392032337	0.089807048	1
1023	2.097087829	1.289918051	1	1.950891619	0.843543079	1	2.14362604	0.738334383	1
1024	0.957428001	0.741899687	1	0.929976119	0.365354897	1	1.034412705	0.321106488	1
1025	0.158727386	0.182303043	1	0.098955792	0.088089072	1	0.089779165	0.063745287	1
1026	0.411109171	0.204653906	1	0.384339901	0.110429834	1	0.375793355	0.085097016	1
1027	1.637164227	1.158682993	1	2.047180883	0.783737007	1	1.982074283	0.611752358	1
1028	0.927910621	0.729055914	1	1.024106471	0.363748903	1	0.961765992	0.270573126	1
1029	0.083328619	0.146683904	1	0.088081162	0.077215164	1	0.085440846	0.059602907	1
1030	0.421049654	0.204504218	1	0.378090686	0.109540126	1	0.389004878	0.092825809	1
1031	2.457602714	1.663395385	1	2.171659458	0.853877967	1	2.100832941	0.693621252	1
1032	1.42961319	0.885088967	0	1.144114428	0.404976765	1	1.092287919	0.30414479	1
1033	0.075755623	0.132016632	1	0.117018807	0.094042257	1	0.131828842	0.073292772	1
1034	0.35789338	0.193025351	1	0.402876028	0.123026501	1	0.411762026	0.091110777	1
1035	2.393424828	1.929722359	1	2.176930421	1.268463646	1	2.057973797	0.762302515	1
1036	0.999903359	0.745705767	1	0.94803936	0.365070492	1	0.97104649	0.27842515	1
1037	0.099996736	0.147770327	1	0.095741377	0.083517411	1	0.090906924	0.064682522	1
1038	0.425529832	0.20079323	1	0.397160918	0.111686944	1	0.38428728	0.088031558	1
1039	1.74838284	1.569965183	1	1.78440575	0.767241498	1	1.854273667	0.588648188	1
1040	0.91398183	0.715829694	1	0.839550211	0.333982518	1	0.915788995	0.28011041	1
1041	0.063489097	0.118626051	1	0.054641073	0.06616346	0	0.090319171	0.06714952	1
1042	0.38541472	0.195547951	1	0.403445918	0.117257801	1	0.402540134	0.087563294	1
1043	2.405524256	2.190939411	1	2.40121535	1.08718009	1	2.383127065	0.806890816	0
1044	0.991699393	0.587910067	1	1.094303813	0.376217202	1	1.134524938	0.294263456	0
1045	0.067792622	0.122777562	1	0.084208481	0.080476785	1	0.085242047	0.060888942	1
1046	0.427080882	0.195985676	1	0.387322575	0.115715072	1	0.411389925	0.088229683	1
1047	1.690228453	1.375232402	1	1.959219804	0.805102155	1	2.051645414	0.660274542	1
1048	0.912792876	0.645391494	1	0.91147945	0.375729699	1	0.967858301	0.305040547	1
1049	0.104474327	0.139459603	1	0.100525677	0.08556383	1	0.079265892	0.05733885	1
1050	0.354836343	0.183071503	1	0.395015491	0.111698011	1	0.362867537	0.080168324	1
1051	3.055626328	2.537127099	0	2.258909303	1.042954128	1	2.076830331	0.682137565	1
1052	1.246754958	0.779977151	1	1.203505739	0.414190141	0	1.15326766	0.306847229	0
1053	0.08823366	0.143039142	1	0.091786063	0.077519949	1	0.089227097	0.060506662	1
1054	0.34042435	0.192246438	1	0.33095984	0.114825777	0	0.37154736	0.089869594	1
1055	2.529825336	1.37423147	0	2.025139277	0.706375547	1	2.219014181	0.654540871	1
1056	1.140289891	0.645764247	1	0.988026563	0.395586505	1	1.060313623	0.332959944	1
1057	0.066663675	0.127228299	1	0.097434024	0.079785929	1	0.101583786	0.065513453	1
1058	0.416664797	0.191488512	1	0.37366418	0.109114735	1	0.395296779	0.090403388	1
1059	2.322630758	1.817587982	1	2.0270163	0.938038197	1	1.948959774	0.705763286	1
1060	1.28744479	0.998748218	1	1.02917979	0.459089913	1	0.98434285	0.314252384	1
1061	0.078426465	0.136300937	1	0.113510568	0.091007539	1	0.102889451	0.068301645	1
1062	0.510414059	0.202360233	0	0.412184427	0.114687097	1	0.403843203	0.086247825	1
1063	2.269887822	1.78790182	1	1.946096713	0.971801804	1	1.956208316	0.684424394	1
1064	1.183397131	1.006760972	1	0.984693046	0.424325155	1	1.013825685	0.297657318	1
1065	0.074625424	0.132351954	1	0.088539739	0.078252522	1	0.092060735	0.065500449	1
1066	0.347367404	0.188227253	1	0.381624134	0.108703819	1	0.392779473	0.083922042	1
1067	2.565346889	2.089007064	1	2.452385552	1.355026578	1	2.315522136	0.893886536	1
1068	1.071104465	0.804575657	1	0.988542762	0.418791833	1	1.025274029	0.332973935	1
1069	0.150939104	0.183669261	1	0.129028357	0.096998898	1	0.115621153	0.071506777	1
1070	0.510867092	0.20664981	0	0.413040849	0.11402241	1	0.38876624	0.08954568	1
1071	1.894198325	1.556946216	1	2.133083333	0.916664936	1	2.118465018	0.673212155	1
1072	1.064320672	0.866212682	1	1.002139028	0.388607051	1	1.042855139	0.302513414	1
1073	0.099996736	0.149997227	1	0.068566614	0.074863288	1	0.100691508	0.070877981	1
1074	0.425529832	0.204299054	1	0.434024852	0.107353352	1	0.450104362	0.083185902	0
1075	2.278712819	1.80349658	1	2.075081894	1.059774457	1	1.96763522	0.686208	1
1076	1.189527277	0.797639811	1	1.004048595	0.382553959	1	1.024509958	0.302363226	1
1077	0.123073348	0.168595526	1	0.093747783	0.081863351	1	0.098763385	0.066889577	1
1078	0.380432257	0.199997976	1	0.382977214	0.115257372	1	0.376066959	0.088424781	1
1079	1.630317875	1.087251175	1	2.034120638	0.789128082	1	2.086903326	0.654944747	1
1080	0.818243126	0.594699787	1	1.023433452	0.401065441	1	1.072367444	0.342503238	1
1081	0.081963676	0.141781013	1	0.103624317	0.093162091	1	0.105427037	0.068631603	1
1082	0.410524045	0.201692802	1	0.382141047	0.114543996	1	0.400425401	0.085145991	1
1083	1.960616747	1.504559499	1	1.916021983	0.880829226	1	1.946371907	0.642384198	1
1084	1.110352513	0.827704092	1	1.058692564	0.428827703	1	1.02789964	0.301060578	1
1085	0.063489097	0.112490016	1	0.057892449	0.063425179	0	0.085171438	0.058312514	1
1086	0.38541472	0.197693469	1	0.380621333	0.107495373	1	0.386890795	0.08594486	1
1087	2.48564268	1.64027445	1	2.719820713	1.11502626	0	2.616989775	0.897040031	0
1088	1.492007325	0.990715823	0	1.267586626	0.503763736	0	1.233149535	0.378886285	0
1089	0.064512194	0.116967751	1	0.069514532	0.076226952	1	0.08408197	0.058590312	1
1090	0.395830792	0.195875022	1	0.393725497	0.108815679	1	0.353812068	0.083997697	0
1091	1.911687873	1.201264166	1	1.751828036	0.683071	1	1.778892147	0.572632749	1
1092	1.193959343	0.848730603	1	0.919048577	0.338116529	1	0.947631653	0.263207207	1
1093	0.090906113	0.134080682	1	0.100525677	0.085905437	1	0.091498966	0.065510493	1
1094	0.361700036	0.210018924	1	0.395015491	0.114365046	1	0.41101416	0.092645871	1
1095	2.258856529	1.649388278	1	2.054018567	0.94170636	1	2.066323419	0.666734564	1
1096	1.098160811	0.667754741	1	0.999053836	0.409440536	1	1.036891608	0.320687957	1
1097	0.066663675	0.123308917	1	0.114127175	0.092389022	1	0.125802831	0.076518287	1
1098	0.416664797	0.213272651	1	0.41576846	0.123259277	1	0.412145071	0.09610132	1
1099	1.535830116	1.421621496	1	1.717689416	0.765282311	1	1.781191108	0.577573401	1
1100	0.829753651	0.549841616	1	0.945316172	0.354121872	1	0.952813321	0.27497883	1
1101	0.116661813	0.172456837	1	0.113398984	0.090936291	1	0.110776801	0.067574189	1
1102	0.430104395	0.199997525	1	0.381292816	0.111078719	1	0.358530133	0.088071549	1
1103	1.906726974	1.784457161	1	1.895293698	0.845424751	1	1.819897596	0.591258474	1
1104	0.843731574	0.853604861	1	0.884465968	0.402328226	1	0.92429054	0.321402292	1
1105	0.126981248	0.160494916	1	0.117018807	0.092196173	1	0.104097566	0.067686818	1
1106	0.402171942	0.197914926	1	0.402876028	0.11303191	1	0.391860661	0.080672894	1
1107	2.082709001	1.468856836	1	1.930562223	0.803396603	1	2.22563216	0.711787114	1
1108	0.830169445	0.600029603	1	0.935655652	0.36385102	1	1.043199055	0.322683758	1
1109	0.111106677	0.161883866	1	0.078121494	0.07466063	1	0.081430078	0.060674572	1
1110	0.397846459	0.204186242	1	0.378945007	0.111259006	1	0.406313755	0.088466113	1
1111	2.501889267	2.172844113	1	2.154617583	1.014617366	1	1.945110238	0.682564335	1
1112	1.177887925	0.727588711	1	1.103916557	0.432215092	1	1.003751739	0.281827978	1
1113	0.045452623	0.098358247	0	0.083328619	0.080257302	1	0.107489131	0.069777567	1
1114	0.350514156	0.189124747	1	0.421049654	0.11789003	1	0.413274439	0.093093675	1
1115	3.286354225	2.578711841	0	1.952322461	0.934718422	1	1.894533311	0.684352282	1
1116	1.32713163	0.79356021	0	0.989875841	0.345608783	1	0.987597139	0.273999126	1
1117	0.070421373	0.124602168	1	0.071064133	0.074700756	1	0.080492142	0.058151405	1
1118	0.305262289	0.185191666	0	0.360138581	0.114105933	1	0.373415531	0.08841416	1
1119	1.671665326	1.366443592	1	1.812567573	0.753352822	1	1.817888816	0.578676669	1
1120	0.771680992	0.575682497	1	0.826742547	0.324145663	1	0.874217683	0.264291972	1
1121	0.144925359	0.166803328	1	0.093747783	0.085385862	1	0.116126155	0.075373618	1
1122	0.344442775	0.203236532	1	0.382977214	0.116191218	1	0.409480836	0.088004678	1
1123	2.565827809	1.907876222	1	1.905573811	0.865791184	1	1.85690235	0.655920589	1
1124	1.471342911	1.035852934	0	1.052283928	0.45211327	1	0.991977454	0.31598913	1
1125	0.068960232	0.129827332	1	0.105551818	0.090685224	1	0.103221103	0.068421394	1
1126	0.437496807	0.199345751	1	0.427043869	0.123666691	1	0.40597979	0.087695295	1
1127	2.226564454	2.162975852	1	2.084531395	0.99082211	1	2.25453703	0.716868067	1
1128	1.08405409	0.936896619	1	1.191998694	0.497726348	1	1.231121787	0.37354852	0
1129	0.099996736	0.1421028	1	0.093747783	0.084359349	1	0.104935868	0.070553981	1
1130	0.425529832	0.194514281	1	0.382977214	0.11578866	1	0.377680732	0.087851071	1
1131	2.163978838	1.605338033	1	2.140720799	0.878510166	1	2.223458785	0.700251785	1
1132	1.212059491	0.923528921	1	1.256303685	0.429516989	0	1.18141839	0.325122352	0
1133	0.084742888	0.143170577	1	0.112900566	0.097240838	1	0.11326578	0.073875038	1
1134	0.431577162	0.203506001	1	0.408600377	0.11392121	1	0.410750809	0.092230042	1
1135	2.094464636	1.653063168	1	2.134555632	0.849565413	1	2.066321287	0.633581511	1
1136	1.06558872	0.591966471	1	1.151468918	0.48665519	1	1.061262944	0.316761663	1
1137	0.12280129	0.166085612	1	0.094968928	0.0896802	1	0.081165863	0.061759072	1
1138	0.462362081	0.201754126	1	0.427559852	0.112693409	1	0.404208602	0.089910223	1
1139	2.211220704	1.662442297	1	2.323340492	1.010646931	1	2.391198112	0.79989383	0
1140	1.008849205	0.812015999	1	1.114007602	0.415681341	1	1.104174107	0.311827082	1
1141	0.047617283	0.106058806	1	0.083329297	0.079312629	1	0.101262509	0.066523151	1
1142	0.381442153	0.196187541	1	0.380278962	0.110120141	1	0.393160156	0.094136731	1
1143	2.490017642	2.019520826	1	2.298343423	1.059705634	1	2.23885566	0.73542349	1
1144	1.309886068	0.904537078	0	1.176638221	0.455244575	1	1.200188578	0.347930952	0
1145	0.137927935	0.174960921	1	0.120685416	0.102595371	1	0.122918263	0.073484287	1
1146	0.456519785	0.210731359	1	0.45161026	0.119977005	1	0.429802154	0.090022323	1
1147	2.199686573	1.567221798	1	1.924104927	0.84852832	1	1.856364052	0.591831794	1
1148	0.902493739	0.691572842	1	1.07191417	0.472877437	1	0.998391376	0.291418853	1
1149	0.101690521	0.152868738	1	0.108105528	0.091126436	1	0.101583786	0.07118479	1
1150	0.436167454	0.206184201	1	0.410712581	0.115449081	1	0.395296779	0.089869695	1
1151	1.940511888	1.36927113	1	1.669074153	0.661404955	1	1.745751483	0.587567026	1
1152	1.106302496	0.82825381	1	0.968023448	0.363563758	1	0.976417953	0.286126625	1
1153	0.089550024	0.1323504	1	0.124375903	0.089252635	1	0.099413204	0.061836685	1
1154	0.351062251	0.199997487	1	0.359998387	0.111223909	1	0.339054326	0.088513206	0
1155	2.016652118	1.801160203	1	1.964072921	0.815128855	1	2.007194269	0.659111933	1
1156	1.187205279	0.775027392	1	1.020811491	0.384091747	1	1.034536278	0.300941939	1
1157	0.145158658	0.178392257	1	0.135588632	0.100053307	1	0.127087221	0.072183273	1
1158	0.417580624	0.205024704	1	0.445649231	0.118168084	1	0.435062941	0.090659144	1
1159	2.054952605	1.443922108	1	2.244720562	0.96169416	1	2.332647725	0.73390343	0
1160	1.117949551	0.782652988	1	1.157005602	0.40920989	1	1.07878718	0.307315063	1
1161	0.0535659	0.120685416	1	0.058818028	0.070226927	0	0.07533985	0.059751107	1
1162	0.453605056	0.193875304	1	0.448272637	0.114862391	1	0.435144846	0.086398348	1
1163	1.866089421	1.349965274	1	1.786501846	0.810419652	1	1.84759433	0.597004685	1
1164	0.837981081	0.540678916	1	0.977028962	0.388282583	1	1.007573824	0.29464788	1
1165	0.096770178	0.140663639	1	0.126313191	0.095084705	1	0.121307273	0.073940503	1
1166	0.404252671	0.204077988	1	0.398548936	0.119258385	1	0.421163538	0.09152223	1
1167	2.374863104	1.956177246	1	2.149082182	0.994047261	1	2.269265731	0.802802726	1
1168	0.837916979	0.579132658	1	0.944141612	0.346640402	1	1.01589951	0.290845991	1
1169	0.153842924	0.173075587	1	0.118640949	0.097487429	1	0.113010501	0.076004255	1
1170	0.388886556	0.201399699	1	0.440858236	0.113841399	1	0.445394146	0.091558631	0
1171	2.001207832	2.137914988	1	1.971999029	0.920799439	1	2.026486364	0.787663926	1
1172	1.257281295	1.005077291	1	1.003943974	0.48296786	1	1.018786947	0.358951333	1
1173	0.052627385	0.12280129	1	0.090422652	0.08702921	1	0.099355103	0.067501282	1
1174	0.443296504	0.197065612	1	0.395757804	0.120790021	1	0.400850303	0.08710989	1
1175	2.552548988	2.188096144	1	2.198966746	0.968013016	1	2.116076388	0.673075113	1
1176	1.20955055	0.809967821	1	1.093349321	0.37732603	1	1.046072762	0.279247811	1
1177	0.048384742	0.106058806	1	0.088392853	0.081903611	1	0.084139343	0.061381667	1
1178	0.391751072	0.201134533	1	0.419010938	0.111981528	1	0.402951597	0.086644686	1
1179	1.820865373	1.490002536	1	2.121842466	0.910533242	1	2.03608118	0.70834399	1
1180	0.976840322	0.506216603	1	1.105263962	0.407994567	1	1.071769274	0.367969816	1
1181	0.086203026	0.146074759	1	0.10525932	0.087708771	1	0.094911529	0.065941308	1
1182	0.4421029	0.20630151	1	0.457444481	0.116758273	0	0.434319706	0.091228464	1
1183	2.093282243	1.631272097	1	2.195993224	0.895487987	1	2.152490536	0.683504925	1
1184	0.870823427	0.577539293	1	1.085521375	0.421454741	1	1.016474244	0.27605099	1
1185	0.076920451	0.132757307	1	0.090905913	0.080384649	1	0.100310708	0.064714642	1
1186	0.368419256	0.192152608	1	0.399291186	0.111109989	1	0.386750247	0.085342493	1
1187	1.773825527	1.218076277	1	1.840313029	0.825806122	1	1.928459299	0.668248004	1
1188	0.909434777	0.792619144	1	0.953834595	0.402328979	1	0.988787719	0.309458686	1
1189	0.117643508	0.155221111	1	0.104708836	0.088407729	1	0.10509151	0.068164979	1
1190	0.347823463	0.191811141	1	0.389283528	0.112316869	1	0.398284227	0.090681977	1
1191	2.530839661	1.951031191	1	2.08744773	0.847624683	1	2.129765717	0.629343451	1
1192	0.997350564	0.72230397	1	1.028109171	0.39679273	1	1.083490989	0.320472249	1
1193	0.118640949	0.160738339	1	0.124997889	0.099209957	1	0.105427037	0.068103196	1
1194	0.440858236	0.192753817	1	0.391302879	0.111572665	1	0.400425401	0.089478269	1
1195	3.067024738	2.437392636	0	2.263046705	1.259836894	1	2.353776309	0.91235269	1
1196	1.197439297	0.683118058	1	1.105355515	0.468886041	1	1.107379275	0.33186825	1
1197	0.070172164	0.137450894	1	0.100555053	0.086669074	1	0.087407697	0.066336914	1
1198	0.447914723	0.198352359	1	0.429075725	0.117174001	1	0.450523371	0.091817078	0
1199	2.505003636	2.323070147	1	2.115261384	0.936017354	1	1.932997949	0.632093021	1
1200	1.419686619	1.034673686	0	1.156575289	0.410598705	1	1.028326011	0.287722114	1
1201	0.064512194	0.116438382	1	0.09238705	0.083353184	1	0.095538225	0.064167219	1
1202	0.395830792	0.196971813	1	0.409891227	0.11330909	1	0.395742559	0.085994479	1
1203	1.85317062	1.042395959	1	2.19099118	0.882536777	1	2.112669008	0.693598166	1
1204	1.115570559	0.671804206	1	1.085765843	0.398166093	1	1.04574328	0.289754646	1
1205	0.103445452	0.152541752	1	0.088886429	0.081148797	1	0.107489131	0.073009253	1
1206	0.446806768	0.204257352	1	0.422533652	0.117551337	1	0.413274439	0.092786147	1
1207	2.820502494	4.184067137	1	2.48728333	1.290056365	0	2.247577396	0.913357334	1
1208	1.277108125	1.268577928	1	1.141526524	0.50349811	1	1.083909516	0.371410031	1
1209	0.081963676	0.141224046	1	0.106596989	0.084667682	1	0.103341697	0.067752686	1
1210	0.410524045	0.208332339	1	0.369174218	0.109780552	1	0.366951542	0.088434508	1
1211	1.891842944	1.34731508	1	1.939677818	0.738909044	1	1.885721318	0.530781715	1
1212	0.948013106	0.607772392	1	0.996147252	0.416079999	1	0.995964461	0.299933938	1
1213	0.06557154	0.12189176	1	0.098358247	0.086957061	1	0.086813765	0.062252673	1
1214	0.406248582	0.200924991	1	0.414892054	0.112117159	1	0.399575224	0.08390208	1
1215	2.139385867	1.610968407	1	2.264696977	0.982600412	1	2.386504723	0.762009164	0
1216	0.981507713	0.703616535	1	0.994186997	0.385675349	1	1.090154655	0.317779874	1
1217	0.161286531	0.182333162	1	0.14053796	0.101910441	1	0.118028893	0.073661854	1
1218	0.422219611	0.202243997	1	0.419706287	0.128400441	1	0.420256061	0.095709667	1
1219	2.083730259	1.782346655	1	2.127091351	0.866990499	1	2.05853417	0.599503536	1
1220	1.023624804	0.621478538	1	1.063492403	0.453393834	1	0.973592796	0.299059141	1
1221	0.032254951	0.084742888	0	0.103957418	0.084881709	1	0.084637672	0.060785366	1
1222	0.387753132	0.194846625	1	0.351252324	0.115954771	1	0.382662616	0.089008817	1
1223	3.325150971	2.331068322	0	2.168734683	0.877519247	1	1.943933263	0.663759625	1
1224	1.51073127	0.974256768	0	1.176569494	0.43956959	0	1.063040234	0.290844143	1
1225	0.058821721	0.121209474	1	0.09313538	0.080176615	1	0.087876042	0.063989261	1
1226	0.333332052	0.185566118	1	0.34163565	0.113674859	0	0.360932259	0.09051725	1
1227	1.878414433	1.097461543	1	1.946078192	0.734741295	1	2.048188457	0.652235923	1
1228	1.202821525	0.713761891	1	0.957172592	0.341773005	1	0.980510812	0.26773275	1
1229	0.092303714	0.14735734	1	0.073295095	0.072487033	1	0.081165863	0.056444398	1
1230	0.372337675	0.189177599	1	0.381116655	0.111884335	1	0.404208602	0.087506478	1
1231	2.259673666	1.700183626	1	2.118558868	0.821747718	1	2.052681844	0.649079871	1
1232	1.432010034	0.883227678	0	1.136810416	0.441881184	1	1.130209006	0.334646496	1
1233	0.106665536	0.139608907	1	0.081728203	0.075192404	1	0.083830345	0.062368381	1
1234	0.271738209	0.181770908	0	0.325086453	0.108852231	0	0.351693507	0.082844934	0
1235	2.76918786	1.743498584	0	2.126829652	0.915962612	1	2.073126793	0.706944151	1
1236	1.068603291	0.631572193	1	1.038514672	0.372574749	1	1.000035341	0.287009707	1
1237	0.109371695	0.160606889	1	0.130430022	0.092613026	1	0.126981248	0.068852421	1
1238	0.3870945	0.196973735	1	0.420286681	0.11799167	1	0.402171942	0.089991053	1
1239	2.03515206	2.135907769	1	1.643696494	0.757552579	1	1.722889993	0.59468548	1
1240	0.824578859	0.567261363	1	0.782277413	0.292230316	0	0.876652415	0.258217784	1
1241	0.058821721	0.113246326	1	0.116399889	0.094009955	1	0.099355103	0.06492732	1
1242	0.333332052	0.187498506	1	0.399279061	0.119493869	1	0.400850303	0.09175002	1
1243	2.710618928	2.007601015	1	2.289565848	1.183738133	1	1.981218644	0.664177073	1
1244	1.272689622	0.851946625	1	1.109009477	0.495628819	1	1.022724325	0.30264038	1
1245	0.066663675	0.12496351	1	0.079785074	0.077591811	1	0.09602383	0.063835876	1
1246	0.416664797	0.200691524	1	0.392981031	0.110144165	1	0.42038046	0.088885898	1
1247	1.760819745	1.441997792	1	1.769522382	0.648847969	1	1.722610584	0.490026086	0
1248	0.813076151	0.52993791	1	0.888381597	0.318615899	1	0.895886387	0.26483512	1
1249	0.137927935	0.186829783	1	0.10525932	0.093237571	1	0.099310238	0.06812972	1
1250	0.456519785	0.20212645	1	0.457444481	0.11873608	0	0.441610594	0.088909739	1
1251	1.62881392	1.257982078	1	1.973038466	0.835154217	1	2.024507315	0.647341728	1
1252	0.753762872	0.561143598	1	0.93454389	0.367097304	1	0.974194293	0.308670934	1
1253	0.135588632	0.17468772	1	0.121541968	0.093634398	1	0.127513501	0.081672286	1
1254	0.445649231	0.202922582	1	0.428054303	0.112547111	1	0.437227323	0.092480604	1
1255	2.30398347	2.334319567	1	2.102937336	1.119364939	1	2.285438936	0.863395582	1
1256	1.016578206	0.696365964	1	0.914464313	0.382730955	1	1.02277203	0.331097683	1
1257	0.137927935	0.181813608	1	0.116399889	0.093206618	1	0.104097566	0.066535223	1
1258	0.456519785	0.195295321	1	0.399279061	0.11491466	1	0.391860661	0.08718107	1
1259	2.473416293	2.18543966	1	1.805123822	0.759449874	1	1.87156499	0.689795889	1
1260	0.996134765	0.732870716	1	0.943350289	0.360487793	1	0.96871991	0.278094352	1
1261	0.098358247	0.157419931	1	0.097292875	0.086447329	1	0.112537691	0.067746805	1
1262	0.414892054	0.193207555	1	0.407798517	0.116203655	1	0.40644994	0.088537595	1
1263	2.733120599	2.061175233	0	2.088783373	0.818679224	1	2.072889654	0.663297512	1
1264	1.154243491	0.733182331	1	1.068696652	0.409193454	1	1.06030367	0.304760651	1
1265	0.052627385	0.119995016	1	0.070649802	0.077219784	1	0.093244096	0.066638661	1
1266	0.443296504	0.196729688	1	0.404179664	0.114435353	1	0.401271579	0.090297625	1
1267	1.479140641	1.194037093	1	1.791531371	0.721634866	1	1.902483932	0.572202256	1
1268	0.886810739	0.539457503	1	0.952205561	0.326893914	1	0.999441588	0.27232919	1
1269	0.089282333	0.150972636	1	0.105551818	0.088468529	1	0.087658813	0.064763864	1
1270	0.463155902	0.200796581	1	0.427043869	0.12185718	1	0.405917367	0.090745571	1
1271	1.812161053	1.306355674	1	1.919163554	0.724129741	1	1.854080302	0.565082279	1
1272	0.89475533	0.651367883	1	0.900206171	0.355440545	1	0.922550793	0.275959055	1
1273	0.164176637	0.178902893	1	0.111699963	0.088921587	1	0.097788916	0.064679105	1
1274	0.37078466	0.205531129	1	0.401432233	0.120211045	1	0.390189949	0.089422586	1
1275	2.098097305	1.614322032	1	1.877016009	0.733013578	1	1.790716053	0.53747826	1
1276	1.034697522	0.631211392	1	0.975045238	0.348306966	1	0.972932244	0.276038162	1
1277	0.135588632	0.171260638	1	0.101690521	0.085437071	1	0.095079753	0.064578961	1
1278	0.445649231	0.207959579	1	0.436167454	0.116912602	1	0.414011305	0.086434099	1
1279	1.943239861	1.721741307	1	2.135352891	0.946249227	1	2.112492485	0.755024843	1
1280	0.987605133	0.890027326	1	0.991077051	0.418297013	1	0.956707494	0.3198335	1
1281	0.075466498	0.136602412	1	0.119044189	0.103901869	1	0.10367517	0.070691948	1
1282	0.489580462	0.200132027	1	0.471426513	0.121250799	0	0.428569032	0.090128431	1
1283	1.973869466	1.484926715	1	1.997178498	0.951035058	1	2.107609899	0.71633689	1
1284	1.12062227	0.770776841	1	1.00120874	0.40128544	1	1.008515156	0.303403973	1
1285	0.124996074	0.178099787	1	0.120685416	0.097825959	1	0.098301036	0.068399291	1
1286	0.473115916	0.203005759	1	0.45161026	0.121310823	1	0.435241625	0.089356313	1
1287	2.848209	2.779408983	1	2.2530131	1.03988255	1	2.233389665	0.701556212	1
1288	1.296079302	0.982551942	1	1.003194768	0.408110079	1	1.063271329	0.318133425	1
1289	0.083328619	0.146322123	1	0.099444562	0.09456503	1	0.1079324	0.073510343	1
1290	0.421049654	0.197825909	1	0.421983921	0.11625146	1	0.396992931	0.087017633	1
1291	1.525350028	1.324579911	1	1.688549536	0.776283678	1	1.790147604	0.640594275	1
1292	0.886964444	0.587080686	1	0.894904888	0.342388507	1	0.902796494	0.289088543	1
1293	0.171425384	0.180196492	1	0.128201092	0.093993848	1	0.108692719	0.070689178	1
1294	0.340906555	0.2030645	1	0.38181532	0.111524889	1	0.382793668	0.087392091	1
1295	2.897078702	2.533901848	0	2.656921236	1.256587183	0	2.46746117	0.843129393	0
1296	1.387058959	1.055427816	0	1.133472915	0.430283673	1	1.088588709	0.303201112	1
1297	0.142852985	0.168626015	1	0.125625434	0.088329706	1	0.106246942	0.064885017	1
1298	0.406590528	0.21325027	1	0.367270768	0.114779689	1	0.386263994	0.091797912	1
1299	2.183271293	2.11420553	1	2.073951011	0.965800881	1	1.894339699	0.646401458	1
1300	1.119758455	0.759895292	1	0.987395214	0.452460543	1	0.949674859	0.317722169	1
1301	0.098358247	0.146165782	1	0.102267881	0.094588173	1	0.111472077	0.068800362	1
1302	0.414892054	0.19664007	1	0.439713287	0.114490861	1	0.418452754	0.091864312	1
1303	1.970842096	1.560236438	1	2.016037407	0.79490776	1	1.980889995	0.662617936	1
1304	0.908537887	0.581509266	1	1.063671052	0.410399792	1	1.026590285	0.321681584	1
1305	0.099996736	0.148069286	1	0.057289784	0.066187971	0	0.070767034	0.053638221	0
1306	0.425529832	0.192067601	1	0.373701171	0.112109344	1	0.366874814	0.089667559	1
1307	2.170423029	1.893801442	1	2.133738853	0.870818882	1	1.912789213	0.57262787	1
1308	0.961384665	0.862406378	1	1.118621278	0.455007164	1	1.018945724	0.323411195	1
1309	0.08823366	0.127531908	1	0.091394344	0.084517013	1	0.087944147	0.063780053	1
1310	0.34042435	0.186019065	1	0.402824551	0.11358728	1	0.408031402	0.08454733	1
1311	2.333194604	2.298932509	1	1.938503326	1.012567286	1	2.102330596	0.833936792	1
1312	1.142843781	0.86322934	1	0.994315096	0.406116686	1	1.063123951	0.354603881	1
1313	0.076920451	0.13167274	1	0.113510568	0.089466508	1	0.095538225	0.064050596	1
1314	0.368419256	0.192323245	1	0.412184427	0.114649415	1	0.395742559	0.087482378	1
1315	2.429825693	1.549391936	1	1.816760878	0.886459202	1	1.770873701	0.669596292	1
1316	1.174124096	0.833447053	1	0.984718645	0.346478883	1	0.94879498	0.251595333	1
1317	0.092586449	0.150201753	1	0.109822996	0.08900945	1	0.112952576	0.070384973	1
1318	0.484207034	0.198007684	1	0.451955083	0.109928225	1	0.427035891	0.08473363	1
1319	2.014789545	1.651970291	1	2.165664415	0.970044244	1	2.184886324	0.737892098	1
1320	1.038356152	0.796008198	1	0.954521886	0.371570481	1	1.015274801	0.283794986	1
1321	0.118640949	0.173060642	1	0.127774807	0.099558316	1	0.124200984	0.07483762	1
1322	0.440858236	0.211429385	1	0.433211066	0.113063118	1	0.403468783	0.087224512	1
1323	1.600971004	1.296461736	1	1.846928969	0.780854417	1	1.914859052	0.643508565	1
1324	0.919460972	0.754828574	1	0.867433021	0.345843026	1	0.947963392	0.29523273	1
1325	0.074625424	0.126982483	1	0.086018458	0.078695908	1	0.081963676	0.06189819	1
1326	0.347367404	0.182795144	1	0.401406455	0.115719713	1	0.410524045	0.087117555	1
1327	2.695329151	1.635357504	0	2.17695561	0.840347533	1	1.994971706	0.603957508	1
1328	1.307965589	0.893110895	1	1.04482917	0.384106683	1	0.932876929	0.274815167	1
1329	0.089282333	0.147434866	1	0.138293796	0.100102248	1	0.140464054	0.080257914	0
1330	0.463155902	0.200631289	1	0.408756327	0.116507582	1	0.438861904	0.091044171	1
1331	1.527167612	1.016986964	1	2.014699872	0.863033443	1	2.107790993	0.722292127	1
1332	0.715465007	0.58695717	1	1.009078125	0.471675083	1	1.01717836	0.355836091	1
1333	0.035711326	0.089282333	0	0.09708563	0.083552341	1	0.097857626	0.065887009	1
1334	0.4489779	0.192858044	1	0.335712999	0.111655049	0	0.369656931	0.092934643	1
1335	2.163808448	1.720950222	1	2.05885437	0.770686254	1	2.021785581	0.613279917	1
1336	0.822125893	0.581166653	1	0.935775735	0.35708537	1	0.981465452	0.281218285	1
1337	0.059699073	0.108989722	1	0.126900243	0.093997147	1	0.107359661	0.067766797	1
1338	0.343748311	0.202520523	1	0.374543083	0.114798545	1	0.374191934	0.091030091	1
1339	1.954460838	1.377331816	1	1.759478754	0.864477931	1	1.754410569	0.624135873	1
1340	1.093220864	0.554994731	1	1.066692036	0.385630217	1	0.994673366	0.285862469	1
1341	0.10768986	0.150545525	1	0.123652471	0.095691064	1	0.100974884	0.064327093	1
1342	0.376342376	0.196521869	1	0.411550035	0.116611553	1	0.411512344	0.086592735	1
1343	1.985421587	1.404136256	1	2.10559454	0.944203815	1	1.975965319	0.627897404	1
1344	1.081737403	0.557121357	1	1.091935959	0.43097672	1	0.979609958	0.253387484	1
1345	0.089550024	0.135606125	1	0.094734132	0.082729483	1	0.091769555	0.06168088	1
1346	0.351062251	0.185939303	1	0.390069096	0.112686831	1	0.390656432	0.090480027	1
1347	1.894621241	1.32893307	1	2.157437723	0.853195966	1	2.04394555	0.655235376	1
1348	0.91458601	0.867458123	1	1.05840333	0.478267586	1	1.01388768	0.345099332	1
1349	0.032254951	0.079993375	0	0.089003102	0.080468322	1	0.086259356	0.063333186	1
1350	0.387753132	0.196651801	1	0.385157571	0.115113894	1	0.395347101	0.08813816	1
1351	1.974693086	1.540282801	1	1.995910569	0.762776728	1	2.025932518	0.636785866	1
1352	0.972494329	0.5850344	1	1.06025786	0.380533304	1	1.114490574	0.328086687	1
1353	0.067792622	0.123308917	1	0.058507867	0.064375211	0	0.076920937	0.057912371	1
1354	0.427080882	0.199998511	1	0.38754145	0.110351705	1	0.394956581	0.086138937	1
1355	2.455746259	1.859815665	1	2.274398222	0.923140883	1	2.291253646	0.74966805	1
1356	1.134699047	0.99000976	1	1.002348809	0.399485091	1	1.075168773	0.351039095	1
1357	0.166663299	0.173555207	1	0.124320517	0.096906958	1	0.105764702	0.069471282	1
1358	0.382019975	0.197042602	1	0.415159912	0.120913789	1	0.402566568	0.089971246	1
1359	2.248442559	1.460522978	1	2.186402872	0.926057197	1	1.893325506	0.61188806	1
1360	1.014800595	0.699518849	1	1.021278651	0.410682965	1	0.953407271	0.29069866	1
1361	0.01817841	0.061219223	0	0.084208481	0.078838291	1	0.07348059	0.059452882	1
1362	0.454543561	0.195552661	1	0.387322575	0.108771383	1	0.392032337	0.088378672	1
1363	1.69989223	1.863547068	1	1.678615801	0.939751014	1	1.87823759	0.768280772	1
1364	1.251901377	1.115205937	1	0.90100518	0.43926069	1	1.036050027	0.373665467	1
1365	0.046871634	0.111106677	1	0.074625424	0.074390706	1	0.09677223	0.066756412	1
1366	0.371131799	0.193082896	1	0.347367404	0.108303953	1	0.340469658	0.086559034	0
1367	2.468295228	1.962894155	1	2.146054076	1.016903291	1	1.998106235	0.648390623	1
1368	1.052476678	0.621454641	1	1.068376028	0.361407566	1	1.033001452	0.287953253	1
1369	0.064512194	0.114105533	1	0.073680545	0.074406272	1	0.088325828	0.062251607	1
1370	0.395830792	0.202124898	1	0.384612949	0.117655236	1	0.387710355	0.090836767	1
1371	1.541572636	1.27612948	1	1.995450458	0.886698254	1	2.063773846	0.661496586	1
1372	0.784896761	0.511640086	1	0.988963156	0.362749942	1	1.009360536	0.288188728	1
1373	0.06557154	0.12496351	1	0.081866872	0.081307924	1	0.091869714	0.065879535	1
1374	0.406248582	0.187498348	1	0.451046276	0.117766957	1	0.45780407	0.092360156	0
1375	2.0055482	1.427815665	1	1.985839485	1.018506656	1	2.043574855	0.751775285	1
1376	1.087574053	0.700317769	1	1.082906133	0.461503255	1	1.081573501	0.346589328	1
1377	0.029848591	0.075755623	0	0.075375118	0.075376355	1	0.081246183	0.061506442	1
1378	0.336733221	0.19387614	1	0.354384732	0.108798463	1	0.379744258	0.085621591	1
1379	1.696011008	0.897413582	1	1.873637087	0.712115079	1	1.994459196	0.599965635	1
1380	0.872447689	0.630005255	1	1.002255412	0.366148019	1	1.019130727	0.273054208	1
1381	0.135588632	0.178667405	1	0.094441605	0.083019901	1	0.100667462	0.064139877	1
1382	0.445649231	0.203941153	1	0.424026463	0.118583829	1	0.429784902	0.093313509	1
1383	2.129067766	1.739532163	1	1.583749219	0.802153497	1	1.673692766	0.599098665	1
1384	1.024944419	1.098574617	1	0.957306496	0.420747058	1	0.956646492	0.309860755	1
1385	0.047617283	0.109371695	1	0.071425685	0.072983611	1	0.078428317	0.059590211	1
1386	0.381442153	0.197299427	1	0.411147995	0.120497856	1	0.407561061	0.091681594	1
1387	1.987083216	1.736011749	1	1.864816762	0.841778484	1	2.147680054	0.761210592	1
1388	1.132319178	0.589251965	1	1.040383097	0.328324701	1	1.078833964	0.313237039	1
1389	0.080642524	0.13689655	1	0.106378678	0.086685532	1	0.118807494	0.06966996	1
1390	0.399998279	0.193769402	1	0.399997112	0.112555397	1	0.424566101	0.088746601	1
1391	1.873490094	1.473823236	1	1.504043415	0.670312368	0	1.650709077	0.568234481	1
1392	1.191675411	0.722222978	1	0.90232434	0.386672968	1	0.914146838	0.282868593	1
1393	0.059699073	0.107322867	1	0.112900566	0.089456195	1	0.109267835	0.066869679	1
1394	0.343748311	0.184972324	1	0.408600377	0.115602223	1	0.423980484	0.087211845	1
1395	3.341472402	2.030207688	0	2.390073999	1.037568359	1	2.072541505	0.782053898	1
1396	1.82756763	1.398350921	0	1.203534892	0.524619276	1	1.126729797	0.395610274	1
1397	0.052627385	0.118640949	1	0.07999698	0.078881058	1	0.094151685	0.062769333	1
1398	0.443296504	0.19493814	1	0.437061089	0.115278523	1	0.407640592	0.083225896	1
1399	3.236838505	3.004782563	0	2.438982554	1.156654831	1	2.293418569	0.908490052	1
1400	1.549165393	1.009989551	0	1.164794075	0.437868109	1	1.14187822	0.347127255	1
1401	0.078121494	0.136149748	1	0.096770178	0.082873963	1	0.101636727	0.070803778	1
1402	0.378945007	0.194512266	1	0.404252671	0.114360448	1	0.415776549	0.091556958	1
1403	2.103480625	2.162803539	1	1.86064457	0.925970721	1	1.837559002	0.623186181	1
1404	0.989829362	0.731906566	1	0.912159161	0.360908365	1	0.922593503	0.272351856	1
1405	0.193544628	0.199998249	1	0.170449254	0.105898317	0	0.132010401	0.074040952	1
1406	0.431815533	0.213236749	1	0.45925581	0.123464626	1	0.428259025	0.091643161	1
1407	1.939889416	1.542048647	1	2.095856219	1.035831925	1	2.167881356	0.730151921	1
1408	0.951133565	0.680322785	1	0.989994817	0.362816756	1	1.025268161	0.324239525	1
1409	0.13432554	0.16151342	1	0.095235102	0.086672923	1	0.096872593	0.066514228	1
1410	0.362635288	0.208788343	1	0.393615015	0.106843738	1	0.383793667	0.087619978	1
1411	2.156864967	1.282288098	1	2.267301913	0.895228085	1	2.298768159	0.666970367	0
1412	1.198090688	0.858931804	1	1.093234635	0.427079765	1	1.123069713	0.313782714	1
1413	0.067792622	0.119904261	1	0.104968993	0.08599893	1	0.092100439	0.06102352	1
1414	0.427080882	0.191488186	1	0.423485366	0.121030004	1	0.41525113	0.089552383	1
1415	2.271789879	1.441963409	1	2.394771464	0.941947537	0	1.998023539	0.640021691	1
1416	1.089524115	0.670222544	1	1.206388332	0.40592376	0	1.117683978	0.292263729	1
1417	0.070172164	0.133048735	1	0.077717021	0.074567406	1	0.076450265	0.055739822	1
1418	0.447914723	0.209330218	1	0.375436439	0.112958841	1	0.364208919	0.088142098	1
1419	1.758829411	2.02580913	1	1.895029201	1.006237736	1	2.114134937	0.858684306	1
1420	0.872051785	0.741681817	1	0.961769586	0.404329796	1	1.045677062	0.334542078	1
1421	0.126981248	0.162121029	1	0.119997842	0.094310247	1	0.13313375	0.075237466	1
1422	0.402171942	0.207863183	1	0.362317277	0.114608581	1	0.356042214	0.090676059	0
1423	1.651440262	1.240176879	1	1.892459583	0.826135996	1	1.993046181	0.625237259	1
1424	0.752698002	0.408196577	1	0.808043442	0.263337813	0	0.905989317	0.257944532	1
1425	0.112900566	0.164913594	1	0.083796534	0.080982299	1	0.093330574	0.065729699	1
1426	0.408600377	0.20429907	1	0.424559928	0.114531273	1	0.423727059	0.092579215	1
1427	2.769196992	2.241459003	0	2.533973302	1.290416079	0	2.261884416	0.842864607	1
1428	1.272551823	0.837693322	0	1.295363222	0.530439202	0	1.140141998	0.377774149	1
1429	0.152539068	0.183332364	1	0.11827654	0.095449582	1	0.126663772	0.075991663	1
1430	0.450547308	0.196107327	1	0.410069915	0.114194025	1	0.432898553	0.092202924	1
1431	1.820938024	2.298918223	1	1.661473995	0.975407981	1	1.77868775	0.7765991	1
1432	0.968089919	0.890722312	1	0.913871606	0.367756411	1	0.96203924	0.311687007	1
1433	0.068960232	0.129061067	1	0.087427616	0.08204528	1	0.08389022	0.061113557	1
1434	0.437496807	0.203506056	1	0.411969203	0.117911675	1	0.425261654	0.086057935	1
1435	2.363702493	2.106655727	1	2.172998305	0.892199391	1	1.974892895	0.650370569	1
1436	1.138552499	0.739434978	1	1.03665041	0.368363234	1	0.982845678	0.293536565	1
1437	0.075755623	0.12722993	1	0.104392546	0.091376794	1	0.084412348	0.062913808	1
1438	0.35789338	0.195552428	1	0.419926844	0.11532822	1	0.405061188	0.088569915	1
1439	1.735352444	1.35309719	1	1.930161186	0.786498258	1	1.930636545	0.621727486	1
1440	0.88319769	0.562255695	1	0.925023409	0.347043028	1	0.928415868	0.261268561	1
1441	0.098358247	0.147797148	1	0.075673168	0.075995272	1	0.083330778	0.06408676	1
1442	0.414892054	0.197800126	1	0.40209628	0.117764016	1	0.396622791	0.085611888	1
1443	2.295764723	2.091644248	1	2.399643776	0.99223237	1	2.06538032	0.730219925	1
1444	1.187534185	0.984057591	1	1.147468158	0.43565551	1	1.037109788	0.298116359	1
1445	0.112900566	0.162964431	1	0.10552365	0.081607114	1	0.102164824	0.064284071	1
1446	0.408600377	0.202944538	1	0.362004324	0.114173362	1	0.379013358	0.088171981	1
1447	2.070321358	1.52660743	1	2.222611295	0.930561788	1	2.184433116	0.758652815	1
1448	1.052361146	0.619964677	1	1.087199228	0.411131265	1	1.076482226	0.305321892	1
1449	0.080642524	0.135874549	1	0.087907599	0.087489424	1	0.092648653	0.062720651	1
1450	0.399998279	0.204186242	1	0.415490081	0.112279547	1	0.397025538	0.08676309	1
1451	1.484157005	1.304908305	1	1.838790581	0.870076772	1	1.897042621	0.679072348	1
1452	0.847159232	0.55274494	1	0.863868774	0.312745886	1	0.903108345	0.265394804	1
1453	0.083328619	0.145401787	1	0.104163764	0.083934111	1	0.098409453	0.066040654	1
1454	0.421049654	0.200570914	1	0.385712295	0.11071355	1	0.39445411	0.087921499	1
1455	1.505639055	0.923010352	1	1.867167065	0.74442061	1	1.72538474	0.506800472	1
1456	0.904776291	0.750088509	1	0.987515044	0.382616647	1	0.950925435	0.272804146	1
1457	0.098358247	0.154312185	1	0.122445743	0.096235113	1	0.122639294	0.072184058	1
1458	0.414892054	0.199303445	1	0.376809296	0.109439838	1	0.394792398	0.089015194	1
1459	2.20345022	1.557687334	1	2.133601556	0.882159625	1	2.240492213	0.663165008	1
1460	0.832828022	0.617672481	1	0.995929692	0.391517759	1	1.046050728	0.308911857	1
1461	0.176468038	0.18595419	1	0.123760386	0.09341297	1	0.10122503	0.069248548	1
1462	0.363634393	0.195452698	1	0.356362175	0.11967536	1	0.372589636	0.092185344	1
1463	2.751623362	1.920189343	0	2.410601807	0.87656299	0	2.280067963	0.72816625	1
1464	1.207388217	0.804900434	1	1.19777225	0.386248095	0	1.12572977	0.304236631	1
1465	0.121209474	0.155000049	1	0.115575783	0.087872048	1	0.089283629	0.0629531	1
1466	0.369563319	0.199266721	1	0.364619425	0.112153553	1	0.34893468	0.082270137	0
1467	1.675746064	1.262347046	1	1.833283724	0.6858487	1	1.915771573	0.554009876	1
1468	0.820530305	0.50690302	1	0.869180762	0.341215046	1	0.918870379	0.251619297	1
1469	0.093747783	0.138925995	1	0.072621843	0.076880666	1	0.101690521	0.068261299	1
1470	0.382977214	0.200534342	1	0.421600383	0.120695093	1	0.436167454	0.092478758	1
1471	1.987544879	1.503755389	1	2.040306033	0.785893125	1	2.003734991	0.631492742	1
1472	0.778467955	0.569006008	1	0.99351168	0.413368352	1	0.985753237	0.327958371	1
1473	0.058821721	0.106243906	1	0.087176009	0.078153002	1	0.087498127	0.060106964	1
1474	0.333332052	0.201409996	1	0.371022338	0.118309911	1	0.381354662	0.089116661	1
1475	1.553713665	0.988198952	1	1.530607128	0.545518729	0	1.729372418	0.497025255	1
1476	0.810294567	0.648026234	1	0.883968246	0.344375152	1	0.95986276	0.270216041	1
1477	0.101447474	0.140554458	1	0.096253041	0.083053608	1	0.087498127	0.061433528	1
1478	0.333331997	0.193858518	1	0.400706804	0.119354698	1	0.381354662	0.091725745	1
1479	2.0086862	1.124634214	1	2.290974024	0.829474016	1	2.1629135	0.603325646	1
1480	1.036951163	0.634526674	1	1.167392832	0.426445074	1	1.07381658	0.312294972	1
1481	0.140621932	0.176464779	1	0.159335589	0.107856185	0	0.121307273	0.075590874	1
1482	0.395602238	0.207742354	1	0.435420949	0.120572518	1	0.421163538	0.087527235	1
1483	2.213153281	1.687210576	1	1.945138886	0.837178284	1	2.022647183	0.675005528	1
1484	0.9407123	0.626449059	1	0.839930425	0.342898892	1	0.932909622	0.306459014	1
1485	0.08823366	0.13271602	1	0.094734132	0.082418565	1	0.093847208	0.06288107	1
1486	0.34042435	0.206158172	1	0.390069096	0.110315395	1	0.405517595	0.08328294	1
1487	2.145073772	1.362638868	1	1.882258541	0.849713602	1	1.797659968	0.58132482	1
1488	0.923924039	0.499511153	1	0.936248758	0.339778492	1	0.897053739	0.273261387	1
1489	0.104474327	0.153924228	1	0.083329297	0.074211414	1	0.086535676	0.061636753	1
1490	0.354836343	0.214031495	1	0.380278962	0.110033812	1	0.397461165	0.088277717	1
1491	1.572188184	0.885319358	1	2.054982428	0.765334735	1	1.869512203	0.598646462	1
1492	0.961142891	0.590427404	1	1.123747791	0.403331903	1	0.94691153	0.284745805	1
1493	0.084742888	0.142531445	1	0.119314725	0.096402929	1	0.120398705	0.075197771	1
1494	0.431577162	0.205565454	1	0.444442264	0.11951268	1	0.433187959	0.090928694	1
1495	2.81655146	2.709590588	0	1.968762409	0.947665111	1	1.974882883	0.783893586	1
1496	1.421493167	1.003544682	0	1.172720649	0.469661666	1	1.035282721	0.33322677	1
1497	0.062497778	0.114743805	1	0.05583456	0.065132691	0	0.065013428	0.052611871	0
1498	0.374998518	0.189472507	1	0.356399337	0.112118993	1	0.36951845	0.086816577	1
1499	1.39052693	1.15501509	1	1.748099978	0.785515758	1	1.978196731	0.661647731	1
1500	0.964319836	0.607818475	1	0.90347244	0.322774286	1	0.991144759	0.271158593	1
1501	0.124996074	0.17969708	1	0.140621932	0.096958537	1	0.1079324	0.070734739	1
1502	0.473115916	0.202369381	1	0.395602238	0.116534665	1	0.396992931	0.085144308	1
1503	2.301165181	1.767985583	1	2.719159148	1.178945896	0	1.992431996	0.68502641	1
1504	1.022635719	0.741367397	1	1.282388338	0.537953998	0	0.994732803	0.313444835	1
1505	0.07142699	0.122061893	1	0.132271871	0.098483167	1	0.116561516	0.073973948	1
1506	0.315788309	0.18587973	1	0.403634122	0.1170928	1	0.376621329	0.091469652	1
1507	2.156766645	1.375324615	1	2.274032525	0.884835365	1	2.012859545	0.649159807	1
1508	1.070845288	0.624028144	1	1.062196161	0.436343515	1	1.089178677	0.365370169	1
1509	0.045452623	0.106058806	1	0.082413687	0.082415285	1	0.080642524	0.061698789	1
1510	0.350514156	0.188562945	1	0.4140326	0.114939385	1	0.399998279	0.088667223	1
1511	1.923930214	1.274382796	1	1.894319355	0.796449496	1	1.793305842	0.554830967	1
1512	0.992293255	0.615358319	1	0.902140619	0.337918252	1	0.876045056	0.250720533	1
1513	0.07142699	0.121601598	1	0.083742269	0.075829027	1	0.093370624	0.061971606	1
1514	0.315788309	0.181358081	1	0.342755055	0.107825619	0	0.358206924	0.083350388	0
1515	1.828825407	1.401668647	1	2.08818308	0.86956728	1	1.933128734	0.593277843	1
1516	0.791199702	0.522063513	1	1.002924618	0.378952654	1	1.015032303	0.296661739	1
1517	0.098358247	0.149556365	1	0.101600117	0.083655722	1	0.104572491	0.067326446	1
1518	0.414892054	0.201358552	1	0.402132462	0.117949333	1	0.414528167	0.093954247	1
1519	1.810171638	1.297112026	1	1.880841904	0.7522606	1	1.914714075	0.603594211	1
1520	1.018632578	0.489982192	1	0.985113309	0.334949248	1	0.9776393	0.272563297	1
1521	0.064512194	0.117147366	1	0.110522293	0.089413388	1	0.107031473	0.065695145	1
1522	0.395830792	0.199996295	1	0.394262493	0.112374222	1	0.372041488	0.087248106	1
1523	1.85388145	1.13528981	1	2.066399731	0.725669813	1	1.803776503	0.58455915	1
1524	0.879387715	0.620313848	1	0.970854137	0.350109023	1	0.908065427	0.274569452	1
1525	0.145450387	0.193393778	1	0.115380632	0.0982589	1	0.099007179	0.069366129	1
1526	0.489127949	0.193337029	1	0.42293647	0.116956204	1	0.419147181	0.088947977	1
1527	2.530609833	2.916278206	1	2.203858067	0.937953482	1	2.20559836	0.684241441	1
1528	1.122585507	0.940124551	1	1.072651308	0.425278343	1	1.089235448	0.30297048	1
1529	0.145158658	0.171800593	1	0.107949009	0.093239564	1	0.086664347	0.063330303	1
1530	0.417580624	0.208727001	1	0.441277671	0.117856122	1	0.42193946	0.092243092	1
1531	2.298946224	1.634534237	1	1.968239633	0.949817727	1	1.820675432	0.6487684	1
1532	0.947023764	0.826561525	1	0.970948688	0.406597674	1	0.915887003	0.277801958	1
1533	0.086203026	0.154552779	1	0.098898432	0.080491799	1	0.094272788	0.063140943	1
1534	0.4421029	0.190601084	1	0.418437995	0.115032304	1	0.430082665	0.091277776	1
1535	1.920402981	1.530265485	1	2.123896532	0.958033135	1	2.229149121	0.783836742	1
1536	1.076420531	0.635702336	1	1.085417873	0.413549797	1	1.125853689	0.308143572	1
1537	0.075755623	0.127469865	1	0.112297065	0.088090028	1	0.10509151	0.072833	1
1538	0.35789338	0.1942874	1	0.405016312	0.114268313	1	0.398284227	0.089589536	1
1539	2.582732064	2.122223574	1	2.648131855	1.235813117	0	2.271808617	0.717499758	1
1540	1.095539268	0.683452302	1	1.235137849	0.505642834	0	1.09982415	0.332361082	1
1541	0.191778381	0.181991525	0	0.129350737	0.089711149	1	0.115499101	0.066976566	1
1542	0.313951416	0.198862608	1	0.361312037	0.109830838	1	0.370128148	0.086006279	1
1543	2.737263466	1.881525094	0	2.515622489	0.89954614	0	2.219607318	0.684860381	1
1544	1.051032274	0.627550289	1	1.103019459	0.430657875	1	1.061556281	0.313518127	1
1545	0.118640949	0.161909832	1	0.10270045	0.089642712	1	0.102889451	0.066444428	1
1546	0.440858236	0.198801301	1	0.409251186	0.107089266	1	0.403843203	0.086237433	1
1547	2.210731217	1.788094363	1	1.796737855	0.859486405	1	1.905420348	0.708147896	1
1548	0.90752754	0.747109556	1	0.876622508	0.337294629	1	0.882935717	0.267777908	1
1549	0.096770178	0.148580582	1	0.082897884	0.0765297	1	0.088605207	0.064856985	1
1550	0.404252671	0.203410072	1	0.376758069	0.113532705	1	0.38982891	0.087978755	1
1551	1.553001761	1.166615819	1	1.694237781	0.730683008	1	1.800169173	0.619845529	1
1552	0.776065976	0.587753402	1	0.900862909	0.360118061	1	0.958770566	0.288305317	1
1553	0.052627385	0.116661813	1	0.10733961	0.093810908	1	0.124575898	0.075636153	1
1554	0.443296504	0.195612737	1	0.437719256	0.116050958	1	0.438442855	0.090535009	1
1555	2.256519746	1.71897001	1	1.812645053	0.752012245	1	1.962376714	0.758157918	1
1556	1.091237475	0.883049931	1	0.959946625	0.403430903	1	0.98360177	0.343323938	1
1557	0.124997889	0.162561032	1	0.121690586	0.095606737	1	0.113203534	0.068987884	1
1558	0.391302879	0.207380182	1	0.400720292	0.109633997	1	0.392238629	0.089015629	1
1559	1.651073184	1.458021477	1	1.902230006	0.946245025	1	1.85731294	0.608115925	1
1560	0.991800814	0.692650228	1	1.057357531	0.427279474	1	1.05093157	0.311420788	1
1561	0.113200975	0.170507675	1	0.101060054	0.08556951	1	0.095538225	0.064307119	1
1562	0.499996295	0.204164364	1	0.398573986	0.109232083	1	0.395742559	0.083586451	1
1563	2.738367085	1.900223487	0	2.209703282	0.854429334	1	2.22968627	0.654259097	1
1564	1.290256533	0.932050967	1	1.115280401	0.403734835	1	1.067720485	0.283852148	1
1565	0.13235087	0.154124939	1	0.09708563	0.07749791	1	0.084793995	0.057476273	1
1566	0.351646804	0.204299483	1	0.335712999	0.114156441	0	0.335455512	0.08612813	0
1567	2.026167715	1.3551851	1	2.234934808	0.930851555	1	2.312801541	0.700402582	0
1568	1.165731763	0.569931	1	1.117701556	0.342153827	1	1.104982656	0.270841944	1
1569	0.079363126	0.133330589	1	0.112900566	0.095683673	1	0.121307273	0.077558773	1
1570	0.389472389	0.190930983	1	0.408600377	0.119446291	1	0.421163538	0.090084882	1
1571	2.597039217	2.495562658	1	2.309136857	1.215331806	1	2.232061575	0.856916675	1
1572	1.07098771	0.806725362	1	1.046347219	0.425606697	1	1.03037122	0.319803664	1
1573	0.164176637	0.16549357	1	0.157063224	0.102306649	0	0.141444066	0.07870207	0
1574	0.37078466	0.19680264	1	0.40370028	0.115947642	1	0.428881829	0.093075827	1
1575	3.007586839	3.036493296	0	2.463443259	1.25080854	1	2.392177746	0.903808922	1
1576	1.346970338	1.029592367	0	1.202295878	0.4859162	0	1.145549621	0.36060962	1
1577	0.063489097	0.110294583	1	0.089884631	0.084422948	1	0.084963683	0.06043091	1
1578	0.38541472	0.186661405	1	0.429575578	0.122932662	1	0.409280352	0.092606537	1
1579	1.698694361	1.603465797	1	1.910500304	0.954786346	1	1.815934097	0.659894884	1
1580	1.029245977	0.640418079	1	0.97409594	0.367901759	1	0.967803493	0.283891978	1
1581	0.062497778	0.117578959	1	0.058821721	0.065174093	0	0.078076298	0.061010806	1
1582	0.374998518	0.196395691	1	0.333332052	0.110322069	0	0.352319425	0.085993371	0
1583	1.790291278	1.641864785	1	1.845695905	0.787672523	1	1.923202338	0.620371935	1
1584	0.886211781	0.500684112	1	0.940520521	0.311045577	1	1.007442467	0.269455328	1
1585	0.098034994	0.163261369	1	0.077375821	0.088322338	1	0.090906055	0.06486808	1
1586	0.515787207	0.206492975	0	0.45992731	0.114368357	0	0.429173569	0.090285732	1
1587	2.331021057	1.858957152	1	2.089001293	0.885685621	1	1.988990599	0.653557274	1
1588	1.006306602	0.790234349	1	1.020116179	0.43603584	1	1.036257705	0.325049061	1
1589	0.140621932	0.178392257	1	0.11827654	0.091393165	1	0.110755311	0.068359938	1
1590	0.395602238	0.195124536	1	0.410069915	0.117446189	1	0.395696082	0.089105254	1
1591	1.418896278	1.013225643	1	1.757543434	0.684500582	1	2.014468451	0.641535633	1
1592	0.877111895	0.576295573	1	0.994341972	0.345387078	1	1.098571963	0.33515531	1
1593	0.046151293	0.10525932	1	0.097434024	0.082433805	1	0.10389374	0.0686257	1
1594	0.360823032	0.191141582	1	0.37366418	0.115799372	1	0.410254855	0.089816966	1
1595	4.309769874	3.263728016	0	2.199609495	0.90268842	1	2.077067921	0.647254132	1
1596	2.034275074	1.530691927	0	1.224570318	0.487471326	0	1.110379718	0.312679087	1
1597	0.156245621	0.176467881	1	0.094441605	0.087591129	1	0.072844464	0.057244233	1
1598	0.399996886	0.208126579	1	0.424026463	0.118245221	1	0.414223908	0.088591857	1
1599	1.610060467	1.117340924	1	1.876774502	0.729316486	1	1.772746819	0.603859297	1
1600	0.878206928	0.455703378	1	1.036215901	0.371811688	1	0.913437757	0.248748076	1
1601	0.081963676	0.141224046	1	0.09782122	0.090241561	1	0.104758102	0.06695335	1
1602	0.410524045	0.197502116	1	0.411344342	0.119115159	1	0.396143046	0.091412055	1
1603	2.216823842	1.610621941	1	2.683814255	1.159886655	0	2.400765816	0.753005315	0
1604	1.090092796	0.852309164	1	1.362723752	0.549207223	0	1.182784861	0.383533592	0
1605	0.066663675	0.12230488	1	0.094734132	0.078800291	1	0.069616875	0.054019115	0
1606	0.416664797	0.203627113	1	0.390069096	0.108771328	1	0.384935005	0.087350395	1
1607	1.941710956	1.351676434	1	1.985299388	0.756461343	1	1.890094849	0.567309129	1
1608	1.056288072	0.555814406	1	1.09593976	0.43455907	1	1.072366536	0.299954295	1
1609	0.147537384	0.184670964	1	0.146735885	0.097711464	1	0.118208275	0.069100035	1
1610	0.428569016	0.207243656	1	0.424906238	0.117225455	1	0.40388594	0.08993046	1
1611	2.069401813	1.56332168	1	1.949551708	0.83210807	1	2.12158255	0.685675883	1
1612	0.914082751	0.776178659	1	0.890906374	0.332749681	1	0.993575114	0.298153352	1
1613	0.058821721	0.105116488	1	0.103772366	0.085449373	1	0.109788889	0.06758973	1
1614	0.333332052	0.190417623	1	0.316545833	0.106963744	0	0.352049364	0.087435251	0
1615	2.308224271	1.603946446	1	2.130533525	0.91728973	1	2.03502206	0.773450735	1
1616	1.146797208	0.845445408	1	1.07199534	0.410808645	1	1.001772048	0.331641432	1
1617	0.047617283	0.103445452	1	0.091394344	0.084815518	1	0.088811347	0.062307231	1
1618	0.381442153	0.189164491	1	0.402824551	0.108485667	1	0.414373466	0.087981174	1
1619	1.8472874	1.791163545	1	1.854639614	0.858647738	1	2.080783399	0.702275062	1
1620	0.969043179	0.667721824	1	1.053466348	0.389514333	1	1.114117204	0.319634952	1
1621	0.049995883	0.10768986	1	0.086483126	0.079188311	1	0.078428317	0.058956425	1
1622	0.412368588	0.191917247	1	0.404927389	0.121880962	1	0.407561061	0.090510728	1
1623	1.902379996	1.850747154	1	2.307824489	1.08653723	1	2.365025154	0.866521599	1
1624	0.978680876	0.711484011	1	1.139772715	0.457528821	1	1.134154081	0.352659252	1
1625	0.149249724	0.177406399	1	0.072913637	0.071165474	1	0.085242047	0.059987665	1
1626	0.366663684	0.202170447	1	0.377620344	0.118334975	1	0.411389925	0.089670895	1
1627	1.652372801	1.111897858	1	1.741743007	0.71658278	1	1.813592843	0.586790662	1
1628	0.930200995	0.623045347	1	0.868595562	0.334478134	1	0.907558762	0.25637761	1
1629	0.096770178	0.149556365	1	0.116274522	0.097564905	1	0.094591085	0.068233835	1
1630	0.404252671	0.189585026	1	0.457140063	0.122879505	1	0.432201189	0.090624061	1
1631	2.661032916	1.944489403	0	2.414826673	1.040061727	0	2.264414413	0.660821572	1
1632	1.447675174	1.041965451	0	1.259102128	0.554112308	0	1.203169831	0.379290555	0
1633	0.044114599	0.098358247	0	0.075755623	0.073726959	1	0.082064405	0.057311281	1
1634	0.329894771	0.185566118	1	0.35789338	0.106806397	1	0.361520484	0.085861324	1
1635	2.187498376	1.654729066	1	2.012624964	0.735643758	1	1.869862054	0.594108167	1
1636	1.231304576	0.840861315	1	1.16860747	0.400546821	0	1.045058528	0.288789785	1
1637	0.036359734	0.096148052	0	0.061794675	0.071067008	0	0.086088135	0.061927601	1
1638	0.459181483	0.19210662	1	0.422143433	0.112668556	1	0.417718601	0.097179295	1
1639	1.652524957	1.172476454	1	1.920635959	0.87362354	1	2.094563895	0.679449806	1
1640	0.845940314	0.535387946	1	0.889598517	0.355196953	1	0.963402759	0.278539893	1
1641	0.109087354	0.161340795	1	0.117313083	0.097089932	1	0.111472077	0.074077845	1
1642	0.478721324	0.205641872	1	0.433688322	0.11946215	1	0.418452754	0.091825841	1
1643	1.750722597	1.730055469	1	1.94112691	0.921508275	1	2.002345576	0.706838598	1
1644	0.885164567	0.740564009	1	0.872508551	0.35384871	1	0.937420012	0.289374899	1
1645	0.109087354	0.169489391	1	0.090905418	0.084932866	1	0.085907004	0.066305715	1
1646	0.478721324	0.200186443	1	0.436617442	0.109870608	1	0.439997765	0.084112239	1
1647	2.280648259	1.436598521	1	1.93366593	0.862744882	1	1.936291785	0.65856322	1
1648	1.166458805	0.631079717	1	1.068565656	0.40970628	1	1.035158983	0.341770432	1
1649	0.074625424	0.120234024	1	0.093262246	0.078772114	1	0.096150273	0.061290998	1
1650	0.347367404	0.185303749	1	0.379431253	0.11116841	1	0.399997628	0.090561567	1
1651	1.715758971	1.228911368	1	1.788444619	0.878232994	1	1.752728546	0.622265555	1
1652	0.777063976	0.578237252	1	0.92897373	0.390573121	1	0.936663831	0.320219517	1
1653	0.13235087	0.165883634	1	0.120416788	0.093951655	1	0.118538424	0.072867352	1
1654	0.351646804	0.202379523	1	0.393500385	0.119418823	1	0.370930893	0.086054825	1
1655	2.475518846	1.917027861	1	2.132822166	0.91671953	1	1.929399108	0.720838411	1
1656	1.052136338	0.938049758	1	1.065966007	0.42725505	1	0.99152971	0.291092722	1
1657	0.126981248	0.165493717	1	0.136838774	0.094964486	1	0.129625244	0.074893252	1
1658	0.402171942	0.199999562	1	0.401457544	0.120820589	1	0.384276374	0.089284016	1
1659	3.127715476	2.80217852	0	2.334960308	1.100361473	1	2.334894908	0.804407825	1
1660	1.419975103	1.157765515	0	1.18099631	0.459633741	1	1.170268726	0.353350272	0
1661	0.160709854	0.191460991	1	0.125709925	0.10227198	1	0.104232014	0.067630518	1
1662	0.483513756	0.213127713	1	0.449637543	0.1249988	1	0.412391514	0.092415042	1
1663	2.641843722	1.684447581	0	2.267590872	1.091312587	1	2.187325122	0.670062992	1
1664	1.431787865	1.234708374	0	0.913415332	0.473854195	1	0.924430057	0.355466681	1
1665	0.109371695	0.154195074	1	0.099444562	0.087775	1	0.12297378	0.072846902	1
1666	0.3870945	0.19916883	1	0.421983921	0.113346702	1	0.413417528	0.089112589	1
1667	2.832167489	1.965973171	0	2.531599488	1.032545836	0	2.42419563	0.797428463	0
1668	1.136976718	0.701178969	1	1.152131851	0.396327639	1	1.107241071	0.299882497	1
1669	0.121209474	0.157858791	1	0.076920451	0.071153909	1	0.084370851	0.062807605	1
1670	0.369563319	0.198391999	1	0.368419256	0.110235009	1	0.380546876	0.088795526	1
1671	2.825091519	1.748975255	0	2.365531512	0.820535031	0	2.422586235	0.685007493	0
1672	1.290825693	0.868139653	1	1.082630156	0.378911825	1	1.070101907	0.318066768	1
1673	0.151512784	0.173146482	1	0.102561958	0.088672953	1	0.093244096	0.0665342	1
1674	0.377776042	0.194131123	1	0.374998506	0.115938621	1	0.401271579	0.085710588	1
1675	2.168287703	1.784350755	1	1.927360528	1.064800708	1	2.086239608	0.912999877	1
1676	1.002667797	0.601522214	1	1.009056971	0.374478758	1	1.054861293	0.326851757	1
1677	0.117643508	0.152380045	1	0.134018413	0.097759336	1	0.121209474	0.071809772	1
1678	0.347823463	0.188111711	1	0.386859752	0.114756126	1	0.369563319	0.083770717	1
1679	2.121434645	1.52338768	1	1.963237561	0.806839129	1	2.134554713	0.706367646	1
1680	1.017714111	0.636594359	1	0.963123344	0.318485028	1	0.994031762	0.278093166	1
1681	0.126981248	0.160395939	1	0.111727136	0.094365338	1	0.10389374	0.071634318	1
1682	0.402171942	0.207742354	1	0.432139848	0.115020971	1	0.410254855	0.089738242	1
1683	2.308052638	2.037080674	1	2.175970617	1.067902284	1	2.156456533	0.825298856	1
1684	1.368822382	1.055942035	0	1.179192824	0.528359249	1	1.126705973	0.342120053	1
1685	0.014922824	0.046871634	0	0.065215371	0.071739658	1	0.066663406	0.056219681	0
1686	0.333331608	0.198772624	1	0.402776487	0.106407173	1	0.38621915	0.087011391	1
1687	2.204492069	1.914839038	1	2.231528404	0.907637828	1	2.214137668	0.753259176	1
1688	1.135901479	0.824450767	1	1.015329162	0.404106342	1	1.009172296	0.289032984	1
1689	0.073526556	0.126985053	1	0.0687796	0.070779111	1	0.083073808	0.061424502	1
1690	0.336840061	0.19519803	1	0.386757298	0.112658583	1	0.369976718	0.084904357	1
1691	2.072927091	1.252947018	1	2.102460739	0.773860875	1	1.937684896	0.615123176	1
1692	1.069246485	0.645049143	1	1.080534097	0.39539529	1	1.025240598	0.30222749	1
1693	0.069441878	0.122700165	1	0.091342804	0.07957831	1	0.090087595	0.060793331	1
1694	0.294734897	0.191521057	0	0.327399655	0.112357577	0	0.355317381	0.091467292	0
1695	2.495492908	1.800038336	1	2.028008178	0.811119732	1	1.875114288	0.554933402	1
1696	1.013997149	0.555960342	1	1.04051273	0.397067135	1	0.942922461	0.267449167	1
1697	0.096770178	0.145215479	1	0.091367276	0.08095063	1	0.107359661	0.07111329	1
1698	0.404252671	0.186225172	1	0.365245934	0.116079439	1	0.374191934	0.096391751	1
1699	2.027582418	1.462395769	1	2.06806769	0.829817589	1	2.243408941	0.725403729	1
1700	0.996140466	0.641496471	1	0.938188128	0.355444532	1	1.023373528	0.300982126	1
1701	0.129028357	0.1658164	1	0.137051634	0.097340221	1	0.113560413	0.068052554	1
1702	0.413040849	0.212763759	1	0.377286344	0.112207797	1	0.394393644	0.087119695	1
1703	2.086353252	1.475428339	1	1.823026133	0.72171609	1	1.91837066	0.590768087	1
1704	0.990528433	0.740118318	1	0.974023123	0.367265893	1	0.98332384	0.282787018	1
1705	0.035711326	0.095235102	0	0.087907599	0.082946044	1	0.083330778	0.059811646	1
1706	0.4489779	0.18831034	1	0.415490081	0.114119966	1	0.396622791	0.089592029	1
1707	1.643924634	1.633947291	1	1.582373885	0.730724416	1	1.949807258	0.684245443	1
1708	0.870175358	0.614684838	1	0.768627176	0.319832585	0	0.944608404	0.332023866	1
1709	0.08823366	0.126761099	1	0.069648455	0.068629215	1	0.100608021	0.063586601	1
1710	0.34042435	0.191350692	1	0.346151537	0.111964954	1	0.368307132	0.086815758	1
1711	2.003137607	1.538247347	1	2.127899765	0.965347414	1	2.076781987	0.689408874	1
1712	0.899016093	0.831298017	1	0.982147492	0.40520436	1	0.969903562	0.314054155	1
1713	0.099996736	0.154693497	1	0.108692795	0.091896802	1	0.092100439	0.066524793	1
1714	0.425529832	0.199273497	1	0.414283837	0.117220554	1	0.41525113	0.090425388	1
1715	1.507319877	1.124259275	1	1.890451359	0.79028117	1	1.865378879	0.641034454	1
1716	0.773134957	0.617210097	1	0.920597516	0.381545724	1	0.881051345	0.286086934	1
1717	0.083328619	0.146074759	1	0.092891493	0.087558449	1	0.097788916	0.063275336	1
1718	0.421049654	0.19804208	1	0.413424534	0.113114131	1	0.390189949	0.093847051	1
1719	2.015010278	1.537505021	1	1.969495568	0.879677125	1	2.06244249	0.710678373	1
1720	0.805034919	0.521511905	1	0.926391611	0.358272997	1	0.975699462	0.295792495	1
1721	0.08823366	0.139816072	1	0.084575187	0.078431936	1	0.094337121	0.067176798	1
1722	0.34042435	0.192104465	1	0.349821952	0.114938682	1	0.38723235	0.089371292	1
1723	2.882315738	2.457907749	0	2.331622792	1.028557715	1	2.352023185	0.755861605	0
1724	1.483744689	1.015916225	0	1.173542978	0.48261017	1	1.153946443	0.359525926	0
1725	0.149995108	0.177815495	1	0.113986238	0.095772924	1	0.11040615	0.071961974	1
1726	0.439557214	0.201617604	1	0.384889726	0.111038792	1	0.393545698	0.084141567	1
1727	1.692730803	1.895326661	1	2.122349481	1.052184096	1	2.437902855	0.967137676	0
1728	1.011972654	0.809977605	1	1.088766243	0.413517651	1	1.205953793	0.374509239	0
1729	0.131142287	0.174136705	1	0.117974716	0.092267412	1	0.119200643	0.071779454	1
1730	0.42390956	0.203060596	1	0.437274192	0.120069861	1	0.426721108	0.090703198	1
1731	1.77767336	1.571517125	1	1.950008214	0.799478141	1	1.870743831	0.589824901	1
1732	0.991226865	0.566897851	1	1.020561178	0.384607481	1	1.023870437	0.317247879	1
1733	0.126981248	0.16439326	1	0.10768986	0.087902137	1	0.101489494	0.064712574	1
1734	0.402171942	0.194734358	1	0.376342376	0.111408782	1	0.354075065	0.083870155	0
1735	2.180257478	1.885525923	1	1.860398771	0.809201617	1	1.731063517	0.5669499	1
1736	1.138279626	1.000906566	1	0.948677234	0.378386883	1	0.933767859	0.258900472	1
1737	0.052627385	0.124994541	1	0.076499681	0.073131343	1	0.081629863	0.06136332	1
1738	0.443296504	0.195875028	1	0.409088957	0.110010105	1	0.432771386	0.089982067	1
1739	1.891334463	1.623807315	1	1.946795706	0.98550239	1	2.155909798	0.819501347	1
1740	1.176195377	0.867767476	1	0.977459326	0.348386127	1	1.05230897	0.298443568	1
1741	0.103445452	0.154164778	1	0.128488326	0.093616278	1	0.126243128	0.075140314	1
1742	0.446806768	0.19807697	1	0.436820976	0.115131709	1	0.430734159	0.087253906	1
1743	1.68979331	0.981599915	1	1.762542636	0.787322439	1	1.837205507	0.617631825	1
1744	1.134666941	0.684904438	1	1.017121345	0.358318667	1	1.039241214	0.288246704	1
1745	0.133329957	0.17449689	1	0.081963676	0.08710944	1	0.094766575	0.069144707	1
1746	0.434780407	0.203269732	1	0.410524045	0.114562014	1	0.411886565	0.098782076	1
1747	1.578211282	1.536864604	1	1.714475288	0.813467011	1	1.806100054	0.661293732	1
1748	0.925726302	0.689135487	1	0.851379458	0.348856122	1	0.925140626	0.285144167	1
1749	0.166662095	0.198458899	1	0.084267064	0.081414345	1	0.077697735	0.06224016	1
1750	0.505491792	0.208653051	1	0.428068552	0.112798252	1	0.427669873	0.088590044	1
1751	2.159410541	1.83950817	1	2.453081285	1.320802279	1	2.224474739	0.888919122	1
1752	0.832424493	0.692925589	1	0.995769191	0.43401475	1	1.017330795	0.337203964	1
1753	0.090906113	0.143423015	1	0.125652108	0.090423789	1	0.154337752	0.076427355	0
1754	0.361700036	0.206521207	1	0.394925915	0.112796172	1	0.418139471	0.087491906	1
1755	2.012644518	1.308412823	1	2.014278696	0.811872305	1	2.146116596	0.67970873	1
1756	1.286124828	0.721122384	0	1.175743767	0.44489166	1	1.169827014	0.3560192	0
1757	0.106058806	0.142741261	1	0.086483126	0.078376874	1	0.093020659	0.065402907	1
1758	0.365590121	0.196405903	1	0.404927389	0.118744579	1	0.421608513	0.091295101	1
1759	1.870402391	1.38832367	1	2.36306326	1.011720023	1	2.069551798	0.740861283	1
1760	1.020264225	0.850305556	1	1.156098685	0.506240725	1	1.035672677	0.366026712	1
1761	0.01851412	0.060602847	0	0.061794675	0.068797511	0	0.087658813	0.060766376	1
1762	0.464644065	0.2	1	0.422143433	0.116116355	1	0.405917367	0.089560406	1
1763	1.479977334	1.184643316	1	1.804565847	0.704590304	1	1.931221469	0.627643703	1
1764	0.946948708	0.872029982	1	1.03019144	0.419635776	1	1.058407862	0.310474925	1
1765	0.126981248	0.165893789	1	0.116159283	0.091835939	1	0.11391954	0.069300313	1
1766	0.402171942	0.200806151	1	0.368229379	0.117215027	1	0.396548652	0.090364647	1
1767	2.227449467	1.818695053	1	2.012623885	0.846898458	1	2.067453376	0.634493335	1
1768	0.954732528	0.711153649	1	0.951294453	0.344402757	1	1.028453721	0.283499495	1
1769	0.163929274	0.183990253	1	0.145158658	0.096769196	1	0.12744638	0.07601922	1
1770	0.433329841	0.199272166	1	0.417580624	0.123026878	1	0.420821241	0.099319075	1
1771	1.760617538	1.410970232	1	1.890209992	0.80300814	1	1.861797923	0.602080103	1
1772	1.184181418	1.095027537	1	0.971893149	0.407247045	1	0.928596213	0.278809972	1
1773	0.076920451	0.135642282	1	0.084653823	0.082998701	1	0.088048199	0.062443283	1
1774	0.368419256	0.198766528	1	0.390843565	0.119393709	1	0.385591795	0.095890069	1
1775	2.762114022	1.905963219	0	2.039635735	0.741373029	1	2.214572908	0.804042794	1
1776	1.078730609	0.692666615	1	1.002992606	0.36372985	1	1.025675846	0.298272585	1
1777	0.062497778	0.111598129	1	0.091888029	0.085666411	1	0.091201152	0.067825491	1
1778	0.374998518	0.195332806	1	0.406357899	0.112131016	1	0.408895664	0.092034623	1
1779	2.492152323	1.903690261	1	2.02729279	0.760199504	1	2.041896173	0.622808899	1
1780	1.133488291	0.775064313	1	1.041840862	0.34045021	1	1.020212128	0.273488145	1
1781	0.093747783	0.141104236	1	0.095502149	0.087843973	1	0.116879867	0.076058642	1
1782	0.382977214	0.195547951	1	0.431093224	0.115970476	1	0.413790946	0.092299811	1
1783	1.622509673	1.148576638	1	1.938753048	0.784641201	1	1.995276611	0.606462971	1
1784	0.785673968	0.534002767	1	0.941519564	0.391729323	1	0.951098304	0.295393966	1
1785	0.119401039	0.155504914	1	0.126313191	0.095420626	1	0.122254973	0.071325696	1
1786	0.358694235	0.19272028	1	0.398548936	0.112352233	1	0.392623289	0.092088042	1
1787	1.802324907	1.204936268	1	1.980574294	0.807958312	1	2.135508885	0.666450804	1
1788	0.853468392	0.541863473	1	1.020773629	0.401487389	1	1.056371328	0.317235097	1
1789	0.112900566	0.157743566	1	0.122219616	0.09352954	1	0.12377448	0.070635103	1
1790	0.408600377	0.200229503	1	0.431652989	0.116149858	1	0.417746245	0.092717364	1
1791	2.354728994	2.170184965	1	2.144869101	1.070660516	1	2.202850205	0.802496867	1
1792	1.188539279	0.872009685	1	1.085454155	0.441993746	1	1.12405326	0.359736383	1
1793	0.121209474	0.157233497	1	0.107140646	0.084504617	1	0.109267835	0.071331468	1
1794	0.369563319	0.196521869	1	0.372758304	0.113558563	1	0.423980484	0.096625793	1
1795	2.492032298	1.844632124	1	1.923187379	0.759747919	1	1.967690547	0.626850288	1
1796	0.924239796	0.564616628	1	0.860718768	0.302165371	1	0.903050447	0.245083582	1
1797	0.050845084	0.111108244	1	0.104708836	0.08761191	1	0.099686016	0.064140594	1
1798	0.422678968	0.208924333	1	0.389283528	0.116941118	1	0.382476947	0.088027268	1
1799	2.726897642	1.876437498	0	2.245811847	0.835314361	1	2.101823297	0.630923983	1
1800	1.142746882	0.942751496	1	1.031931604	0.390165138	1	0.958665989	0.274186012	1
1801	0.081963676	0.134684554	1	0.082048253	0.082063841	1	0.08668351	0.06016911	1
1802	0.410524045	0.20515177	1	0.36971623	0.11612811	1	0.374997402	0.089316832	1
1803	2.414033269	2.004418285	1	2.289306138	0.867361243	1	1.973126381	0.657425088	1
1804	1.248256901	0.895591513	1	1.013484862	0.354273152	1	0.985143312	0.273911426	1
1805	0.193544628	0.196549533	0	0.144996056	0.099678412	1	0.13521713	0.076016524	1
1806	0.431815533	0.21176121	1	0.369000779	0.113454215	1	0.398247368	0.090703048	1
1807	1.796610663	1.558471861	1	1.767186499	0.77733065	1	1.922255151	0.703411461	1
1808	0.820782466	0.519201766	1	0.931919094	0.32105362	1	1.011168873	0.30022587	1
1809	0.113200975	0.172930389	1	0.127901084	0.100751681	1	0.12744638	0.077114608	1
1810	0.499996295	0.204190144	1	0.460428009	0.116574181	0	0.420821241	0.090549607	1
1811	2.398498502	1.519568192	1	2.172536995	1.030241611	1	2.16952432	0.734541099	1
1812	1.2779547	0.952305251	1	1.183591986	0.650141782	1	1.045517802	0.338549433	1
1813	0.116661813	0.159473707	1	0.112297065	0.090032693	1	0.090319171	0.062968845	1
1814	0.430104395	0.216235372	1	0.405016312	0.115769916	1	0.402540134	0.086886368	1
1815	1.877941688	1.874095906	1	1.945803852	0.899828682	1	2.011118784	0.696003543	1
1816	1.033117557	0.920826525	1	1.039673448	0.453208029	1	1.041065461	0.351704479	1
1817	0.116661813	0.155221668	1	0.094524829	0.080160265	1	0.115261171	0.066264673	1
1818	0.430104395	0.206289923	1	0.352311355	0.110597557	1	0.386606557	0.089292635	1
1819	2.500290452	2.352387935	1	2.585851567	1.024962868	0	2.246188452	0.729342814	1
1820	1.294390606	0.905757564	0	1.286922762	0.423731648	0	1.136378574	0.339562373	1
1821	0.109087354	0.156575227	1	0.077344363	0.080211912	1	0.087245702	0.067062495	1
1822	0.478721324	0.208158326	1	0.416081572	0.117518468	1	0.42615869	0.089514897	1
1823	2.535529019	2.010198474	1	2.244352753	0.913604214	1	2.150794028	0.678526571	1
1824	1.308049932	1.001719944	1	1.13238363	0.420449193	1	1.101973753	0.327343164	1
1825	0.111108244	0.149252937	1	0.108805298	0.089947603	1	0.102559913	0.066683838	1
1826	0.304345582	0.188886738	0	0.383510475	0.105194834	1	0.401706609	0.086545529	1
1827	1.87266495	1.113565174	1	2.084953723	0.737185474	1	2.05334539	0.616678043	1
1828	1.037510583	0.660709411	1	1.036773118	0.389568683	1	1.031982609	0.309979346	1
1829	0.081963676	0.133330589	1	0.067008167	0.073325768	1	0.081246183	0.060099175	1
1830	0.410524045	0.194150611	1	0.369336531	0.108669161	1	0.379744258	0.089833591	1
1831	1.750924051	1.382935922	1	2.024789411	0.745503678	1	1.924128088	0.595913609	1
1832	0.855279318	0.505792819	1	1.017123716	0.359603489	1	1.013741226	0.268719252	1
1833	0.166663299	0.174055782	1	0.121824483	0.094645904	1	0.10209868	0.070334986	1
1834	0.382019975	0.195643696	1	0.373186316	0.118361657	1	0.358366653	0.086561866	1
1835	1.645637142	1.35251684	1	2.048330291	0.918227999	1	2.156203613	0.682475426	1
1836	1.046661517	0.764568234	1	1.036772463	0.430000839	1	1.086982342	0.311784367	1
1837	0.090904521	0.15264488	1	0.097138195	0.090108736	1	0.095538225	0.063297821	1
1838	0.473681565	0.201469726	1	0.44169323	0.117410671	1	0.395742559	0.087113334	1
1839	1.780199689	1.228005606	1	2.068618553	1.026955229	1	2.126110125	0.763745813	1
1840	0.83334876	0.628188252	1	0.937641707	0.384772067	1	1.009447518	0.295037173	1
1841	0.050845084	0.109087354	1	0.102145955	0.087917857	1	0.094458135	0.064289977	1
1842	0.422678968	0.199241056	1	0.405690917	0.115584281	1	0.409763582	0.094052321	1
1843	2.874312905	2.369256693	0	2.377696236	1.141289872	1	2.067184945	0.752660456	1
1844	1.279481572	0.956286688	1	1.038488388	0.403434748	1	1.004797392	0.293394212	1
1845	0.123073348	0.165965619	1	0.089944482	0.08095196	1	0.098409453	0.062992624	1
1846	0.380432257	0.198155347	1	0.392224407	0.108021187	1	0.39445411	0.084828567	1
1847	1.84507727	1.806976394	1	2.020724646	0.943340243	1	2.01716318	0.718815073	1
1848	0.997804866	0.723079517	1	0.980072597	0.391683804	1	0.992205698	0.272223397	1
1849	0.131142287	0.163634213	1	0.154252591	0.100793523	0	0.108621583	0.067053828	1
1850	0.42390956	0.20968846	1	0.41328224	0.120690904	1	0.401284454	0.090692287	1
1851	2.338513173	1.835701641	1	2.301893631	0.976990371	1	2.168157948	0.725979216	1
1852	0.999946995	0.71599992	1	1.061194726	0.405398985	1	1.052221559	0.303855104	1
1853	0.070172164	0.12672555	1	0.083796534	0.079588335	1	0.108193643	0.067386261	1
1854	0.447914723	0.199997953	1	0.424559928	0.114601516	1	0.417556876	0.09410762	1
1855	2.005311556	1.251710197	1	1.860188962	0.713448141	1	1.737569756	0.49354997	1
1856	0.810733377	0.52443879	1	0.984508729	0.355255759	1	1.000347027	0.28192615	1
1857	0.084742888	0.1460185	1	0.104968993	0.088650107	1	0.102559913	0.06607984	1
1858	0.431577162	0.202819304	1	0.423485366	0.116496101	1	0.401706609	0.089897416	1
1859	2.357162722	1.736287147	1	2.248007386	0.916319319	1	2.06303304	0.654651404	1
1860	1.16989354	0.748073853	1	1.144092028	0.459550011	1	1.119135449	0.323106866	1
1861	0.0535659	0.120685416	1	0.063578878	0.073634217	1	0.062495135	0.057162373	0
1862	0.453605056	0.199955009	1	0.439443412	0.115879918	1	0.439831118	0.087901669	1
1863	2.390472668	1.409188399	1	2.305604201	0.856004379	1	2.206712499	0.688221749	1
1864	1.06834959	0.662093194	1	0.984324408	0.301670376	1	1.022663619	0.241215239	1
1865	0.093747783	0.144213087	1	0.086731535	0.080239468	1	0.082017037	0.060133403	1
1866	0.382977214	0.195908487	1	0.367488979	0.113474582	1	0.386074685	0.089862383	1
1867	1.847455956	1.360159805	1	2.191321056	0.950123321	1	1.928205976	0.641786409	1
1868	1.180622569	0.888712771	1	1.133905134	0.467978125	1	1.013658677	0.314268833	1
1869	0.076920451	0.129302304	1	0.096937086	0.077788734	1	0.095079753	0.063444004	1
1870	0.368419256	0.202790477	1	0.370105583	0.114057845	1	0.414011305	0.092073128	1
1871	1.685593322	1.33345963	1	1.816241102	0.711404425	1	1.827763636	0.539885101	1
1872	0.868850725	0.540286026	1	0.989285005	0.409916501	1	0.958540095	0.28680144	1
1873	0.043475952	0.098358247	0	0.061853844	0.073077728	1	0.081500662	0.062851893	1
1874	0.319585986	0.178333682	1	0.368054325	0.118878873	1	0.381853821	0.091874671	1
1875	2.523290121	1.984836372	1	1.967385127	0.899507322	1	1.902288706	0.58536983	1
1876	0.981987313	0.514145301	1	0.922290857	0.308255832	1	0.923386715	0.246831548	1
1877	0.098358247	0.148800787	1	0.073029467	0.077409402	1	0.084456753	0.062104638	1
1878	0.414892054	0.200229503	1	0.425084478	0.109440418	1	0.429471998	0.090579159	1
1879	3.010481297	2.454912876	0	2.480768144	0.996342575	0	2.507059561	0.789001694	0
1880	1.336499202	0.997397212	0	1.175129163	0.542749933	1	1.159325896	0.398416162	1
1881	0.153842924	0.172248003	1	0.135130265	0.099503525	1	0.123806855	0.071648433	1
1882	0.388886556	0.195411194	1	0.418178542	0.122451535	1	0.401299695	0.090335542	1
1883	2.024060527	1.722142681	1	1.961380552	0.931926336	1	2.00885911	0.681853725	1
1884	1.038232134	0.890653544	1	1.031378332	0.465423631	1	1.002098888	0.322192031	1
1885	0.101690521	0.151847398	1	0.083328619	0.079548062	1	0.093847208	0.064387472	1
1886	0.436167454	0.202746919	1	0.421049654	0.109496703	1	0.405517595	0.086107233	1
1887	1.577984898	1.801388431	1	1.925260281	1.248644072	1	2.007579856	0.816970085	1
1888	0.727574836	0.433445056	1	0.880587184	0.367585657	1	0.992884623	0.309506526	1
1889	0.083328619	0.143432017	1	0.060910178	0.067088494	0	0.089740559	0.061367079	1
1890	0.421049654	0.205598002	1	0.357636476	0.112227683	1	0.398303081	0.091252427	1
1891	1.974809401	1.243196373	1	1.949791686	0.7082296	1	2.069193052	0.630422087	1
1892	0.840234936	0.5890024	1	0.997498755	0.378821355	1	1.043606401	0.298497533	1
1893	0.07142699	0.124182814	1	0.065988258	0.070821886	1	0.073392359	0.057053838	1
1894	0.315788309	0.191774555	1	0.358883926	0.115158209	1	0.363443911	0.084931256	1
1895	1.830798837	1.518569449	1	1.891036767	0.814589936	1	1.89502129	0.673994006	1
1896	0.951716393	0.585630405	1	0.968045421	0.380235205	1	1.009500318	0.305754328	1
1897	0.160709854	0.190865255	1	0.1263685	0.095317444	1	0.108469419	0.070551351	1
1898	0.483513756	0.211953525	1	0.425989411	0.117649085	1	0.438030937	0.090654106	1
1899	2.568043581	2.089372625	1	2.253049283	0.845562644	1	2.393438007	0.722311898	0
1900	1.225781815	1.24849209	1	0.971546627	0.365457932	1	1.090116914	0.341692072	1
1901	0.128568624	0.156340978	1	0.150751638	0.10025502	0	0.140184031	0.07779501	0
1902	0.329668172	0.197648552	1	0.374072503	0.116618923	1	0.393404558	0.088485418	1
1903	1.96788488	1.428992135	1	2.401321032	1.038466177	1	2.11351777	0.664807601	1
1904	0.91562017	0.558469403	1	1.183604809	0.438867211	0	1.109811187	0.314748792	1
1905	0.126981248	0.15307449	1	0.096041367	0.086486288	1	0.08389022	0.062099554	1
1906	0.402171942	0.197682222	1	0.434626579	0.117511692	1	0.425261654	0.087730089	1
1907	1.73499075	1.609891796	1	2.335536849	1.111002584	1	2.280679799	0.783925364	1
1908	0.817939336	0.584437735	1	0.991437534	0.40477049	1	1.020720133	0.294860735	1
1909	0.056597631	0.124996074	1	0.087427616	0.082559625	1	0.086664347	0.063140916	1
1910	0.484532726	0.197915009	1	0.411969203	0.114981635	1	0.42193946	0.086471092	1
1911	1.893092564	1.883253578	1	1.712644531	0.696537392	1	1.811743025	0.557075393	1
1912	1.434189145	1.036444293	0	1.003550932	0.387897267	1	1.055484516	0.320569988	1
1913	0.158727386	0.183989242	1	0.107949009	0.092194874	1	0.094911529	0.065758872	1
1914	0.411109171	0.198798124	1	0.441277671	0.118518259	1	0.434319706	0.090366333	1
1915	1.748320815	1.328710095	1	1.758961378	0.658534232	1	1.845921506	0.548212623	1
1916	1.028043731	0.695377902	1	1.009544667	0.390200129	1	0.967301775	0.291759655	1
1917	0.035082757	0.089282333	0	0.06557154	0.072220689	1	0.077416943	0.060236841	1
1918	0.438772624	0.193089742	1	0.406248582	0.119226356	1	0.399158093	0.091613419	1
1919	1.372826011	1.003270036	1	1.988336696	0.819726598	1	1.944515653	0.563917978	1
1920	0.887380535	0.837176335	1	1.053971944	0.442826778	1	0.955934751	0.293818925	1
1921	0.093747783	0.14616783	1	0.142039714	0.103504447	1	0.111481226	0.072118223	1
1922	0.382977214	0.197472236	1	0.450905417	0.116268259	1	0.436827501	0.09068992	1
1923	2.597349904	1.649756192	0	2.436359918	0.967838978	0	2.321100047	0.752859217	0
1924	1.164911812	0.9726875	1	1.053704436	0.448960673	1	1.044561863	0.324771354	1
1925	0.033331129	0.086203026	0	0.086203026	0.080873849	1	0.091833103	0.066104802	1
1926	0.408161916	0.193875228	1	0.4421029	0.114022543	1	0.435515713	0.088438017	1
1927	1.517683018	1.120297405	1	1.831649826	0.79531398	1	1.944051689	0.644696446	1
1928	0.94409058	0.797893062	1	0.92993175	0.407099881	1	0.942710515	0.298246812	1
1929	0.103445452	0.150095771	1	0.129725419	0.096690039	1	0.118586992	0.070447532	1
1930	0.446806768	0.200560466	1	0.416663777	0.115835015	1	0.406045662	0.091087539	1
1931	1.906900787	1.312109983	1	1.79976832	0.856053652	1	1.839139624	0.594049919	1
1932	1.065070001	0.728857672	1	1.022183781	0.372762193	1	1.043396698	0.273669938	1
1933	0.070172164	0.128494138	1	0.067035811	0.076384235	1	0.07849559	0.061439323	1
1934	0.447914723	0.204299692	1	0.420136841	0.113792055	1	0.433960603	0.086782381	1
1935	2.110416566	1.738972546	1	2.230998792	0.953796702	1	1.895815298	0.6411707	1
1936	0.964397639	0.631392036	1	1.030940917	0.348538738	1	0.943882853	0.285706788	1
1937	0.103445452	0.153106023	1	0.082868642	0.080800002	1	0.095235102	0.062511716	1
1938	0.446806768	0.191487361	1	0.417541137	0.116730234	1	0.393615015	0.088192628	1
1939	2.007439885	2.585714952	1	2.054396846	1.030768125	1	2.118580964	0.76066516	1
1940	1.073426497	0.988747593	1	1.065960043	0.398675902	1	1.086167243	0.318392679	1
1941	0.112900566	0.156970904	1	0.094238385	0.083774451	1	0.092303714	0.059515034	1
1942	0.408600377	0.201904773	1	0.386523162	0.117634367	1	0.372337675	0.088836888	1
1943	1.694805179	1.411758708	1	2.066779811	0.884029364	1	1.97049129	0.61884338	1
1944	0.875975018	0.481039863	1	1.084889453	0.445920238	1	1.023448912	0.272820668	1
1945	0.166663186	0.192921052	1	0.122991541	0.094526033	1	0.120250842	0.069732831	1
1946	0.444442124	0.209900255	1	0.407940138	0.117390561	1	0.39826681	0.090119613	1
1947	1.927730958	1.450459819	1	2.234455721	0.970777512	1	2.189523455	0.715407986	1
1948	0.92305028	0.678597508	1	1.111201671	0.470321664	1	1.135508442	0.373206058	1
1949	0.062497778	0.114743805	1	0.096586682	0.087297928	1	0.105956859	0.069042282	1
1950	0.374998518	0.197472236	1	0.438159915	0.116605869	1	0.423074726	0.091420204	1
1951	1.992050086	1.56425696	1	2.111364692	0.959794211	1	2.178537867	0.72678793	1
1952	1.11569566	0.559589257	1	1.200788699	0.445313805	0	1.219758776	0.351347942	0
1953	0.103445452	0.160946615	1	0.115784913	0.091950893	1	0.115013582	0.069157294	1
1954	0.446806768	0.204299692	1	0.395680336	0.119455893	1	0.403015627	0.087647761	1
1955	1.996866705	1.371167548	1	1.881642834	0.708601369	1	1.862440059	0.560918706	1
1956	1.048984098	0.761073147	1	0.943505316	0.334605704	1	0.893598246	0.248571253	1
1957	0.089550024	0.133593705	1	0.091888029	0.087097236	1	0.087375317	0.063757808	1
1958	0.351062251	0.20377326	1	0.406357899	0.110985316	1	0.403803325	0.090104065	1
1959	1.575631762	1.233535972	1	1.977007981	0.873286379	1	2.029752714	0.675230861	1
1960	0.855516299	0.620982109	1	1.014668079	0.420336982	1	0.983045824	0.296975537	1
1961	0.096148052	0.160985248	1	0.08822959	0.08565761	1	0.063755343	0.056612742	0
1962	0.505259986	0.202125443	0	0.456136948	0.11250451	0	0.419956533	0.085106593	1
1963	2.024792979	1.949549019	1	2.402922827	1.006711891	1	2.041853592	0.678778853	1
1964	0.869416324	0.680379816	1	1.057310577	0.386446357	1	0.950075724	0.268853346	1
1965	0.093747783	0.1377431	1	0.121355933	0.088953362	1	0.136092153	0.074098387	1
1966	0.382977214	0.199658746	1	0.341815717	0.108917696	0	0.356826317	0.087130162	0
1967	2.034088745	1.263858258	1	2.388946722	1.290845648	1	2.357743872	0.880543953	1
1968	0.937363506	0.624613014	1	1.020982689	0.404422752	1	1.039126691	0.293159776	1
1969	0.164380406	0.165660287	1	0.109449012	0.088645325	1	0.136072564	0.078784125	1
1970	0.306815564	0.19586443	1	0.356112415	0.111038536	1	0.402623479	0.091131219	1
1971	1.896667663	1.694800733	1	2.185914934	0.982917535	1	2.10322623	0.735040559	1
1972	0.901129305	0.554615887	1	0.971839382	0.331386407	1	1.00139736	0.298494649	1
1973	0.112900566	0.150689221	1	0.112817729	0.086153624	1	0.135382528	0.073386467	1
1974	0.408600377	0.197568874	1	0.377695889	0.113532705	1	0.383770442	0.085300296	1
1975	4.382705685	3.397052514	0	2.479301002	1.009170634	0	2.19067152	0.66573798	1
1976	1.55875941	1.292067559	0	1.10475558	0.37881446	1	1.031757003	0.286812506	1
1977	0.142851353	0.18561523	1	0.12499606	0.097345895	1	0.131309367	0.076478162	1
1978	0.478257346	0.196923011	1	0.446040671	0.118061964	1	0.440344646	0.091408323	1
1979	1.804142948	1.610705564	1	2.057073778	0.905562441	1	1.912238346	0.794074712	1
1980	1.039465663	1.035502479	1	1.102612004	0.450957548	1	1.018043178	0.333304895	1
1981	0.06557154	0.124723574	1	0.081963676	0.081094742	1	0.103221103	0.066416713	1
1982	0.406248582	0.195982889	1	0.410524045	0.113008578	1	0.40597979	0.087846662	1
1983	2.595236838	1.707279078	0	1.853170194	0.85653282	1	1.986429329	0.823457607	1
1984	1.07427406	0.609463164	1	0.88308342	0.331920838	1	0.972531468	0.307689325	1
1985	0.080642524	0.129998107	1	0.064512194	0.071313761	1	0.067482775	0.056817397	0
1986	0.399998279	0.191486945	1	0.395830792	0.114167916	1	0.364015449	0.085690612	1
1987	2.597187507	1.662751447	0	2.185354193	0.92942285	1	2.256576463	0.748569009	1
1988	1.295245731	0.948861616	1	1.071812907	0.380823888	1	1.075013179	0.2933911	1
1989	0.118640949	0.167679669	1	0.103822372	0.089475217	1	0.095843276	0.064832394	1
1990	0.440858236	0.203281121	1	0.416368306	0.125143587	1	0.397870097	0.084169966	1
1991	1.83047577	1.475736871	1	2.086294616	1.08001691	1	2.141396361	0.816712041	1
1992	0.998917992	0.729973606	1	0.988868264	0.462032802	1	1.044271493	0.373890638	1
1993	0.111108244	0.144412732	1	0.103624317	0.088277604	1	0.098358247	0.06552226	1
1994	0.304345582	0.189530713	1	0.382141047	0.117680553	1	0.414892054	0.086319102	1
1995	1.609320412	1.12210513	1	1.836464176	0.706036159	1	1.932433821	0.575850923	1
1996	0.909357272	0.500755877	1	1.023838128	0.41002397	1	1.030890792	0.304282084	1
1997	0.098358247	0.143518579	1	0.097292875	0.088537346	1	0.108549361	0.072768478	1
1998	0.414892054	0.201243897	1	0.407798517	0.109789601	1	0.419698085	0.089705283	1
1999	2.572409035	1.74705561	1	2.325978069	1.039657832	1	2.291255172	0.834477758	1
[truncated: 2,001 more rows]
