# Supplementary material for: Dirichlet composition distribution for compositional data with zero components: An application to fluorescence in situ hybridization (FISH) detection of chromosome
Source: Biom J. 2021 Dec 16;64(4):714–32. doi: 10.1002/bimj.202000334 (PMC9300144; doi:10.1002/bimj.202000334)
Supplement: Supplementary file 1 — Supporting Information. [file BIMJ-64-714-s001.zip › data and codes submitted to BJ/results/inter_results/inter_result_Table2_1.txt]

	V1	V2	V3	V4	V5	V6	V7	V8	V9
1	0.113675745	0.116356395	1	0.130215583	0.078942657	1	0.129272016	0.062063035	1
2	0.253097538	0.162853941	1	0.292266672	0.10460565	1	0.29588056	0.082091275	1
3	0.143551844	0.140582316	1	0.20628038	0.097483375	1	0.216543158	0.078501067	1
4	3.1668809	1.662191029	1	3.16086594	0.881838729	1	3.195243426	0.666073208	1
5	2.038501227	0.953878272	1	2.048777504	0.53817563	1	2.080866193	0.445911815	1
6	3.686212829	1.695513095	1	3.778868515	1.086058447	1	3.956911742	0.841859636	1
7	0.186246114	0.167197674	0	0.100807189	0.066606212	1	0.111323897	0.054394488	1
8	0.245789082	0.174187135	1	0.266709922	0.100130206	1	0.280311522	0.076970612	1
9	0.166398459	0.151518428	1	0.170486337	0.08546773	1	0.190847485	0.073190972	1
10	2.39119664	1.043390467	1	2.734765191	0.727885382	1	2.838095124	0.614243993	1
11	2.018643619	0.965418629	1	1.871910177	0.496294061	1	1.996992332	0.387181594	1
12	3.707883091	1.829192129	1	3.987069262	1.035062055	1	4.024665949	0.835767992	1
13	0.072142598	0.111988261	1	0.086288582	0.066731842	1	0.094065376	0.052038939	1
14	0.261704863	0.178186741	1	0.255740517	0.091744906	1	0.26728804	0.078984636	1
15	0.122027405	0.130341405	0	0.146095147	0.077057498	0	0.17769011	0.069112601	1
16	3.045776438	1.463364844	1	3.074033956	0.871777888	1	3.09484986	0.68168841	1
17	2.090798856	0.972980317	1	2.061961497	0.571404976	1	2.070441801	0.446989374	1
18	4.114748546	1.875488814	1	3.979178255	1.079142891	1	3.987671292	0.836003748	1
19	0.114314324	0.119148889	1	0.122503516	0.080066368	1	0.121939846	0.062009562	1
20	0.243684141	0.171358547	1	0.271512353	0.098218862	1	0.284837884	0.082503388	1
21	0.17402347	0.152941771	1	0.198663588	0.090183455	1	0.193456058	0.073551682	1
22	2.988559632	1.527794039	1	2.7486044	0.792563713	1	2.783145534	0.65693749	1
23	2.076236088	1.025058918	1	1.892784614	0.523280556	1	1.97158545	0.419863366	1
24	4.708337958	2.083846968	1	3.826579244	1.072003478	1	3.975674154	0.87906084	1
25	0.041770507	0.073367084	0	0.101069687	0.072497295	1	0.101289035	0.055975878	1
26	0.291309438	0.172128246	1	0.266923988	0.098830643	1	0.282224207	0.080372348	1
27	0.151567637	0.14210976	1	0.180679752	0.090729165	1	0.204680562	0.071762431	1
28	3.306752319	1.587265123	1	3.249062904	0.870559406	1	3.247668052	0.675316666	1
29	2.378081703	0.901991012	0	2.366341196	0.548864025	0	2.258886592	0.420064359	0
30	4.120433043	2.095693573	1	4.226816164	1.215224596	1	4.167178979	0.883418043	1
31	0.114952056	0.130591961	1	0.111553251	0.070639474	1	0.120143588	0.05996642	1
32	0.293950516	0.182100818	1	0.317089439	0.108408979	1	0.324715169	0.081464487	1
33	0.164673851	0.154524557	1	0.154649548	0.08106241	0	0.177741412	0.064469282	1
34	2.76206381	1.396980371	1	3.007901381	0.897543008	1	2.903121217	0.697303323	1
35	2.063026962	0.93777245	1	1.868900792	0.567493849	1	1.896629997	0.427337833	1
36	4.119121397	2.085224641	1	4.30719551	1.187586797	1	4.208853673	0.995036787	1
37	0.143308123	0.142324372	1	0.122690527	0.078490131	1	0.117924562	0.060831979	1
38	0.379636917	0.197062369	1	0.317281726	0.102678362	1	0.316143762	0.086696679	1
39	0.281166586	0.179963014	1	0.271107543	0.105559493	0	0.238838274	0.073384913	0
40	3.033376168	1.617731615	1	2.989617201	0.891714608	1	3.063774908	0.694844898	1
41	2.030901823	0.915957094	1	1.924700682	0.53172466	1	2.013384345	0.444957834	1
42	4.239290075	2.744112668	1	4.091830775	1.176964483	1	4.210013943	0.92616307	1
43	0.146938889	0.142432346	1	0.113035058	0.07490722	1	0.11506192	0.057402104	1
44	0.265970672	0.173624348	1	0.311609298	0.111090496	1	0.301573534	0.081000023	1
45	0.206454781	0.156294345	1	0.202393466	0.096465948	1	0.228159388	0.076548451	1
46	2.404623757	1.125351036	1	2.631378005	0.784590881	1	2.69068765	0.626571848	1
47	1.361210518	0.718219056	0	1.684944239	0.519399964	0	1.794155585	0.430017516	1
48	3.463832294	2.097184052	1	3.609240891	1.13191192	1	3.766286629	0.951197397	1
49	0.10668259	0.123519577	1	0.126832734	0.077697004	1	0.119891336	0.059002479	1
50	0.295271821	0.182196171	1	0.278975515	0.097780469	1	0.286774243	0.078595151	1
51	0.235717327	0.175282853	1	0.219441383	0.098719685	1	0.193399283	0.071479786	1
52	3.296975993	1.817645716	1	3.121807708	0.849905631	1	3.050047079	0.647015037	1
53	2.233875271	1.160806403	1	1.923401938	0.544176318	1	1.896352368	0.416617532	1
54	4.679259263	2.319932901	1	4.115375223	1.173027258	1	3.898216312	0.833362445	1
55	0.096530999	0.116652986	1	0.111148365	0.075555685	1	0.097689866	0.056606101	1
56	0.344736769	0.181089754	1	0.345752328	0.105380183	1	0.332211002	0.08528018	1
57	0.215669769	0.156310612	1	0.226798206	0.096620775	1	0.193088294	0.06759505	1
58	3.00021996	1.929363055	1	3.062787715	0.993458197	1	2.979616852	0.686685954	1
59	2.304021978	1.498658371	1	2.157030742	0.767192543	1	2.071869038	0.493709509	1
60	4.687290251	3.009754856	1	4.424072494	1.438705364	1	4.014793387	0.897319521	1
61	0.146110552	0.144631335	1	0.097355958	0.068635473	1	0.096243489	0.050567651	1
62	0.215613181	0.163694982	0	0.216823552	0.093511853	0	0.245542472	0.075600119	0
63	0.225542129	0.157411071	1	0.210186463	0.097417199	1	0.197766797	0.070061925	1
64	2.718483371	1.469589029	1	3.017095325	0.802609757	1	3.143920191	0.645291982	1
65	1.95082659	0.966831749	1	2.05801655	0.571134071	1	2.095740338	0.439566597	1
66	3.841553046	1.717576882	1	4.219087831	1.191935121	1	4.368419856	0.838263423	1
67	0.072047937	0.093351834	1	0.100774645	0.066048169	1	0.099811783	0.051418988	1
68	0.231695604	0.161276373	1	0.270001557	0.104074904	1	0.275069666	0.083424135	1
69	0.131915812	0.139358828	1	0.16713814	0.090934272	1	0.153584088	0.060734028	0
70	2.843269153	1.203952476	1	2.930091569	0.738815937	1	2.891248658	0.568593879	1
71	1.948661408	0.817840895	1	1.908091898	0.491047211	1	1.919535849	0.394380615	1
72	3.762529827	1.64601536	1	3.822955733	1.044962846	1	3.763760937	0.758090306	1
73	0.084785584	0.105292527	1	0.085482797	0.064121974	1	0.085427734	0.050064304	1
74	0.373277085	0.196915613	1	0.370441056	0.111573396	0	0.365764016	0.079605168	0
75	0.164369447	0.14275284	1	0.188200309	0.092111021	1	0.188814164	0.069436326	1
76	2.591347877	1.242237174	1	2.978219565	0.817331724	1	2.872388438	0.555426915	1
77	1.722478973	0.688050309	1	2.151361755	0.590521485	1	2.043501605	0.425546789	1
78	3.536217574	1.876874172	1	3.866631327	1.129006568	1	3.894525088	0.86024501	1
79	0.118012307	0.135338111	1	0.12607191	0.074722699	1	0.119821618	0.060614507	1
80	0.336031737	0.171367447	1	0.311450596	0.106745096	1	0.312546907	0.085291181	1
81	0.227022022	0.170049588	1	0.175726915	0.091383752	1	0.17545366	0.071581999	1
82	2.66027719	1.303714837	1	3.02527035	0.851338179	1	3.062827792	0.692850264	1
83	1.732180485	0.834895825	1	2.022597389	0.569748855	1	2.128771976	0.44464119	1
84	2.924461495	1.590350551	0	3.580255462	1.03248111	1	3.850257555	0.818871489	1
85	0.159968913	0.153665331	1	0.120515175	0.07339156	1	0.116726446	0.059825662	1
86	0.367506005	0.190196016	1	0.325507879	0.110663715	1	0.311245117	0.081088578	1
87	0.199499788	0.158676877	1	0.206479857	0.093429349	1	0.208031128	0.073583936	1
88	3.310169204	1.59689938	1	2.75796893	0.703369684	1	2.96585941	0.616290921	1
89	2.341671411	1.142723303	1	1.899328646	0.559079584	1	2.006581438	0.437761579	1
90	4.392126609	2.451710966	1	3.861226784	1.117983295	1	4.169375026	0.912575607	1
91	0.113591859	0.13403143	1	0.085470946	0.065599594	1	0.089401472	0.048558124	1
92	0.3127847	0.181180782	1	0.300849166	0.104149766	1	0.316057001	0.081243417	1
93	0.113591859	0.126032444	0	0.231265433	0.093902243	1	0.208693856	0.073581644	1
94	3.458703826	1.568587633	1	3.101518925	0.937298281	1	3.083474123	0.681629852	1
95	1.981528424	0.935442436	1	2.09626153	0.64261838	1	2.11453845	0.478308473	1
96	4.992620744	2.274075773	0	4.184328301	1.262295831	1	4.0102735	0.843623284	1
97	0.052663001	0.093332592	1	0.081649234	0.065395807	1	0.099624052	0.054250784	1
98	0.291990243	0.181153928	1	0.303777398	0.10415283	1	0.316270803	0.083751785	1
99	0.18229859	0.159598914	1	0.217578409	0.094804063	1	0.197015711	0.07235728	1
100	2.758032405	1.259672351	1	2.758630719	0.784705512	1	2.972025589	0.643011337	1
101	1.695624571	0.829121969	1	1.745389998	0.484376067	1	1.879480493	0.404843798	1
102	3.528104609	1.444401866	1	3.457595756	0.868812879	0	3.640003471	0.759716032	1
103	0.085220062	0.114463736	1	0.104490353	0.069745157	1	0.11183665	0.056285237	1
104	0.284085266	0.174636276	1	0.365542981	0.109527955	0	0.341807518	0.085133255	0
105	0.234368965	0.162977557	1	0.226755508	0.094586786	1	0.228804591	0.070591391	1
106	2.85697388	1.337470694	1	3.006915883	0.826635719	1	3.178538831	0.699283987	1
107	1.848079426	0.989100177	1	2.10985351	0.664470694	1	2.169794843	0.493730706	1
108	3.917737071	2.029714791	1	4.008063766	1.152386361	1	4.270268481	1.016087631	1
109	0.073042858	0.105593265	1	0.108944069	0.070631199	1	0.090685602	0.050559728	1
110	0.232519356	0.161681877	1	0.294442701	0.102084251	1	0.279711571	0.079324028	1
111	0.192650231	0.149588282	1	0.195068434	0.095051115	1	0.202111436	0.070063997	1
112	2.967438175	1.407210003	1	2.993231029	0.784764461	1	3.144654047	0.621679449	1
113	1.838695616	0.778522745	1	1.830196401	0.483984297	1	1.921403739	0.376266943	1
114	4.25556899	2.120557486	1	3.816179311	1.081951776	1	3.985535725	0.828616516	1
115	0.076118781	0.106075404	1	0.092295099	0.070491056	1	0.080705201	0.048799411	1
116	0.274802914	0.171816317	1	0.284437012	0.10220482	1	0.297595099	0.079989046	1
117	0.314539741	0.184346772	0	0.234745138	0.093858131	1	0.212033029	0.075710339	1
118	2.925892262	1.544390833	1	3.234790797	0.932820554	1	3.226391198	0.691905483	1
119	1.77783416	0.924996798	1	1.927907555	0.558787433	1	2.060487431	0.45827618	1
120	3.672437873	1.747800691	1	4.158466442	1.225923495	1	4.197948369	0.891012444	1
121	0.136494456	0.139155539	1	0.102819296	0.070499491	1	0.108736523	0.058626022	1
122	0.26552402	0.174687374	1	0.281593311	0.100559328	1	0.285401221	0.077099185	1
123	0.205971913	0.163185853	1	0.235244492	0.099459476	1	0.241731295	0.077763894	0
124	2.454966147	1.416981637	1	2.788791476	0.874224702	1	2.87710347	0.701076109	1
125	1.902743335	1.179103514	1	2.063164886	0.681702248	1	1.954638637	0.482069837	1
126	3.798160724	2.0928833	1	3.977303126	1.197334334	1	3.988149616	0.891722216	1
127	0.0748953	0.113994005	1	0.085079174	0.061895305	1	0.076383097	0.048136196	1
128	0.313631997	0.180382708	1	0.333698964	0.10743055	1	0.329183413	0.081448221	1
129	0.224105735	0.179462874	1	0.194471882	0.091797602	1	0.187854103	0.071245476	1
130	2.507528985	1.092688405	1	2.856739122	0.760332944	1	2.95901115	0.654640257	1
131	1.735721781	0.913814843	1	1.848571696	0.544923029	1	1.958903775	0.462595262	1
132	3.171651998	1.476622226	1	3.578193123	1.019573955	1	3.894807774	0.901402824	1
133	0.06407995	0.094232483	1	0.102441768	0.070792922	1	0.103543559	0.056234212	1
134	0.332908049	0.178539856	1	0.314411239	0.108209001	1	0.298338972	0.081015214	1
135	0.203472298	0.156351874	1	0.198490435	0.086638365	1	0.198953557	0.066922446	1
136	2.383964498	1.077734307	1	2.849854	0.719233032	1	2.646429608	0.551830396	0
137	1.53534527	0.695892446	0	1.839603735	0.511226042	1	1.821676538	0.393695719	1
138	3.237169095	1.625195646	1	3.636769275	0.956782121	1	3.467076943	0.780186317	0
139	0.062523226	0.093272734	1	0.109016263	0.070734574	1	0.098331745	0.049198666	1
140	0.281932684	0.169683487	1	0.274626623	0.097578519	1	0.261547632	0.074732341	1
141	0.152281641	0.141064189	1	0.211694686	0.093551221	1	0.185911002	0.066838629	1
142	2.865695818	1.356978472	1	3.023631042	0.834078984	1	3.036004025	0.676360496	1
143	1.895112193	1.035688754	1	1.985090822	0.608202045	1	2.042426495	0.464896334	1
144	3.40038884	1.674058144	1	4.037220327	1.145470234	1	4.120017481	0.947974065	1
145	0.121310547	0.124607331	1	0.103161313	0.074640246	1	0.082871957	0.049821695	1
146	0.318768851	0.17926822	1	0.291795281	0.103717962	1	0.297730588	0.082422301	1
147	0.328641767	0.184428238	0	0.238845395	0.097973247	1	0.214174454	0.07170496	1
148	2.764579196	1.571891254	1	2.940219803	0.791667981	1	3.256560117	0.729873244	1
149	1.706391804	1.014725078	1	1.810425604	0.515639669	1	1.985865438	0.448399208	1
150	3.888337293	1.95098866	1	4.030906334	0.999681288	1	4.349585223	0.846465162	1
151	0.095831033	0.11888574	1	0.116040606	0.069846138	1	0.105874253	0.056126232	1
152	0.234933951	0.170662358	1	0.241847561	0.101977314	0	0.266816887	0.077170038	1
153	0.284613564	0.179796048	1	0.241847561	0.099473107	1	0.231051857	0.073362725	1
154	3.25619327	1.444893136	1	3.027283189	0.773060157	1	3.140670743	0.65828812	1
155	2.233319073	1.167937776	1	2.098011278	0.654324796	1	2.178793593	0.489979471	1
156	4.259007964	1.838380823	1	4.078675073	1.192169347	1	4.047743125	0.913961444	1
157	0.09815965	0.133185567	1	0.092664883	0.067400286	1	0.099210495	0.051851647	1
158	0.355828322	0.186559818	1	0.350957361	0.112570401	1	0.304025769	0.082364694	1
159	0.256724987	0.179809862	1	0.20194247	0.095942265	1	0.190681394	0.063759776	1
160	3.447996855	1.548483332	1	2.916642577	0.846947738	1	2.908522747	0.61311192	1
161	2.579582673	1.203093514	0	2.011930182	0.560890244	1	1.937308076	0.4028288	1
162	4.692966333	2.515245173	1	4.117066303	1.237503864	1	3.918111251	0.82640959	1
163	0.113675745	0.123875183	1	0.111100269	0.075220063	1	0.098566355	0.053156976	1
164	0.253097538	0.170765395	1	0.283573351	0.107016332	1	0.29357849	0.081332886	1
165	0.143551844	0.135871278	1	0.157535329	0.084735552	0	0.174183305	0.068919687	1
166	3.645682237	1.763309591	1	3.155699347	0.839945669	1	3.051547229	0.611006714	1
167	2.55808841	1.30852741	0	2.107825227	0.539871581	1	2.097126907	0.42606012	1
168	4.371019037	2.154674332	1	4.069230528	1.054251343	1	4.004202206	0.813057579	1
169	0.140458385	0.142958957	1	0.106422123	0.0727405	1	0.106910984	0.057175755	1
170	0.318294581	0.190860257	1	0.301685437	0.10230892	1	0.299421283	0.083078616	1
171	0.268895638	0.175059682	1	0.222256293	0.094212826	1	0.239882015	0.076257263	0
172	2.689428357	1.387752091	1	3.013552488	0.891249937	1	2.98441721	0.658445434	1
173	1.951652532	0.859173756	1	2.124089972	0.584877636	1	2.146617005	0.461930395	1
174	3.832537825	2.138731529	1	3.919285585	1.074713854	1	3.915323083	0.879056319	1
175	0.094920109	0.113079023	1	0.107594469	0.071473033	1	0.102900959	0.056542976	1
176	0.254055035	0.181392751	1	0.286739074	0.10172425	1	0.295846873	0.082783973	1
177	0.224217236	0.170950228	1	0.154039366	0.080067277	0	0.178488018	0.064759299	1
178	2.92948241	1.422359122	1	2.991844772	0.80090081	1	3.317693272	0.753250516	1
179	1.693802454	0.976916485	1	1.902245036	0.580575905	1	2.176210832	0.516489505	1
180	3.707697072	1.893186263	1	3.923228025	1.094755206	1	4.395716433	0.996125351	1
181	0.083353317	0.113970208	1	0.108696151	0.075900938	1	0.098800859	0.051819735	1
182	0.252733683	0.178282569	1	0.264425819	0.104146782	1	0.28182585	0.081578997	1
183	0.173025275	0.153248592	1	0.208098067	0.093674308	1	0.190313355	0.072663362	1
184	3.110626395	1.382284044	1	2.864700284	0.759950105	1	2.908642232	0.62325088	1
185	1.953774826	0.94940912	1	1.770136953	0.513196631	1	1.905721782	0.423266252	1
186	3.953827998	1.798597574	1	3.652315581	1.042551275	1	3.868265138	0.874512635	1
187	0.115502667	0.135409059	1	0.114921774	0.075299657	1	0.094328665	0.05315647	1
188	0.274513423	0.181899759	1	0.260777362	0.097566093	1	0.283424878	0.082267016	1
189	0.195008045	0.160149126	1	0.184534668	0.084432921	1	0.177929096	0.066902684	1
190	3.239142768	1.77732483	1	3.006936006	0.784447161	1	2.910800233	0.577078419	1
191	2.12692592	1.2575216	1	1.907804656	0.500634083	1	1.803239164	0.359972221	1
192	4.052092643	2.845371555	1	3.778920838	1.14632071	1	3.656357296	0.802902055	1
193	0.072956223	0.102620755	1	0.087882334	0.066749867	1	0.098978906	0.055959322	1
194	0.252384051	0.170202726	1	0.306790574	0.108528708	1	0.321747919	0.082957941	1
195	0.17263835	0.153202366	1	0.184069288	0.087674857	1	0.172572241	0.066723914	1
196	2.567984467	1.216271151	1	2.631240135	0.682814247	1	2.632855927	0.56276452	0
197	1.753342519	0.890153376	1	1.912946878	0.5294743	1	1.877157072	0.382800281	1
198	3.329043281	1.362677415	1	3.581028899	0.90409414	1	3.45438717	0.725331047	0
199	0.053452118	0.094399541	1	0.067966148	0.055688462	0	0.073270618	0.048704352	0
200	0.352361975	0.191924888	1	0.329997017	0.110062605	1	0.323845516	0.082429813	1
201	0.192943385	0.144019296	1	0.220541084	0.091488742	1	0.23833186	0.077317417	0
202	3.388052516	1.480883159	1	3.225448268	0.867658288	1	3.186702679	0.71607204	1
203	2.386535649	1.0259616	1	2.089803621	0.520742438	1	2.041673207	0.416092121	1
204	4.436684619	1.860602623	1	4.382459874	1.094896004	1	4.039879793	0.796695478	1
205	0.106895163	0.117595368	1	0.113346597	0.076217979	1	0.123309799	0.058623231	1
206	0.384750001	0.180010993	0	0.348243581	0.105607218	1	0.337523694	0.084070272	1
207	0.186282259	0.150890436	1	0.189439986	0.090676033	1	0.198681354	0.072168792	1
208	2.751964926	1.340526547	1	2.837854068	0.744109888	1	2.912979399	0.604721554	1
209	1.805794378	0.951368869	1	1.994445191	0.545161282	1	1.967522509	0.408048792	1
210	3.67191822	1.974277247	1	3.897554508	1.09563302	1	3.890699614	0.843611745	1
211	0.104840893	0.133999039	1	0.080873362	0.061204265	1	0.086833026	0.051129916	1
212	0.26398029	0.179592546	1	0.276644018	0.10518032	1	0.285780079	0.07716215	1
213	0.194356804	0.160527977	1	0.20364479	0.096001591	1	0.21216967	0.076785937	1
214	2.768531096	1.452267733	1	2.839651509	0.829860547	1	2.782418824	0.560053306	1
215	1.904708208	0.968227724	1	1.969370971	0.546545273	1	1.93615046	0.400205533	1
216	4.421231344	2.552748125	1	4.294167216	1.285356111	1	3.898956396	0.87951289	1
217	0.113692822	0.124851061	1	0.125846219	0.077895322	1	0.104193929	0.05306662	1
218	0.223236406	0.162101145	1	0.274849704	0.097629332	1	0.308779351	0.079440845	1
219	0.16348536	0.145975692	1	0.19206999	0.088098278	1	0.213438572	0.070923831	1
220	2.692441444	1.284983967	1	2.944312094	0.76508597	1	3.087887769	0.633581403	1
221	1.967597477	1.136238601	1	2.085064178	0.629804427	1	2.143023491	0.483670774	1
222	3.673813264	2.037765129	1	4.068176163	1.164770217	1	4.160572016	0.922241092	1
223	0.082979045	0.114597452	1	0.114350036	0.073289484	1	0.098043371	0.05321119	1
224	0.192622855	0.151939075	0	0.250348719	0.095888775	0	0.253347162	0.077996301	0
225	0.202590474	0.161208239	1	0.170739734	0.084865839	1	0.179677415	0.065963614	1
226	3.400163997	1.753517265	1	3.307102249	0.969856878	1	3.134930366	0.635697517	1
227	2.213224955	1.128119879	1	2.098447425	0.569563229	1	2.000066132	0.417444533	1
228	4.292722806	2.31205245	1	4.196240156	1.257671821	1	4.048405271	0.800585895	1
229	0.177880556	0.153558172	0	0.138367408	0.078466602	1	0.124755397	0.061131354	1
230	0.257120984	0.175958457	1	0.310033671	0.106842775	1	0.289483973	0.081917672	1
231	0.207595717	0.163967095	1	0.224200539	0.098076893	1	0.212081389	0.073396198	1
232	3.356436236	1.814715198	1	2.981996974	0.800856558	1	2.959574777	0.614110907	1
233	2.3088275	1.29328939	1	1.866312205	0.590452812	1	1.92891645	0.451536369	1
234	4.225518944	2.371324055	1	3.759448155	1.101006682	1	3.899192714	0.855814091	1
235	0.095904125	0.119909898	1	0.119178556	0.077972385	1	0.112044559	0.060079687	1
236	0.314476754	0.186059103	1	0.288057856	0.106046743	1	0.308705831	0.081628491	1
237	0.215125559	0.155479536	1	0.19202845	0.094048055	1	0.195476614	0.072008569	1
238	2.915841161	1.379104186	1	2.81607214	0.813350157	1	2.754291076	0.597471853	1
239	2.050267467	0.951561805	1	1.931383724	0.56790847	1	1.960465962	0.439804407	1
240	3.687019141	1.768209456	1	3.721564462	1.093543392	1	3.772755649	0.858497079	1
241	0.108389963	0.130061117	1	0.078963246	0.064078396	1	0.093716674	0.054241213	1
242	0.395686531	0.191023272	0	0.337383631	0.109602732	1	0.326249896	0.079513164	1
243	0.217364523	0.153678304	1	0.22805193	0.094295223	1	0.205014626	0.073019215	1
244	2.61534878	1.174105244	1	2.823772435	0.770597205	1	2.931171699	0.627136134	1
245	1.904099332	0.908830795	1	1.874717034	0.558009498	1	1.903431734	0.443322913	1
246	4.405724905	2.091233429	1	4.024287971	1.117077735	1	4.006181238	0.935878521	1
247	0.109161142	0.135806996	1	0.105663919	0.075357761	1	0.097873189	0.056238907	1
248	0.376412799	0.196655086	1	0.339973372	0.111105444	1	0.331831351	0.07952284	1
249	0.247736075	0.172277561	1	0.277270842	0.096733243	0	0.266402373	0.077217717	0
250	2.586948529	1.293627818	1	2.899040857	0.903513344	1	3.004630297	0.740334447	1
251	1.669815532	1.113079171	1	1.897863608	0.569553485	1	1.882482474	0.415337796	1
252	3.895676032	2.136367487	1	3.978637966	1.169170496	1	4.083439253	0.949483846	1
253	0.103797564	0.127846578	1	0.117944573	0.075551077	1	0.100484971	0.052101617	1
254	0.283038051	0.181182147	1	0.273796472	0.102326909	1	0.283572101	0.079614519	1
255	0.143628783	0.145298954	1	0.161052545	0.087182236	1	0.174117839	0.066446843	1
256	2.302554535	1.166225984	1	2.601408812	0.760884498	1	2.720404036	0.618768996	1
257	2.017209124	1.046983799	1	1.955148276	0.523403395	1	1.989901967	0.431640762	1
258	3.769593739	1.92404766	1	3.647442748	1.028819016	1	3.74769786	0.875148752	1
259	0.158511623	0.150538405	1	0.129406203	0.074234855	1	0.100582892	0.054060572	1
260	0.277309982	0.189184662	1	0.288297847	0.102506187	1	0.273700787	0.079771624	1
261	0.227810666	0.169498279	1	0.185680327	0.090819191	1	0.184157048	0.065547776	1
262	3.086525823	1.322208729	1	3.006883195	0.758632559	1	2.95503716	0.626741319	1
263	1.943631247	0.817720659	1	1.968618365	0.548642506	1	1.906538132	0.419171664	1
264	4.068979308	1.681598777	1	4.009472945	1.05951535	1	3.959898426	0.879353026	1
265	0.106497462	0.118286007	1	0.107002882	0.071925373	1	0.086981982	0.049421124	1
266	0.364620417	0.191664797	1	0.358365033	0.113719002	0	0.317722919	0.077463271	1
267	0.18591991	0.16230752	1	0.202917387	0.092742258	1	0.196385012	0.072339768	1
268	3.405879448	1.836755739	1	3.423602022	0.861550752	0	3.25257022	0.635012121	1
269	1.893367	1.035019703	1	2.075285922	0.600665461	1	2.102006441	0.45604978	1
270	4.262102907	2.105138904	1	4.193811039	1.237605198	1	4.081302099	0.848133425	1
271	0.084337689	0.115452845	1	0.094174529	0.065390123	1	0.09823532	0.051641848	1
272	0.363017523	0.197072313	1	0.30984726	0.114515629	1	0.301281672	0.081629582	1
273	0.154007648	0.146752286	1	0.157217327	0.084713294	1	0.157954836	0.066985506	0
274	3.075890211	1.499235101	1	3.003109649	0.866314743	1	3.053394905	0.693401531	1
275	2.117557564	1.153425229	1	2.242745256	0.674078445	1	2.18279975	0.49662026	1
276	4.350899134	2.61702982	1	4.155431006	1.200227245	1	4.06230634	0.844461537	1
277	0.105957614	0.126094155	1	0.091552096	0.06953771	1	0.085077943	0.052110922	1
278	0.245030874	0.173921772	1	0.260642764	0.097956934	1	0.299885731	0.082392316	1
279	0.254964678	0.190655391	1	0.224172228	0.095002749	1	0.216349369	0.073309758	1
280	3.73293659	1.644208716	0	3.125478974	0.796527023	1	2.928035809	0.568042975	1
281	2.399744254	0.941738012	0	1.96070118	0.509005861	1	1.921142526	0.405666303	1
282	4.870620939	2.477332926	1	4.035508185	1.07015896	1	3.830204249	0.784667008	1
283	0.156203921	0.140662299	1	0.130302433	0.076387613	1	0.119294605	0.058714351	1
284	0.265401061	0.183041708	1	0.295644175	0.105636271	1	0.293848828	0.079871425	1
285	0.176057947	0.154069431	1	0.206359634	0.091019397	1	0.234341706	0.074980268	1
286	2.708174817	1.471944565	1	3.17163967	0.910755012	1	3.210444504	0.70068826	1
287	1.659345566	0.955311919	1	1.976100878	0.547595009	1	2.052916092	0.4395358	1
288	3.747989752	1.868797614	1	4.046593343	1.185941613	1	4.035430805	0.94438545	1
289	0.105608429	0.128030339	1	0.116434729	0.070719888	1	0.097445393	0.05082747	1
290	0.274549059	0.179654527	1	0.301751789	0.105213098	1	0.27636591	0.077778129	1
291	0.214922955	0.169073098	1	0.205784026	0.090344633	1	0.222689755	0.07590121	1
292	3.725833372	1.947537031	0	3.355598814	0.927695285	1	3.182876715	0.643654399	1
293	2.163035361	1.104842663	1	2.249564041	0.673300034	1	2.121404391	0.419499008	1
294	5.061037459	2.398678327	0	4.554767846	1.284208308	0	4.29471701	0.906561976	1
295	0.074656051	0.114297373	1	0.123663794	0.076734128	1	0.10308632	0.053865029	1
296	0.31345449	0.185417259	1	0.305544894	0.106798227	1	0.284060034	0.080017326	1
297	0.21395514	0.16951234	1	0.20964395	0.092146211	1	0.192578816	0.071739274	1
298	3.330675059	1.904004232	1	3.660120759	1.079738064	0	3.414533081	0.774028656	0
299	1.774095822	0.991113452	1	2.128416788	0.617125328	1	2.111445651	0.504407496	1
300	3.858342094	2.713660513	1	4.305194374	1.416446481	1	4.395446042	1.054901633	1
301	0.107503381	0.128311698	1	0.100202027	0.067672553	1	0.097450804	0.054441917	1
302	0.375252367	0.198551072	1	0.325151521	0.106747502	1	0.292274199	0.078782415	1
303	0.206669672	0.161720637	1	0.232525259	0.094919942	1	0.210766452	0.073412415	1
304	2.889314063	1.500644702	1	2.93124394	0.876467292	1	2.854972226	0.610204022	1
305	2.037057648	1.094038597	1	1.968065355	0.632485085	1	1.940722883	0.419415787	1
306	4.358111138	2.512604315	1	4.218476641	1.253126401	1	4.089711455	0.888191212	1
307	0.149169538	0.151553069	1	0.134526574	0.074405774	1	0.121113467	0.062472339	1
308	0.327250333	0.189628101	1	0.312906593	0.108871814	1	0.303636178	0.081910054	1
309	0.218423181	0.167737296	1	0.213806583	0.097141861	1	0.218326651	0.074331295	1
310	3.183959321	1.446388183	1	3.077515669	0.955710275	1	3.162961031	0.690277935	1
311	1.969754844	1.078978588	1	1.936430978	0.664940194	1	2.092973784	0.502856504	1
312	4.222758664	1.990825545	1	4.159751977	1.189696414	1	4.259145997	0.84015819	1
313	0.073207169	0.095140757	1	0.101875734	0.069469248	1	0.0926947	0.054145042	1
314	0.272517456	0.170848266	1	0.2907801	0.107736541	1	0.311562206	0.080456206	1
315	0.172862313	0.152208312	1	0.194670861	0.092553057	1	0.178251998	0.068958743	1
316	3.477475698	1.746853003	1	2.857723698	0.775643497	1	2.983899737	0.630454648	1
317	2.210127823	1.053987455	1	1.934935	0.516921187	1	1.993072724	0.459426179	1
318	4.537315802	1.792194828	1	3.900644816	1.040253465	1	4.022510207	0.818787284	1
319	0.094635442	0.113921514	1	0.108907608	0.069473707	1	0.125148642	0.058943943	1
320	0.26376948	0.169521435	1	0.287788609	0.103183404	1	0.329479005	0.080515413	1
321	0.204075114	0.163241918	1	0.198348109	0.092740834	1	0.196565079	0.068499487	1
322	2.901354698	1.48339061	1	2.840551897	0.743798583	1	2.752331637	0.588209081	1
323	1.887460602	0.807829305	1	1.918730643	0.514585783	1	1.969425246	0.413290744	1
324	3.593711854	1.898077685	1	3.692104281	1.026178531	1	3.777255949	0.797441536	1
325	0.116453347	0.135535864	1	0.12701052	0.078817286	1	0.113957135	0.059536679	1
326	0.334858138	0.183717034	1	0.308883328	0.106086317	1	0.312621454	0.084905976	1
327	0.18594578	0.149287801	1	0.203066422	0.090778187	1	0.187462933	0.068410436	1
328	2.711859229	1.335233755	1	2.613367652	0.708266353	1	2.782604475	0.577077024	1
329	1.926935315	0.977512123	1	1.872194548	0.479160874	1	1.896065496	0.383292835	1
330	3.770520715	1.704788029	1	3.744168895	0.978749574	1	3.557891537	0.718255742	0
331	0.063114036	0.094444494	1	0.07051021	0.059367772	0	0.081847308	0.048415374	1
332	0.272418347	0.179411845	1	0.312841477	0.105573892	1	0.281012751	0.079467632	1
333	0.192683372	0.144379525	1	0.186696434	0.091312403	1	0.18143003	0.068634131	1
334	3.120319598	1.52025757	1	3.011318611	0.812547574	1	2.908692969	0.561589823	1
335	2.068827861	1.115078838	1	2.047663942	0.554327354	1	1.957153407	0.432184367	1
336	4.061092689	2.2008808	1	4.0519835	1.228186652	1	3.988422301	0.828702671	1
337	0.16891246	0.156197356	1	0.135045528	0.084371434	1	0.136750246	0.063912657	0
338	0.287639251	0.182021394	1	0.326523999	0.10490558	1	0.33672324	0.08134763	1
339	0.218381956	0.164857987	1	0.217579352	0.097200976	1	0.217927402	0.077393506	1
340	2.528939716	1.306567655	1	2.903846301	0.823497918	1	3.046189032	0.623912645	1
341	1.905091457	0.828726764	1	2.158147289	0.567224885	1	2.163711617	0.433894914	1
342	3.403211319	1.744472225	1	3.981921246	1.099893135	1	4.123813262	0.930106751	1
343	0.103828998	0.123557775	1	0.113338816	0.073576086	1	0.106334811	0.056125517	1
344	0.223318465	0.163259402	1	0.305228177	0.102249814	1	0.318828534	0.079107264	1
345	0.183488642	0.14201185	1	0.215900371	0.095267726	1	0.207616866	0.073721896	1
346	3.281316182	1.626013353	1	2.924611357	0.806471303	1	3.082733767	0.628528738	1
347	2.222886515	1.335272145	1	1.888003144	0.572079269	1	2.051256465	0.481723533	1
348	4.588702683	2.244711797	1	3.935743488	1.071860241	1	4.08266417	0.868795938	1
349	0.124275281	0.137215213	1	0.103280314	0.072149457	1	0.108225486	0.058679141	1
350	0.253643705	0.172328838	1	0.305124967	0.106311191	1	0.302866694	0.082914528	1
351	0.154129532	0.150688042	1	0.232328535	0.092500955	1	0.211504495	0.075751664	1
352	3.253066424	1.442999291	1	3.009194939	0.87800529	1	3.063163805	0.634438465	1
353	2.437073844	1.242365874	1	2.296057041	0.683034621	0	2.266025929	0.51258096	0
354	4.378945027	2.240832641	1	4.219212976	1.443771102	1	4.315295999	1.029489335	1
355	0.052142831	0.091607464	1	0.085943674	0.065277843	1	0.09431581	0.05096225	1
356	0.251691708	0.171421865	1	0.311145957	0.101017677	1	0.306833811	0.08096627	1
357	0.171872157	0.150061611	1	0.241598193	0.095528856	1	0.239304726	0.077452091	0
358	3.086517794	1.835053747	1	2.805741564	0.797131188	1	2.84881459	0.639166766	1
359	1.983359456	1.140475261	1	1.842608035	0.524083474	1	1.913460288	0.390196266	1
360	4.155102756	2.715648775	1	3.77592326	1.166278772	1	3.920109008	0.909025771	1
361	0.137540399	0.137621614	1	0.12251397	0.075660284	1	0.10283883	0.057762371	1
362	0.355633631	0.183395806	1	0.29138864	0.096083057	1	0.279883939	0.079694889	1
363	0.177193714	0.149556912	1	0.185428063	0.088323505	1	0.186388207	0.069856841	1
364	3.192592446	1.506418036	1	2.692758627	0.78919917	1	2.847721208	0.563451307	1
365	1.888590423	1.000377437	1	1.740151814	0.535586606	1	1.906641776	0.403677206	1
366	4.390272795	2.089451694	1	3.828086217	1.306030269	1	3.927953283	0.865234993	1
367	0.10668259	0.120367919	1	0.078170833	0.059528975	1	0.110423581	0.058805718	1
368	0.295271821	0.184318824	1	0.293706429	0.104517367	1	0.3010471	0.082760772	1
369	0.235717327	0.165709409	1	0.227387784	0.101838535	1	0.215663649	0.0728039	1
370	3.672030635	2.053474362	1	3.464600673	0.994094761	0	3.101975206	0.698253195	1
371	2.31522936	1.117241913	1	2.198639499	0.536036789	1	2.034333791	0.45450082	1
372	4.841918701	2.916163393	1	4.566756579	1.3486505	1	4.237225091	0.972200848	1
373	0.095355764	0.129041691	1	0.096111819	0.068853226	1	0.099686634	0.054085222	1
374	0.333943255	0.190323417	1	0.301390454	0.102225897	1	0.298431306	0.078587421	1
375	0.184826073	0.15610933	1	0.231860594	0.094533505	1	0.210983651	0.074266244	1
376	2.468193515	1.470717125	1	2.891660805	0.883006191	1	2.806751707	0.619079532	1
377	1.793464276	1.077267766	1	2.024025796	0.638614979	1	1.957740706	0.475131839	1
378	3.608968083	1.948573738	1	3.869204291	1.156061408	1	3.908730811	0.845904856	1
379	0.136894488	0.140028681	1	0.145605385	0.081923527	0	0.123247759	0.060570605	1
380	0.255943524	0.175892454	1	0.290753505	0.10259035	1	0.301771971	0.082018311	1
381	0.226181265	0.170209633	1	0.244570013	0.102839689	1	0.220444274	0.074512791	1
382	3.295385253	1.798911176	1	3.30117642	0.910999558	1	2.904554506	0.603361059	1
383	2.079938445	1.081674417	1	2.196312082	0.626187149	1	2.037327337	0.454874259	1
384	4.6035719	2.167091381	1	4.645862203	1.431745558	0	4.079681123	0.952235627	1
385	0.128351005	0.134124344	1	0.10644977	0.071529454	1	0.113970172	0.058939204	1
386	0.356168356	0.193953815	1	0.338110941	0.111977135	1	0.316604796	0.081274357	1
387	0.207591823	0.169027211	1	0.199114239	0.091574099	1	0.185488274	0.069272268	1
388	3.300888007	1.98018758	1	2.917819614	0.890765419	1	2.963072933	0.656850175	1
389	1.729915134	0.968639448	1	1.79915149	0.475534964	1	1.810802188	0.3800607	1
390	3.915531976	2.439446677	1	3.842732327	1.142129933	1	3.948854244	0.8771872	1
391	0.084493702	0.114379246	1	0.088095007	0.066244731	1	0.091130902	0.051608897	1
392	0.283516811	0.182175128	1	0.303636187	0.105812844	1	0.282053075	0.081449719	1
393	0.203907567	0.15329916	1	0.194207588	0.090906127	1	0.218412351	0.079229577	1
394	3.102166086	1.965334728	1	2.878622002	0.915215512	1	3.000990506	0.686142196	1
395	2.306928953	1.08073395	1	1.99859076	0.55210209	1	2.029229359	0.424128141	1
396	4.461094114	2.76259252	1	3.983720635	1.264164366	1	4.006815448	0.888356471	1
397	0.052510799	0.084968335	0	0.077637796	0.060293725	1	0.089544516	0.050930795	1
398	0.261955781	0.171283612	1	0.280026625	0.102367847	1	0.30622497	0.080545652	1
399	0.192140787	0.161294371	1	0.213669632	0.093523646	1	0.220745525	0.076267071	1
400	3.111762935	1.725161392	1	3.041311674	0.908498035	1	3.060000784	0.663166312	1
401	2.182994998	1.139947614	1	2.137123555	0.645962978	1	2.08941818	0.476941445	1
402	4.311576764	2.367779028	1	4.122670765	1.282070061	1	4.102626336	0.942835821	1
403	0.11487082	0.130760246	1	0.10616932	0.067504041	1	0.097651606	0.053767809	1
404	0.353557341	0.183712313	1	0.347834652	0.106735856	1	0.348083099	0.081094786	0
405	0.134761364	0.133378696	1	0.185620936	0.084563682	1	0.183116322	0.066017921	1
406	2.880155776	1.374240805	1	3.101587616	0.846669607	1	3.067448729	0.596153424	1
407	1.93043867	0.834658944	1	1.966807387	0.519049671	1	1.959640724	0.381307119	1
408	4.219146686	2.134127574	1	4.236420444	1.158735187	1	4.225182128	0.820054793	1
409	0.074050702	0.110349611	1	0.069704643	0.058719165	1	0.083774107	0.052367627	1
410	0.382700468	0.192153976	1	0.275698615	0.106789226	1	0.272994672	0.076203476	1
411	0.153702255	0.148480644	1	0.169379146	0.085369093	1	0.179380287	0.069484543	1
412	3.42245539	1.56992654	1	3.173313506	0.794691011	1	3.186294929	0.663964692	1
413	2.308366493	1.086478462	1	2.151390913	0.551179076	1	2.081354926	0.460159173	1
414	4.73096569	2.030976812	1	4.441035793	1.203766679	1	4.414509647	0.942368065	1
415	0.021151122	0.053054194	0	0.077049101	0.059655141	1	0.083887457	0.049455047	1
416	0.290833976	0.171033051	1	0.306126842	0.10421208	1	0.287025455	0.07958149	1
417	0.190951438	0.161010688	1	0.170008184	0.083988526	1	0.175498711	0.067628345	1
418	3.264777784	1.371210135	1	3.168057328	0.78311712	1	3.067570562	0.607768967	1
419	2.411824327	1.067103392	0	2.134546049	0.574266597	1	2.134115903	0.451964928	1
420	4.205759526	1.768565094	1	4.249852456	1.122051442	1	4.161763798	0.845868494	1
421	0.135784442	0.1340633	1	0.108821975	0.073352509	1	0.109341256	0.058126413	1
422	0.314587661	0.181728573	1	0.32747532	0.106247597	1	0.308149011	0.082739932	1
423	0.155651466	0.139918624	1	0.171767635	0.084938433	1	0.176935893	0.06895054	1
424	3.036935876	1.707189601	1	2.773466927	0.776492769	1	3.185667739	0.751471664	1
425	2.041641993	1.213372653	1	1.95369091	0.567980221	1	2.250734794	0.502241275	0
426	3.985427483	2.34735704	1	3.667775177	1.112958894	1	4.113200299	0.974977151	1
427	0.105536061	0.124988265	1	0.131046309	0.079688713	1	0.122271127	0.060628109	1
428	0.284428849	0.180681774	1	0.309462656	0.108521934	1	0.308937449	0.083112534	1
429	0.204920943	0.169806076	1	0.216950476	0.093864529	1	0.187802921	0.070541702	1
430	3.272650676	1.7588243	1	2.913207694	0.829923796	1	2.834099643	0.571972928	1
431	2.228669008	1.050046045	1	2.084131149	0.594877553	1	1.970172708	0.446868441	1
432	4.363014178	2.522050007	1	3.966891321	1.167209239	1	3.787613351	0.826900424	1
433	0.086452335	0.113099583	1	0.077816194	0.065022922	1	0.088438609	0.052098797	1
434	0.344628849	0.195881185	1	0.300069126	0.105545505	1	0.285479172	0.073798225	1
435	0.235400324	0.170536546	1	0.207187304	0.094895145	1	0.191934662	0.066721626	1
436	2.997373027	1.474055667	1	2.838727558	0.754953493	1	2.853859205	0.63396821	1
437	1.844012092	0.857650691	1	1.784894786	0.453460648	1	1.784032711	0.39351812	1
438	3.55370512	1.649412942	1	3.803850798	0.944026681	1	3.761168298	0.882235496	1
439	0.129109644	0.129876437	1	0.100596438	0.073087255	1	0.101510315	0.056465012	1
440	0.336935752	0.189799287	1	0.341980482	0.10580739	1	0.34547109	0.085914099	0
441	0.237970938	0.169950042	1	0.232861668	0.103588775	1	0.236382939	0.074714599	1
442	3.493055376	1.986388773	1	3.119320099	0.886162329	1	3.12336044	0.718517841	1
443	1.917590617	1.099103907	1	1.967147651	0.592963073	1	2.026301423	0.457484805	1
444	3.826429139	1.85208003	1	4.155538214	1.049912562	1	4.038560039	0.867316971	1
445	0.053893564	0.092671993	1	0.093355024	0.067568581	1	0.089664325	0.051586104	1
446	0.312827957	0.18291792	1	0.328288576	0.10733263	1	0.312279163	0.081178968	1
447	0.243114851	0.17038627	1	0.238947647	0.09634068	1	0.220848069	0.070750978	1
448	2.967503103	1.526171	1	2.906497032	0.83256021	1	2.970779088	0.646416478	1
449	1.946451084	0.980266907	1	1.891563112	0.621972925	1	1.90092192	0.48586325	1
450	4.554096281	2.088825509	1	4.180933058	1.192890348	1	4.202893189	0.92622146	1
451	0.072842608	0.094140249	1	0.07470741	0.062700097	1	0.078387597	0.047080592	1
452	0.342017335	0.18142112	1	0.326758438	0.110483824	1	0.325212517	0.080658763	1
453	0.12268978	0.129923774	0	0.207365845	0.093862855	1	0.185875869	0.068447318	1
454	2.892397426	1.320611582	1	2.960401705	0.734878715	1	2.997096961	0.677162233	1
455	2.16036096	0.885175899	1	2.035119788	0.590270298	1	2.101680037	0.453844284	1
456	4.163817802	1.945621825	1	3.876826655	1.002081826	1	4.000484181	0.817072585	1
457	0.107796006	0.129839609	1	0.102943097	0.076048482	1	0.09108874	0.052817035	1
458	0.325890315	0.183038454	1	0.318104347	0.108881358	1	0.301908419	0.081146226	1
459	0.246583294	0.173561137	1	0.212178808	0.089613777	1	0.202465174	0.068112882	1
460	4.374416126	1.937949232	0	3.495067225	0.983413838	0	3.390889657	0.69712459	0
461	2.860192413	1.541696838	0	2.368314304	0.688276669	0	2.276912079	0.485701865	0
462	5.744591985	2.463019897	0	4.400107204	1.24070623	1	4.465298465	0.915690775	0
463	0.106180631	0.127472946	1	0.087427116	0.06586428	1	0.086791512	0.051262583	1
464	0.314738484	0.182757018	1	0.299807715	0.104264187	1	0.291716293	0.078192909	1
465	0.205493894	0.154692411	1	0.170388288	0.085257279	1	0.206165171	0.072145613	1
466	2.964588191	1.331918247	1	2.999020083	0.8075476	1	3.070378589	0.610410388	1
467	2.185825385	1.221551914	1	2.258885684	0.705917439	1	2.241686553	0.479481963	0
468	4.219431099	2.055505906	1	4.194071132	1.124095327	1	4.353316226	0.9115564	1
469	0.118810644	0.135137524	1	0.092560749	0.066425526	1	0.094206472	0.055061704	1
470	0.336632732	0.183772443	1	0.314452828	0.100220854	1	0.338532358	0.086967567	1
471	0.247523696	0.177845153	1	0.22172181	0.095136199	1	0.213389831	0.071449236	1
472	3.154163378	1.577684077	1	2.823328872	0.798488589	1	2.716398219	0.638238604	1
473	2.064113796	1.30108107	1	1.87189918	0.554033434	1	1.892565574	0.460610506	1
474	3.880797301	2.114790316	1	3.78361097	0.987139834	1	3.653849771	0.891387674	1
475	0.07354104	0.113408461	1	0.083763925	0.065696037	1	0.08221727	0.050361145	1
476	0.28274145	0.184558457	1	0.292904768	0.095849339	1	0.293247572	0.078740498	1
477	0.183122207	0.151289748	1	0.166756323	0.088393774	1	0.189723273	0.065855946	1
478	2.548805415	1.573072383	1	2.864565865	0.905921593	1	2.899328688	0.682778887	1
479	1.85791981	1.015322211	1	1.92089267	0.610063589	1	1.926111824	0.449368172	1
480	3.365344868	1.881652325	1	3.831442646	1.116908969	1	3.832914759	0.890784851	1
481	0.042375991	0.075070984	0	0.067423476	0.058750582	0	0.063616772	0.04642145	0
482	0.231905743	0.1700763	1	0.269868914	0.104829857	1	0.26882416	0.079145432	1
483	0.251856243	0.161213999	1	0.239999915	0.099848549	1	0.224993456	0.070659489	1
484	2.904448312	1.449601594	1	3.094116829	0.813533847	1	3.079740666	0.715124282	1
485	2.000021601	0.865895125	1	2.215876545	0.600250028	1	2.1947983	0.481303399	1
486	4.319628794	2.237898615	1	4.220187837	1.135911887	1	4.23290503	0.928925899	1
487	0.095084594	0.120087651	1	0.084282241	0.067407306	1	0.087947703	0.051757249	1
488	0.27407885	0.179078637	1	0.289986955	0.101689964	1	0.279120236	0.080257827	1
489	0.214414098	0.156767597	1	0.190452416	0.093615485	1	0.175568447	0.065801081	1
490	3.365417098	1.642001533	1	3.047606409	0.90550674	1	3.057328599	0.669046649	1
491	2.059138839	1.026732783	1	1.861352424	0.552511178	1	1.937223174	0.433757207	1
492	4.024295636	2.181130553	1	3.942115603	1.153508042	1	4.064130497	0.888160837	1
493	0.086664488	0.116534997	1	0.092772521	0.068482072	1	0.114456274	0.057542571	1
494	0.314998366	0.181052208	1	0.298057571	0.099366504	1	0.293153439	0.079604864	1
495	0.265360567	0.171954397	1	0.241769734	0.100382277	1	0.215718001	0.073949032	1
496	2.94235258	1.553991704	1	3.369492051	0.867346194	0	2.958183168	0.626525227	1
497	1.844974376	0.836434328	1	2.277058865	0.665573915	1	2.164591949	0.485917626	1
498	4.785614403	2.495510484	1	4.780069647	1.186121782	0	4.300214633	0.815211177	1
499	0.084666465	0.114537752	1	0.095667813	0.066743998	1	0.089117656	0.052190662	1
500	0.293601293	0.180749562	1	0.317610145	0.098692227	1	0.315843829	0.075967965	1
501	0.204057795	0.162064969	1	0.204982693	0.093908051	1	0.19850309	0.068297284	1
502	2.843125277	1.694769344	1	2.956642277	0.89778155	1	2.830612954	0.668655108	1
503	2.052694248	1.208610542	1	1.839155065	0.556944176	1	1.82814429	0.410922047	1
504	4.223989728	2.414308406	1	4.31985418	1.26404914	1	4.063867785	0.876260167	1
505	0.112062074	0.12245602	1	0.091456686	0.066839987	1	0.084159851	0.052088841	1
506	0.251737703	0.171313352	1	0.300355331	0.107602067	1	0.283255536	0.074122108	1
507	0.082131582	0.112885361	0	0.190932231	0.087085261	1	0.189680564	0.072354103	1
508	2.81577881	1.556316584	1	2.792962748	0.751822542	1	2.807405063	0.590333227	1
509	1.713740985	0.798143923	1	1.843194341	0.478097698	1	1.784971498	0.351589463	0
510	3.697893324	2.020860816	1	3.670921288	0.955240802	1	3.706537417	0.770556039	1
511	0.105329422	0.129558384	1	0.110875752	0.072728984	1	0.098158361	0.05145489	1
512	0.304145106	0.180707612	1	0.270121886	0.094557721	1	0.275341376	0.080681666	1
513	0.184855696	0.145330356	1	0.157322541	0.086611394	1	0.169827896	0.0661311	1
514	3.260077268	1.311562821	1	3.195075449	0.81435266	1	3.120793264	0.612615005	1
515	2.519951187	0.999212488	0	2.170537578	0.489495081	1	2.149737628	0.412898403	1
516	4.251395838	1.864042832	1	4.166044011	1.122811022	1	4.170144343	0.892998466	1
517	0.08536221	0.109642862	1	0.099911367	0.067707504	1	0.100361433	0.056660683	1
518	0.304079942	0.180699087	1	0.291842032	0.096680178	1	0.304915014	0.077234404	1
519	0.224546221	0.156501903	1	0.24882309	0.097597958	0	0.229448644	0.074198984	1
520	2.945104948	1.692752499	1	2.99713239	0.80652036	1	2.866761022	0.593532963	1
521	1.855967258	0.858189121	1	2.113078722	0.590324498	1	2.03606094	0.431100786	1
522	3.733614694	2.10926014	1	3.957044174	1.146993415	1	3.848340876	0.873336084	1
523	0.073389231	0.106251305	1	0.08866905	0.066960203	1	0.093980665	0.054555408	1
524	0.222842581	0.151978128	1	0.310702409	0.106542158	1	0.304590423	0.085780194	1
525	0.222842581	0.161348443	1	0.211284487	0.096011676	1	0.229088812	0.075228515	1
526	2.715935695	1.536386154	1	3.139667161	0.941536716	1	3.17355978	0.635959278	1
527	2.093987235	1.05202861	1	2.090864047	0.579154462	1	2.038951462	0.456509473	1
528	3.778585328	1.807966901	1	4.006615063	1.131208074	1	3.902743141	0.75980509	1
529	0.156766005	0.155350072	1	0.122294747	0.076476033	1	0.113756905	0.056956144	1
530	0.246049605	0.164088601	1	0.281275321	0.103316382	1	0.290608105	0.079254885	1
531	0.206368005	0.172797969	1	0.185224557	0.089591974	1	0.195227683	0.071797609	1
532	3.080286227	1.488820536	1	2.908572309	0.869313901	1	3.065381347	0.666905986	1
533	1.95984245	1.123498734	1	1.989015442	0.616742428	1	2.100834553	0.483939483	1
534	4.537497317	1.821053996	1	3.917968851	1.168772408	1	4.064653047	0.918126685	1
535	0.088889338	0.114727773	1	0.115550696	0.076728338	1	0.119773797	0.058864882	1
536	0.366183887	0.182019162	1	0.330062654	0.109208268	1	0.349742805	0.083527123	0
537	0.29686025	0.174315681	0	0.26075879	0.104501874	0	0.208985912	0.072030785	1
538	2.63780159	1.147797779	1	2.898479412	0.786915603	1	3.092443253	0.621599086	1
539	1.767063013	0.926693189	1	1.838351038	0.474120704	1	2.048866981	0.43188124	1
540	3.869965958	2.039287417	1	3.94260067	1.152580102	1	4.221898196	0.917421467	1
541	0.072802197	0.095422701	1	0.079974412	0.062359283	1	0.09806288	0.053685726	1
542	0.312079049	0.181170262	1	0.299186285	0.106679974	1	0.279246716	0.081645268	1
543	0.13262141	0.142719502	1	0.149723644	0.083619441	0	0.163766908	0.066348665	0
544	3.244081398	1.579150349	1	2.935755647	0.771496294	1	2.917620766	0.614088324	1
545	2.187307981	1.120950554	1	1.900109643	0.559210114	1	1.981642319	0.428105135	1
546	4.058815304	2.128971637	1	3.900648649	1.021469049	1	3.863443014	0.825304026	1
547	0.075032994	0.09814673	1	0.088147019	0.063603465	1	0.11341614	0.059728067	1
548	0.283896511	0.180551721	1	0.28709676	0.100983502	1	0.280396059	0.080489856	1
549	0.254058866	0.166133017	1	0.207516864	0.092208593	1	0.190942531	0.073174884	1
550	3.477306615	1.499294465	1	2.93316619	0.813044383	1	3.029664438	0.687153264	1
551	2.260492075	0.963670141	1	2.010343216	0.555614284	1	1.998172234	0.434089652	1
552	4.637744862	2.167483924	1	3.693188772	1.116515867	1	3.918462255	0.862686094	1
553	0.073485143	0.104630969	1	0.080780622	0.065395352	1	0.088048024	0.05202396	1
554	0.312585751	0.181163902	1	0.266615587	0.097754011	1	0.259287914	0.078223143	0
555	0.163147871	0.151622426	1	0.206882919	0.088011216	1	0.193579584	0.068606239	1
556	2.450985965	1.212990754	1	2.912786462	0.852412651	1	3.01484358	0.686880195	1
557	1.968410863	0.930426711	1	2.084133169	0.558269275	1	2.091136382	0.452070919	1
558	3.835896628	1.735819486	1	4.066097487	1.099554775	1	4.142158351	0.848432214	1
559	0.093961948	0.11736005	1	0.118646921	0.078501615	1	0.100808054	0.053833092	1
560	0.283134728	0.187069426	1	0.294254865	0.104843626	1	0.2957656	0.084072449	1
561	0.163657183	0.144855958	1	0.17166064	0.081076567	1	0.1783932	0.067483698	1
562	2.422497974	1.089230403	1	2.740056214	0.732056943	1	2.759322086	0.615205998	1
563	1.698253877	0.800703384	1	1.870072983	0.54633355	1	1.902922506	0.425292788	1
564	3.644995698	1.751387127	1	3.594828378	1.021488927	1	3.726734276	0.852709695	1
565	0.06280231	0.094230954	1	0.091325953	0.066690521	1	0.08863987	0.050699382	1
566	0.292116638	0.180215574	1	0.273724028	0.10728442	1	0.285636929	0.081400496	1
567	0.162504192	0.142996096	1	0.204081127	0.093152113	1	0.20007255	0.068170584	1
568	2.968192866	1.391655603	1	3.014286547	0.834529508	1	3.038576981	0.610221055	1
569	1.81717911	0.836226676	1	1.810666124	0.454660201	1	1.900449466	0.405593758	1
570	3.602611187	1.559716558	1	3.880373151	1.104924734	1	3.961065699	0.838107737	1
571	0.074656051	0.109063354	1	0.097931704	0.067751469	1	0.098774434	0.052253772	1
572	0.31345449	0.181142167	1	0.253803799	0.1023734	1	0.27185749	0.079061604	1
573	0.21395514	0.161474334	1	0.204057386	0.092306539	1	0.196257994	0.07121059	1
574	2.578573144	1.046009088	1	2.68246645	0.676845018	1	2.741437975	0.555081966	1
575	1.594043056	0.688696325	1	1.925791921	0.525782225	1	1.90921504	0.416254512	1
576	3.359805484	1.410689604	1	3.79773483	1.024907854	1	3.763348041	0.801523184	1
577	0.124669059	0.132758107	1	0.112552349	0.076850894	1	0.107156806	0.054182531	1
578	0.244032369	0.16615423	1	0.2946778	0.106675801	1	0.278169088	0.079567608	1
579	0.174403771	0.144548708	1	0.198648017	0.095086149	1	0.192662947	0.070828433	1
580	3.074161643	1.2501968	1	2.966227609	0.847838259	1	2.928101012	0.628844075	1
581	2.093209788	0.770337203	1	2.07301732	0.560240574	1	2.082551129	0.431501933	1
582	4.506573118	2.023345911	1	4.243401592	1.291668512	1	4.192894933	1.040094755	1
583	0.054214082	0.095021915	1	0.08611432	0.065710002	1	0.101221749	0.05793505	1
584	0.323016396	0.172425482	1	0.337764	0.101246056	1	0.317484066	0.08227974	1
585	0.253326907	0.169173064	1	0.22849506	0.097522966	1	0.248042037	0.075221683	0
586	2.998633535	1.499867082	1	2.9988903	0.805304692	1	2.930990431	0.614794165	1
587	1.713722761	0.976706128	1	1.997685128	0.580432786	1	2.108628459	0.469445054	1
588	3.726593889	1.786471435	1	4.050830643	1.152416179	1	3.962015105	0.932604893	1
589	0.095204169	0.114251186	1	0.123004894	0.07421261	1	0.1099864	0.056528727	1
590	0.343774453	0.191316162	1	0.308332162	0.107338901	1	0.298716962	0.080781978	1
591	0.17474666	0.145981022	1	0.189193204	0.094279216	1	0.203358362	0.071768594	1
592	3.640080245	1.816265358	1	3.138314047	0.853661167	1	3.11627999	0.652527581	1
593	2.270577842	0.878059952	1	2.099336448	0.557581057	1	2.067785726	0.448113498	1
594	4.612267707	2.050289149	1	3.984293467	1.001211238	1	4.104609329	0.824235196	1
595	0.107958175	0.12648679	1	0.08543863	0.066543097	1	0.088953256	0.052191062	1
596	0.276454964	0.180782148	1	0.290883575	0.101133033	1	0.291850129	0.080644098	1
597	0.296278116	0.188280427	0	0.237865525	0.096717469	1	0.208304358	0.07193719	1
598	2.997693529	1.426375825	1	3.137953477	0.881046393	1	3.008784237	0.634230927	1
599	2.014874503	1.101729773	1	2.04487015	0.590167055	1	1.975936613	0.446666728	1
600	4.475650125	2.365453885	1	4.422482966	1.240377774	1	4.082602145	0.933851012	1
601	0.085902735	0.110406605	1	0.086546954	0.066237111	1	0.087736934	0.049892171	1
602	0.36410625	0.190927726	1	0.364554403	0.116844152	0	0.344124593	0.086355985	0
603	0.205132813	0.161425673	1	0.225550678	0.091916399	1	0.206987008	0.072410202	1
604	2.86794144	1.565386506	1	2.730026893	0.719737321	1	2.933902836	0.608104493	1
605	1.77646963	1.156154588	1	1.742245422	0.539055781	1	1.827764804	0.427111384	1
606	3.60697849	2.052556734	1	3.460483148	0.951747104	1	3.707977907	0.833184073	1
607	0.136277935	0.145358719	1	0.141430917	0.085099607	0	0.124597193	0.059682721	1
608	0.215700654	0.16239548	0	0.207729688	0.094369608	0	0.218106129	0.074852435	0
609	0.245484173	0.180417613	1	0.187840057	0.092657828	1	0.192241955	0.070409691	1
610	3.122314796	1.478666384	1	2.950798117	0.916255547	1	2.858334067	0.694537452	1
611	2.147418136	1.105819369	1	1.85591789	0.647823627	1	1.843809502	0.466213727	1
612	3.747637416	1.820472551	1	3.799770061	1.149784617	1	3.699900206	0.905833791	1
613	0.108261147	0.119055159	1	0.09884508	0.070972674	1	0.089864048	0.053578068	1
614	0.306425336	0.186106934	1	0.277750836	0.095742182	1	0.308455652	0.077874386	1
615	0.276700708	0.18050642	1	0.221428653	0.092535731	1	0.230954993	0.073585016	1
616	3.505868191	1.559368079	1	3.231443796	0.807569671	1	3.099211423	0.645897585	1
617	2.007387715	0.931424399	1	1.971744772	0.506172998	1	1.928456377	0.391317242	1
618	4.076498091	2.216082123	1	4.072435223	1.122142176	1	3.931056644	0.883810023	1
619	0.108917608	0.124966094	1	0.105707151	0.074377527	1	0.104549204	0.057139167	1
620	0.316836832	0.192341404	1	0.287877916	0.097776133	1	0.31898088	0.078305407	1
621	0.287134086	0.184925049	1	0.208385218	0.094478589	1	0.217721477	0.075145393	1
622	3.629828851	1.840172071	1	3.316428605	0.877085256	1	3.102982961	0.612275354	1
623	2.192644203	1.007941866	1	2.196195756	0.566184735	1	2.037019876	0.447261354	1
624	4.661318396	2.252991022	1	4.210858553	1.22453021	1	4.051219305	0.938068973	1
625	0.169648887	0.144076043	0	0.129785305	0.078498852	1	0.120108684	0.057513224	1
626	0.357466401	0.182355142	1	0.348166179	0.103237351	1	0.326674591	0.081019143	1
627	0.189419152	0.157690786	1	0.162873316	0.084472432	1	0.175722582	0.068047043	1
628	3.089310151	1.66666117	1	2.942030959	0.874489223	1	3.038758602	0.641647247	1
629	1.869259419	0.941459127	1	1.838225572	0.491725637	1	1.950098949	0.408638048	1
630	4.139839551	2.078843338	1	3.684763368	1.054618892	1	4.027053105	0.871600446	1
631	0.063008261	0.097827073	1	0.0949776	0.069910935	1	0.097096286	0.055110097	1
632	0.312208192	0.180156846	1	0.277308121	0.102652818	1	0.27210846	0.080302467	1
633	0.162688233	0.143273403	1	0.207691013	0.09067673	1	0.212445219	0.072503234	1
634	2.879794284	1.299743823	1	3.096799906	0.79758379	1	3.082830437	0.644560303	1
635	1.712828198	0.712056906	1	1.888501746	0.444392155	1	2.023347877	0.426295041	1
636	3.707338164	1.66402151	1	4.070727027	0.972114844	1	4.137705383	0.892331833	1
637	0.075517023	0.108410068	1	0.084636957	0.065671547	1	0.091024224	0.051095192	1
638	0.383678015	0.18165485	1	0.323427316	0.107582025	1	0.313792904	0.079242457	1
639	0.204745826	0.159303318	1	0.18413294	0.085660016	1	0.192463534	0.071296457	1
640	2.687970988	1.715677051	1	3.300730319	1.058993396	1	3.42201413	0.786391732	0
641	1.444583568	0.81770248	0	1.870980061	0.593503532	1	1.963886272	0.458745718	1
642	3.527511025	1.886614103	1	4.123546068	1.212807005	1	4.234293125	0.92171032	1
643	0.105163309	0.113921784	1	0.122566372	0.080017876	1	0.115411765	0.056799128	1
644	0.254302758	0.171240072	1	0.304675238	0.105997485	1	0.294317251	0.079039408	1
645	0.214532238	0.170089092	1	0.178854567	0.088397057	1	0.179022604	0.06735757	1
646	2.992763229	1.424402671	1	3.074970112	0.770133588	1	2.939306534	0.587288589	1
647	2.260341561	1.20741857	1	2.321436122	0.693121827	0	2.073438588	0.49505427	1
648	4.157369062	2.035095133	1	4.438133726	1.156682237	1	4.175022694	0.881049781	1
649	0.14761583	0.142918324	1	0.113463256	0.072365955	1	0.119007352	0.058354368	1
650	0.2764646	0.170351861	1	0.315249604	0.104850106	1	0.285681637	0.080599055	1
651	0.216995937	0.164919977	1	0.212702444	0.099800694	1	0.232107759	0.077314735	1
652	2.645633383	1.35814043	1	3.074939992	0.88761558	1	3.020478813	0.66657426	1
653	1.704957126	0.902783595	1	2.010282461	0.557281597	1	2.093382193	0.43467467	1
654	3.505796946	1.87427036	1	4.202806444	1.235122841	1	4.241160162	0.936843687	1
655	0.052791661	0.094511126	1	0.07775575	0.060810485	1	0.08888014	0.05537453	1
656	0.262174557	0.172566567	1	0.316610376	0.108058453	1	0.311686743	0.080257388	1
657	0.212321487	0.169340965	1	0.193865638	0.087144433	1	0.192326063	0.071131804	1
658	2.711246868	1.471387767	1	3.166726078	1.055264708	1	2.968352676	0.665947412	1
659	1.881503448	0.847176319	1	1.942686494	0.572333397	1	1.90351415	0.416983857	1
660	3.871867887	1.944098646	1	3.979813725	1.275160877	1	3.810212743	0.891279475	1
661	0.083398131	0.113509198	1	0.084120075	0.067029176	1	0.105054472	0.055635223	1
662	0.332474726	0.172657124	1	0.289861218	0.107036594	1	0.295976185	0.081442971	1
663	0.13321345	0.131173046	1	0.183672241	0.08565863	1	0.18062765	0.064541613	1
664	3.32361022	1.850626621	1	3.127663373	0.901118102	1	2.837063999	0.610390832	1
665	2.138323898	0.9719624	1	1.873695085	0.552357424	1	1.843568293	0.428327548	1
666	4.072562314	2.023261721	1	4.135324932	1.191971902	1	3.848571864	0.817457748	1
667	0.116029636	0.129935459	1	0.092464953	0.070439482	1	0.112453117	0.057157014	1
668	0.314674661	0.188793656	1	0.324316972	0.100789408	1	0.314980594	0.08540783	1
669	0.185555395	0.160134109	1	0.211703134	0.089336095	1	0.203789038	0.071875129	1
670	2.991820598	1.820685071	1	2.920908787	0.935333294	1	3.045491676	0.681960876	1
671	1.966488371	1.079349704	1	1.76941617	0.493927642	1	1.818244292	0.395243645	1
672	3.924131852	2.299158307	1	3.932428803	1.144780952	1	3.992368288	0.90676774	1
673	0.105348206	0.126572828	1	0.095426695	0.071851518	1	0.089213053	0.051277912	1
674	0.363803169	0.190997784	1	0.350562755	0.117113373	1	0.341767512	0.086437172	1
675	0.155051084	0.143060308	1	0.178263078	0.091876454	1	0.186655325	0.070890791	1
676	2.698613425	1.419189883	1	2.954065003	0.821793689	1	3.066849386	0.652118254	1
677	1.732150666	0.895786296	1	1.838848257	0.520288187	1	1.940278188	0.478606159	1
678	3.758184955	1.851555726	1	3.685286925	1.071302941	1	3.903304381	0.958663899	1
679	0.08440565	0.115666945	1	0.070757305	0.058999798	1	0.073280289	0.047868216	0
680	0.253591563	0.166612019	1	0.273199463	0.1015796	1	0.313909227	0.077617411	1
681	0.223735225	0.162217434	1	0.226737329	0.097766047	1	0.246294484	0.077896795	0
682	2.759236396	1.130148821	1	3.000718149	0.826571035	1	3.030235735	0.656509034	1
683	1.856284604	0.792133468	1	1.973704466	0.52518045	1	2.022211606	0.433436108	1
684	3.655057564	1.692554194	1	3.910569909	1.056687818	1	4.01193569	0.853689825	1
685	0.095348021	0.111593249	1	0.10609923	0.072056304	1	0.110154035	0.058126475	1
686	0.373702476	0.200486001	1	0.321297563	0.105114019	1	0.294876523	0.078951448	1
687	0.164936635	0.145752101	1	0.19880005	0.092640982	1	0.211453464	0.071912479	1
688	3.383824139	1.92121405	1	2.702869252	0.759145437	1	2.974812659	0.655727842	1
689	2.143014801	1.075232344	1	1.899113703	0.510752338	1	1.972584887	0.411284618	1
690	4.154458081	2.129537556	1	3.73018733	0.99491358	1	3.911612555	0.809179417	1
691	0.084594716	0.113917643	1	0.087754829	0.066148686	1	0.088443611	0.053359808	1
692	0.26369575	0.164159244	1	0.283472884	0.101425187	1	0.301405475	0.079574719	1
693	0.22389552	0.164687962	1	0.193906994	0.096497019	1	0.181987608	0.069382806	1
694	2.846867156	1.349679986	1	2.903761906	0.826096531	1	2.879678899	0.608205132	1
695	1.87187928	1.015447017	1	1.991969437	0.587443812	1	1.975997565	0.445863542	1
696	3.600012617	1.763433549	1	3.742547406	1.062131038	1	3.89170202	0.879302028	1
697	0.128352076	0.138305042	1	0.117850287	0.071091311	1	0.108896264	0.054767583	1
698	0.276928427	0.176641473	1	0.316086178	0.103120552	1	0.309344988	0.084769827	1
699	0.267023337	0.17166709	1	0.236791822	0.097879517	1	0.227974714	0.071955609	1
700	3.346695372	1.567787996	1	2.962442152	0.865512268	1	3.018848274	0.664698534	1
701	2.130930107	1.241777758	1	1.797894445	0.600744428	1	1.843592643	0.435146667	1
702	4.022579765	2.234825022	1	3.771325171	1.262552763	1	3.883665892	0.938449859	1
703	0.109405574	0.118036057	1	0.100749098	0.068454606	1	0.103081196	0.056922656	1
704	0.356792914	0.190606829	1	0.358622519	0.110523622	0	0.345169899	0.078943404	0
705	0.267733472	0.190974316	1	0.226379739	0.096635512	1	0.22015688	0.073925173	1
706	3.407138382	1.843802159	1	3.223909178	0.915420936	1	3.158253211	0.69873983	1
707	2.193029423	1.255963159	1	2.012467594	0.6065916	1	1.956054965	0.450668054	1
708	4.057534217	2.247800507	1	4.191414297	1.167356852	1	4.070724431	0.898352076	1
709	0.149644557	0.137988646	1	0.121163901	0.076424003	1	0.124373676	0.060495174	1
710	0.327625928	0.172338575	1	0.326005398	0.10414642	1	0.310592849	0.080644097	1
711	0.228747388	0.169305514	1	0.22358465	0.096980422	1	0.245218033	0.0774274	0
712	3.219584155	1.97206711	1	3.127138338	1.04925292	1	3.111291532	0.776988659	1
713	2.375149467	1.509342069	1	2.135561388	0.730118834	1	2.05312296	0.523268014	1
714	3.80029735	2.885585685	1	3.664394812	1.39504135	1	3.88257296	1.113162834	1
715	0.105426244	0.128123007	1	0.103914697	0.071391618	1	0.123535698	0.062042235	1
716	0.25452187	0.169785358	1	0.220073903	0.098402395	0	0.252719779	0.079800126	0
717	0.224702745	0.163950348	1	0.190204393	0.088773886	1	0.201046146	0.071638069	1
718	3.575121283	1.710108	1	3.45819172	0.98861435	0	3.401791545	0.770559492	0
719	1.97244337	0.818832237	1	2.221922833	0.575032424	1	2.308804959	0.462407325	0
720	4.822894847	2.295595787	1	4.482031693	1.180651722	1	4.450274547	0.871890602	0
721	0.094992657	0.115640425	1	0.095973243	0.075074272	1	0.10838548	0.058437535	1
722	0.373456455	0.199751033	1	0.317840616	0.10465088	1	0.312920659	0.080922928	1
723	0.154663471	0.146547009	1	0.215185563	0.09238116	1	0.20966018	0.067858043	1
724	3.588467877	1.616933972	0	2.993261486	0.829958005	1	3.050880908	0.708262528	1
725	1.923701769	0.924393268	1	1.810211993	0.541908668	1	1.928888085	0.472413457	1
726	3.725513963	1.866732138	1	3.655039675	1.008911544	1	3.735635088	0.896187632	1
727	0.141595233	0.138853588	1	0.130701514	0.077161276	1	0.118548433	0.05744042	1
728	0.348796383	0.183668653	1	0.332325878	0.106316968	1	0.311117807	0.085442554	1
729	0.269862612	0.175320889	1	0.193502546	0.090550953	1	0.199943736	0.071465033	1
730	2.780302318	1.467323398	1	2.986155582	0.810568121	1	2.973872361	0.629823838	1
731	1.953262444	0.958364134	1	2.089632456	0.620723153	1	2.027912041	0.428911799	1
732	3.252451796	1.806517169	1	4.05121539	1.273798103	1	4.062506379	0.898631905	1
733	0.105999534	0.113561042	1	0.074728569	0.062980367	1	0.078005199	0.047697487	1
734	0.40399969	0.172004109	0	0.356621299	0.108819238	0	0.338871978	0.080717164	0
735	0.155666227	0.145670114	1	0.190802046	0.091139572	1	0.163633225	0.066291469	0
736	2.830282242	1.423483187	1	3.134169535	0.864754972	1	3.260184179	0.662672165	1
737	2.211711754	1.178706184	1	2.107925874	0.726911628	1	2.145788365	0.471615424	1
738	4.104764599	2.1059981	1	3.9562969	1.277775153	1	4.114150392	0.891359056	1
739	0.08294121	0.112692385	1	0.089864791	0.068965136	1	0.100989438	0.054852327	1
740	0.252397725	0.170020348	1	0.249304536	0.098166089	1	0.289940773	0.082976367	1
741	0.152717422	0.133702142	1	0.156298018	0.08373101	0	0.188503741	0.06965071	1
742	3.098274425	1.430106653	1	3.12824373	0.864851104	1	3.018783597	0.647531825	1
743	2.068137383	0.961837506	1	2.110834046	0.601275498	1	2.088399053	0.472296482	1
744	4.480403581	2.331983624	1	4.30331118	1.238245899	1	4.121106244	0.876125056	1
745	0.074474817	0.114106046	1	0.084228835	0.063979563	1	0.100949303	0.053702462	1
746	0.333223793	0.189389621	1	0.326443672	0.109384181	1	0.321733876	0.082203471	1
747	0.193897421	0.152566796	1	0.167179121	0.084587896	1	0.16857701	0.067681572	1
748	3.4988068	1.65038752	1	3.025067666	0.873181962	1	3.037095731	0.654340218	1
749	1.936537481	0.996019217	1	2.08510655	0.667677804	1	2.036105124	0.471555103	1
750	4.501305076	2.356255032	1	4.419076156	1.300231379	1	4.116580924	0.858149698	1
751	0.031524955	0.072593171	0	0.107514845	0.065821944	1	0.098576555	0.051749963	1
752	0.291116204	0.17030458	1	0.27008649	0.102939384	1	0.287616792	0.077977126	1
753	0.171304859	0.141466941	1	0.160599464	0.083996153	1	0.178172444	0.06907844	1
754	2.788811434	1.543287582	1	2.759505197	0.74254992	1	2.88586997	0.605780607	1
755	2.059839053	0.913704496	1	2.049082282	0.508365945	1	2.094720249	0.431195844	1
756	3.684864515	1.667708018	1	3.813128321	0.983572249	1	3.887456233	0.824978149	1
757	0.104657814	0.114758638	1	0.084596606	0.066103976	1	0.078446454	0.048766436	1
758	0.283726251	0.172435435	1	0.32671417	0.103210747	1	0.329236404	0.083400675	1
759	0.17429554	0.145557621	1	0.180780296	0.0834196	1	0.185927861	0.067636235	1
760	3.552386271	1.628032511	1	2.861633569	0.770189163	1	3.060081548	0.664492695	1
761	2.437138466	1.04699209	0	2.053230842	0.596411984	1	2.096227537	0.457852235	1
762	4.528413291	2.209855098	1	3.80247041	1.147393418	1	3.958944631	0.902629927	1
763	0.164700064	0.152349962	1	0.121500902	0.071548718	1	0.113053829	0.05807507	1
764	0.194532205	0.15693992	0	0.244159266	0.099336863	0	0.260215301	0.079210739	1
765	0.174644111	0.145868289	1	0.184487629	0.092265389	1	0.192600571	0.071895592	1
766	3.153362751	1.369083342	1	3.005656786	0.705339859	1	2.974631219	0.560296744	1
767	1.982574524	0.78355881	1	1.985117024	0.477888268	1	1.959706835	0.354120871	1
768	4.238688694	1.599241702	1	3.980828483	1.013675144	1	3.885192576	0.80204506	1
769	0.063364894	0.095566677	1	0.093659511	0.068754903	1	0.087857703	0.049600507	1
770	0.23275635	0.171991857	1	0.243056295	0.09803943	0	0.267099639	0.079178178	1
771	0.242720553	0.164098322	1	0.176657724	0.089053837	1	0.179470248	0.068574316	1
772	2.819754316	1.329824013	1	2.995130245	0.776525373	1	3.13336232	0.63979926	1
773	2.025591694	1.081499894	1	2.122539245	0.574121329	1	2.208358486	0.449632805	0
774	3.779715521	2.13160182	1	4.013408637	1.108790594	1	4.139180804	0.920658916	1
775	0.150525688	0.139286112	1	0.098857572	0.068534471	1	0.092742312	0.051147495	1
776	0.387588287	0.196505926	1	0.310891085	0.102119397	1	0.307619133	0.083773787	1
777	0.209791338	0.165235162	1	0.198248281	0.088104641	1	0.18227432	0.063564927	1
778	2.9040442	1.523881857	1	3.0083787	0.81730658	1	3.078792885	0.631440917	1
779	1.979632261	1.032233164	1	1.998363071	0.573961085	1	1.963198641	0.413388456	1
780	4.306622743	1.953560154	1	4.13131738	1.090142405	1	4.123971522	0.877432499	1
781	0.042785818	0.077082986	0	0.07725247	0.06169592	1	0.089104289	0.050540837	1
782	0.292060345	0.183020038	1	0.283045084	0.097495381	1	0.305889513	0.082192828	1
783	0.232234458	0.162609482	1	0.19342572	0.088476046	1	0.204457895	0.074520648	1
784	3.272473379	1.516984922	1	3.041793996	0.811541059	1	3.144969363	0.654828464	1
785	2.272398061	1.119984327	1	2.158596921	0.57767502	1	2.230852645	0.459338776	0
786	4.296987002	1.993032552	1	3.960628023	0.99710935	1	4.160301747	0.914720847	1
787	0.084254921	0.106166416	1	0.100394414	0.071834566	1	0.094616376	0.054640978	1
788	0.283329938	0.164392559	1	0.246455838	0.100243365	0	0.297581496	0.081403407	1
789	0.19374618	0.152297205	1	0.16678597	0.084703253	1	0.180180103	0.069027216	1
790	2.692082129	1.268077646	1	2.966174846	0.901567488	1	2.919039662	0.662690188	1
791	1.939329273	0.982158432	1	1.893486426	0.480659228	1	1.853225636	0.412622808	1
792	3.513092584	1.604831656	1	3.935366863	1.164881501	1	3.893933019	0.875362749	1
793	0.063766596	0.095144189	1	0.046122563	0.048733182	0	0.061786801	0.044630147	0
794	0.362564491	0.183181187	1	0.328629818	0.111023979	1	0.336677292	0.086433644	1
795	0.173325824	0.145117835	1	0.192361613	0.087599485	1	0.193256166	0.069107494	1
796	2.540150328	1.152895742	1	2.707916375	0.662775351	1	2.865245076	0.566675682	1
797	2.086940148	1.002872853	1	2.009256275	0.556506605	1	2.061433651	0.451557857	1
798	3.670591213	1.580189536	1	3.744888655	0.937441651	1	3.980191625	0.819537776	1
799	0.118128253	0.137641424	1	0.122704103	0.079641067	1	0.122714262	0.061877619	1
800	0.355936365	0.189880761	1	0.294852732	0.10029335	1	0.309286342	0.081554781	1
801	0.217214966	0.166149721	1	0.188915114	0.089357786	1	0.200121827	0.071205039	1
802	3.105959935	1.703383356	1	3.073492243	0.893374511	1	2.888939316	0.628345005	1
803	1.819455042	1.067073086	1	1.871801382	0.559953891	1	1.825396078	0.39986514	1
804	4.084834219	1.91935231	1	3.951203174	1.065009191	1	3.856723238	0.841777101	1
805	0.093184337	0.114174473	1	0.108525786	0.071375132	1	0.116372037	0.058540204	1
806	0.262589461	0.179927177	1	0.294111496	0.101584144	1	0.299054672	0.077780971	1
807	0.143009373	0.14014513	1	0.181434458	0.082528226	1	0.205727673	0.069639037	1
808	3.327814009	1.787238141	1	3.198021894	0.809547675	1	3.264969297	0.659911561	1
809	2.254638298	1.453576633	1	2.103713371	0.602447438	1	2.12027126	0.444837584	1
810	3.998258351	2.15988427	1	3.89623397	0.990790397	1	4.007390903	0.874643313	1
811	0.063609943	0.093460144	1	0.078307764	0.065011808	1	0.09185496	0.052649285	1
812	0.312649852	0.181653668	1	0.310388543	0.104382214	1	0.318394423	0.086824279	1
813	0.193110695	0.155759225	1	0.220871671	0.096017068	1	0.219035009	0.073509933	1
814	3.561984322	1.82473742	1	3.021150104	0.729336057	1	3.22800111	0.673198065	1
815	2.275370815	0.968610262	1	2.030168361	0.481352244	1	2.070931565	0.391027808	1
816	3.889317271	2.010297862	1	3.731657947	1.04120887	1	4.050949179	0.856673084	1
817	0.084784854	0.10777181	1	0.081410364	0.061661057	1	0.09348193	0.05306538	1
818	0.273796678	0.17220374	1	0.290331473	0.103723366	1	0.302219644	0.079626844	1
819	0.224056724	0.17051699	1	0.217374895	0.094331279	1	0.212760624	0.071537075	1
820	2.971228732	1.164905354	1	2.95997689	0.788889242	1	3.174683895	0.649120921	1
821	1.668504431	0.751471556	1	1.754165609	0.498175598	1	1.955711923	0.422522536	1
822	3.897280129	2.080065175	1	3.845386188	1.016550977	1	4.002526142	0.850562351	1
823	0.143254719	0.140319365	1	0.104230788	0.066056956	1	0.105434523	0.054111581	1
824	0.282724881	0.17307972	1	0.286702294	0.100445657	1	0.282359695	0.0790833	1
825	0.093443947	0.115048617	0	0.157313408	0.084679839	1	0.202842764	0.075924293	1
826	2.980224179	1.504823649	1	3.220197409	0.830430035	1	3.103574738	0.613659373	1
827	2.069643983	1.034795399	1	2.188141869	0.590283194	1	2.031563278	0.406232126	1
828	3.666261722	1.841004358	1	4.248937575	1.219810652	1	4.041713099	0.85356659	1
829	0.053253991	0.093826438	1	0.080408512	0.062447276	1	0.094899909	0.050734507	1
830	0.302397678	0.180430428	1	0.25635923	0.101674573	1	0.260006079	0.08223032	1
831	0.21270595	0.151072053	1	0.196602383	0.095138814	1	0.218232229	0.074528369	1
832	2.770959357	1.154685057	1	2.82194257	0.701053345	1	2.902452249	0.59190401	1
833	1.952440077	0.930420843	1	1.974452326	0.519165468	1	2.012147164	0.406026068	1
834	4.100489712	2.405200932	1	3.96811396	1.07915286	1	4.060162962	0.854220496	1
835	0.107954634	0.130198315	1	0.124518259	0.07481746	1	0.110776324	0.058373499	1
836	0.395391474	0.183388037	0	0.339259064	0.108175556	1	0.313233501	0.082877004	1
837	0.207070786	0.163544306	1	0.210414581	0.096354501	1	0.217959535	0.076734157	1
838	3.638752371	1.792475507	1	2.681931775	0.830155978	1	2.989740828	0.711088433	1
839	2.01498282	0.972876881	1	1.754145987	0.548528044	1	1.945918514	0.429025986	1
840	4.955111922	2.548762919	1	3.581970929	0.957936592	1	3.955178899	0.859079034	1
841	0.169904489	0.156241834	1	0.123745029	0.082872646	1	0.107815219	0.056479142	1
842	0.347782098	0.186793848	1	0.318835758	0.115165138	1	0.304533021	0.080555908	1
843	0.199550757	0.153268764	1	0.203103969	0.092396803	1	0.197232402	0.073003076	1
844	3.470193067	1.96409439	1	2.803704851	0.789386737	1	2.892878622	0.6057138	1
845	2.343372553	1.096455484	1	1.932822199	0.543744196	1	1.911559799	0.43550218	1
846	5.311233688	2.540640198	0	4.01759273	1.140277847	1	4.073011648	0.888359484	1
847	0.116863931	0.121136592	1	0.120541479	0.074242655	1	0.120993563	0.058909704	1
848	0.305398598	0.180705448	1	0.302384406	0.10404841	1	0.293620109	0.084630683	1
849	0.216092703	0.164694027	1	0.223034765	0.095339043	1	0.222188435	0.073354442	1
850	3.215761604	1.670878861	1	3.039806305	0.826291536	1	2.924502634	0.58565536	1
851	2.096321722	1.010862476	1	2.170221243	0.595234752	1	2.056319142	0.426352193	1
852	4.101607188	2.36212652	1	3.993501957	1.106358113	1	3.950862912	0.862982029	1
853	0.073676214	0.103348052	1	0.08402292	0.066736343	1	0.081817795	0.049780215	1
854	0.292806572	0.189162532	1	0.29974216	0.108130285	1	0.278997922	0.079672444	1
855	0.183241393	0.143172754	1	0.173629373	0.086779771	1	0.181403718	0.067955279	1
856	3.000701561	1.723845108	1	3.26473022	1.088108844	1	2.966858855	0.667513788	1
857	2.04227001	1.018703641	1	2.204128132	0.638115869	1	1.950132982	0.413472146	1
858	3.751636762	2.372694759	1	4.177725103	1.373512292	1	3.979061491	0.901327682	1
859	0.107925709	0.127242514	1	0.104335008	0.072627307	1	0.09423113	0.053596221	1
860	0.30616444	0.183765478	1	0.325772478	0.105187406	1	0.324646018	0.083984751	1
861	0.266516694	0.171814068	1	0.24975663	0.09722883	1	0.223342921	0.072502375	1
862	2.785505655	1.328230271	1	2.822042228	0.811673508	1	2.955498997	0.642825629	1
863	2.079108433	1.02233455	1	1.948802514	0.544442759	1	1.952642939	0.456321462	1
864	4.077368765	2.281395622	1	3.86146222	1.097572706	1	4.177060726	0.933726722	1
865	0.107871635	0.13265626	1	0.088898213	0.067135004	1	0.076689007	0.04652702	1
866	0.31603492	0.18880379	1	0.290997155	0.108536611	1	0.299557177	0.078604533	1
867	0.256559696	0.167076357	1	0.234674499	0.098916671	1	0.219961402	0.077510748	1
868	2.421378841	0.99314277	1	2.79917042	0.749843418	1	2.857036046	0.598597539	1
869	1.727620377	0.794531535	1	1.933741012	0.579366848	1	2.036159377	0.455975931	1
870	3.619954028	2.04337263	1	3.999102074	1.248697227	1	4.038151573	0.94361978	1
871	0.137992349	0.136003907	1	0.134007749	0.080273994	1	0.114991764	0.060079337	1
872	0.306430625	0.188982909	1	0.335631899	0.110515198	1	0.327314368	0.084107353	1
873	0.21725742	0.174286601	1	0.186892772	0.08948732	1	0.208254964	0.075666546	1
874	3.17947348	1.419710939	1	3.009852449	0.793611928	1	2.954739273	0.643129402	1
875	1.899348016	0.909772359	1	1.87547307	0.505313365	1	1.854375258	0.398106329	1
876	3.688370739	1.845628152	1	3.995858964	1.078147608	1	3.988071639	0.897973638	1
877	0.11702394	0.134276335	1	0.084177035	0.066530451	1	0.082029814	0.049340264	1
878	0.40473524	0.195653223	0	0.316450975	0.11069522	1	0.287129443	0.081755066	1
879	0.166629337	0.145099224	1	0.170450213	0.088095827	1	0.185575258	0.068875504	1
880	3.157037554	1.936054393	1	2.895365255	0.873823427	1	3.045582753	0.715405856	1
881	2.251739079	1.364936906	1	1.989789091	0.641593027	1	2.103217265	0.476494043	1
882	3.918423857	2.404793355	1	3.876427377	1.115137594	1	4.165859338	0.970019804	1
883	0.167479143	0.145786519	1	0.109779037	0.069215562	1	0.097578337	0.051476512	1
884	0.256677807	0.16900564	1	0.308341333	0.103666181	1	0.30430048	0.079938079	1
885	0.207122994	0.155850723	1	0.212369557	0.091230606	1	0.206902548	0.071291043	1
886	3.347368645	1.320316961	1	2.985028702	0.863312522	1	2.891879664	0.636502907	1
887	2.113307789	1.070819304	1	2.032433728	0.554815649	1	2.06551246	0.464672659	1
888	4.354971722	2.030771081	1	4.043436376	1.128413676	1	3.904546904	0.871377273	1
889	0.095406927	0.115162879	1	0.109779242	0.07565938	1	0.108544166	0.056717173	1
890	0.304159174	0.179118599	1	0.318269606	0.105011334	1	0.317013793	0.083244592	1
891	0.204753342	0.160168456	1	0.205750997	0.097351949	1	0.211786267	0.073586174	1
892	2.684452377	1.277300843	1	2.716944437	0.761442096	1	2.892115618	0.679255716	1
893	1.976465856	1.099233167	1	2.04762445	0.61559006	1	2.048331017	0.471440197	1
894	3.501286923	2.105438402	1	3.683717451	1.105736648	1	3.807182937	0.887952243	1
895	0.073552905	0.106162717	1	0.070207177	0.059794747	1	0.082366519	0.047491681	1
896	0.232941652	0.161004218	1	0.266127807	0.10006494	1	0.279428807	0.08019187	1
897	0.222979856	0.164190701	1	0.203034723	0.091486168	1	0.205779265	0.067120904	1
898	3.818731582	1.979200813	0	3.231039738	0.943319195	1	3.329675194	0.786652926	1
899	2.408336394	1.07519755	1	2.106050243	0.632839599	1	2.171289663	0.500364949	1
900	4.835342086	2.575401605	1	4.191588418	1.317440119	1	4.289200629	1.030124853	1
901	0.097210272	0.119712385	1	0.092629836	0.066624391	1	0.103381858	0.054482341	1
902	0.345229428	0.194391479	1	0.317816592	0.105823782	1	0.33150373	0.082225897	1
903	0.236101	0.163620333	1	0.221781064	0.09610165	1	0.238271313	0.077909315	0
904	3.455831085	1.657386111	1	3.178615353	0.936450008	1	3.262627274	0.730313727	1
905	2.07608459	1.025902726	1	2.069675948	0.681647534	1	2.202446783	0.542881605	1
906	4.755842146	2.295038214	1	4.521378354	1.386946083	1	4.689957498	1.045134273	0
907	0.096400968	0.118321147	1	0.095238303	0.066250415	1	0.078886358	0.048794323	1
908	0.275134842	0.181987197	1	0.327228481	0.109041983	1	0.327567147	0.08668859	1
909	0.265205183	0.169434234	1	0.184720229	0.091408818	1	0.204221476	0.073029898	1
910	4.16172525	1.793819326	0	3.092396873	0.833744434	1	2.841742807	0.666988699	1
911	2.505987007	0.954536567	0	1.896596572	0.549324524	1	1.853249831	0.420979883	1
912	5.095056039	2.395782642	0	3.785740919	1.028784192	1	3.808833723	0.818245929	1
913	0.126690661	0.134064647	1	0.109167642	0.072872254	1	0.108293421	0.056821889	1
914	0.225930358	0.167097152	1	0.281373153	0.101426441	1	0.287031933	0.080284129	1
915	0.265626237	0.183359669	1	0.21182862	0.095136919	1	0.225466446	0.073509247	1
916	2.871257509	1.425322235	1	3.015059282	0.790714161	1	2.962221317	0.631621007	1
917	2.316159913	1.356782764	1	2.166425614	0.645940359	1	2.070365446	0.479108547	1
918	4.58208976	2.399767105	1	4.200219724	1.203245881	1	4.204750878	0.928233604	1
919	0.095798981	0.116668353	1	0.095654988	0.070080793	1	0.089117656	0.051383682	1
920	0.324333305	0.183460772	1	0.327538324	0.109945301	1	0.315843829	0.079953165	1
921	0.205098005	0.162433432	1	0.19834618	0.09172144	1	0.19850309	0.071155013	1
922	3.562535682	1.785560443	1	3.132276478	0.852480002	1	2.994717508	0.637182492	1
923	2.707507529	1.614595044	0	2.280166664	0.686428645	1	2.047612516	0.472229026	1
924	4.653610635	2.752457112	1	4.226541223	1.381632782	1	4.141315366	0.932513498	1
925	0.083318378	0.113918112	1	0.094270324	0.068809337	1	0.096649269	0.05311553	1
926	0.302524853	0.191148122	1	0.309920247	0.103972884	1	0.307563757	0.083101208	1
927	0.143101962	0.134432375	1	0.160624147	0.085207577	1	0.172260123	0.070096308	1
928	2.90551766	1.59985537	1	2.890892108	0.813299661	1	2.830186371	0.563205694	1
929	2.037868039	1.206748017	1	2.056331651	0.614993328	1	1.980952102	0.423851655	1
930	4.255978362	2.32817074	1	4.024749861	1.227406475	1	3.959859435	0.812821279	1
931	0.083561237	0.104990273	1	0.101484991	0.07146588	1	0.092688882	0.054288567	1
932	0.252903182	0.171283901	1	0.257316007	0.098091342	1	0.285691467	0.076136431	1
933	0.183174146	0.152604888	1	0.204267151	0.095914818	1	0.194164468	0.0690613	1
934	3.22717485	1.453757145	1	3.284068822	0.841443516	1	3.153339246	0.662376931	1
935	1.983297697	0.711803292	1	2.139095062	0.583095177	1	2.145398601	0.499209309	1
936	3.800238399	1.793932899	1	4.181078585	1.077600686	1	4.179720279	0.891757982	1
937	0.137438264	0.135031753	1	0.14315746	0.078963832	0	0.115031096	0.056769382	1
938	0.315899313	0.19022158	1	0.282104899	0.111185437	1	0.266171853	0.083227741	1
939	0.19692528	0.159765854	1	0.186165001	0.087049902	1	0.184635392	0.065969962	1
940	3.299151753	1.640273409	1	3.058725004	0.840369183	1	3.039318576	0.634988271	1
941	2.175636553	1.276741481	1	2.211300578	0.676922498	1	2.189325046	0.477162684	1
942	4.203802903	2.074392161	1	4.165433022	1.221641462	1	4.361017623	0.998759044	1
943	0.095602411	0.119320186	1	0.123874113	0.073015702	1	0.108705181	0.05181056	1
944	0.314247982	0.184265627	1	0.318936103	0.10578078	1	0.321107287	0.078869769	1
945	0.204925196	0.162353653	1	0.206527498	0.096371392	1	0.213913701	0.073755618	1
946	2.903265807	1.250281687	1	3.005589556	0.798270383	1	2.893861266	0.605097362	1
947	1.598694023	0.876733891	1	1.849146498	0.512733492	1	1.983506229	0.44435941	1
948	3.57814402	1.515805608	1	3.959917135	1.059162898	1	3.905949961	0.819945287	1
949	0.155560175	0.143086971	1	0.102698528	0.069323189	1	0.088960188	0.051288481	1
950	0.334382726	0.183419452	1	0.344407042	0.108573589	1	0.319703896	0.081503743	1
951	0.125756416	0.134173697	0	0.188786492	0.089187634	1	0.190407853	0.069529533	1
952	3.039169972	1.284262647	1	2.529571047	0.705322067	0	2.627810792	0.519672027	0
953	1.879476041	1.055229368	1	1.980490628	0.602379417	1	1.889609667	0.391572979	1
954	3.835238272	1.729395844	1	3.497868849	0.890305819	1	3.683454515	0.751788268	1
955	0.156301447	0.138803496	1	0.10923873	0.07079493	1	0.10604955	0.054501539	1
956	0.285337696	0.182799812	1	0.331101202	0.106961489	1	0.334503554	0.083984262	1
957	0.166227312	0.145422309	1	0.182089094	0.087968774	1	0.189484925	0.068027529	1
958	2.929119509	1.547323442	1	2.883969227	0.868782596	1	2.930712764	0.620732366	1
959	1.912275572	0.975865173	1	1.847969886	0.530162732	1	1.963851242	0.426505177	1
960	4.050857778	1.837331726	1	3.742120029	0.976896255	1	3.952720247	0.799697969	1
961	0.021170987	0.053668097	0	0.069813466	0.056763847	0	0.083695841	0.048155058	1
962	0.280860317	0.180019236	1	0.269139152	0.097818802	1	0.276916501	0.084300038	1
963	0.200955907	0.151234568	1	0.179442593	0.087870842	1	0.173334291	0.068565166	1
964	2.641752925	1.011484143	1	3.00036348	0.763627078	1	2.95611828	0.643556846	1
965	2.081505022	0.899736269	1	2.042420231	0.504125177	1	2.007775069	0.431281765	1
966	3.876853478	1.578725367	1	4.064113028	1.145942054	1	4.110641263	0.950051575	1
967	0.126041833	0.141687957	1	0.110763155	0.072467322	1	0.125907347	0.059616178	1
968	0.265080633	0.171415149	1	0.345468791	0.105263409	1	0.322132228	0.083305535	1
969	0.205492576	0.164860792	1	0.216545977	0.096128887	1	0.221046683	0.075160487	1
970	3.798119145	1.962370394	0	3.336013761	0.903142076	1	3.23253654	0.762110329	1
971	2.27662799	1.078670029	1	2.235799326	0.649957453	1	2.113984871	0.459790953	1
972	4.744445193	2.393495418	1	4.438659691	1.187495703	1	4.347313543	1.03230833	1
973	0.052446057	0.093256674	1	0.074234361	0.059543177	1	0.082447659	0.048167429	1
974	0.401544878	0.199630914	0	0.3529595	0.109888288	1	0.311338156	0.081214221	1
975	0.122265821	0.12379679	0	0.173779053	0.084923525	1	0.187936323	0.068446244	1
976	3.840401291	1.670456753	0	3.434165634	0.953720159	0	3.309548355	0.744380394	1
977	2.508106398	1.015832085	0	2.328475873	0.667506881	0	2.240256537	0.560386723	1
978	5.229229488	2.124495289	0	4.401957007	1.342362589	1	4.302527942	1.09830954	1
979	0.125961757	0.135963355	1	0.088208016	0.069075408	1	0.084634717	0.052434356	1
980	0.324606812	0.188398696	1	0.290460056	0.103710636	1	0.297556641	0.078892096	1
981	0.165690768	0.146537981	1	0.207569876	0.095509266	1	0.200050339	0.074768861	1
982	4.548544068	2.037580521	0	3.628880688	0.994560144	0	3.561490112	0.750454071	0
983	3.18042958	1.539537387	0	2.559079172	0.735321803	0	2.463259555	0.522209304	0
984	5.891115616	2.762502459	0	4.990999854	1.438844008	0	4.915072768	1.108698726	0
985	0.11531553	0.134098381	1	0.126736184	0.076234194	1	0.113259355	0.057540344	1
986	0.334001579	0.192155745	1	0.318589598	0.102541193	1	0.319570378	0.083767747	1
987	0.15507663	0.145945481	1	0.189584716	0.092103867	1	0.224349906	0.070590671	1
988	3.399481686	1.718416073	1	3.181394085	0.911037706	1	3.064124769	0.632592479	1
989	2.087639356	0.995009683	1	1.95104491	0.585263772	1	1.855457983	0.414833358	1
990	4.620932173	2.556626172	1	4.424822359	1.361186162	1	4.007948122	0.96837454	1
991	0.116752343	0.136753261	1	0.088997135	0.066085639	1	0.091909443	0.051765897	1
992	0.275538439	0.166996083	1	0.304325085	0.107375138	1	0.304525832	0.081144133	1
993	0.235841915	0.168226691	1	0.228132118	0.099194195	1	0.231004277	0.073632331	1
994	3.443012211	1.770770888	1	2.984585146	0.835644454	1	3.002829939	0.711489538	1
995	2.151764114	1.165718406	1	2.104327623	0.578794975	1	2.117966331	0.472442494	1
996	3.993306739	2.01749913	1	3.9580697	1.107630365	1	4.007455306	0.915481547	1
997	0.124275281	0.133945441	1	0.083397123	0.063053759	1	0.084110998	0.050725561	1
998	0.253643705	0.170897232	1	0.266053494	0.098911389	1	0.277244113	0.077075245	1
999	0.154129532	0.137952041	1	0.166422746	0.087711442	1	0.191628402	0.071639341	1
1000	3.462345638	1.776848499	1	3.111265562	0.805504967	1	3.315350056	0.711812417	1
1001	2.329812273	1.042733151	1	2.124815182	0.583082738	1	2.317092054	0.539242234	0
1002	4.714270039	2.286473105	1	4.12299007	1.154364248	1	4.491327658	1.031302034	0
1003	0.063861543	0.095922612	1	0.095182901	0.070239436	1	0.093301293	0.052645995	1
1004	0.332752376	0.181433383	1	0.29735815	0.103311719	1	0.31997597	0.082180682	1
1005	0.1933275	0.160836198	1	0.201242048	0.090175	1	0.194708385	0.070170885	1
1006	2.759590695	1.447989189	1	2.595145462	0.734991432	1	2.822529557	0.619912546	1
1007	2.064468226	1.071403552	1	1.952758185	0.550225939	1	2.074132059	0.454214426	1
1008	3.644159763	1.605111633	1	3.703003542	1.007848627	1	3.884445878	0.823231209	1
1009	0.083682984	0.114402843	1	0.093973475	0.062937447	1	0.09324128	0.048851785	1
1010	0.292842303	0.17240197	1	0.289781405	0.101610763	1	0.31993096	0.081432915	1
1011	0.163362724	0.142741235	1	0.160349045	0.085150664	1	0.192666579	0.068831921	1
1012	3.875384489	1.861205748	0	3.241477009	0.814849444	1	3.188631872	0.647550364	1
1013	2.257305199	1.14635156	1	1.998371212	0.547959765	1	2.064068842	0.444338384	1
1014	4.245885753	2.13438007	1	4.038792214	1.170675248	1	4.107653241	0.934681735	1
1015	0.125360947	0.13081717	1	0.091666227	0.066509485	1	0.096781762	0.051288959	1
1016	0.29432531	0.177885161	1	0.307146866	0.100930583	1	0.263897031	0.075098569	1
1017	0.165117268	0.148791731	1	0.194433916	0.096933719	1	0.206202474	0.071710941	1
1018	2.756699906	1.604268176	1	2.839023433	0.759507157	1	2.895669766	0.571800805	1
1019	1.613922418	0.713226561	1	1.701769751	0.437368912	0	1.800067665	0.345122411	0
1020	3.693883802	1.995831628	1	3.826550527	1.093553155	1	3.78022542	0.816052823	1
1021	0.093325314	0.113790586	1	0.08742356	0.06482578	1	0.099352867	0.052737581	1
1022	0.202923353	0.170214574	0	0.246709629	0.102327962	0	0.282265751	0.08203797	1
1023	0.192959895	0.160992943	1	0.206888112	0.094731107	1	0.210691144	0.075583699	1
1024	3.062160889	1.480612035	1	3.435995342	1.04764164	1	3.322593185	0.733319427	1
1025	1.942091854	0.909228951	1	2.174211422	0.614698897	1	2.150859395	0.470627848	1
1026	3.556575075	1.800255125	1	4.36297346	1.300898728	1	4.163089591	0.974396976	1
1027	0.085935016	0.115696917	1	0.101339979	0.072279107	1	0.113692331	0.057541906	1
1028	0.294580284	0.181060135	1	0.277092677	0.103612191	1	0.290556417	0.081432339	1
1029	0.254838328	0.177805857	1	0.184242195	0.089445138	1	0.193181808	0.072604741	1
1030	2.961746701	1.611099332	1	2.997847479	0.820922467	1	2.982833566	0.646174776	1
1031	2.142913198	1.0960851	1	2.087105285	0.585883428	1	2.052491995	0.434026439	1
1032	4.873618679	2.444946628	1	4.66752187	1.347672314	0	4.306382258	0.883816504	1
1033	0.095382027	0.107988837	1	0.112207861	0.074930046	1	0.109715772	0.056227305	1
1034	0.264376594	0.172951998	1	0.261277437	0.102966358	1	0.260746132	0.079815427	1
1035	0.234554023	0.158582712	1	0.211587578	0.093351175	1	0.222988542	0.076303781	1
1036	2.881733057	1.54081767	1	2.787928745	0.731277487	1	2.822082469	0.597758948	1
1037	2.068023182	1.329703194	1	2.018625489	0.614751858	1	2.09304126	0.491095723	1
1038	3.959760872	2.223517607	1	3.80476306	1.111639884	1	4.03186731	0.912518098	1
1039	0.098049387	0.119285173	1	0.098798752	0.066708927	1	0.097093395	0.052129443	1
1040	0.365661107	0.180273065	1	0.324099064	0.104938894	1	0.293982721	0.079091623	1
1041	0.246722565	0.175408003	1	0.188256229	0.090913483	1	0.196532449	0.069551559	1
1042	2.719921664	1.420846271	1	2.73573489	0.73159282	1	2.973821583	0.657099618	1
1043	2.004953338	1.142919967	1	1.962369518	0.583253089	1	2.096036398	0.476634642	1
1044	3.642251974	1.658993241	1	3.810773785	0.955372202	1	4.102631555	0.85745819	1
1045	0.139714504	0.139565726	1	0.102071792	0.071473135	1	0.094824903	0.053838828	1
1046	0.297927928	0.179984219	1	0.300875085	0.103047356	1	0.287796298	0.082086626	1
1047	0.268262911	0.174672561	1	0.194846662	0.092457885	1	0.194294694	0.069292931	1
1048	2.664678687	1.39516268	1	2.832963747	0.70296948	1	2.979090182	0.583105055	1
1049	1.791830957	0.846195434	1	1.967184409	0.576713879	1	1.981307542	0.44287606	1
1050	3.680034004	1.842865985	1	3.787859242	0.945174215	1	3.89009328	0.727906386	1
1051	0.106677245	0.126018311	1	0.109181759	0.073987099	1	0.09718051	0.052350572	1
1052	0.354822455	0.181524937	1	0.31118887	0.106186222	1	0.307970964	0.080830383	1
1053	0.196009521	0.162147735	1	0.191971559	0.095022121	1	0.190644202	0.071310644	1
1054	3.670926181	1.447951184	0	2.824787007	0.734387831	1	2.833342747	0.56662529	1
1055	2.31685959	1.076163591	1	1.852900134	0.433329378	1	1.902491958	0.360696392	1
1056	4.114670714	1.991546566	1	3.579941198	1.030900616	1	3.695348612	0.763198525	1
1057	0.074724212	0.106251364	1	0.112878707	0.067842233	1	0.103572988	0.052754141	1
1058	0.303555859	0.191509937	1	0.294937181	0.100618378	1	0.312275508	0.080930934	1
1059	0.223962243	0.169982207	1	0.208873175	0.092339426	1	0.191029282	0.072486077	1
1060	3.137520698	1.418071409	1	2.903829037	0.749944189	1	2.942345123	0.588414357	1
1061	1.935667863	0.90729716	1	1.871262392	0.511151742	1	1.825058234	0.363971395	1
1062	4.132495734	1.877669394	1	3.915528239	1.062929522	1	3.942856625	0.845216457	1
1063	0.105936793	0.118268115	1	0.098862438	0.070605419	1	0.090758546	0.051649283	1
1064	0.264881363	0.180659693	1	0.274451742	0.102271603	1	0.283748527	0.07737567	1
1065	0.235079256	0.163528114	1	0.224756656	0.091725562	1	0.202175442	0.069305446	1
1066	2.76278635	1.19211932	1	2.892441096	0.841332366	1	3.021548488	0.629947345	1
1067	1.84988709	0.730403862	1	1.923761057	0.523159933	1	2.094443993	0.422643478	1
1068	3.707691192	1.922918746	1	3.789233236	1.051684067	1	3.897578288	0.822750772	1
1069	0.148513722	0.147644889	1	0.116591884	0.073856666	1	0.118813271	0.059908236	1
1070	0.336632784	0.180664198	1	0.308493272	0.100713428	1	0.307355477	0.082684124	1
1071	0.198018739	0.164484464	1	0.205925289	0.095102751	1	0.210107392	0.072229635	1
1072	2.61540976	1.463029358	1	2.971086922	0.833030264	1	2.965916992	0.634579337	1
1073	1.788944745	1.173042623	1	1.992292683	0.647371733	1	1.972541759	0.487732392	1
1074	3.339459336	1.879993856	1	3.8171852	1.078635468	1	3.940169729	0.829328259	1
1075	0.084912615	0.114748675	1	0.080469542	0.063691192	1	0.100866689	0.053570737	1
1076	0.323631063	0.181550153	1	0.289604628	0.103604788	1	0.295811522	0.077020934	1
1077	0.194325237	0.151252091	1	0.176738074	0.085286849	1	0.180436009	0.06616233	1
1078	3.126493227	1.347636592	1	2.977567357	0.758117099	1	3.060026364	0.658689069	1
1079	2.156298887	1.064208954	1	2.065830948	0.55600679	1	2.129631738	0.445938382	1
1080	3.919220977	1.558964795	1	4.107259904	1.174236464	1	4.182141767	0.914019704	1
1081	0.053535	0.097104257	1	0.087990012	0.065366345	1	0.097617891	0.053329624	1
1082	0.342455895	0.191116009	1	0.313505209	0.104021848	1	0.312281476	0.082110314	1
1083	0.202976842	0.152552055	1	0.18416561	0.090988033	1	0.202962058	0.067788845	1
1084	2.698477687	1.496243985	1	2.988389528	0.808865962	1	3.048117567	0.643010777	1
1085	1.66777465	0.997751914	1	1.91751057	0.591291107	1	1.92851133	0.450053569	1
1086	3.970040708	2.145684477	1	3.89296695	1.014294315	1	3.949378738	0.793100402	1
1087	0.063995782	0.094980375	1	0.08512218	0.06618164	1	0.09921527	0.053665739	1
1088	0.273103107	0.180618453	1	0.287323437	0.100207434	1	0.292098535	0.083232543	1
1089	0.243230632	0.163441174	1	0.227657492	0.094195893	1	0.198639634	0.067242869	1
1090	3.135848398	1.514558087	1	2.960135633	0.701345083	1	2.968067968	0.541113155	1
1091	2.056402119	0.96131282	1	1.988550918	0.519964735	1	2.013523943	0.401181499	1
1092	4.668027276	2.083890918	1	4.225172537	1.105889156	1	4.219241026	0.896250034	1
1093	0.073091057	0.104893344	1	0.115157783	0.073322782	1	0.101221537	0.056254184	1
1094	0.342193653	0.180469045	1	0.267602509	0.105334328	1	0.276204955	0.081145049	1
1095	0.132891634	0.132890825	1	0.18806613	0.087781594	1	0.206609277	0.069829264	1
1096	3.093903971	1.49428003	1	2.924382133	0.717938768	1	2.888770339	0.6806696	1
1097	2.237876002	1.267929663	1	2.071275174	0.574762431	1	1.988262984	0.446917093	1
1098	3.727176144	2.132685513	1	3.705372104	1.075460509	1	3.714624849	0.884683215	1
1099	0.064584829	0.096720743	1	0.088770897	0.0645775	1	0.093395589	0.052175952	1
1100	0.35317036	0.182530997	1	0.337287925	0.109915469	1	0.331975697	0.077714277	1
1101	0.213853207	0.156935126	1	0.198118389	0.092715732	1	0.1908158	0.071483717	1
1102	3.904076186	2.250500979	0	3.436275106	1.006229304	0	3.121655955	0.686176948	1
1103	2.324202542	1.116364339	1	2.227704929	0.611231128	1	2.073964597	0.419073195	1
1104	4.57342661	2.454444564	1	4.501253056	1.210527912	1	4.086992833	0.840575664	1
1105	0.084150914	0.11255647	1	0.095437431	0.067494234	1	0.110432795	0.055906652	1
1106	0.263338779	0.170358714	1	0.300869224	0.101011315	1	0.312968186	0.079595841	1
1107	0.20360949	0.157026873	1	0.208093575	0.092332941	1	0.207729208	0.06866429	1
1108	3.049829741	1.58943083	1	3.189781025	0.874726748	1	2.977870782	0.714936168	1
1109	2.011351908	0.873292233	1	2.016334285	0.585811594	1	1.914860758	0.432538325	1
1110	3.728191435	1.715631448	1	4.241516471	1.180302827	1	3.993516092	0.919862032	1
1111	0.096976848	0.12564206	1	0.130990425	0.072466845	1	0.125481042	0.059955197	1
1112	0.3351368	0.19125561	1	0.302809809	0.100979814	1	0.323784661	0.080683327	1
1113	0.235903487	0.165545101	1	0.220204336	0.093564117	1	0.208768562	0.070450372	1
1114	2.905407319	1.36539617	1	2.919128835	0.868886535	1	2.992707445	0.701992437	1
1115	1.902868175	0.912103873	1	1.859081359	0.56807112	1	1.913434242	0.435026271	1
1116	4.149073221	2.347163561	1	3.879056604	1.159223609	1	3.899380712	0.893789016	1
1117	0.063360787	0.096673002	1	0.081004111	0.06150797	1	0.084151001	0.051636781	1
1118	0.292538467	0.169835315	1	0.280064592	0.100613776	1	0.271302753	0.079224329	1
1119	0.192895997	0.153771848	1	0.207075749	0.098062698	1	0.197636638	0.072695451	1
1120	2.396456099	1.095356006	1	2.539952064	0.717237783	0	2.881950668	0.603641976	1
1121	1.982439363	1.09851935	1	1.908833857	0.523717602	1	2.098190885	0.460349929	1
1122	3.650355685	1.871220648	1	3.684898243	1.054712855	1	3.918117357	0.784627291	1
1123	0.104526004	0.124662397	1	0.08763072	0.065303022	1	0.10298366	0.052409509	1
1124	0.333369358	0.179906279	1	0.319870173	0.104401346	1	0.293922837	0.079600036	1
1125	0.144324848	0.134609041	1	0.167255675	0.082679736	1	0.182541651	0.067786797	1
1126	3.579195153	1.558543093	1	3.35059157	0.924888334	1	3.457168776	0.679069844	0
1127	2.109348344	0.913748723	1	2.248760045	0.598340348	1	2.159299214	0.428513657	1
1128	4.813637175	2.10736719	0	4.473233561	1.309565887	1	4.517719777	0.999383325	0
1129	0.063609943	0.094899085	1	0.114843266	0.073599542	1	0.110181014	0.05775951	1
1130	0.312649852	0.190231515	1	0.293863729	0.103560402	1	0.298870308	0.080569272	1
1131	0.193110695	0.151858162	1	0.161255978	0.084154804	1	0.209491169	0.075264168	1
1132	2.843655029	1.330217884	1	2.849700199	0.706674075	1	3.03106934	0.635283124	1
1133	2.041890775	0.917112505	1	1.952514177	0.471867553	1	2.01563568	0.403666678	1
1134	3.829961302	1.623852121	1	3.838798639	0.936874997	1	4.029572515	0.809845491	1
1135	0.105138441	0.115187086	1	0.126718199	0.073654761	1	0.118984522	0.057164254	1
1136	0.294053659	0.172683432	1	0.278880937	0.10174986	1	0.311458624	0.085498703	1
1137	0.184681691	0.146638781	1	0.21603111	0.097430429	1	0.212245169	0.076384638	1
1138	3.245070182	1.604902656	1	3.263955278	0.94451362	1	3.025320434	0.647068196	1
1139	1.917459838	0.917459722	1	1.931276072	0.521983408	1	1.94161218	0.410877658	1
1140	4.22130856	2.017572327	1	4.138825967	1.167907825	1	3.725823799	0.819046451	1
1141	0.126327481	0.136560126	1	0.085062456	0.066107167	1	0.081881464	0.048224418	1
1142	0.364601804	0.184211677	1	0.297221886	0.106773525	1	0.29298898	0.082039423	1
1143	0.156111771	0.139338006	1	0.2176621	0.092473177	1	0.17548574	0.066012706	1
1144	2.88318192	1.456501307	1	2.926276086	0.779555262	1	2.937749394	0.576960437	1
1145	2.150058188	1.247374084	1	2.061701519	0.583077521	1	2.089211855	0.446245605	1
1146	4.160107175	1.840764099	1	4.089325285	1.174595707	1	3.80251754	0.820123543	1
1147	0.156570615	0.157969912	1	0.104313673	0.069163938	1	0.09598042	0.054047132	1
1148	0.315333793	0.176420242	1	0.280133582	0.104361613	1	0.269217652	0.080692646	1
1149	0.156570615	0.138944111	1	0.164026095	0.085280707	1	0.169656025	0.067796389	1
1150	2.762070477	1.128629049	1	2.947167915	0.761257693	1	3.07724707	0.632413581	1
1151	1.945638857	1.135683873	1	1.879946463	0.554787912	1	2.074774701	0.443681001	1
1152	4.221161932	1.810740602	1	3.732151936	1.025589841	1	4.086420884	0.860312434	1
1153	0.073211921	0.107652484	1	0.09471504	0.067199128	1	0.091194342	0.051634787	1
1154	0.232659332	0.164485446	1	0.227357525	0.092308182	0	0.268182753	0.078024104	1
1155	0.202762943	0.151031157	1	0.240621773	0.098564645	1	0.232387344	0.075434239	1
1156	2.702675403	1.18891039	1	2.96966255	0.779477123	1	2.990197603	0.627553252	1
1157	1.576789051	0.755624796	1	1.808257994	0.46546759	1	1.830318858	0.386409636	1
1158	3.529760978	1.849020202	1	3.877700614	1.05121887	1	3.878793495	0.804745756	1
1159	0.074332379	0.108234017	1	0.084228835	0.065363314	1	0.088364822	0.051838623	1
1160	0.293307515	0.17870982	1	0.326443672	0.100413886	1	0.317268851	0.077409257	1
1161	0.213680193	0.164166105	1	0.167179121	0.090156084	1	0.169974085	0.067341696	1
1162	3.129707924	1.737267468	1	2.936742608	0.757598579	1	3.096953011	0.613497888	1
1163	1.814488524	1.058169142	1	1.843328059	0.526382473	1	1.935471438	0.422027901	1
1164	4.453103513	2.460455428	1	3.745419601	1.111597326	1	3.926602653	0.888697094	1
1165	0.088014353	0.122001877	1	0.095152142	0.071901199	1	0.08663228	0.051785336	1
1166	0.345749427	0.181977824	1	0.277447498	0.103431577	1	0.269703805	0.076132896	1
1167	0.286272102	0.178102675	0	0.214472739	0.087393866	1	0.215976292	0.068546822	1
1168	3.071645627	1.811793325	1	3.013108868	0.866410124	1	3.145054961	0.64368126	1
1169	2.254865488	1.041428333	1	2.074198749	0.60594911	1	2.119850686	0.428409379	1
1170	4.384730171	2.122997528	1	4.039536954	1.162555441	1	4.21709925	0.910158181	1
1171	0.062877885	0.093446337	1	0.115734975	0.072467329	1	0.10974783	0.056669889	1
1172	0.282204337	0.18097053	1	0.271392114	0.102320339	1	0.290580302	0.07860598	1
1173	0.172541111	0.150295808	1	0.205155033	0.087182422	1	0.201157651	0.071639645	1
1174	2.793647746	1.363906942	1	2.850560846	0.809575706	1	2.852494648	0.596344438	1
1175	1.727614031	0.953714224	1	1.91283294	0.612832448	1	1.950435547	0.444658105	1
1176	3.425736043	1.515153503	1	3.623357817	1.017789832	1	3.79597668	0.842591955	1
1177	0.072056518	0.101820079	1	0.075925781	0.059192331	1	0.080655072	0.047711075	1
1178	0.251658482	0.160716236	1	0.25874622	0.096023387	1	0.254154006	0.075533212	0
1179	0.121945952	0.131304492	0	0.142405941	0.073655752	0	0.14048229	0.059203198	0
1180	3.436479372	1.978075116	1	3.27443762	0.816254321	1	3.052619006	0.666008409	1
1181	1.895867425	1.00861718	1	1.955931593	0.485587234	1	1.877459165	0.392990177	1
1182	3.939551788	1.968100042	1	3.909846187	0.998318644	1	3.836648622	0.876864041	1
1183	0.146397546	0.146189858	1	0.108046957	0.070581899	1	0.092688728	0.052095162	1
1184	0.325058525	0.18443702	1	0.273837485	0.101750973	1	0.291660498	0.07913761	1
1185	0.156323156	0.134268625	1	0.177678979	0.090280158	1	0.190184896	0.073547733	1
1186	3.11301175	1.642895022	1	2.918675702	0.885346166	1	3.050029558	0.682674408	1
1187	1.940103514	0.965211864	1	2.042001747	0.592470151	1	2.073437893	0.445268401	1
1188	3.808301385	1.884970151	1	3.827805701	1.054920027	1	3.926627637	0.847726412	1
1189	0.09410292	0.116101159	1	0.119309294	0.075911349	1	0.11854018	0.058203115	1
1190	0.333020831	0.190086253	1	0.327893935	0.105156689	1	0.326993516	0.084844569	1
1191	0.143877485	0.144125417	1	0.172283171	0.084178103	1	0.190009896	0.069623458	1
1192	3.060454561	1.916156342	1	3.003970623	0.946003151	1	3.037577884	0.7106018	1
1193	2.098564721	1.257142227	1	2.185089243	0.654963132	1	2.109930878	0.478269466	1
1194	4.024328183	2.193787626	1	4.032042537	1.184792178	1	4.153423099	0.943997168	1
1195	0.084506094	0.115216537	1	0.118941337	0.076248573	1	0.111732163	0.055447118	1
1196	0.353183653	0.179458562	1	0.29780287	0.100646045	1	0.306475447	0.081002681	1
1197	0.164114259	0.148297892	1	0.178561848	0.089054227	1	0.187244865	0.070727865	1
1198	3.218403168	1.572144189	1	3.171142594	0.903578369	1	3.182948982	0.684498273	1
1199	2.293399471	1.048162301	1	2.063875742	0.594094075	1	2.07247533	0.484336632	1
1200	4.35008472	2.187383477	1	3.953109021	1.089651724	1	4.068643236	0.906660694	1
1201	0.12675838	0.134534499	1	0.088208016	0.063452961	1	0.0843098	0.050622713	1
1202	0.325222384	0.190892929	1	0.290460056	0.101230308	1	0.275410364	0.078160287	1
1203	0.186297581	0.153816052	1	0.207569876	0.090273489	1	0.201757021	0.066413051	1
1204	3.711559243	2.148393643	1	3.459730912	0.997834946	0	3.398421675	0.755046763	0
1205	2.387979175	1.805346933	1	2.159571054	0.675515856	1	2.116201526	0.498709598	1
1206	4.749494608	3.429829752	1	4.47533699	1.39919616	1	4.537132327	1.048858066	0
1207	0.136917974	0.13601324	1	0.085175186	0.065176128	1	0.083394302	0.051663397	1
1208	0.295645703	0.182287102	1	0.333768885	0.104146705	1	0.32994334	0.086134124	1
1209	0.196440872	0.158460403	1	0.197870996	0.094331907	1	0.212633717	0.074615251	1
1210	2.319642981	1.31687973	1	2.652823755	0.911937443	1	2.685284588	0.644730219	1
1211	1.700719333	0.94641347	1	1.779716178	0.611935054	1	1.86818773	0.491696377	1
1212	3.100806908	1.514541644	1	3.348260161	1.102796108	0	3.329054294	0.800051087	0
1213	0.095558559	0.118262719	1	0.091839619	0.067666762	1	0.09431411	0.053307216	1
1214	0.284397981	0.183377107	1	0.270820132	0.099191563	1	0.296901743	0.08127976	1
1215	0.224764479	0.161721101	1	0.227732231	0.098144953	1	0.247247912	0.081496333	0
1216	3.150937508	1.601282101	1	2.892254699	0.816309456	1	2.746137367	0.605028602	1
1217	2.322340137	1.513000255	1	2.098493114	0.618040401	1	1.953148147	0.425648547	1
1218	4.762848671	2.871679659	1	3.975833465	1.173623298	1	3.654558624	0.836225448	1
1219	0.09426477	0.115030691	1	0.080340282	0.06546927	1	0.088253407	0.049869339	1
1220	0.303280592	0.182075815	1	0.256304055	0.097154329	1	0.263436159	0.075986833	1
1221	0.163936711	0.15123985	1	0.193222702	0.091682532	1	0.19973334	0.073914008	1
1222	3.248040663	1.401390403	1	3.184619137	0.850035715	1	3.002915586	0.620675648	1
1223	2.187395883	0.910841459	1	2.128086811	0.500316415	1	2.012848132	0.392956026	1
1224	4.495084609	1.942910464	1	4.410141334	1.22136495	1	4.041637065	0.854246834	1
1225	0.103645749	0.123307309	1	0.114998745	0.073912648	1	0.117333479	0.055422303	1
1226	0.213200157	0.160817848	0	0.290673152	0.098800917	1	0.310168282	0.079347958	1
1227	0.183321682	0.154271926	1	0.168032528	0.082814957	1	0.165045182	0.067171257	0
1228	2.577047141	1.195870029	1	2.826174574	0.761674162	1	2.921358993	0.57823708	1
1229	2.014812614	0.929361707	1	1.985703432	0.600662015	1	1.935688913	0.438957824	1
1230	3.445646984	1.766532352	1	4.007989108	1.217152505	1	4.026222647	0.884330559	1
1231	0.092778515	0.111612003	1	0.090588861	0.068366123	1	0.079548689	0.049342437	1
1232	0.202442651	0.154902866	0	0.273134893	0.098673648	1	0.288742169	0.080324492	1
1233	0.162564784	0.151623476	1	0.17356433	0.087598424	1	0.167210719	0.068374908	1
1234	3.467121556	1.306240872	1	3.273994459	0.885364348	1	2.982089211	0.614819391	1
1235	2.098371659	0.920626828	1	2.052642909	0.528866069	1	1.900611911	0.386090248	1
1236	4.347835461	1.879753417	1	4.248775629	1.101712261	1	3.941958396	0.811756461	1
1237	0.031692844	0.07329069	0	0.063838559	0.055446282	0	0.088927375	0.051953157	1
1238	0.321186736	0.181220761	1	0.342695159	0.106272746	1	0.331614843	0.079988715	1
1239	0.171448516	0.150504177	1	0.186668252	0.091167411	1	0.182421727	0.069034678	1
1240	2.594807131	1.116566806	1	2.677302006	0.682449837	1	2.706540884	0.570928775	1
1241	1.827442735	0.855080568	1	1.820190999	0.506980565	1	1.788977185	0.359721872	0
1242	3.793971482	1.617256804	1	3.763815757	1.079219127	1	3.879274539	0.831058282	1
1243	0.084254921	0.115332252	1	0.099480167	0.068378629	1	0.122106826	0.057736946	1
1244	0.283329938	0.191026239	1	0.298124248	0.104652803	1	0.308386642	0.077143396	1
1245	0.19374618	0.152320626	1	0.22859882	0.095277567	1	0.242990536	0.074565205	0
1246	3.185435571	1.645749249	1	2.709460319	0.814731493	1	2.641077536	0.593832954	0
1247	2.013956271	0.961693715	1	1.820409062	0.491844489	1	1.871301351	0.38746374	1
1248	3.770564032	1.862660069	1	3.478061438	1.000324623	1	3.468037926	0.826001998	0
1249	0.103916252	0.124480674	1	0.086909512	0.064673771	1	0.097232112	0.054511569	1
1250	0.31300246	0.172825887	1	0.306051229	0.106999302	1	0.327895273	0.08348467	1
1251	0.133785711	0.13387921	1	0.146675435	0.081653486	0	0.180748084	0.069017363	1
1252	2.769661149	1.316227056	1	3.064976089	0.787834693	1	3.118426998	0.658240487	1
1253	1.512803317	0.680806826	0	1.843792719	0.485090154	1	1.853535922	0.392372706	1
1254	3.963565588	2.77073535	1	4.213479251	1.261515876	1	4.119486367	0.930960163	1
1255	0.085247	0.11328149	1	0.098884069	0.071857116	1	0.095075047	0.052712336	1
1256	0.343764152	0.190891698	1	0.340727683	0.108466597	1	0.317825805	0.083289279	1
1257	0.194619641	0.155443324	1	0.181707224	0.090072665	1	0.18457312	0.071683684	1
1258	3.245755629	1.633192036	1	3.023245757	0.789387386	1	2.896774549	0.566359114	1
1259	1.676831191	0.890674997	1	1.655246331	0.455437428	0	1.772994367	0.35342958	0
1260	3.75789437	1.88572656	1	3.633810943	0.959361699	1	3.6714395	0.740014941	1
1261	0.084017718	0.115408061	1	0.094934552	0.06743364	1	0.095362636	0.050204399	1
1262	0.283144301	0.183786523	1	0.293850035	0.100553888	1	0.314066175	0.084450381	1
1263	0.18358101	0.160284153	1	0.194392293	0.091359287	1	0.196761549	0.072176728	1
1264	2.998448243	1.450748292	1	2.883847524	0.773910294	1	2.910705904	0.65918375	1
1265	1.908661713	1.038758793	1	1.902791917	0.535115872	1	1.940515007	0.421784042	1
1266	3.881346861	1.923913951	1	4.024928615	1.23495807	1	3.925692712	0.923079987	1
1267	0.084071317	0.11396714	1	0.0944626	0.072367079	1	0.095972649	0.054038785	1
1268	0.303097741	0.18258283	1	0.310066743	0.100619615	1	0.27518512	0.075920186	1
1269	0.173673036	0.151632131	1	0.16743631	0.084278444	1	0.165666388	0.063958365	0
1270	2.94280385	1.381023501	1	2.901410016	0.836430303	1	2.923169007	0.676403476	1
1271	2.058287905	0.837228472	1	2.064313641	0.514293037	1	1.988833411	0.374170173	1
1272	4.111576763	1.900350129	1	3.924205068	1.045787426	1	3.949328202	0.923367414	1
1273	0.086748506	0.116424784	1	0.082084801	0.066925957	1	0.081326338	0.050245243	1
1274	0.37462126	0.197923147	1	0.367069303	0.10435697	0	0.375620066	0.081097036	0
1275	0.22572156	0.16315151	1	0.194753093	0.089068362	1	0.188703779	0.068522158	1
1276	3.213373856	1.552586735	1	3.017416263	0.860791359	1	3.01698437	0.701056338	1
1277	2.801204173	1.693864012	0	2.250996961	0.68361235	1	2.054099253	0.47458593	1
1278	4.652662925	1.855543729	1	4.328427931	1.192240016	1	4.068443219	0.921712164	1
1279	0.125084577	0.136806048	1	0.113535965	0.074082271	1	0.105810965	0.053743913	1
1280	0.264275667	0.178195717	1	0.328536571	0.105341586	1	0.32240342	0.082946595	1
1281	0.174795681	0.153368652	1	0.206151611	0.099361275	1	0.189268608	0.069998352	1
1282	2.765767967	1.66271677	1	2.974788018	0.929293011	1	2.960504819	0.66551591	1
1283	1.780825086	0.93320832	1	1.916470264	0.537572558	1	1.994554768	0.422461832	1
1284	3.704939081	2.105078829	1	3.778093553	1.174066913	1	3.938548303	0.880766699	1
1285	0.062084143	0.09325617	1	0.084069474	0.065211399	1	0.084345585	0.050953637	1
1286	0.25166288	0.181340096	1	0.276547628	0.105396868	1	0.30131587	0.078450262	1
1287	0.141906769	0.140177383	1	0.190264318	0.091471498	1	0.185863792	0.069604837	1
1288	3.170996765	1.465064157	1	2.932168796	0.845093552	1	2.941466521	0.625970812	1
1289	2.141788966	0.826752372	1	1.97192332	0.54626495	1	1.963066536	0.41015243	1
1290	3.821098744	1.60860041	1	3.680859014	1.114950463	1	3.820106084	0.849492612	1
1291	0.073182884	0.103760998	1	0.109656414	0.07375617	1	0.107874702	0.057694155	1
1292	0.242601066	0.163820446	1	0.298316579	0.102344893	1	0.292657893	0.081148073	1
1293	0.192772189	0.155025657	1	0.215570893	0.09614475	1	0.207220504	0.071951849	1
1294	2.959354761	1.204655459	1	2.904724151	0.840608076	1	3.096862417	0.685520603	1
1295	2.600695796	1.121264171	0	2.277724516	0.69994192	1	2.308681812	0.565318882	0
1296	3.918931257	1.612398962	1	3.825844334	1.157331598	1	4.182010638	0.968235734	1
1297	0.118409869	0.137121178	1	0.091635639	0.069802998	1	0.094915449	0.054708977	1
1298	0.336331025	0.19105293	1	0.290547543	0.107404896	1	0.295824328	0.079933905	1
1299	0.237275954	0.169244339	1	0.204352385	0.092268014	1	0.192386093	0.070585491	1
1300	4.25457411	2.094791332	0	3.127453917	0.939198904	1	2.974272495	0.652951203	1
1301	2.364846013	1.053126622	1	2.165736738	0.607584273	1	1.99976439	0.455515006	1
1302	4.564513419	2.275523485	1	3.957267619	1.159216288	1	3.948570851	0.866173015	1
1303	0.166399517	0.146760782	1	0.126225937	0.078815811	1	0.121998037	0.05829528	1
1304	0.335104377	0.190239228	1	0.324810951	0.104624402	1	0.316668156	0.080366491	1
1305	0.136628071	0.138119522	1	0.172562441	0.089963659	1	0.175631641	0.070113311	1
1306	2.922721446	1.509541421	1	2.86026827	0.762181988	1	3.06891389	0.658362202	1
1307	1.979958725	1.096677215	1	1.867176032	0.517869728	1	1.967642169	0.419600197	1
1308	3.693614635	2.218002103	1	3.725654587	1.07554254	1	3.988676509	0.886921964	1
1309	0.105521774	0.118806874	1	0.088691273	0.066933908	1	0.089230774	0.051499323	1
1310	0.31423336	0.18079578	1	0.327288467	0.106970751	1	0.315928791	0.086797344	1
1311	0.185030949	0.154909886	1	0.20136217	0.08753671	1	0.202579783	0.072493367	1
1312	3.333013599	1.835142738	1	3.032387145	0.835462956	1	3.060254843	0.637310177	1
1313	2.266675643	1.153260471	1	2.015539165	0.578756644	1	2.104321814	0.473293326	1
1314	4.388392802	2.158024181	1	4.178514723	1.194938558	1	4.099571539	0.866789847	1
1315	0.13857824	0.138392631	1	0.094992855	0.067923648	1	0.110264676	0.05593319	1
1316	0.326704831	0.19062564	1	0.287265435	0.10539733	1	0.296950212	0.085049421	1
1317	0.217789436	0.165787667	1	0.201074278	0.092099654	1	0.213537526	0.072632697	1
1318	3.970233106	2.453029089	0	3.167047386	1.071763575	1	3.115696955	0.753964908	1
1319	2.453966624	1.489678835	1	2.065304404	0.621819374	1	2.106957373	0.477072395	1
1320	4.625169218	3.129399074	1	4.403883434	1.481546992	1	4.300637421	1.026732327	1
1321	0.125112287	0.136221156	1	0.094934552	0.069906237	1	0.09964907	0.054037857	1
1322	0.343834215	0.198327107	1	0.293850035	0.106556207	1	0.288464386	0.083860005	1
1323	0.135054193	0.135804551	1	0.194392293	0.090532	1	0.216913319	0.073686206	1
1324	3.738313473	1.582510415	0	3.059601528	0.844557393	1	3.117401308	0.644701551	1
1325	2.729424342	1.229575007	0	2.096431161	0.668272296	1	2.035618063	0.459721354	1
1326	4.864550677	2.158226165	0	3.948768551	1.237708889	1	3.858142773	0.875108859	1
1327	0.114952056	0.131339822	1	0.070287784	0.059471623	1	0.088335023	0.05053981	1
1328	0.293950516	0.182825232	1	0.31267704	0.112510959	1	0.291369581	0.08205983	1
1329	0.164673851	0.144376402	1	0.176540608	0.08134729	1	0.183880697	0.070115647	1
1330	3.728582232	1.480626369	0	3.119278184	0.740166763	1	3.086671895	0.606400572	1
1331	2.12905881	0.759876882	1	2.165371227	0.603253316	1	2.09467856	0.400686067	1
1332	4.690285704	1.920921584	1	4.193154722	1.133907412	1	4.136691118	0.800084516	1
1333	0.094269116	0.115733714	1	0.088830114	0.061730059	1	0.091143326	0.052017232	1
1334	0.323190109	0.188974154	1	0.340644337	0.107920009	1	0.307916581	0.078500468	1
1335	0.153987636	0.150150016	1	0.1981705	0.090605978	1	0.200524326	0.067301199	1
1336	2.758397898	1.307229833	1	2.662611498	0.753355398	1	2.807313537	0.601640518	1
1337	2.087863037	1.0455632	1	2.047827912	0.658166989	1	2.068207325	0.482470801	1
1338	3.606608151	2.203283436	1	3.382780981	1.116194747	1	3.615576396	0.846523901	1
1339	0.094658816	0.116789006	1	0.106438858	0.073145235	1	0.105627291	0.058344547	1
1340	0.2936349	0.170610692	1	0.32155543	0.107030167	1	0.300401792	0.080605044	1
1341	0.184198054	0.161206259	1	0.209032915	0.088310195	1	0.197052057	0.071700787	1
1342	2.95926632	1.27548576	1	2.830705743	0.701837403	1	2.994052945	0.542017064	1
1343	2.181920468	1.246492617	1	2.005156379	0.572341748	1	2.040265073	0.44685603	1
1344	3.757655407	1.704930338	1	3.721805317	0.995157614	1	4.016578077	0.784954987	1
1345	0.075683314	0.110590268	1	0.103961017	0.071240874	1	0.096102845	0.054334769	1
1346	0.34403332	0.183826129	1	0.315571699	0.1060835	1	0.296748147	0.081614288	1
1347	0.23470554	0.16985204	1	0.246136944	0.101865159	0	0.235163946	0.078997006	1
1348	3.461979813	1.440833361	1	2.97816376	0.875988308	1	2.950159043	0.594120437	1
1349	2.250866221	0.964137449	1	2.023947628	0.697701256	1	2.04144163	0.48371659	1
1350	4.413858619	1.783748471	1	3.852832912	1.147698623	1	3.861435206	0.809541639	1
1351	0.151185691	0.141890753	1	0.116933407	0.075115258	1	0.116985723	0.05707034	1
1352	0.358454301	0.195721136	1	0.282301683	0.106901799	1	0.291604277	0.079921626	1
1353	0.240015095	0.168608443	1	0.235998566	0.094036878	1	0.230090923	0.070550229	1
1354	3.160872107	1.736898116	1	2.960700927	0.863591332	1	3.063652258	0.662777754	1
1355	2.569654387	1.395575924	0	2.182877001	0.693825743	1	2.203484066	0.553628849	1
1356	4.675499741	2.660607997	1	4.185841044	1.104885674	1	4.200490536	0.88965008	1
1357	0.062710718	0.094770808	1	0.052613429	0.052614785	0	0.077732608	0.048720465	1
1358	0.252162807	0.169531714	1	0.272008214	0.101098955	1	0.282902244	0.077055487	1
1359	0.182364669	0.152216345	1	0.192228292	0.089623559	1	0.183305333	0.073204677	1
1360	3.156134912	1.500618822	1	2.963401973	0.729568469	1	2.825473465	0.600166637	1
1361	1.856521218	1.051367216	1	2.081437877	0.588751312	1	1.982843602	0.410388827	1
1362	3.62595593	1.730956378	1	3.992482777	1.003703255	1	3.821938351	0.752687357	1
1363	0.096285158	0.11436616	1	0.085014766	0.065575418	1	0.093486035	0.053925557	1
1364	0.304834737	0.178274248	1	0.313761075	0.105563184	1	0.308186711	0.0806367	1
1365	0.235318211	0.179042601	1	0.204360666	0.090790698	1	0.20878825	0.068024884	1
1366	3.356482018	2.002451766	1	3.057440977	0.86510164	1	3.052448638	0.617343346	1
1367	2.025456883	1.251049391	1	1.925787354	0.54909542	1	1.877755364	0.420113272	1
1368	5.027791012	2.879005885	1	4.195070366	1.269132314	1	4.071124274	0.914013764	1
1369	0.052105023	0.093866435	1	0.066079632	0.056016828	0	0.077761072	0.047250934	1
1370	0.221728335	0.170558997	1	0.238904753	0.097628293	0	0.284916252	0.078195338	1
1371	0.191794809	0.159205954	1	0.185727793	0.08697846	1	0.183330539	0.065571518	1
1372	2.486091204	1.16860414	1	2.827590201	0.719113898	1	2.961547509	0.583676368	1
1373	1.873153827	0.813326572	1	2.002269575	0.477951502	1	2.125544553	0.417199189	1
1374	3.393936984	1.489398262	1	4.094461793	1.1194292	1	4.163940979	0.830185139	1
1375	0.125560364	0.129753874	1	0.10511029	0.071954098	1	0.092638934	0.052398451	1
1376	0.304423017	0.180261534	1	0.287402638	0.103587902	1	0.271723355	0.077154011	1
1377	0.16530762	0.151789159	1	0.187970448	0.089216816	1	0.202079413	0.07177581	1
1378	3.248283016	1.29332556	1	3.255658004	0.842658302	1	3.139774388	0.584628282	1
1379	2.157242288	0.909387653	1	2.154790872	0.546167889	1	1.999403409	0.421882691	1
1380	4.390210071	2.123187685	1	4.483939018	1.203503044	1	4.222588869	0.850589931	1
1381	0.084835678	0.110985194	1	0.115915648	0.078201704	1	0.122149988	0.059385823	1
1382	0.243994691	0.171330925	1	0.27485216	0.099201137	1	0.277064696	0.078461167	1
1383	0.253942129	0.174610412	1	0.208628613	0.091930703	1	0.2055656	0.071370035	1
1384	2.539489674	1.129781358	1	2.827356114	0.728935873	1	2.910601503	0.644716551	1
1385	1.690028876	0.798593429	1	1.945370251	0.511054077	1	1.995139481	0.448383847	1
1386	3.41394944	1.533191948	1	3.646207592	0.981258992	1	3.80591423	0.803221445	1
1387	0.083618537	0.113802603	1	0.092101651	0.06864594	1	0.088470419	0.048672109	1
1388	0.352556575	0.186844309	1	0.320732987	0.107871419	1	0.293465063	0.078066272	1
1389	0.133421878	0.131046128	1	0.201447073	0.092326147	1	0.187982382	0.065271145	1
1390	3.416145347	1.615464557	1	2.838092828	0.843059961	1	2.901576016	0.672433237	1
1391	2.810617126	1.308579219	0	2.04763067	0.677165928	1	2.051525042	0.496795825	1
1392	4.450995649	1.913150756	1	4.018833306	1.221188667	1	3.959518589	0.917333584	1
1393	0.085269102	0.108246519	1	0.121368975	0.078069511	1	0.120611556	0.059287349	1
1394	0.363665462	0.193782243	1	0.319556424	0.108539008	1	0.281402671	0.080970611	1
1395	0.184696374	0.1547991	1	0.233675196	0.095787698	1	0.219865331	0.071428512	1
1396	3.223277008	1.718116268	1	3.151382272	0.904085654	1	3.12355614	0.756605976	1
1397	2.051960819	1.133377208	1	2.102816209	0.644755744	1	2.0267376	0.484709575	1
1398	4.023072847	2.269069511	1	3.963445686	1.198745117	1	4.059506646	0.991256549	1
1399	0.103927532	0.113469311	1	0.105606866	0.070042653	1	0.111895303	0.057506601	1
1400	0.273185665	0.180774329	1	0.307673463	0.108077972	1	0.298655575	0.084131675	1
1401	0.153709336	0.141638035	1	0.191733613	0.084298758	1	0.197328194	0.068322189	1
1402	2.896715382	1.438092161	1	2.894946285	0.737368604	1	2.994335053	0.578140158	1
1403	2.028202906	0.823116687	1	1.803383467	0.563947771	1	1.906904296	0.443954973	1
1404	4.296708933	2.085592999	1	3.710774253	1.049831812	1	3.800582643	0.779583684	1
1405	0.084092597	0.113581023	1	0.098935237	0.073537402	1	0.093794016	0.053672888	1
1406	0.273247386	0.1803229	1	0.33745238	0.109420462	1	0.330281981	0.083527185	1
1407	0.193603264	0.144218027	1	0.185066428	0.089970378	1	0.20508247	0.072216471	1
1408	2.937044086	1.207869216	1	3.2887083	0.835331313	1	3.021898679	0.580913779	1
1409	1.817165553	0.795055567	1	2.023204619	0.54323718	1	1.916897234	0.398543811	1
1410	4.57423703	1.783476571	1	4.323656594	1.111743644	1	4.035444036	0.76619119	1
1411	0.105964558	0.127765662	1	0.106910314	0.074698707	1	0.102241053	0.054223779	1
1412	0.304639101	0.182311535	1	0.29214373	0.101520811	1	0.286956943	0.081571229	1
1413	0.20530183	0.164814469	1	0.245835376	0.095575369	1	0.235315941	0.078826199	1
1414	3.707230696	1.744473045	0	3.543257886	1.036384202	0	3.422705092	0.840794418	0
1415	2.046953145	0.946897354	1	2.207740473	0.680673113	1	2.220371948	0.517811213	0
1416	4.878823735	2.51377724	1	4.706857254	1.450611409	0	4.571732367	1.215638397	0
1417	0.073226447	0.113589063	1	0.117803362	0.07317697	1	0.110845161	0.055729823	1
1418	0.222706053	0.162564292	1	0.250464511	0.098736758	0	0.267988858	0.079367221	1
1419	0.212740746	0.16270639	1	0.170867822	0.08610443	1	0.182454947	0.06608424	1
1420	3.057119706	1.235838276	1	3.356530065	0.876627748	1	3.022837084	0.620424249	1
1421	1.92190026	0.831720982	1	2.096170302	0.558736747	1	2.001894626	0.408097183	1
1422	3.7325089	1.566844563	1	4.181518518	1.052029489	1	4.005643973	0.824948646	1
1423	0.094556533	0.10629984	1	0.10609923	0.072101098	1	0.100313075	0.053317289	1
1424	0.343304738	0.189704055	1	0.321297563	0.106822329	1	0.33466861	0.079799063	1
1425	0.154256102	0.149113351	1	0.19880005	0.095772335	1	0.207560523	0.076921189	1
1426	2.89632405	1.214881064	1	2.862054962	0.705854438	1	2.942218381	0.599716121	1
1427	1.853445201	0.892320824	1	1.897645541	0.520580206	1	1.858923588	0.38260609	1
1428	3.854570234	1.818905626	1	3.875527369	1.092643077	1	3.957329164	0.814217125	1
1429	0.083279822	0.112161066	1	0.095064774	0.065643406	1	0.089071129	0.050216995	1
1430	0.262638118	0.169860139	1	0.277377732	0.096611617	1	0.289952824	0.076723181	1
1431	0.16299462	0.150469383	1	0.211082111	0.095215102	1	0.214373572	0.073353449	1
1432	3.439067107	2.32491589	1	3.025430296	0.949100161	1	2.877732836	0.640808975	1
1433	1.820601566	0.912683682	1	1.889258263	0.493160963	1	1.805963379	0.399946903	1
1434	4.26397985	2.490589681	1	4.010102342	1.141248542	1	3.812064928	0.800531888	1
1435	0.095382027	0.116018856	1	0.063235647	0.052542223	0	0.07973417	0.051843652	1
1436	0.264376594	0.171655976	1	0.255903493	0.100691802	1	0.264982486	0.073849204	1
1437	0.234554023	0.165974143	1	0.21271932	0.091807302	1	0.191281543	0.07040407	1
1438	3.496541662	1.563294366	1	3.364172522	0.903701044	1	3.000811555	0.626647721	1
1439	2.014149465	0.838081355	1	1.990667655	0.496384694	1	1.909815151	0.374216772	1
1440	4.695097672	2.219797105	1	4.117191631	1.112859097	1	3.890999608	0.78906829	1
1441	0.155105078	0.150151654	1	0.11594316	0.071338284	1	0.113735257	0.057550853	1
1442	0.2346246	0.16086589	1	0.294741173	0.104498444	1	0.292577918	0.077919056	1
1443	0.165045018	0.152522891	1	0.195408943	0.091382674	1	0.193220884	0.066689337	1
1444	3.326610259	1.47187909	1	3.216877138	0.962074075	1	3.145129179	0.661919711	1
1445	2.251769941	0.979774447	1	2.13124067	0.590730873	1	2.198059534	0.455353942	1
1446	4.611488416	2.137652446	1	4.529892619	1.177155153	0	4.301627055	0.884431352	1
1447	0.093661958	0.113888114	1	0.125819454	0.076558783	1	0.119668326	0.058234276	1
1448	0.262977856	0.172544462	1	0.311251691	0.10324964	1	0.308452771	0.076123418	1
1449	0.163380269	0.143331619	1	0.168866223	0.089161874	1	0.173322853	0.065933885	1
1450	2.959328802	1.266862462	1	2.950494765	0.833352999	1	2.926209223	0.628358803	1
1451	2.067846587	1.125594525	1	1.938436585	0.584617608	1	1.947014842	0.41747137	1
1452	3.981468572	1.816957575	1	3.828010326	1.078796384	1	3.927822176	0.876271973	1
1453	0.12595737	0.13805905	1	0.092514584	0.069105453	1	0.10647452	0.055982971	1
1454	0.195483488	0.153211107	0	0.261426103	0.098215319	1	0.275251555	0.07758209	1
1455	0.274941909	0.178570083	1	0.264738094	0.103042695	0	0.245467372	0.081038256	0
1456	2.757088775	1.237148626	1	2.964329658	0.775737111	1	3.030907168	0.604142552	1
1457	1.887974337	0.894671233	1	1.915643783	0.506885297	1	1.836321748	0.372527528	1
1458	4.16454104	2.001008568	1	3.7853211	1.050215075	1	3.719941706	0.795926751	1
1459	0.094389751	0.116908867	1	0.094012221	0.070063864	1	0.080197073	0.05045466	1
1460	0.263569687	0.18137586	1	0.286493141	0.097356442	1	0.315125094	0.082335735	1
1461	0.193907361	0.153787963	1	0.163703589	0.084284066	1	0.179742845	0.065147493	1
1462	3.136544759	1.525926991	1	3.098798714	0.759689866	1	3.110604842	0.600283028	1
1463	2.042895717	0.939388243	1	2.096499221	0.511535835	1	2.165659279	0.431553204	1
1464	4.100695513	2.127375754	1	4.00509251	1.071713295	1	4.173875709	0.897229516	1
1465	0.128101644	0.135383131	1	0.109891	0.071146921	1	0.112518143	0.053979474	1
1466	0.316352425	0.173715654	1	0.308428323	0.106480482	1	0.303118273	0.080624319	1
1467	0.227181002	0.174105803	1	0.215777573	0.09393348	1	0.213774462	0.075348434	1
1468	2.62370834	1.107001667	1	3.026273537	0.8350706	1	2.852800435	0.61064263	1
1469	1.659038516	0.886599262	1	1.882631931	0.546547159	1	1.799055795	0.421180806	1
1470	3.358191517	1.308692069	1	3.933642618	1.024063921	1	3.783017918	0.798395322	1
1471	0.166335227	0.148230519	1	0.113948575	0.072996172	1	0.120681348	0.056552835	1
1472	0.421338569	0.202551046	0	0.325542945	0.109202021	1	0.309248553	0.079997142	1
1473	0.274221257	0.181708162	1	0.21974576	0.094632946	1	0.202062984	0.070182815	1
1474	2.832023609	1.212244975	1	2.91149649	0.796782021	1	2.875616579	0.66027509	1
1475	1.944297948	0.865065437	1	1.917554451	0.536221491	1	1.962795739	0.452233805	1
1476	4.026353339	2.117653311	1	3.711098888	1.061089506	1	3.727443908	0.828488291	1
1477	0.083950101	0.106052317	1	0.081950742	0.063259307	1	0.084926437	0.052370509	1
1478	0.332876704	0.18086184	1	0.320577264	0.104337046	1	0.311705538	0.081412389	1
1479	0.15364955	0.134898701	1	0.217835289	0.093732806	1	0.202294568	0.072452182	1
1480	2.932095856	1.68332401	1	3.041922442	0.95761447	1	3.068949744	0.686603599	1
1481	2.278310276	1.196385744	1	2.077111187	0.684387839	1	2.075066216	0.4923576	1
1482	4.300714787	2.254980139	1	3.976357634	1.236249783	1	3.974675377	0.903653794	1
1483	0.094751997	0.121484964	1	0.10491709	0.072831794	1	0.114658712	0.056530638	1
1484	0.283759822	0.191098875	1	0.277303429	0.101063161	1	0.307210517	0.080695996	1
1485	0.194229799	0.154144138	1	0.187795138	0.087667471	1	0.211927149	0.070628835	1
1486	3.344913555	1.54568629	1	3.551534744	0.925982341	0	3.514847388	0.718807488	0
1487	2.377972433	0.991489378	1	2.460375803	0.643121146	0	2.414322525	0.518475101	0
1488	4.65240209	2.160230605	1	4.756231113	1.336714685	0	4.652631462	1.031066218	0
1489	0.169206264	0.136939552	0	0.13313704	0.07602594	1	0.116761208	0.055184147	1
1490	0.406575903	0.1966833	0	0.341581187	0.105860552	1	0.335089898	0.086261447	1
1491	0.159315862	0.153503666	1	0.162914775	0.082527516	1	0.194168652	0.070976374	1
1492	2.764675751	1.523687688	1	2.896875702	0.778442324	1	2.872489509	0.604160302	1
1493	2.194676592	1.008677542	1	1.893562545	0.496924754	1	1.924922233	0.418655178	1
1494	3.792747578	2.060200143	1	3.841422842	1.066023503	1	3.816698366	0.851204597	1
1495	0.114048163	0.135551969	1	0.124263354	0.076830318	1	0.119744066	0.059877309	1
1496	0.243456859	0.16032479	1	0.319238682	0.104391049	1	0.323947582	0.084899537	1
1497	0.163820738	0.151867632	1	0.216794018	0.09605957	1	0.224819662	0.0792555	1
1498	3.558357192	1.824116311	1	3.193353856	0.841359186	1	3.072068953	0.698849518	1
1499	2.039146078	1.095605647	1	1.931084775	0.530387442	1	1.921721604	0.410872368	1
1500	4.082588319	2.184578308	1	4.022679153	1.087415259	1	3.985027688	0.859484817	1
1501	0.094874058	0.112884756	1	0.105323311	0.072128269	1	0.109606264	0.061497955	1
1502	0.323642153	0.183619759	1	0.274317796	0.105597166	1	0.270592632	0.079673528	1
1503	0.174445569	0.153807181	1	0.204731832	0.097012377	1	0.210968051	0.074290583	1
1504	3.12908364	1.501560178	1	3.156783403	0.868941362	1	3.010353434	0.660924721	1
1505	2.348856742	1.219935176	1	2.148558394	0.595841601	1	1.976500081	0.416074456	1
1506	4.993203104	2.221082687	0	4.428454681	1.324991116	1	3.956049672	0.955150609	1
1507	0.095697559	0.11484364	1	0.12070861	0.079537585	1	0.095414111	0.054593627	1
1508	0.304382738	0.170814509	1	0.338878654	0.110166785	1	0.320069507	0.081623164	1
1509	0.214946233	0.171586218	1	0.203348778	0.092902831	1	0.194819153	0.069711062	1
1510	2.931303887	1.490422955	1	2.837527507	0.74519727	1	2.922005496	0.620899274	1
1511	1.775707413	0.82198539	1	1.850585215	0.481405134	1	1.934841296	0.398464797	1
1512	3.923352292	1.984825669	1	3.620299652	1.029149289	1	3.762702782	0.804530824	1
1513	0.052978306	0.088606242	0	0.086725338	0.063659201	1	0.08377082	0.046939122	1
1514	0.292225892	0.183172925	1	0.272701269	0.099787352	1	0.278967471	0.078494299	1
1515	0.202508047	0.166055161	1	0.156466312	0.083963925	0	0.175393738	0.06839816	1
1516	3.060703198	1.558169008	1	2.977724187	0.795278593	1	2.943219051	0.688443748	1
1517	1.963574034	0.958968974	1	2.044103699	0.529123135	1	1.934424549	0.434560468	1
1518	3.834644678	1.904858021	1	3.936247929	1.06794438	1	3.776510382	0.844817098	1
1519	0.156036478	0.142779802	1	0.108558808	0.074358772	1	0.098292558	0.052216186	1
1520	0.381747653	0.189093382	1	0.336371557	0.108314758	1	0.31279565	0.082015112	1
1521	0.313052947	0.186543128	0	0.260433974	0.099104467	0	0.225405502	0.073179744	1
1522	2.905116139	1.410918474	1	3.153206304	0.836568169	1	3.301539367	0.632488365	0
1523	2.088984147	1.254287043	1	2.107295557	0.639593371	1	2.162444734	0.452357433	1
1524	4.490572085	2.774608207	1	4.153269857	1.121515959	1	4.182846172	0.813232377	1
1525	0.075068493	0.107311153	1	0.088932129	0.064989806	1	0.089353816	0.051180468	1
1526	0.373433495	0.195918736	1	0.340718159	0.111354697	1	0.335904311	0.086585933	1
1527	0.194414494	0.15987053	1	0.201573248	0.088234908	1	0.19473427	0.067623349	1
1528	2.749639643	1.229924389	1	2.992087508	0.760308341	1	3.094339466	0.646630852	1
1529	2.068811218	0.848722785	1	2.030545182	0.566029278	1	2.126909169	0.45134423	1
1530	3.762198031	1.827140459	1	4.046155386	1.078727479	1	4.069880039	0.836189481	1
1531	0.125840859	0.13551287	1	0.116350951	0.076206857	1	0.120428555	0.060604979	1
1532	0.215243498	0.162492499	0	0.27189966	0.099589196	1	0.287209597	0.082686817	1
1533	0.245044378	0.167444325	1	0.225566002	0.099493039	1	0.209775542	0.070756473	1
1534	3.526633861	1.822871548	1	3.316720736	0.944441042	1	3.390367173	0.783578102	0
1535	1.974674283	1.219626721	1	2.043704676	0.631663828	1	2.111480082	0.477234996	1
1536	4.142570376	2.50345502	1	4.151510224	1.208203479	1	4.29661098	0.965238077	1
1537	0.094831626	0.116025197	1	0.090360266	0.066526643	1	0.096553513	0.053112494	1
1538	0.303716635	0.17613422	1	0.27959189	0.10058442	1	0.291570596	0.079932794	1
1539	0.184353772	0.152642901	1	0.16007718	0.085134224	1	0.178142292	0.066976846	1
1540	2.856225607	1.351414329	1	3.051637345	0.753892093	1	2.967004833	0.602895222	1
1541	1.884006872	0.867943868	1	2.024388926	0.514855269	1	2.036857483	0.435146069	1
1542	3.58755953	1.589083672	1	4.078741998	0.999077656	1	4.138810215	0.834005248	1
1543	0.052435126	0.09416791	1	0.060470166	0.057756944	0	0.069889806	0.044437703	0
1544	0.2419481	0.180339577	1	0.312782065	0.104133276	1	0.298931931	0.078298086	1
1545	0.202050632	0.142461213	1	0.213185263	0.095630814	1	0.199348398	0.070864377	1
1546	3.128500837	1.490308922	1	3.23080326	0.913147147	1	3.162504075	0.632023787	1
1547	2.203233227	1.03417805	1	2.066541988	0.538887251	1	2.081255162	0.426275731	1
1548	3.555623035	1.543664045	1	4.011657107	1.201651124	1	3.972685627	0.869758249	1
1549	0.093961948	0.113938425	1	0.119200289	0.074793086	1	0.103218941	0.053233846	1
1550	0.283134728	0.168310493	1	0.274830313	0.10185626	1	0.282177467	0.079344785	1
1551	0.163657183	0.145142362	1	0.201982216	0.095245907	1	0.198663488	0.069547961	1
1552	3.009966238	1.587125478	1	2.874744505	0.908973489	1	2.95803359	0.693421247	1
1553	1.919172376	0.787337125	1	1.85635315	0.513044585	1	1.915766359	0.444601546	1
1554	3.696487964	1.614586357	1	3.914673357	1.113782944	1	3.859229195	0.877630161	1
1555	0.074777301	0.104625499	1	0.067487475	0.057791469	0	0.085176771	0.052422687	1
1556	0.293647187	0.172408224	1	0.303104519	0.100936554	1	0.313882578	0.085008872	1
1557	0.2339554	0.167534349	1	0.216822221	0.091468627	1	0.210467779	0.07453989	1
1558	3.394326322	1.534976611	1	3.023534973	0.718048542	1	2.962297695	0.574311012	1
1559	2.22007281	0.943254407	1	1.987303949	0.487214011	1	1.984723407	0.406878224	1
1560	4.529799386	1.793769605	1	4.145174955	1.030888564	1	3.877354334	0.802142429	1
1561	0.093702091	0.121516375	1	0.091573479	0.066379756	1	0.100925406	0.055481161	1
1562	0.282929127	0.189917415	1	0.287183569	0.101808926	1	0.295857508	0.078967234	1
1563	0.153457997	0.141801082	1	0.204297938	0.089808286	1	0.182478633	0.067372578	1
1564	2.968572709	1.527493598	1	3.003959786	0.812166934	1	3.187281079	0.671363593	1
1565	2.289887002	0.987196857	1	2.231672643	0.605645755	1	2.237312228	0.458105025	0
1566	3.987625357	1.815636213	1	3.96430682	1.192740401	1	4.117239654	0.968292733	1
1567	0.156121229	0.145348695	1	0.097786231	0.068884264	1	0.090022212	0.050548663	1
1568	0.235545114	0.163938562	1	0.2503665	0.09770825	1	0.275203687	0.078908337	1
1569	0.195833172	0.153232633	1	0.200612065	0.090186839	1	0.177634953	0.064930918	1
1570	2.575933098	1.41500562	1	2.991720161	0.859225612	1	2.977825019	0.638294469	1
1571	1.598314245	0.770747799	1	1.958291609	0.538234686	1	2.002140875	0.423527837	1
1572	3.180095473	1.706244918	1	3.618627831	1.067122118	1	3.602108358	0.773556134	1
1573	0.092702764	0.113324912	1	0.063116857	0.057458318	0	0.090834277	0.052057313	1
1574	0.312049348	0.190086908	1	0.28238738	0.105089126	1	0.299723557	0.080533818	1
1575	0.102673063	0.132256077	0	0.186041241	0.085198667	1	0.194284206	0.073052176	1
1576	3.560615773	1.666098255	1	3.245124833	0.98738982	1	3.147421369	0.713502446	1
1577	2.218671929	1.344981591	1	2.029785657	0.700417571	1	2.043169895	0.513476905	1
1578	4.798543644	2.28259718	1	4.070531071	1.287435791	1	4.118838491	0.986973571	1
1579	0.124094297	0.140589233	1	0.117370094	0.070108554	1	0.102362676	0.056422383	1
1580	0.243535984	0.160767336	1	0.246778238	0.09688449	0	0.271540442	0.074494793	1
1581	0.153954719	0.135117221	1	0.157187984	0.082261434	0	0.174014436	0.067186951	1
1582	2.734111161	1.185272583	1	2.873588878	0.747566995	1	2.855854544	0.552040638	1
1583	2.043794044	0.978190073	1	2.035813925	0.520721287	1	1.999160799	0.4225379	1
1584	4.037809449	2.033317112	1	3.969214787	1.10739615	1	3.733210181	0.798656079	1
1585	0.064115627	0.096171828	1	0.070766524	0.058266253	1	0.084813093	0.049612033	1
1586	0.352845912	0.191711552	1	0.32630573	0.101107099	1	0.317588893	0.076455191	1
1587	0.193546445	0.170345124	1	0.1902394	0.087673371	1	0.194237614	0.072584082	1
1588	2.903279572	1.288621881	1	3.031542642	0.820791497	1	2.987678197	0.668680105	1
1589	1.598936097	0.774253701	1	1.92101617	0.524050126	1	1.813379851	0.411761953	1
1590	3.767416183	1.57411473	1	4.050852213	1.126678526	1	3.932428227	0.877486411	1
1591	0.178566131	0.14917951	0	0.155763722	0.082079307	0	0.128521511	0.061613632	1
1592	0.277534067	0.183000972	1	0.30416463	0.102699401	1	0.283362791	0.079458879	1
1593	0.208256512	0.156001895	1	0.225017479	0.096797541	1	0.203957006	0.070938891	1
1594	2.762891845	1.387521355	1	2.838044461	0.884398209	1	2.949618427	0.68295137	1
1595	1.72264919	0.856007904	1	1.883563454	0.521510701	1	1.967864394	0.45144124	1
1596	3.391345274	1.675752408	1	3.677198998	1.09961756	1	3.84108492	0.914219936	1
1597	0.053064884	0.086997993	0	0.10959698	0.072488315	1	0.105198543	0.056380755	1
1598	0.352097026	0.181173968	1	0.331370223	0.10400654	1	0.335347033	0.082906373	1
1599	0.172677741	0.153859731	1	0.19234819	0.091316298	1	0.226224904	0.072803613	1
1600	3.517775363	1.546106734	1	3.176929138	0.838327797	1	3.235494783	0.693555925	1
1601	2.294435487	1.223716187	1	2.016288371	0.648331355	1	2.076721934	0.483395051	1
1602	4.908195197	2.21555688	0	4.152487708	1.172875125	1	4.337330487	0.898158992	1
1603	0.115946845	0.126120659	1	0.134154463	0.077747035	1	0.110393561	0.055853979	1
1604	0.245078205	0.174180126	1	0.299392161	0.100385854	1	0.28910914	0.075169235	1
1605	0.235145023	0.162783554	1	0.213468558	0.091169369	1	0.223580095	0.074077307	1
1606	3.44095577	1.45564697	1	3.179036687	1.068955692	1	2.988043979	0.722788626	1
1607	2.123346354	0.860252622	1	1.993259706	0.574602478	1	1.890613268	0.431979549	1
1608	4.023955136	1.755322807	1	4.038759396	1.297130334	1	4.021684862	0.929130688	1
1609	0.146079324	0.152942273	1	0.082192055	0.064051188	1	0.083543565	0.050338344	1
1610	0.275160356	0.174730552	1	0.324069239	0.106126015	1	0.326076504	0.08545897	1
1611	0.175867255	0.150947462	1	0.224667657	0.092822679	1	0.220713834	0.073374195	1
1612	2.603352232	1.112967769	1	2.998386933	0.808352138	1	3.005909841	0.646666958	1
1613	1.984190724	0.877313351	1	2.260041047	0.641859804	1	2.080860723	0.466780187	1
1614	3.245948717	1.637425815	1	3.99687628	1.301944428	1	3.763031699	0.916507406	1
1615	0.063320514	0.096842172	1	0.094116354	0.068528792	1	0.090398815	0.050545921	1
1616	0.342331425	0.19102718	1	0.276620386	0.10437213	1	0.289436273	0.08156639	1
1617	0.162967268	0.142813212	1	0.173754477	0.085065439	1	0.18394642	0.072162336	1
1618	2.794583957	1.144021588	1	2.878939295	0.69703981	1	3.050234351	0.590222134	1
1619	2.019167691	0.874760209	1	2.049297359	0.511903552	1	1.979171277	0.37340592	1
1620	3.355526195	1.683410977	1	3.68745167	1.017494171	1	3.755299004	0.76903487	1
1621	0.083410557	0.107412516	1	0.084640194	0.067062462	1	0.076043847	0.049810443	1
1622	0.242817417	0.172050073	1	0.296897541	0.106637952	1	0.293093891	0.0827203	1
1623	0.183039844	0.161075908	1	0.200718431	0.099278195	1	0.195520935	0.070574406	1
1624	2.864191538	1.553028479	1	3.033425069	0.825622155	1	2.969389088	0.634624291	1
1625	1.90807604	0.940847189	1	1.978991113	0.523051262	1	1.999593988	0.396782004	1
1626	3.833017827	1.876365696	1	3.901110314	1.069928557	1	3.941343575	0.826749492	1
1627	0.126690661	0.135738509	1	0.105646001	0.068508865	1	0.103143683	0.052811318	1
1628	0.265626237	0.171431697	1	0.304391334	0.111173914	1	0.305980367	0.083003067	1
1629	0.225930358	0.167312171	1	0.195081401	0.090389768	1	0.180698886	0.0672554	1
1630	3.124589392	1.618756642	1	3.085194656	0.963411592	1	2.998436239	0.687336135	1
1631	2.138380835	1.019285125	1	2.044339556	0.584933475	1	1.97445082	0.430733496	1
1632	4.441599785	2.049085963	1	4.270874977	1.305793119	1	4.005355443	0.89168006	1
1633	0.12613847	0.133150246	1	0.110672208	0.071191362	1	0.117278885	0.055761638	1
1634	0.245301406	0.17334321	1	0.292505028	0.103287403	1	0.287872179	0.081491783	1
1635	0.225440917	0.165938	1	0.252832413	0.098055325	0	0.242248391	0.076844688	0
1636	3.690300993	1.764460299	0	3.719392047	0.972664951	0	3.356863125	0.679163707	0
1637	2.511392078	1.310512687	0	2.324025411	0.639174338	0	2.11640736	0.465039038	1
1638	5.052880197	2.307374736	0	4.884517998	1.275733673	0	4.327297495	0.931669799	1
1639	0.095188396	0.118289839	1	0.074277996	0.060696882	1	0.095435339	0.053373015	1
1640	0.413363905	0.189820613	0	0.356307997	0.103649516	0	0.345930168	0.08626464	0
1641	0.144903319	0.136114552	1	0.173817996	0.087176126	1	0.180921669	0.068283495	1
1642	2.933365069	1.293431305	1	3.172214033	0.847480152	1	3.022365206	0.612656828	1
1643	2.316262052	1.021012129	1	2.28727174	0.611087326	0	2.090345108	0.46580179	1
1644	4.621564542	2.350566888	1	4.525305649	1.295985704	1	4.15211995	0.838620859	1
1645	0.095697559	0.117382275	1	0.095151523	0.069319558	1	0.109265214	0.056870356	1
1646	0.304382738	0.189724439	1	0.300648246	0.107156502	1	0.294172212	0.08813519	1
1647	0.214946233	0.171030753	1	0.197899885	0.089330902	1	0.182830363	0.064592925	1
1648	3.298137539	1.422907712	1	3.14210733	0.815112511	1	3.014668813	0.67711767	1
1649	2.339474541	1.252090934	1	2.129979163	0.563689225	1	2.050173289	0.439161454	1
1650	4.264849373	2.456063193	1	3.773252315	1.088525187	1	3.843814743	0.923987617	1
1651	0.177653263	0.15278555	0	0.130000244	0.080201424	1	0.105228651	0.055529203	1
1652	0.276731183	0.16700773	1	0.308631373	0.106864171	1	0.302078347	0.079959853	1
1653	0.187561055	0.146352848	1	0.189543954	0.085979636	1	0.182775501	0.069024334	1
1654	3.520827467	1.67166087	1	3.318011849	0.917611371	1	3.21014557	0.643360653	1
1655	1.968690121	0.999587667	1	2.052877497	0.556286616	1	2.000886135	0.400959599	1
1656	4.20643695	2.259580259	1	4.290435175	1.197946508	1	4.255246722	0.92005263	1
1657	0.115673649	0.134985071	1	0.098842187	0.067298192	1	0.100808054	0.053766154	1
1658	0.314398672	0.172139167	1	0.32081856	0.105710792	1	0.2957656	0.078140145	1
1659	0.175291156	0.165607683	1	0.191608432	0.087682298	1	0.1783932	0.065398118	1
1660	2.683927768	1.178380947	1	2.90156122	0.821871886	1	2.956713757	0.59852959	1
1661	1.677162733	0.777880607	1	2.121620358	0.579033894	1	2.106716428	0.465112807	1
1662	3.421321878	1.671313545	1	3.872400644	1.226160962	1	3.908590667	0.842336562	1
1663	0.083353317	0.113056539	1	0.083949527	0.065430847	1	0.086321663	0.04877677	1
1664	0.252733683	0.1697468	1	0.25985777	0.102354814	1	0.281398955	0.080588904	1
1665	0.173025275	0.154401655	1	0.196796324	0.093818309	1	0.193813232	0.072869526	1
1666	2.803494364	1.312295875	1	2.578134627	0.624636558	0	2.863035856	0.582174345	1
1667	1.856744381	0.813644687	1	1.630543504	0.444477547	0	1.736474817	0.347261483	0
1668	3.610777823	1.687519325	1	3.229422433	0.829152688	0	3.660064584	0.829336492	1
1669	0.106513756	0.125091106	1	0.092277815	0.066305783	1	0.097640499	0.055281622	1
1670	0.31499388	0.196085598	1	0.347367626	0.112737764	1	0.326211738	0.085745427	1
1671	0.21571763	0.164161327	1	0.191663456	0.089245159	1	0.195031722	0.067330828	1
1672	3.310753044	1.538047879	1	3.247540186	0.8478187	1	3.112869665	0.621334297	1
1673	2.355663892	1.094951581	1	2.164351238	0.588776593	1	2.161189819	0.440526673	1
1674	4.587207202	1.81853224	1	4.159123976	1.040558404	1	4.155478124	0.855703195	1
1675	0.09374393	0.117182689	1	0.087098183	0.06537523	1	0.086135123	0.05199744	1
1676	0.253085657	0.170864117	1	0.23980176	0.099504623	0	0.267315305	0.076185623	1
1677	0.173414793	0.156179418	1	0.196646401	0.089729568	1	0.195639629	0.074148398	1
1678	3.383452445	1.628327723	1	2.907489765	0.813624428	1	2.937867717	0.655257665	1
1679	2.104250417	1.111519148	1	1.873995456	0.532856562	1	1.944792908	0.436736982	1
1680	3.745661834	1.64997381	1	3.654609541	0.971860816	1	3.8533429	0.785390138	1
1681	0.104378991	0.114445874	1	0.081041454	0.064715431	1	0.092760355	0.052670928	1
1682	0.323308571	0.189934838	1	0.329856945	0.107322079	1	0.315591145	0.082607258	1
1683	0.14418437	0.135423358	1	0.17725011	0.086753223	1	0.178311461	0.06607651	1
1684	2.991493157	1.485634514	1	3.098148087	0.799688972	1	3.288838606	0.678278672	1
1685	2.248568551	1.154898595	1	2.221763999	0.580885036	1	2.285343982	0.489464534	0
1686	3.894925407	1.569740077	1	4.308588873	1.055355255	1	4.416790937	0.914519595	1
1687	0.074656051	0.106249186	1	0.077683872	0.060715583	1	0.08035095	0.049138286	1
1688	0.31345449	0.193685859	1	0.306604062	0.103743741	1	0.293343263	0.079721534	1
1689	0.21395514	0.168628016	1	0.197120493	0.093972312	1	0.199785892	0.073518545	1
1690	2.651251289	1.303908139	1	2.928681883	0.879164772	1	3.010075238	0.67091687	1
1691	1.790736026	1.019382161	1	1.962458927	0.562329497	1	1.985548138	0.437049168	1
1692	3.285742341	1.770587411	1	3.797673989	1.088301393	1	4.032223013	0.869657642	1
1693	0.062905066	0.096056764	1	0.102705189	0.070568089	1	0.113178345	0.056551421	1
1694	0.302163347	0.190206086	1	0.284812992	0.10583639	1	0.313556392	0.083394065	1
1695	0.162596016	0.143905949	1	0.228525125	0.100855265	1	0.226262986	0.077655061	1
1696	2.786321582	1.252129373	1	2.731678394	0.791805414	1	2.850837739	0.589274262	1
1697	2.080222281	0.935368148	1	1.960843102	0.545085242	1	1.958290011	0.391304865	1
1698	3.982298192	2.237201025	1	3.861975206	1.258344484	1	3.838153177	0.896511434	1
1699	0.085210192	0.108543639	1	0.07444061	0.05879302	1	0.078655229	0.048512966	1
1700	0.403397952	0.199011367	0	0.31992948	0.106862391	1	0.301529126	0.077678761	1
1701	0.164757132	0.152152785	1	0.200502462	0.094039712	1	0.211981578	0.070403732	1
1702	2.680527625	1.529957706	1	3.023450323	0.887751058	1	2.90051	0.634030844	1
1703	1.492095589	0.895897722	1	1.964803618	0.621568823	1	1.894360988	0.43385612	1
1704	3.270550096	1.630962225	1	3.899978824	1.138104799	1	3.834491046	0.893671514	1
1705	0.052435126	0.09367584	1	0.077010946	0.062506515	1	0.079567582	0.048445109	1
1706	0.2419481	0.170618781	1	0.276217217	0.104178086	1	0.28676449	0.078296871	1
1707	0.202050632	0.161010751	1	0.186574395	0.089251936	1	0.16922009	0.066556171	1
1708	3.187193299	1.387854564	1	3.015039775	0.817715471	1	2.888088196	0.641571051	1
1709	1.783186802	0.797147007	1	1.981777683	0.550016042	1	1.914111061	0.436485294	1
1710	4.063628286	1.838313947	1	3.994970579	1.057726764	1	3.837795722	0.894905914	1
1711	0.09233727	0.112755838	1	0.094223114	0.068421981	1	0.099139651	0.056724669	1
1712	0.271874952	0.171566423	1	0.313202142	0.109948083	1	0.323857575	0.082778127	1
1713	0.102311585	0.114123128	0	0.157262531	0.084221436	0	0.176697165	0.068818094	1
1714	3.025662157	1.467174094	1	3.0867017	0.831752366	1	3.000890423	0.638014668	1
1715	2.208648749	1.203553915	1	2.049109718	0.623992225	1	1.989682625	0.453172468	1
1716	4.037926065	2.17882098	1	3.897450445	1.140037594	1	3.884757974	0.851703593	1
1717	0.08730091	0.109693518	1	0.09193854	0.066438232	1	0.102384591	0.057729828	1
1718	0.355158252	0.199149473	1	0.333867323	0.107000199	1	0.338703692	0.082727128	1
1719	0.255951829	0.182967794	1	0.188047235	0.08870847	1	0.203664206	0.074526108	1
1720	3.046774377	1.390486503	1	2.792701862	0.76147327	1	2.785922844	0.56555139	1
1721	1.961947748	0.923755544	1	1.843820381	0.590547581	1	1.907349907	0.465526061	1
1722	3.3061121	1.589470285	1	3.327589062	0.898702706	0	3.49813163	0.762154426	0
1723	0.105895172	0.117229478	1	0.10208003	0.066432876	1	0.105120572	0.055969288	1
1724	0.274781639	0.178049263	1	0.277687995	0.106740795	1	0.278130595	0.078558132	1
1725	0.225109149	0.172059002	1	0.211420838	0.089665474	1	0.194608515	0.068439724	1
1726	3.604793849	1.824217474	1	3.321393724	0.997147484	1	3.176014212	0.741237811	1
1727	2.335294036	1.186942238	1	2.111258774	0.645236689	1	2.029030556	0.450213458	1
1728	4.675531553	2.260709695	1	4.393841736	1.374978767	1	4.242738477	0.98399734	1
1729	0.125961757	0.126959483	1	0.098126596	0.068321118	1	0.107216751	0.057082428	1
1730	0.324606812	0.180889431	1	0.287122125	0.104223506	1	0.29014784	0.079894758	1
1731	0.165690768	0.149158145	1	0.187650794	0.091788491	1	0.186752007	0.068459388	1
1732	3.756403782	1.706911075	0	3.092990533	0.819800891	1	3.02523366	0.580176358	1
1733	2.734850985	1.070954834	0	2.06447377	0.505745949	1	2.056427202	0.407072797	1
1734	5.924900615	2.681017392	0	4.410789468	1.227012512	1	4.226183428	0.850191649	1
1735	0.145688287	0.136916354	1	0.148347059	0.083636425	0	0.135944743	0.064927785	0
1736	0.334431572	0.192718088	1	0.319998039	0.109397965	1	0.314304773	0.081692072	1
1737	0.135754429	0.136824401	1	0.204463726	0.096993613	1	0.213234089	0.073380436	1
1738	2.721215538	1.204805735	1	2.960812418	0.771193248	1	3.041209017	0.602187744	1
1739	2.009101442	0.926695037	1	2.084969385	0.587610643	1	2.140821372	0.449232088	1
1740	4.205057577	1.842715526	1	4.26001346	1.161502688	1	4.368592386	0.911364047	1
1741	0.085752523	0.115680326	1	0.102882124	0.071263519	1	0.102082915	0.054587317	1
1742	0.324251865	0.178322441	1	0.347851581	0.106879236	1	0.33053527	0.082580505	1
1743	0.224877139	0.162540433	1	0.192262872	0.088436798	1	0.199423484	0.07087264	1
1744	3.398513873	1.631174685	1	2.798278109	0.780368006	1	2.878385564	0.584864258	1
1745	2.042474431	0.97239626	1	1.974152085	0.586153406	1	1.942592158	0.409488422	1
1746	3.856122867	1.835265648	1	3.905205142	1.063335338	1	3.896189968	0.783263072	1
1747	0.157417333	0.146636539	1	0.11943479	0.075443457	1	0.131371741	0.06206277	0
1748	0.296195655	0.184221656	1	0.284954566	0.101087456	1	0.309857	0.079287433	1
1749	0.187155545	0.152816057	1	0.202194678	0.094188268	1	0.206732184	0.077763465	1
1750	3.016711957	1.349841114	1	3.003354281	0.843027969	1	2.827535188	0.621580989	1
1751	1.924352504	1.015712517	1	1.95098974	0.577384841	1	1.865551844	0.418229129	1
1752	3.741634912	1.920845491	1	3.759781195	1.118709839	1	3.59013442	0.815372908	1
1753	0.0834136	0.113410785	1	0.077122745	0.057771878	1	0.098706176	0.05361419	1
1754	0.272708618	0.172172885	1	0.269665482	0.10070477	1	0.273791952	0.075856852	1
1755	0.163116766	0.152749337	1	0.19663203	0.091120341	1	0.192217898	0.068079287	1
1756	2.914529411	1.206835064	1	3.040633185	0.793106083	1	3.097823832	0.686643725	1
1757	2.056693436	1.038187442	1	1.988613356	0.523855208	1	1.991848617	0.430119851	1
1758	4.140461333	2.082537374	1	4.076921736	1.110906931	1	4.207756357	0.958189969	1
1759	0.115279957	0.128660942	1	0.119170905	0.071353056	1	0.103563131	0.052904766	1
1760	0.294212101	0.188332879	1	0.278117508	0.098658805	1	0.302329621	0.084020614	1
1761	0.174924005	0.144156264	1	0.198644207	0.093007117	1	0.196983381	0.07182723	1
1762	2.891905018	1.350767513	1	3.060551779	0.82404643	1	3.025877688	0.626403786	1
1763	2.275162171	1.135006868	1	2.267611736	0.582804645	0	2.107989728	0.46111031	1
1764	4.640157746	2.448383217	1	4.333009603	1.22318098	1	4.168979521	0.906353558	1
1765	0.062710718	0.093302138	1	0.080303213	0.063167999	1	0.090960985	0.049839584	1
1766	0.252162807	0.169774955	1	0.262914488	0.104678246	1	0.297832008	0.080590427	1
1767	0.182364669	0.140781993	1	0.186549773	0.091845625	1	0.20036393	0.071231164	1
1768	3.28811022	1.792259949	1	3.269129106	0.918979627	1	2.991086159	0.626637059	1
1769	2.196052074	1.095776075	1	2.102539039	0.584310876	1	1.957629319	0.424595288	1
1770	3.977779064	1.995653706	1	4.459656103	1.282449689	1	4.063163446	0.834942767	1
1771	0.096630702	0.120847404	1	0.054586897	0.055377625	0	0.062158179	0.045044821	0
1772	0.295173405	0.183428657	1	0.339869448	0.107957164	1	0.315036972	0.078549277	1
1773	0.255464865	0.168087899	1	0.260255713	0.099089393	0	0.22543425	0.071378152	1
1774	2.584310117	1.287017713	1	2.860723202	0.847830172	1	2.886409095	0.638240088	1
1775	1.836014901	1.07915355	1	2.060162409	0.634480115	1	1.992968656	0.455528141	1
1776	3.732175189	1.710239606	1	4.165345571	1.101161273	1	4.06602539	0.819886272	1
1777	0.103381913	0.114294717	1	0.111708288	0.071748329	1	0.111269507	0.054211202	1
1778	0.272743107	0.173783616	1	0.300636003	0.105828155	1	0.296173166	0.078859023	1
1779	0.133269183	0.130972403	1	0.16805515	0.08571071	1	0.178868694	0.067691608	1
1780	3.025750208	1.364709435	1	2.952246357	0.827894164	1	3.106633962	0.687189207	1
1781	2.128269672	1.106944649	1	2.112229043	0.624237385	1	2.191173533	0.49574432	1
1782	4.18796183	2.05386476	1	4.215473586	1.216576339	1	4.322485683	0.938290142	1
1783	0.093903025	0.115356032	1	0.095118072	0.069877561	1	0.091085918	0.053806385	1
1784	0.263173888	0.161351352	1	0.303936978	0.100624248	1	0.295939639	0.078762402	1
1785	0.173559902	0.146321644	1	0.194555646	0.091414098	1	0.206440441	0.071109413	1
1786	2.734779312	1.443931264	1	2.68512101	0.804477505	1	2.7750911	0.628075501	1
1787	1.510478944	0.81378997	0	1.707747841	0.509451974	0	1.74003649	0.377689196	0
1788	3.092367796	1.602049275	1	3.524856696	1.056794437	1	3.586886883	0.762316134	0
1789	0.126969333	0.136766911	1	0.109049187	0.070378768	1	0.099586065	0.054272482	1
1790	0.275781378	0.178265598	1	0.294525936	0.107847655	1	0.296365269	0.080718134	1
1791	0.226177363	0.163383212	1	0.198475477	0.092111776	1	0.208907845	0.071876366	1
1792	3.418667575	2.009474323	1	2.957843507	0.823345699	1	2.972118284	0.618710107	1
1793	2.388173002	1.46434879	1	2.032644577	0.570072486	1	2.093728436	0.464952422	1
1794	4.249006846	2.127531172	1	4.01877807	1.124365194	1	4.065234684	0.892714693	1
1795	0.054044426	0.094696915	1	0.093162777	0.071655111	1	0.079260916	0.050720427	1
1796	0.352767239	0.182197192	1	0.371171269	0.112992007	0	0.343749681	0.084353605	0
1797	0.223320687	0.16958057	1	0.205690024	0.090659684	1	0.208522342	0.071007805	1
1798	3.442664269	1.748235054	1	3.201729818	0.908078184	1	3.056074039	0.726026745	1
1799	2.088781234	1.027069714	1	2.003566537	0.579722744	1	1.920003608	0.44222427	1
1800	3.828452648	2.050664487	1	3.857225032	1.128366641	1	3.808014606	0.861926468	1
1801	0.053927207	0.087214442	0	0.088209187	0.063252963	1	0.103292387	0.057796201	1
1802	0.302893731	0.18741261	1	0.310354585	0.104867136	1	0.304107174	0.079910096	1
1803	0.253100426	0.18926028	1	0.194308481	0.092021698	1	0.186799526	0.070836711	1
1804	3.111429869	1.430235966	1	3.21788326	0.800177249	1	2.878496684	0.553948923	1
1805	1.899501916	1.035246467	1	1.982478957	0.555963749	1	1.770862558	0.368263272	0
1806	3.847667262	1.715818887	1	3.969874179	0.946524968	1	3.624337851	0.680677158	0
1807	0.160970556	0.152788131	1	0.126162539	0.07460767	1	0.136361181	0.063425206	0
1808	0.348518314	0.188467735	1	0.328071952	0.108210102	1	0.301147438	0.084171561	1
1809	0.230067099	0.174363482	1	0.169192414	0.089251613	1	0.178054089	0.067858495	1
1810	2.820558194	1.628883396	1	2.601999827	0.67564887	0	2.698113162	0.552402379	1
1811	1.74157189	0.87995242	1	1.829092699	0.477964844	1	1.863190431	0.413404695	1
1812	3.910467075	1.940833259	1	3.710290064	1.056722734	1	3.774167443	0.831450009	1
1813	0.085961141	0.109392404	1	0.106669398	0.068925302	1	0.104447994	0.056814859	1
1814	0.284665241	0.171551686	1	0.275409623	0.104780221	1	0.293089769	0.083252713	1
1815	0.264794831	0.179905069	1	0.2522492	0.099376923	0	0.233518682	0.074850328	1
1816	2.878911133	1.243848973	1	2.775691949	0.721043571	1	2.800077695	0.613225764	1
1817	1.65530461	0.946139981	1	1.793112164	0.471779143	1	1.796545585	0.417289879	1
1818	3.87190113	1.82145714	1	3.772677537	0.921477686	1	3.687269591	0.842925798	1
1819	0.125624678	0.126546301	1	0.106437501	0.073144703	1	0.105338083	0.054007334	1
1820	0.274665926	0.163662351	1	0.311625927	0.104769031	1	0.29818743	0.08013825	1
1821	0.185241177	0.159488239	1	0.215650696	0.096456763	1	0.188839862	0.072232307	1
1822	3.405764669	1.612152427	1	3.588977531	1.001600238	0	3.280666449	0.747376469	1
1823	2.256879646	0.968718389	1	2.269822202	0.637361743	0	2.081454944	0.505510517	1
1824	4.019643837	1.821966531	1	4.59735251	1.348330368	0	4.122955372	0.896330199	1
1825	0.085961141	0.114625182	1	0.106413767	0.07024336	1	0.114958011	0.06101757	1
1826	0.284665241	0.172578069	1	0.288440593	0.107499361	1	0.297522726	0.083017252	1
1827	0.264794831	0.180176594	1	0.232177756	0.096425562	1	0.228068758	0.073846792	1
1828	3.366411308	1.660749389	1	3.12641379	0.934282057	1	3.113142477	0.670680935	1
1829	2.048627605	0.856595031	1	1.955025846	0.568730704	1	1.899668104	0.435551979	1
1830	4.269899065	2.136359428	1	3.872259864	1.066865053	1	3.831387033	0.878226187	1
1831	0.052415289	0.093817355	1	0.083514206	0.06232879	1	0.093945878	0.049104085	1
1832	0.281830535	0.171940737	1	0.286070849	0.103958447	1	0.289095997	0.082205491	1
1833	0.1721102	0.149152792	1	0.159888022	0.077671356	0	0.159659694	0.063579449	0
1834	3.253502584	1.577737624	1	2.977719251	0.843728191	1	2.975882295	0.638508767	1
1835	2.233520477	1.064303427	1	2.078849453	0.597602811	1	1.992843324	0.457962714	1
1836	4.522815327	2.718903177	1	4.17760278	1.182078594	1	4.007560943	0.836206812	1
1837	0.115924376	0.128268394	1	0.118713473	0.073278607	1	0.115402747	0.055165623	1
1838	0.254992451	0.165239052	1	0.257863977	0.10500807	1	0.264492171	0.078340722	1
1839	0.225192149	0.170215502	1	0.198228047	0.090753016	1	0.198892825	0.07181403	1
1840	3.631238541	2.156790063	1	3.182673934	0.888585825	1	3.145380144	0.654789751	1
1841	2.284533628	1.221428699	1	2.185408565	0.608785989	1	2.148309167	0.453329932	1
1842	4.497829484	2.695381185	1	4.116144376	1.235760805	1	4.130859889	0.887922969	1
1843	0.14552113	0.13989308	1	0.122782916	0.076148661	1	0.115191702	0.059562038	1
1844	0.215071736	0.172968811	1	0.288295573	0.104436701	1	0.268293363	0.076985478	1
1845	0.205135935	0.155100599	1	0.195608485	0.090046213	1	0.188760033	0.067045851	1
1846	2.56713018	1.317997099	1	2.950310395	0.810005329	1	2.955164246	0.629852582	1
1847	1.447679886	0.732115186	0	1.837298976	0.525016604	1	1.894569658	0.45972778	1
1848	3.628955278	1.982487411	1	4.02982113	1.044992833	1	4.076361337	0.93446543	1
1849	0.073508933	0.103969524	1	0.12675838	0.073924664	1	0.10762041	0.055381822	1
1850	0.252829785	0.174177271	1	0.325222384	0.105488892	1	0.328230954	0.082433847	1
1851	0.203018437	0.160813343	1	0.186297581	0.092574806	1	0.177182293	0.06525138	1
1852	2.019159978	0.84287886	0	2.692942289	0.791698194	1	2.920122535	0.640918588	1
1853	1.366799235	0.796661269	0	1.750831138	0.587118365	1	1.903744415	0.477830398	1
1854	2.980164333	1.241969651	0	3.74223732	1.086922114	1	3.821859828	0.859119977	1
1855	0.148854789	0.153587772	1	0.108978332	0.071150872	1	0.107621361	0.056861028	1
1856	0.317104424	0.176543161	1	0.291157484	0.101653524	1	0.304381907	0.079446972	1
1857	0.21813405	0.175151257	1	0.198411734	0.090763097	1	0.191095532	0.069672056	1
1858	3.103599117	1.368170997	1	2.799396206	0.750385728	1	2.799280493	0.559625509	1
1859	2.183617374	0.991962339	1	1.859558718	0.470406197	1	1.933030864	0.404578102	1
1860	4.72050078	2.2176238	1	4.004565439	1.025588458	1	3.867228714	0.804799621	1
1861	0.083950101	0.114519719	1	0.092041218	0.072998844	1	0.087349172	0.053425107	1
1862	0.332876704	0.192118533	1	0.333942645	0.106849751	1	0.325950696	0.085802235	1
1863	0.15364955	0.144198128	1	0.191452763	0.092522835	1	0.204661588	0.069925681	1
1864	3.263477527	1.752792596	1	2.973103244	0.844008634	1	3.15391033	0.657583982	1
1865	1.994401738	1.052761823	1	1.961574987	0.605477198	1	2.049528407	0.453782477	1
1866	4.409892772	2.259700475	1	4.034261525	1.174526326	1	4.122649367	0.872054564	1
1867	0.095038703	0.122497926	1	0.112758009	0.07086096	1	0.120242803	0.057014441	1
1868	0.333709815	0.200400736	1	0.357742738	0.107674974	0	0.318833592	0.082801324	1
1869	0.17459574	0.149683229	1	0.169038285	0.083596536	1	0.183791855	0.066079585	1
1870	2.868015681	1.596505548	1	3.265003199	1.022322642	1	3.139444997	0.680495374	1
1871	1.851447148	1.23534836	1	2.090490753	0.703864308	1	2.118270765	0.485396482	1
1872	4.013759103	2.485749445	1	4.156284832	1.253226722	1	4.092615443	0.896976528	1
1873	0.106677245	0.118049808	1	0.101509693	0.072468519	1	0.096540456	0.050469573	1
1874	0.354822455	0.190738335	1	0.297121974	0.104910471	1	0.28758036	0.080007495	1
1875	0.196009521	0.155102847	1	0.177765328	0.087754249	1	0.180120414	0.066724137	1
1876	3.542489508	1.786108091	1	2.98677567	0.886714062	1	2.924554328	0.612739254	1
1877	1.933893832	1.114014568	1	2.05757192	0.665956307	1	2.036116104	0.46946261	1
1878	4.400153888	2.257440708	1	3.944673222	1.137331296	1	4.099308723	0.889563122	1
1879	0.084092597	0.106153109	1	0.070075818	0.062301303	1	0.065366153	0.047839724	0
1880	0.273247386	0.171629574	1	0.252739497	0.103895633	1	0.270626891	0.078846853	1
1881	0.193603264	0.153297995	1	0.206243288	0.092550357	1	0.202870919	0.068317305	1
1882	3.059342857	1.302576265	1	2.967575631	0.762576653	1	2.966258138	0.588991008	1
1883	2.260523501	1.098792234	1	2.048194748	0.502715195	1	2.126796595	0.416135761	1
1884	4.370087317	1.889594274	1	4.000426983	1.111355939	1	4.120467109	0.871374101	1
1885	0.137702157	0.134771815	1	0.131599854	0.077184178	1	0.119231078	0.056094079	1
1886	0.296285668	0.175784938	1	0.319808251	0.103169338	1	0.301732747	0.081746858	1
1887	0.216993913	0.159653194	1	0.224053102	0.102155197	1	0.226351623	0.078201259	1
1888	2.363166738	1.158759147	1	2.760173314	0.821819997	1	2.967316651	0.662426392	1
1889	1.714984961	0.77317296	1	1.855970324	0.526367636	1	1.974789538	0.420124063	1
1890	3.558523363	1.523280365	1	4.054994902	1.258871243	1	4.200372139	0.903630949	1
1891	0.082234748	0.104141486	1	0.080175084	0.062804734	1	0.075362598	0.049083759	0
1892	0.241846096	0.170278878	1	0.309301146	0.101099046	1	0.298550937	0.082127922	1
1893	0.122137585	0.130837539	0	0.15322977	0.085996536	0	0.161050978	0.06717134	0
1894	2.821515926	1.188676977	1	2.98612384	0.728087631	1	3.002580161	0.6217246	1
1895	1.967400949	0.894030656	1	2.067953916	0.531455069	1	2.047583346	0.418881125	1
1896	4.150645323	1.916299802	1	4.346310466	1.082682666	1	4.056082492	0.826040636	1
1897	0.107592773	0.128689247	1	0.089250937	0.067443055	1	0.091032082	0.052218587	1
1898	0.30590549	0.186573242	1	0.307830712	0.108821317	1	0.295897937	0.080932402	1
1899	0.256327311	0.179576319	1	0.234970787	0.09564008	1	0.204404448	0.070318218	1
1900	2.873799531	1.551980324	1	3.074674017	0.901883942	1	3.052665214	0.68937589	1
1901	1.705988037	1.013516594	1	1.833166744	0.576981803	1	1.88666122	0.426595842	1
1902	3.954425057	2.278680134	1	3.843669578	1.169533128	1	3.910999947	0.870688035	1
1903	0.115490286	0.12597554	1	0.118735638	0.076600598	1	0.111489948	0.058087371	1
1904	0.344071448	0.187971439	1	0.287699858	0.09845142	1	0.288396871	0.077965205	1
1905	0.155243531	0.143826522	1	0.178370069	0.0913013	1	0.190998677	0.074631216	1
1906	3.169041092	1.909650488	1	2.932527528	0.897900227	1	2.962380728	0.675522755	1
1907	2.172661435	1.15304149	1	1.973409258	0.585269244	1	2.004851104	0.414293382	1
1908	4.559592028	2.568901523	1	4.10758045	1.144768073	1	4.217381326	0.857303337	1
1909	0.053718164	0.094591088	1	0.074493778	0.060135244	1	0.079530039	0.046808368	1
1910	0.312700561	0.181003823	1	0.303382413	0.10416274	1	0.320084823	0.082159627	1
1911	0.23301367	0.171111126	1	0.213817295	0.09325532	1	0.234598412	0.075903901	1
1912	3.119808302	1.381664443	1	2.979896849	0.775545602	1	2.839524216	0.615572078	1
1913	1.843152924	0.760071297	1	1.926089467	0.473269155	1	1.861690396	0.386607113	1
1914	4.302748565	1.789103268	1	4.120536311	1.059438855	1	3.956338904	0.858014868	1
1915	0.042755989	0.076944201	0	0.081204325	0.063652125	1	0.090809824	0.051319369	1
1916	0.33192345	0.181479623	1	0.306757054	0.109225785	1	0.283788921	0.080663348	1
1917	0.202296657	0.144126338	1	0.197297642	0.094980293	1	0.204209912	0.075414787	1
1918	3.120419686	1.502181195	1	3.099350077	0.857543943	1	3.093325423	0.653956516	1
1919	1.938831122	1.000806795	1	1.973534778	0.576255962	1	1.93512173	0.427219382	1
1920	4.067053507	1.761323187	1	4.00985194	1.155046003	1	3.926976403	0.860470213	1
1921	0.108576357	0.13086134	1	0.11315097	0.073230197	1	0.116772111	0.058130319	1
1922	0.385908157	0.184190649	1	0.31169926	0.103989225	1	0.307311162	0.080443877	1
1923	0.227432843	0.165674948	1	0.205806838	0.094269687	1	0.212041636	0.074269169	1
1924	3.156150771	1.701420839	1	2.930939329	0.819164124	1	2.904088251	0.641966352	1
1925	2.049090961	1.157936813	1	1.976947905	0.593938765	1	2.00796968	0.450102917	1
1926	4.07952649	2.225751739	1	4.027652355	1.288011425	1	3.912816375	0.983572877	1
1927	0.128653205	0.135979607	1	0.129848122	0.077469036	1	0.101220223	0.053598384	1
1928	0.386096576	0.196139653	1	0.291967673	0.099722911	1	0.296088405	0.083033715	1
1929	0.197964882	0.162371577	1	0.196019367	0.094383229	1	0.192688961	0.072001718	1
1930	4.239627588	2.031890483	0	3.377943872	0.880871882	1	3.303590733	0.656347448	0
1931	2.183370516	1.340365433	1	2.110281424	0.607940397	1	2.081413619	0.448204518	1
1932	5.034873812	2.764822089	0	4.480972438	1.197646433	1	4.53331846	0.96488911	0
1933	0.11594316	0.124760301	1	0.098564758	0.070803918	1	0.097282996	0.053052251	1
1934	0.294741173	0.180394294	1	0.300724868	0.109596725	1	0.304072794	0.082474725	1
1935	0.195408943	0.153742364	1	0.194673663	0.087678932	1	0.196701168	0.07014871	1
1936	3.495606024	1.414773475	1	3.124613769	0.812818467	1	3.084259966	0.653579013	1
1937	1.858804777	0.938827047	1	1.899153524	0.464042904	1	1.950602685	0.393866531	1
1938	4.801207824	2.130771832	0	4.300797967	1.105583059	1	4.244791856	0.835007186	1
1939	0.032305122	0.07530139	0	0.074056931	0.062710853	1	0.079983303	0.051487089	1
1940	0.331592198	0.181632375	1	0.332922735	0.106920223	1	0.30700041	0.079979209	1
1941	0.221853603	0.169675001	1	0.176939494	0.085549629	1	0.175569453	0.065216931	1
1942	3.312349384	1.333488062	1	3.135110937	0.810731041	1	3.050362999	0.628574993	1
1943	2.287492206	1.090912023	1	2.211390445	0.685175534	1	2.198130091	0.437374934	1
1944	4.673380536	2.012276558	1	4.650816809	1.165563625	0	4.585384222	0.975181952	0
1945	0.084321855	0.113316193	1	0.084982585	0.063126149	1	0.102483327	0.054910042	1
1946	0.273429298	0.181480492	1	0.317052219	0.107292984	1	0.312962901	0.080217397	1
1947	0.203758135	0.155754829	1	0.201017402	0.097267207	1	0.223608365	0.073764217	1
1948	3.269712	2.189873422	1	2.983712696	0.964013739	1	2.891443711	0.713463075	1
1949	2.489445253	1.24708234	0	2.030520822	0.681093396	1	1.99281135	0.452266408	1
1950	4.769191706	2.975605855	1	3.898175916	1.342432015	1	3.77671996	1.032109976	1
1951	0.051678535	0.092471207	1	0.069351574	0.060856203	1	0.086212534	0.048896436	1
1952	0.281272153	0.190024575	1	0.272099981	0.105183547	1	0.317147929	0.080552508	1
1953	0.121554853	0.133261756	0	0.152445183	0.078515786	0	0.167836251	0.06618244	1
1954	3.275646678	1.625843703	1	3.186884181	0.81313935	1	3.068246477	0.59509017	1
1955	2.071310157	1.052580179	1	2.150658413	0.571047341	1	2.082446416	0.448227741	1
1956	4.456576631	2.645404912	1	4.615544998	1.303968871	0	4.232382545	0.93243405	1
1957	0.075590003	0.115328358	1	0.085161442	0.067140741	1	0.084751399	0.050214461	1
1958	0.353906992	0.187153163	1	0.307241817	0.112434187	1	0.295656511	0.0824298	1
1959	0.22468839	0.165712797	1	0.214432108	0.093550142	1	0.206121322	0.070148377	1
1960	3.122638694	1.404659848	1	2.689639129	0.716099482	1	2.772895179	0.600314671	1
1961	1.866831666	0.9590609	1	1.849191299	0.539126497	1	1.758049355	0.377589696	0
1962	4.025104773	1.997891648	1	3.512543318	1.052148147	1	3.639404345	0.857392548	1
1963	0.115417834	0.132499377	1	0.112412334	0.071900288	1	0.117986561	0.055386255	1
1964	0.23468734	0.168087538	1	0.314437885	0.107891782	1	0.304719136	0.079619313	1
1965	0.224748214	0.161729048	1	0.181962114	0.090930446	1	0.187514647	0.073836454	1
1966	3.027764836	1.231745567	1	3.109785863	0.86629568	1	3.129495532	0.634693591	1
1967	1.800246538	0.892031161	1	1.976767625	0.582597144	1	1.98273846	0.450949508	1
1968	3.699915984	1.450265035	1	4.092956824	1.113358124	1	4.105354814	0.856884847	1
1969	0.126102218	0.135539847	1	0.14966629	0.084421144	0	0.135922697	0.061638801	0
1970	0.255200754	0.17370076	1	0.265470492	0.103192765	1	0.267024081	0.078347903	1
1971	0.215478128	0.15522059	1	0.186061897	0.087404651	1	0.187568696	0.071612837	1
1972	3.348719318	1.798241992	1	3.108833711	0.88577193	1	2.98262394	0.691960232	1
1973	2.070280924	1.185160598	1	2.069699881	0.596501334	1	1.805521445	0.414451151	1
1974	4.021221621	2.050828837	1	4.0049679	1.222965826	1	3.70619057	0.821878815	1
1975	0.083547986	0.114070471	1	0.105365578	0.072776144	1	0.088244223	0.053068425	1
1976	0.282776685	0.178197782	1	0.31742707	0.107543989	1	0.295280469	0.079522269	1
1977	0.163239466	0.15165092	1	0.178261716	0.087092242	1	0.177827214	0.070439066	1
1978	2.982191316	1.683161775	1	3.403465781	1.125440205	1	3.238813535	0.692516737	1
1979	1.746071796	1.193706656	1	2.086171589	0.6965251	1	2.053392134	0.471544894	1
1980	4.363135131	2.616332915	1	4.331084367	1.444971989	1	4.163769018	0.968903865	1
1981	0.097800914	0.123857233	1	0.096881373	0.073579654	1	0.09174022	0.052001485	1
1982	0.355572082	0.184007995	1	0.305293364	0.105181147	1	0.30439623	0.0802535	1
1983	0.246515049	0.164572408	1	0.255671462	0.097756978	0	0.224898656	0.073371315	1
1984	2.653188311	1.382943649	1	3.114551363	0.988378919	1	3.151159052	0.731305375	1
1985	1.890404106	1.176406256	1	2.017582726	0.644088547	1	2.046008275	0.471601218	1
1986	3.470482615	1.780562731	1	3.893976931	1.100827376	1	4.146245365	0.92092275	1
1987	0.041988551	0.074614571	0	0.095693564	0.065612915	1	0.091054229	0.050983582	1
1988	0.271512127	0.160225156	1	0.274567364	0.098317512	1	0.28597039	0.07573489	1
1989	0.181698554	0.150599492	1	0.238130109	0.100169495	1	0.212379594	0.074136573	1
1990	3.748389283	1.571262072	0	3.434976251	0.842065226	0	3.309743213	0.69628641	1
1991	2.081343454	0.896278953	1	2.074248002	0.606863006	1	1.986084549	0.446062247	1
1992	4.439716981	1.691688254	1	4.387999102	1.107906178	1	4.134444813	0.963851746	1
1993	0.116666956	0.126532132	1	0.106397935	0.070077321	1	0.10171099	0.057744492	1
1994	0.344944035	0.186257278	1	0.324833995	0.110898417	1	0.318333782	0.085392522	1
1995	0.186142589	0.153867173	1	0.205687054	0.093998145	1	0.195117148	0.067774395	1
1996	3.265940806	1.469364771	1	2.815382102	0.791534091	1	2.817054451	0.590912166	1
1997	1.89940124	1.077265102	1	1.994685135	0.613342651	1	1.915948711	0.439376993	1
1998	3.679509129	1.710288113	1	3.655798026	1.026752703	1	3.71484167	0.773418309	1
1999	0.126195404	0.135204309	1	0.102337737	0.067759427	1	0.104096651	0.055938497	1
[truncated: 4,001 more rows]
