# Supplementary material for: Dirichlet composition distribution for compositional data with zero components: An application to fluorescence in situ hybridization (FISH) detection of chromosome
Source: Biom J. 2021 Dec 16;64(4):714–32. doi: 10.1002/bimj.202000334 (PMC9300144; doi:10.1002/bimj.202000334)
Supplement: Supplementary file 1 — Supporting Information. [file BIMJ-64-714-s001.zip › data and codes submitted to BJ/results/inter_results/inter_result_Table2_2.txt]

	V1	V2	V3	V4	V5	V6	V7	V8	V9
1	0.209264227	0.1698044	1	0.189443456	0.085227621	1	0.198746839	0.069769562	1
2	0.179611635	0.163400313	1	0.215803019	0.093898615	1	0.222429199	0.075424999	1
3	0.308106199	0.188492425	1	0.281701925	0.098876993	1	0.299396867	0.080911147	1
4	2.130705544	1.193413897	1	2.063918052	0.695781022	1	2.023654006	0.471780505	1
5	1.201202673	0.53006022	1	0.945256428	0.350714726	1	0.98332352	0.264545498	1
6	2.812787739	1.50879933	1	2.601069175	0.817974715	1	2.786213726	0.666219097	1
7	0.249463029	0.173401143	1	0.203965362	0.088726493	1	0.21631406	0.069914012	1
8	0.200085597	0.158153302	1	0.161025734	0.087384302	1	0.158922918	0.069014068	0
9	0.249463029	0.171208353	1	0.276632424	0.107107683	1	0.305369281	0.083014354	1
10	1.915429714	0.902322782	1	2.408963889	0.690995196	0	2.278528146	0.509417613	0
11	0.942257314	0.461546605	1	1.11175169	0.345052667	1	1.122126622	0.23424428	0
12	2.739495433	1.646342808	1	3.527435342	1.127505014	0	3.357056153	0.786303692	0
13	0.136494456	0.147114303	1	0.19279724	0.090551866	1	0.185646616	0.071935365	1
14	0.205971913	0.154058012	1	0.215860176	0.095524712	1	0.18366522	0.070912373	1
15	0.26552402	0.171041396	1	0.278459574	0.101924556	1	0.272828	0.076924807	1
16	2.449556687	1.227701738	1	2.335339661	0.657496456	0	2.161615283	0.537646495	1
17	1.055486637	0.603704633	1	1.076646634	0.310104336	1	1.013342454	0.219277615	1
18	3.741933736	2.012353296	1	3.534283427	1.026195439	0	3.218887882	0.759277373	1
19	0.170469661	0.158115699	1	0.19943603	0.095761759	1	0.185776822	0.070636307	1
20	0.209971106	0.158951861	1	0.245370029	0.102814585	1	0.242949878	0.078007363	0
21	0.348226162	0.191945465	1	0.320833026	0.10699591	1	0.315894812	0.079947384	1
22	2.062643821	1.024826539	1	2.149080944	0.606860925	1	2.092838126	0.485163901	1
23	1.085824184	0.588362392	1	1.189397183	0.365660902	0	1.125726342	0.295339701	1
24	2.909898702	1.590028454	1	2.923078315	0.806002625	1	3.094098406	0.69172365	1
25	0.22364617	0.164126503	1	0.214247728	0.098715784	1	0.214099787	0.076164282	1
26	0.213818907	0.16656361	1	0.204384728	0.099466998	1	0.194353551	0.069190731	1
27	0.361227862	0.190976834	1	0.31287772	0.106436119	1	0.304932475	0.080366372	1
28	2.110984036	1.132358304	1	1.837099276	0.552701151	1	1.884742489	0.419168843	1
29	0.999913162	0.559063545	1	0.96469623	0.265670619	1	0.951798291	0.201485729	1
30	2.949996313	1.7313743	1	2.665648833	0.803164882	1	2.71643616	0.614230891	1
31	0.249744574	0.176658295	1	0.235545815	0.098969081	1	0.218604881	0.072586665	1
32	0.190513883	0.154332705	1	0.186119898	0.089060163	1	0.173105925	0.066656743	1
33	0.269488138	0.176387318	1	0.261906305	0.098062823	1	0.287842423	0.081154304	1
34	1.873500392	0.8884929	1	1.970997966	0.555027407	1	2.020977124	0.453305263	1
35	0.896497528	0.402609081	1	0.920547105	0.269923884	1	0.948908804	0.214507425	1
36	2.641672573	1.296401562	1	2.853081451	0.948669066	1	3.072469335	0.815951849	1
37	0.253333175	0.182063532	1	0.179546091	0.087036351	1	0.195821803	0.068201774	1
38	0.263157738	0.180915753	1	0.212496048	0.090509304	1	0.199773539	0.071333961	1
39	0.263157738	0.171294	1	0.301460929	0.10533509	1	0.308446268	0.08345717	1
40	1.976069226	1.030968918	1	1.911896569	0.510407429	1	1.952375074	0.457731905	1
41	0.998440911	0.581644937	1	0.942743479	0.28053229	1	0.9796043	0.222002219	1
42	3.415786179	2.233195793	1	2.878482442	0.810618027	1	2.80813872	0.62518613	1
43	0.281034202	0.176214947	1	0.214805288	0.097203285	1	0.209450859	0.069081157	1
44	0.162848043	0.151468296	1	0.191807953	0.096190536	1	0.189736416	0.070071514	1
45	0.330278435	0.191329064	1	0.349503962	0.112375246	1	0.359280621	0.086458802	0
46	1.859718024	0.976467061	1	1.926937274	0.58948422	1	2.016419813	0.441894369	1
47	0.89417654	0.426852724	1	0.964934871	0.271783883	1	1.017779578	0.223192025	1
48	3.114620601	2.286132525	1	2.871355914	0.957262523	1	2.973720251	0.739937149	1
49	0.241930065	0.170011143	1	0.227525005	0.096102507	1	0.227747744	0.071493312	1
50	0.182859681	0.153343133	1	0.154899151	0.087964816	1	0.158443054	0.068117249	0
51	0.35022577	0.180555334	1	0.273741458	0.101641713	1	0.27527096	0.079890709	1
52	2.454065586	1.259870259	1	2.271153308	0.598669718	0	2.194319826	0.448990013	1
53	1.084210701	0.457115287	1	1.14874636	0.305427859	0	1.143740503	0.228786694	0
54	3.427505966	1.813186031	1	3.493685453	0.959578551	0	3.329727404	0.747169907	0
55	0.157531947	0.151076632	1	0.211508043	0.09481403	1	0.215701716	0.073783385	1
56	0.167443335	0.150512634	1	0.214793426	0.096716208	1	0.219642914	0.070330872	1
57	0.335936946	0.17943522	1	0.316640304	0.110941379	1	0.310290454	0.080905146	1
58	1.847483877	0.9790701	1	1.995371114	0.655153476	1	2.080999635	0.506680015	1
59	1.054165105	0.386006672	1	1.037026794	0.260355659	1	1.0375691	0.194463391	1
60	2.994175598	1.619828122	1	2.834286118	0.902787646	1	2.864352284	0.689991336	1
61	0.218940588	0.158963002	1	0.209312073	0.094391749	1	0.195661607	0.07070958	1
62	0.179393276	0.155232598	1	0.17307221	0.089977718	1	0.183804038	0.073075779	1
63	0.288148384	0.175286415	1	0.321326196	0.111094489	1	0.330047383	0.08391721	1
64	1.695221931	1.006524292	1	2.176198792	0.733651137	1	2.20222108	0.538110875	1
65	0.955473855	0.608265426	1	1.147907507	0.373191018	1	1.138881091	0.273232427	0
66	3.137357846	1.896482098	1	3.491066196	1.130145999	0	3.425455202	0.833509269	0
67	0.199414538	0.164335424	1	0.218814163	0.098494914	1	0.20649267	0.077468765	1
68	0.209298309	0.1602798	1	0.192445021	0.090035397	1	0.188683279	0.069346521	1
69	0.278484707	0.183834989	1	0.264960162	0.103693011	1	0.271793772	0.08057735	1
70	2.161415387	1.124344451	1	1.936187586	0.50394065	1	1.941176293	0.414502886	1
71	1.078448112	0.402371515	1	1.05656241	0.24948847	1	1.052591095	0.200434231	1
72	3.167915383	1.760808678	1	2.858848589	0.845134795	1	2.813513783	0.606133698	1
73	0.274180587	0.171574059	1	0.192250158	0.096668079	1	0.197252727	0.07412172	1
74	0.264372217	0.168238411	1	0.231813415	0.101110162	1	0.226910877	0.075594863	1
75	0.264372217	0.174726892	1	0.245001168	0.101556589	0	0.254591818	0.077324332	0
76	2.033126026	1.143198173	1	2.308098257	0.691004542	0	2.231669534	0.514330405	0
77	0.954477913	0.482776701	1	1.108225092	0.3243733	1	1.084087997	0.248955213	1
78	2.639607057	1.381080019	1	3.377905582	1.007872288	1	3.177543229	0.7000794	1
79	0.175876375	0.152327264	1	0.183457891	0.086882146	1	0.182597948	0.070951827	1
80	0.205663976	0.169495145	1	0.180152052	0.085178117	1	0.20832731	0.071888221	1
81	0.195734776	0.153538246	0	0.249574661	0.091965587	0	0.273640307	0.078691454	1
82	1.982071762	1.080699984	1	1.936018473	0.517280692	1	2.026902531	0.439599744	1
83	1.016671968	0.493395768	1	1.017324807	0.254004474	1	1.061016976	0.209982232	1
84	2.877228964	1.58741594	1	2.87407213	0.874563574	1	2.876327517	0.706406667	1
85	0.223374364	0.173481015	1	0.205174191	0.09806583	1	0.21484834	0.075002705	1
86	0.243035773	0.184933266	1	0.22816502	0.093812685	1	0.208930111	0.074864098	1
87	0.311850702	0.185064017	1	0.313559529	0.100993517	1	0.303621769	0.080990826	1
88	2.757512004	1.200460798	0	2.064433469	0.600038685	1	2.10224297	0.484015806	1
89	1.354577158	0.662152896	0	1.080785692	0.28375916	1	1.090533568	0.226321634	1
90	4.119421537	2.407358381	0	3.010021952	0.967541268	1	3.18734852	0.78367016	1
91	0.20842249	0.152142649	1	0.193202677	0.091216381	1	0.208042404	0.070041944	1
92	0.188633053	0.15298868	1	0.196495727	0.093552093	1	0.196192665	0.073109055	1
93	0.267790804	0.181780594	1	0.318338588	0.103394156	1	0.306790234	0.080955541	1
94	2.523827594	1.232616692	0	2.465544953	0.711369225	0	2.292108542	0.517995667	0
95	1.174490164	0.518250104	1	1.198025676	0.315260904	0	1.133872779	0.234715605	0
96	4.042707468	2.204966688	0	3.920355923	1.146011487	0	3.477871962	0.766425977	0
97	0.188375998	0.157336296	1	0.189317822	0.094112619	1	0.220414461	0.074305296	1
98	0.227967413	0.157367007	1	0.21568147	0.095520351	1	0.236163664	0.072273961	0
99	0.237865266	0.176329208	1	0.278295134	0.10386648	1	0.301129125	0.079955363	1
100	1.830369354	0.974272218	1	2.022118084	0.592774571	1	2.092518718	0.5067177	1
101	1.006388306	0.465623334	1	1.038318699	0.263715855	1	1.020969212	0.204290458	1
102	2.955493968	1.717498101	1	3.055898874	0.952316851	1	3.07149913	0.782687732	1
103	0.166562741	0.147153327	1	0.21486161	0.090198607	1	0.205544895	0.070416663	1
104	0.176484613	0.146768003	1	0.181872602	0.093470718	1	0.183806074	0.068716446	1
105	0.265781462	0.174169735	1	0.264345122	0.104012346	1	0.314239002	0.086293908	1
106	1.69590857	0.907670328	1	1.93624314	0.549665648	1	2.024484477	0.48408068	1
107	0.980724517	0.459403417	1	0.98324949	0.255820681	1	1.006815068	0.205472516	1
108	2.626487414	1.256854611	1	2.791542751	0.741119224	1	2.880443765	0.660824904	1
109	0.187424291	0.153819205	1	0.195942285	0.096440417	1	0.186762382	0.070545767	1
110	0.157695912	0.143571123	1	0.209123559	0.094825355	1	0.202591825	0.069741171	1
111	0.30633781	0.190791349	1	0.278325248	0.106377967	1	0.281739038	0.0795919	1
112	1.897028513	0.937080546	1	1.785990535	0.471491715	1	1.770921825	0.359153685	0
113	0.896351287	0.513428158	1	0.872551449	0.243824715	1	0.899013413	0.191965253	1
114	2.494541859	1.340932432	1	2.707479879	0.770523466	1	2.786733009	0.597953384	1
115	0.247583991	0.171794665	1	0.197526281	0.09261852	1	0.195858761	0.072786125	1
116	0.267127264	0.17407777	1	0.213970415	0.092990166	1	0.205737646	0.072775527	1
117	0.345300355	0.195608051	1	0.315924043	0.109010695	1	0.300574942	0.084324938	1
118	1.789737797	0.884946467	1	1.902034392	0.507644602	1	1.908681511	0.41827677	1
119	1.047017858	0.471947269	1	0.994906789	0.284739621	1	0.986368489	0.217499007	1
120	2.968202232	1.641664382	1	2.939649917	0.854522183	1	3.013361635	0.726553069	1
121	0.211975462	0.17215657	1	0.22704996	0.098927226	1	0.211578156	0.074349892	1
122	0.251376689	0.172580482	1	0.24342602	0.094932558	1	0.223404484	0.074807511	1
123	0.280927609	0.175750547	1	0.315480685	0.107024624	1	0.306188777	0.081144775	1
124	2.046724454	1.052486953	1	2.069299659	0.630083934	1	2.02240262	0.476006008	1
125	1.162252515	0.729127961	1	1.183573765	0.400720907	0	1.108878439	0.273492959	1
126	3.886136054	2.002888885	0	3.179937627	0.943254195	1	3.060511212	0.643978782	1
127	0.146352696	0.13880837	1	0.177184144	0.089935615	1	0.197969056	0.074458264	1
128	0.146352696	0.148093923	1	0.233135622	0.098137245	1	0.233439712	0.077058364	1
129	0.344875325	0.190334184	1	0.305543417	0.107533309	1	0.318175168	0.086827952	1
130	1.894495795	1.004127794	1	1.991701167	0.567649443	1	2.075758377	0.442762794	1
131	1.21296737	0.558346354	0	1.079239732	0.301174899	1	1.044097602	0.225061076	1
132	2.908532997	1.411573935	1	2.888586099	0.845615739	1	3.073837431	0.691538623	1
133	0.226877668	0.163944111	1	0.208108537	0.093329866	1	0.227813605	0.074235491	1
134	0.197142194	0.155348146	1	0.20480899	0.094929724	1	0.200164988	0.071390951	1
135	0.197142194	0.151920145	0	0.237804467	0.098020066	0	0.275211236	0.079416184	1
136	2.063403432	0.983732965	1	1.951950544	0.595985058	1	1.871219806	0.405717524	1
137	0.881618358	0.469149103	1	1.038959062	0.302270124	1	0.992945039	0.209202216	1
138	2.873679193	1.243780547	1	2.83693141	0.892487554	1	2.776600877	0.737449979	1
139	0.198231759	0.16120748	1	0.193128198	0.090665078	1	0.184745094	0.068811763	1
140	0.178435012	0.152381448	1	0.193128198	0.091294989	1	0.178808772	0.066999712	1
141	0.287317119	0.171444615	1	0.321569015	0.105802325	1	0.321280503	0.082236281	1
142	2.32048084	1.227560758	1	2.096934211	0.655898158	1	2.039454375	0.480946994	1
143	1.060334055	0.576781971	1	0.955035954	0.256176622	1	0.995585752	0.232298678	1
144	3.798427278	2.127106074	1	3.204404333	1.028795255	1	3.200253242	0.764321618	1
145	0.229411431	0.164941879	1	0.216184816	0.094067316	1	0.213937754	0.072161876	1
146	0.160256046	0.144090603	1	0.179958063	0.095684016	1	0.190237385	0.070404239	1
147	0.328204837	0.188643084	1	0.308398367	0.108250524	1	0.3067642	0.084360887	1
148	1.945200394	0.956016403	1	1.816072965	0.481998163	1	1.934129005	0.442740658	1
149	0.995462904	0.526822886	1	0.898857877	0.234807694	1	0.950290843	0.187956554	1
150	2.428617014	0.953423366	1	2.681076134	0.721837636	1	2.978558145	0.688367986	1
151	0.159114559	0.150206464	1	0.144300706	0.084147959	0	0.171559227	0.067827923	1
152	0.188792869	0.160145569	1	0.180643147	0.089225054	1	0.191331083	0.073122336	1
153	0.356969957	0.189826834	1	0.339228344	0.107394995	1	0.347528747	0.092151508	0
154	1.883573886	0.839256931	1	1.928696413	0.565287278	1	1.994879071	0.442097972	1
155	0.962683535	0.444084843	1	1.045218814	0.304451586	1	1.061081	0.254526228	1
156	2.725097876	1.102040182	1	3.151312678	0.830133321	1	3.166849329	0.763823542	1
157	0.191980006	0.156569117	1	0.185996895	0.090933958	1	0.185938113	0.071681239	1
158	0.211687811	0.161490234	1	0.218952486	0.094747906	1	0.229407437	0.073821631	1
159	0.359496346	0.18370943	1	0.27827255	0.107683955	1	0.282756153	0.078656757	1
160	2.137323324	1.444094491	1	2.208277296	0.699878539	1	2.043394628	0.525786411	1
161	1.081534447	0.698803193	1	1.050037276	0.319956118	1	1.002330764	0.227053906	1
162	3.891411116	2.484099606	0	3.528116874	1.097850517	0	3.011754687	0.783266539	1
163	0.209947362	0.165015694	1	0.184948534	0.086594612	1	0.206723089	0.070378492	1
164	0.180320388	0.151080036	1	0.191548141	0.091926001	1	0.212643066	0.072337984	1
165	0.328455257	0.186065578	1	0.283942639	0.107549147	1	0.303416046	0.080743095	1
166	2.005115458	1.026446478	1	2.087667609	0.609908396	1	2.128746633	0.518511605	1
167	0.975099192	0.505324941	1	1.0046941	0.277411761	1	0.959461942	0.211354173	1
168	2.62775142	1.327951866	1	3.022579116	0.879109103	1	2.968400708	0.746365828	1
169	0.199796432	0.159325742	1	0.207374032	0.096313335	1	0.20354043	0.072168152	1
170	0.209675488	0.151817895	1	0.227107458	0.100170574	1	0.201564104	0.073133057	1
171	0.288707939	0.182932222	1	0.283018834	0.09649546	1	0.288522469	0.07744325	1
172	1.85995309	0.976114245	1	1.819494501	0.60459981	1	1.885919992	0.427676957	1
173	0.870412707	0.446394005	1	0.990637383	0.291008821	1	0.99172457	0.198853996	1
174	2.617975035	1.325216812	1	2.803236597	0.865381653	1	2.906552282	0.64040447	1
175	0.221011896	0.170247399	1	0.198799473	0.091357776	1	0.212292432	0.073135573	1
176	0.19143007	0.157832968	1	0.185610987	0.091176561	1	0.200447206	0.070131801	1
177	0.329478594	0.18640671	1	0.294415997	0.10196788	1	0.303105836	0.081477904	1
178	1.611923137	0.762746087	1	1.854148877	0.609543406	1	2.054410998	0.554103229	1
179	0.828111899	0.375005329	1	0.94837231	0.276805534	1	0.997392006	0.22633151	1
180	2.466787128	1.554481304	1	2.987276934	1.123462783	1	3.120302562	0.862395452	1
181	0.157157293	0.15362949	1	0.193024388	0.090138184	1	0.206543373	0.070959155	1
182	0.226567869	0.16223383	1	0.225962168	0.098049751	1	0.216412236	0.072460029	1
183	0.236483665	0.164689024	1	0.27207506	0.104193322	1	0.293389372	0.082056321	1
184	2.174279296	0.925817763	1	1.985188927	0.484464995	1	2.169010193	0.45761826	1
185	1.073980922	0.494857048	1	0.877137291	0.254646285	1	0.932940214	0.20809507	1
186	3.114012761	1.599667409	1	2.841414891	0.807430957	1	3.14251443	0.713332793	1
187	0.136226311	0.13749499	1	0.170826281	0.087798051	1	0.169321378	0.069188551	1
188	0.205725343	0.1627447	1	0.187343686	0.085807578	1	0.195094223	0.069200322	1
189	0.255367509	0.171875321	1	0.279841153	0.102929242	1	0.264482652	0.080480786	1
190	2.129856688	1.282008229	1	2.097659486	0.577524937	1	2.077462817	0.471430535	1
191	0.997980251	0.448868834	1	1.052915786	0.252123457	1	1.051552901	0.205660153	1
192	3.494613824	2.00526679	1	3.293368523	0.90991229	1	3.371503217	0.760517819	0
193	0.165750504	0.139110547	1	0.199924318	0.091954273	1	0.20459972	0.069988941	1
194	0.155818963	0.151139303	1	0.209801796	0.098522282	1	0.228284096	0.072837663	1
195	0.265065921	0.175758922	1	0.292114109	0.103817929	1	0.281573941	0.083427153	1
196	1.939236753	0.950864932	1	1.800040664	0.515953082	1	1.894689637	0.42281292	1
197	1.174196441	0.534779323	1	0.956163057	0.269488763	1	0.994329202	0.219847593	1
198	2.790843624	1.336210714	1	2.876433946	0.836483195	1	2.861157684	0.673883389	1
199	0.204721122	0.167533977	1	0.192676088	0.09201561	1	0.207401617	0.071935756	1
200	0.293085442	0.191483502	1	0.245184961	0.098748068	1	0.219231444	0.075497393	1
201	0.3029037	0.18546296	1	0.327230074	0.110200612	1	0.311898419	0.083653159	1
202	2.085522269	1.080111675	1	2.214960663	0.646950518	1	2.216793765	0.490197475	1
203	1.014168981	0.476544524	1	1.036234233	0.298623513	1	1.07401561	0.227146075	1
204	3.032785121	1.693540122	1	3.191896841	0.968799598	1	3.24757894	0.764648755	1
205	0.228838511	0.168165126	1	0.199858795	0.093930068	1	0.206883945	0.0700656	1
206	0.199178454	0.164685909	1	0.19327327	0.093833461	1	0.20491102	0.0781468	1
207	0.248611882	0.171792155	1	0.31510547	0.107612237	1	0.319340699	0.084420312	1
208	1.897604651	0.818407425	1	1.732386879	0.516005275	1	1.918649556	0.435246154	1
209	0.980240796	0.429382971	1	0.921080837	0.25784665	1	0.968179389	0.213589255	1
210	2.829676221	1.605926152	1	2.612167252	0.9445199	1	2.904662253	0.776723326	1
211	0.291717384	0.184091643	1	0.229726818	0.097595929	1	0.203005333	0.074309274	1
212	0.173670282	0.151910595	1	0.206684458	0.094771879	1	0.195094716	0.07466319	1
213	0.32122916	0.19161084	1	0.262644475	0.098922886	1	0.282111504	0.080692177	1
214	2.338388416	0.998621116	1	1.998832182	0.59026539	1	1.893774102	0.411450988	1
215	1.291717739	0.609728788	0	1.0678238	0.322391026	1	0.991042642	0.220880884	1
216	3.805118888	1.842165634	0	3.317441522	1.123900512	1	3.024801911	0.699194855	1
217	0.188685605	0.160107553	1	0.261863174	0.098166407	0	0.226714577	0.073269466	1
218	0.188685605	0.160888147	1	0.196251012	0.092539416	1	0.185288572	0.064661441	1
219	0.297520463	0.174938657	1	0.307791688	0.104519389	1	0.325347922	0.081928748	1
220	2.168392827	1.07955736	1	1.858335986	0.608626682	1	1.937062203	0.468086372	1
221	1.015684293	0.477576805	1	0.86453699	0.255333357	1	0.909580082	0.202291608	1
222	2.850293246	1.564347263	1	2.724840594	0.878730456	1	2.788336178	0.633907061	1
223	0.2187098	0.161309004	1	0.216785529	0.094821341	1	0.205826741	0.068709406	1
224	0.169261053	0.149346663	1	0.190458993	0.090199877	1	0.190022298	0.068931803	1
225	0.297827795	0.181768993	1	0.308928408	0.109314567	1	0.312506731	0.081037453	1
226	2.199904066	1.127481009	1	2.103995774	0.585876504	1	2.156253679	0.500063194	1
227	0.999668977	0.438246973	1	1.012117669	0.263337584	1	1.025055784	0.209702533	1
228	3.081140263	1.574193347	1	3.145541333	1.035111665	1	3.316566538	0.808567491	1
229	0.176062153	0.154541825	1	0.175066539	0.090552704	1	0.186543257	0.071320574	1
230	0.176062153	0.152995995	1	0.198164676	0.086394121	1	0.192480898	0.068202507	1
231	0.235623925	0.171703875	1	0.290557224	0.101912578	1	0.289462359	0.079602552	1
232	1.923209782	0.977498305	1	1.969425607	0.551986957	1	1.992272127	0.453366268	1
233	1.018576184	0.438918456	1	1.064210818	0.289565742	1	1.054021292	0.224591277	1
234	3.185982989	1.437577097	1	3.071689541	0.905632959	1	2.947482175	0.653067464	1
235	0.192624267	0.157950417	1	0.189159056	0.09177482	1	0.196110662	0.068726794	1
236	0.241854495	0.16945358	1	0.185862954	0.093234202	1	0.200060978	0.071770964	1
237	0.330468905	0.184401015	1	0.31770701	0.103775723	1	0.316595305	0.079307507	1
238	2.359290579	1.190434216	1	2.093531407	0.652467834	1	2.152807643	0.472348957	1
239	1.239567206	0.633445079	1	1.057943234	0.291885223	1	1.077810249	0.235124993	1
240	2.962965855	1.456283635	1	3.073901025	0.935498538	1	3.106730511	0.734660139	1
241	0.110012108	0.123626913	0	0.183707812	0.088316728	1	0.183412368	0.071465348	1
242	0.268232178	0.172128854	1	0.216622819	0.094652662	1	0.226805914	0.076395944	1
243	0.377008476	0.192663056	1	0.315367842	0.10672439	1	0.33134491	0.081123556	1
244	1.546844093	0.633362962	0	1.865802669	0.5037462	1	1.928023444	0.457253175	1
245	0.821158031	0.38566756	1	0.965717601	0.269256727	1	1.013056028	0.220968766	1
246	2.469706953	1.295146676	1	2.971661308	0.863028091	1	3.121059414	0.775056834	1
247	0.205980799	0.168481928	1	0.230045631	0.096333743	1	0.193235326	0.072071731	1
248	0.176205079	0.154814434	1	0.177399178	0.089551235	1	0.199167419	0.070294997	1
249	0.205980799	0.166371482	0	0.315596116	0.109661996	1	0.29408091	0.079395973	1
250	1.921281061	1.123180244	1	1.950393276	0.623804061	1	2.045176218	0.458448368	1
251	1.124980197	0.487247656	1	1.040912974	0.264245362	1	1.105433629	0.226809225	0
252	3.40892981	2.129729353	1	3.295984738	1.158205637	1	3.341406724	0.812914746	0
253	0.209264227	0.166701345	1	0.214703104	0.096795304	1	0.202400124	0.073464878	1
254	0.179611635	0.157780933	1	0.155310901	0.080194911	0	0.176671095	0.066354933	1
255	0.308106199	0.184395899	1	0.303791407	0.101750851	1	0.291462145	0.081224785	1
256	2.002734612	1.004444792	1	1.919380764	0.490686918	1	1.87640386	0.395137547	1
257	1.269130893	0.713435422	0	1.009719162	0.301943908	1	1.017716381	0.221915745	1
258	3.536348866	2.031994485	1	3.040400975	0.8287431	1	2.912719963	0.655493005	1
259	0.20086142	0.164424288	1	0.205607931	0.096613367	1	0.213136044	0.070366631	1
260	0.181129603	0.160619833	1	0.185830535	0.089590539	1	0.189411503	0.070412158	1
261	0.368581863	0.174961288	1	0.29130998	0.10264203	1	0.284309668	0.079305766	1
262	2.144276404	1.012566063	1	1.963756107	0.530764577	1	1.875611016	0.409636608	1
263	1.067057916	0.513698622	1	0.984576525	0.306775264	1	0.943746154	0.201145327	1
264	2.901352193	1.425216028	1	3.176236331	0.856985347	1	3.076713364	0.648009468	1
265	0.188273733	0.156052618	1	0.15919995	0.082342743	1	0.170112749	0.067287188	1
266	0.208071935	0.16469428	1	0.211956032	0.095753449	1	0.187938489	0.070150837	1
267	0.257567439	0.174966378	1	0.32076545	0.112835516	1	0.302815484	0.082928509	1
268	2.140979301	1.007343367	1	2.111237986	0.605497795	1	2.070357877	0.440843938	1
269	1.12940461	0.510017506	1	1.020487946	0.283012707	1	0.977056563	0.210037999	1
270	3.533213565	1.469830275	1	3.145409601	0.890385608	1	3.082269108	0.728393123	1
271	0.125150228	0.126296215	0	0.18415452	0.087793633	1	0.179467427	0.06980765	1
272	0.125150228	0.134128524	0	0.203892717	0.095887986	1	0.189353362	0.071457099	1
273	0.373687095	0.1899472	1	0.348639496	0.109437591	1	0.335665194	0.083508179	1
274	1.752223823	0.83301635	1	2.085755856	0.587948071	1	2.106495853	0.475053936	1
275	0.926726507	0.484407388	1	1.009800695	0.273715531	1	1.035251326	0.216134928	1
276	2.440239906	1.147058589	1	2.943697235	0.915280551	1	2.950611553	0.708331806	1
277	0.159551217	0.157050378	1	0.143603524	0.08208945	0	0.151069946	0.067491687	0
278	0.228764646	0.167680753	1	0.213041076	0.094447705	1	0.18478913	0.071936377	1
279	0.307865708	0.180519549	1	0.262639328	0.097357278	1	0.295864091	0.084665117	1
280	1.791551545	0.78398369	1	1.771554508	0.447032966	1	1.805418952	0.354194937	0
281	0.99175452	0.491673079	1	0.933208936	0.25417483	1	0.937620475	0.191775517	1
282	2.952935779	1.362755288	1	2.881881787	0.724121891	1	2.736913744	0.566576247	1
283	0.211629215	0.172200589	1	0.218267435	0.094592797	1	0.227002449	0.071602849	1
284	0.172210675	0.148429015	1	0.195275301	0.094299014	1	0.205366385	0.075507316	1
285	0.398867276	0.202206269	1	0.343081878	0.109822772	1	0.354851917	0.081994122	0
286	2.332059871	0.978320938	1	2.061046761	0.650731398	1	2.103604204	0.494149998	1
287	1.024679398	0.4206233	1	0.896795917	0.230087534	1	0.967620841	0.210134892	1
288	2.610330901	1.350278288	1	2.653843602	0.782395642	1	2.854772172	0.672545226	1
289	0.21077805	0.161881707	1	0.208873523	0.090420939	1	0.208008327	0.072929186	1
290	0.220643325	0.162545305	1	0.205577163	0.094056128	1	0.202083202	0.072655552	1
291	0.289700245	0.174504587	1	0.258318928	0.100257408	1	0.296885198	0.081703374	1
292	2.085579514	1.039866909	1	1.852688412	0.564353483	1	1.954128322	0.441088336	1
293	0.944567377	0.516030687	1	0.937897147	0.315709583	1	0.929790094	0.227447467	1
294	3.503142551	1.594561561	1	3.046876589	1.024164322	1	3.16660252	0.784848991	1
295	0.200367854	0.156869434	1	0.217522981	0.096162112	1	0.218621365	0.072358026	1
296	0.200367854	0.156165791	1	0.201084388	0.092688837	1	0.204809117	0.075799958	1
297	0.318831876	0.183682682	1	0.312866819	0.10858658	1	0.299521678	0.082458238	1
298	2.208984203	1.012096483	1	2.394185009	0.632977959	0	2.206514046	0.514642837	1
299	1.19304995	0.484665982	1	1.253326224	0.321923847	0	1.197403038	0.25186782	0
300	2.961651839	1.167772537	1	3.468436729	0.926811472	0	3.37288838	0.775811288	0
301	0.270276607	0.183669826	1	0.260349008	0.101601723	0	0.231258726	0.075790022	1
302	0.13222083	0.135014767	1	0.174878227	0.087255723	1	0.175925164	0.067412074	1
303	0.38861013	0.192261477	1	0.303084399	0.101063937	1	0.292520884	0.080785674	1
304	1.989633606	1.236001608	1	1.889599876	0.602433621	1	1.89969647	0.444376105	1
305	0.898618275	0.447457711	1	0.922119137	0.236982764	1	0.964385321	0.193290661	1
306	3.094052629	2.05286798	1	2.737503653	0.90412269	1	2.836956241	0.660297863	1
307	0.140016687	0.149732187	1	0.147651169	0.080286525	0	0.160745095	0.065842989	0
308	0.258635075	0.180062408	1	0.190598978	0.091172309	1	0.202311965	0.071793304	1
309	0.317944269	0.180117478	1	0.316138729	0.110053237	1	0.317115702	0.086466499	1
310	2.515945491	1.445272147	1	2.246533319	0.648502055	1	2.125992846	0.470253478	1
311	1.206647569	0.577036696	1	1.020856098	0.292346736	1	1.043196129	0.238900212	1
312	3.490358936	1.757382943	1	3.443009705	0.96780584	0	3.234844064	0.705752521	1
313	0.239369292	0.163204975	1	0.222513355	0.093484346	1	0.229144996	0.074844392	1
314	0.170221046	0.157265818	1	0.192863441	0.09341804	1	0.183684316	0.067675962	1
315	0.298639217	0.175023457	1	0.271929879	0.100520679	1	0.278558778	0.082253513	1
316	2.152580899	1.30640838	1	1.944619252	0.530983092	1	1.902595218	0.435042751	1
317	1.022361739	0.551344336	1	0.880915198	0.26701529	1	0.893918464	0.211060298	1
318	3.045878114	1.373486046	1	2.981925491	0.770920955	1	2.919139006	0.726348474	1
319	0.19819586	0.157751446	1	0.20525552	0.097232511	1	0.229626666	0.079483483	1
320	0.19819586	0.155723098	1	0.192064741	0.089452823	1	0.209924024	0.070408168	1
321	0.257588759	0.181933258	1	0.271209419	0.100704369	1	0.308437238	0.081112037	1
322	1.843203217	0.966611598	1	2.107460035	0.599765099	1	2.100370952	0.509941937	1
323	0.9632305	0.365531132	1	1.110111213	0.27461976	1	1.096235279	0.237603221	1
324	2.643345332	1.321291845	1	3.158069497	0.953949145	1	3.061599571	0.758446882	1
325	0.232421377	0.15838161	1	0.201578634	0.085827021	1	0.2042522	0.072118176	1
326	0.25210288	0.176997151	1	0.244292534	0.098581422	1	0.243645656	0.081085649	0
327	0.271784383	0.17935447	1	0.290292119	0.102390483	1	0.304705511	0.083104515	1
328	1.983076647	1.141184308	1	1.937222827	0.603428741	1	1.918433509	0.436841388	1
329	1.170651393	0.503814977	1	1.087886586	0.300940237	1	1.048853055	0.243046315	1
330	3.272376652	1.492531532	1	3.161099847	0.901096476	1	3.001476927	0.691058556	1
331	0.231775052	0.16612612	1	0.235594729	0.103179649	1	0.215540939	0.075821103	1
332	0.231775052	0.159076987	1	0.222471892	0.099722284	1	0.191829331	0.072486122	1
333	0.281020241	0.193320926	1	0.301208915	0.107327668	1	0.290627701	0.079111418	1
334	1.961154745	1.390314741	1	1.947095624	0.616414839	1	1.939301569	0.440023034	1
335	1.022983605	0.545014774	1	0.975683017	0.267475328	1	0.958159062	0.206813491	1
336	3.262248954	2.093204093	1	3.131381645	1.056946915	1	3.055568916	0.708011675	1
337	0.200131377	0.167391122	1	0.21081823	0.089733016	1	0.202572596	0.070223975	1
338	0.190256456	0.157822877	1	0.214106488	0.09449383	1	0.214415578	0.073996651	1
339	0.328505353	0.181708967	1	0.299601179	0.102867182	1	0.301264107	0.07892631	1
340	2.08312765	0.978429228	1	2.034896895	0.556631736	1	2.012108961	0.41076907	1
341	1.054969649	0.544155095	1	0.997320639	0.273250148	1	0.993340029	0.212765022	1
342	2.889370882	1.358186618	1	3.036123793	0.836433599	1	2.937143337	0.646564777	1
343	0.19784231	0.166149671	1	0.203057337	0.093735437	1	0.205992241	0.075146446	1
344	0.19784231	0.162414118	1	0.212936792	0.094013732	1	0.205992241	0.073969892	1
345	0.247358216	0.179384626	1	0.278799822	0.10327565	1	0.292898563	0.081085354	1
346	1.870789181	1.115260645	1	1.876870568	0.560505919	1	1.871030466	0.460581974	1
347	1.019919834	0.663966018	1	0.987226439	0.299399787	1	1.053184303	0.245225502	1
348	3.151724116	2.395498631	1	2.92925953	1.024280071	1	3.069085813	0.801320305	1
349	0.229338546	0.157151039	1	0.210896704	0.09646228	1	0.221615423	0.077250296	1
350	0.209577996	0.153360399	1	0.204320843	0.090633179	1	0.191981493	0.070219066	1
351	0.249099096	0.183009273	1	0.316110476	0.107164238	1	0.286810071	0.081247694	1
352	2.302156255	1.011255229	1	1.970980253	0.592329746	1	2.01341423	0.422529138	1
353	1.325414919	0.609965429	0	1.013034652	0.29426808	1	1.013509565	0.219524164	1
354	3.116215619	2.143016196	1	2.713385072	1.039880728	1	2.858869264	0.752299824	1
355	0.189215272	0.161463787	1	0.201488311	0.092020143	1	0.202697312	0.070185292	1
356	0.149664797	0.152305417	1	0.201488311	0.094283486	1	0.204670833	0.072722684	1
357	0.396855263	0.190412504	0	0.349360846	0.11390931	1	0.31913508	0.081354771	1
358	1.668566196	0.98748552	1	1.865130062	0.64154797	1	1.811662132	0.430620697	1
359	0.761106891	0.366104504	0	0.91016365	0.267157467	1	0.932473881	0.195766605	1
360	2.46442238	1.138397956	1	2.86803686	0.814803453	1	2.902716111	0.63022013	1
361	0.250913846	0.170768975	1	0.222087175	0.098650436	1	0.207766739	0.073482333	1
362	0.211488259	0.167820921	1	0.189124767	0.084861	1	0.189985943	0.070634367	1
363	0.270626639	0.187172745	1	0.264938305	0.1045302	1	0.308524585	0.080000519	1
364	2.142388666	0.951335173	1	2.180224935	0.567989988	1	2.107570362	0.435102197	1
365	1.06241038	0.5964371	1	1.105188571	0.314141613	1	1.075270526	0.227128255	1
366	3.288704994	1.422342418	1	3.439614617	0.994914548	1	3.274889123	0.723712751	1
367	0.204683106	0.168889959	1	0.212330629	0.098426486	1	0.202971101	0.07448531	1
368	0.283232923	0.191213929	1	0.228740407	0.091531432	1	0.206916788	0.07243493	1
369	0.312689104	0.188249821	1	0.317353211	0.102765483	1	0.323314573	0.083052654	1
370	2.311960669	1.101885636	1	2.231384661	0.682382668	1	2.138194361	0.511672946	1
371	1.164653314	0.525909019	1	1.085091767	0.329601653	1	1.05523519	0.249252055	1
372	3.476613402	1.94947666	1	3.362719986	1.247685889	1	3.163355312	0.819375325	1
373	0.209488432	0.15751811	1	0.179846826	0.089347091	1	0.170886449	0.066108041	1
374	0.189725643	0.155614349	1	0.209490917	0.097052806	1	0.200568318	0.072252495	1
375	0.298420983	0.176537237	1	0.314892128	0.10666266	1	0.309401839	0.080956596	1
376	2.039822582	1.49420634	1	2.00734307	0.703456438	1	1.981012923	0.51555908	1
377	1.016768633	0.500604419	1	1.019876131	0.296411543	1	1.02890135	0.217560602	1
378	2.814999865	1.95779243	1	2.885879216	0.848698051	1	2.820779158	0.647062007	1
379	0.128805015	0.138046216	1	0.166667047	0.087282112	1	0.176694279	0.068776388	1
380	0.237704388	0.172553371	1	0.225955558	0.096535852	1	0.218155718	0.07287967	1
381	0.326803875	0.190624575	1	0.314888323	0.106629754	1	0.332668265	0.08044666	1
382	2.571539038	1.382012875	0	2.166464855	0.58395191	1	1.998834072	0.425245035	1
383	1.27787029	0.610897112	0	1.006729218	0.238667585	1	0.978877533	0.198638719	1
384	3.97327845	2.38937513	0	3.229180505	1.066234634	1	3.069805128	0.767750366	1
385	0.195425814	0.15663161	1	0.214027907	0.091623603	1	0.211657395	0.073643956	1
386	0.14576074	0.139254874	1	0.164491851	0.085282271	1	0.174022949	0.065754644	1
387	0.235157872	0.166238054	1	0.263563964	0.103210603	1	0.261176403	0.079235132	1
388	2.10611158	1.032877051	1	2.040295436	0.588934539	1	1.959755348	0.446238228	1
389	0.883383256	0.431674081	1	0.93795424	0.225278274	1	0.953727905	0.20303798	1
390	2.964540384	1.508071163	1	2.896394858	0.763385489	1	2.944199477	0.593450858	1
391	0.229647413	0.175612993	1	0.185498868	0.092479733	1	0.205702107	0.07113936	1
392	0.180265837	0.154078388	1	0.182201292	0.090461364	1	0.197798645	0.068539338	1
393	0.29878162	0.184391551	1	0.317401885	0.108728833	1	0.296591915	0.081413972	1
394	2.163699565	1.120387481	1	2.133982659	0.564886824	1	2.067884048	0.439062092	1
395	1.214735792	0.626204671	1	1.081839827	0.296513195	1	1.091832869	0.246712634	1
396	3.745605148	1.866486754	0	3.421194103	1.018571552	1	3.183194401	0.743903486	1
397	0.169361971	0.148325308	1	0.20328876	0.094321323	1	0.19918778	0.071766937	1
398	0.179250519	0.153372471	1	0.19670437	0.093070399	1	0.22482955	0.072545648	1
399	0.36713293	0.183228746	1	0.308639007	0.10530899	1	0.307672194	0.081869294	1
400	2.399091048	1.287344599	1	1.981757889	0.598131435	1	1.955244479	0.434557569	1
401	1.204291658	0.599584158	1	1.086948353	0.274547981	1	1.025813667	0.209363785	1
402	3.067904598	2.008547296	1	2.733479941	0.878100601	1	2.758692599	0.613352167	1
403	0.194599901	0.159117635	1	0.211704972	0.099858739	1	0.214275052	0.072449361	1
404	0.292819425	0.189954888	1	0.250956177	0.095192057	0	0.233967406	0.078405427	1
405	0.31246333	0.178399942	1	0.352355123	0.104985417	0	0.306829118	0.08049006	1
406	2.064686949	1.151880052	1	2.006320407	0.560607293	1	2.080097425	0.49407207	1
407	1.035971943	0.508313682	1	0.975172066	0.26374188	1	1.001575696	0.213798075	1
408	2.955883979	1.51079621	1	2.881877892	0.905261688	1	3.085798998	0.753805901	1
409	0.189013888	0.158412945	1	0.16419132	0.088924703	1	0.178896392	0.072998792	1
410	0.189013888	0.150397894	1	0.20383442	0.091644471	1	0.198682021	0.070022192	1
411	0.307694783	0.184466669	1	0.266602661	0.10752814	1	0.301567292	0.084113215	1
412	2.316596964	1.118196209	1	2.339832698	0.613027093	0	2.004060008	0.449976553	1
413	1.254902586	0.501443336	0	1.220634635	0.308923012	0	1.08459606	0.211042066	1
414	3.752342962	2.054576881	0	3.663211623	1.128049954	0	3.277917177	0.778970074	1
415	0.188359447	0.160923004	1	0.151461301	0.08464265	0	0.1600874	0.066898485	0
416	0.188359447	0.155766138	1	0.204288613	0.089598434	1	0.191782215	0.070597248	1
417	0.287340002	0.17120446	1	0.30664153	0.110836987	1	0.310637772	0.085082101	1
418	1.885242106	1.006033648	1	2.20316606	0.658752901	1	2.162648629	0.48497245	1
419	0.949053671	0.44237575	1	1.047669338	0.302636167	1	1.060073452	0.209044571	1
420	3.14535689	1.754910998	1	3.376567226	1.008107039	1	3.33686735	0.767937195	1
421	0.177783098	0.149563019	1	0.189319531	0.091088771	1	0.186432907	0.071409631	1
422	0.197595553	0.158429287	1	0.199205878	0.091973611	1	0.198309799	0.070585819	1
423	0.266939147	0.173599651	1	0.301364799	0.108170464	1	0.277489078	0.080042105	1
424	1.949347699	1.260617472	1	2.104981506	0.666678354	1	2.087643368	0.441536597	1
425	0.896874009	0.541601178	1	1.036638247	0.302865284	1	1.077519607	0.23229381	1
426	3.195795134	2.186686594	1	3.209523782	1.044212269	1	3.215931431	0.757547786	1
427	0.282481478	0.173225419	1	0.229157761	0.094148115	1	0.222414726	0.076843693	1
428	0.194020291	0.149945962	1	0.169862204	0.084868721	1	0.16503566	0.068865109	0
429	0.311968541	0.179523009	1	0.301630108	0.105584032	1	0.291665323	0.082186127	1
430	2.348744584	1.204837457	1	1.847495108	0.508590789	1	1.878782057	0.415090608	1
431	1.152818524	0.628973705	1	1.129228048	0.30616027	1	1.000832244	0.215347817	1
432	3.397519126	1.734317817	1	2.723204125	0.86278933	1	2.714575466	0.634359489	1
433	0.176217067	0.148795031	1	0.191100483	0.090372359	1	0.198263412	0.071494795	1
434	0.166291971	0.145025335	1	0.191100483	0.093838375	1	0.192324623	0.069263392	1
435	0.255617831	0.180203196	1	0.260434728	0.106960006	1	0.26754929	0.081521332	1
436	2.390337842	1.141443175	1	2.194210503	0.662242672	1	2.103708152	0.458169173	1
437	1.090458092	0.464523017	1	0.956173892	0.210431849	1	0.955043555	0.179826999	1
438	3.19539456	1.337286469	1	3.134740438	0.875539813	1	3.091917348	0.65087515	1
439	0.189732581	0.158882627	1	0.210635206	0.096058045	1	0.212173162	0.076146393	1
440	0.179851271	0.157725278	1	0.204057166	0.10185128	1	0.188479122	0.073621066	1
441	0.347833541	0.196643374	1	0.309305805	0.103790205	1	0.318796343	0.081380086	1
442	1.879665308	0.882467696	1	1.948429867	0.531291133	1	1.994364027	0.407957125	1
443	1.009655049	0.549809323	1	0.975496946	0.307730779	1	0.957448521	0.221646392	1
444	2.859643264	1.369692179	1	2.915365348	0.835385604	1	2.901713967	0.73565096	1
445	0.201719827	0.159376558	1	0.170260375	0.085876226	1	0.179577721	0.069077217	1
446	0.231285759	0.178175341	1	0.216357021	0.097123977	1	0.207254617	0.074148206	1
447	0.310128246	0.188206004	1	0.331598635	0.106625147	1	0.310054517	0.080502646	1
448	2.345849268	1.083681632	1	2.369446407	0.607749083	0	2.071908369	0.434770146	1
449	1.306849418	0.617127213	0	1.218575776	0.313630203	0	1.080896413	0.224402609	1
450	4.319175331	2.599561625	0	3.697011299	1.165264611	0	3.247698409	0.774419763	1
451	0.189676935	0.16365611	1	0.174147016	0.090337215	1	0.191505329	0.072113296	1
452	0.189676935	0.159583072	1	0.22350078	0.10133536	1	0.217140526	0.07258755	1
453	0.328024775	0.192459029	1	0.33207906	0.10735247	1	0.337428758	0.086993204	1
454	2.145595088	1.269795089	1	2.14797839	0.673976416	1	2.269586696	0.565642566	0
455	0.962580087	0.393928267	1	1.000868724	0.265529925	1	1.035070153	0.225846421	1
456	3.115679719	1.575021026	1	3.185307643	0.910092516	1	3.234004607	0.738048892	1
457	0.213608841	0.171246438	1	0.187749436	0.096046483	1	0.183693863	0.066110588	1
458	0.23326862	0.172825433	1	0.200956762	0.08883669	1	0.187656514	0.065160739	1
459	0.341397404	0.181072863	1	0.250484236	0.099644273	0	0.270872188	0.076327885	1
460	1.861241237	0.835834522	1	1.913564088	0.527388481	1	2.026349679	0.424975961	1
461	0.886010337	0.502798839	1	0.883449954	0.250797353	1	0.966186646	0.216542493	1
462	2.949965451	1.291030077	1	2.864852662	0.767312857	1	3.020596196	0.62186041	1
463	0.241905884	0.170045855	1	0.216046953	0.0908784	1	0.216029902	0.072588884	1
464	0.21236975	0.16921862	1	0.18969559	0.091257128	1	0.194307808	0.072136663	1
465	0.300978153	0.186805065	1	0.288513201	0.101767761	1	0.300943539	0.080070795	1
466	1.819590469	1.02265449	1	1.935953234	0.567163175	1	1.966208174	0.474797416	1
467	1.034516215	0.532865362	1	0.9482947	0.232508733	1	0.951549704	0.194494414	1
468	2.572289265	1.203238394	1	3.023601918	0.784888902	1	3.107629068	0.68750634	1
469	0.243008444	0.182793837	1	0.203422903	0.10019304	1	0.194147488	0.069669584	1
470	0.203684207	0.164331967	1	0.219813378	0.094761455	1	0.22764258	0.074455442	1
471	0.341319036	0.197239313	1	0.37060575	0.110228114	0	0.336009055	0.078828371	1
472	1.93970963	1.200313032	1	1.883044844	0.663241561	1	2.037906865	0.527885129	1
473	1.100296867	0.660558225	1	0.939926685	0.368419789	1	0.979516858	0.268969142	1
474	2.967157397	1.751256317	1	2.862454275	0.904224389	1	3.017826512	0.814944174	1
475	0.129109644	0.144151573	1	0.198409467	0.092380161	1	0.199212293	0.06936312	1
476	0.237970938	0.172198888	1	0.188513288	0.088334897	1	0.205144054	0.070990813	1
477	0.336935752	0.182124974	1	0.277578902	0.101905833	1	0.278302437	0.079494457	1
478	1.991506809	1.111657526	1	2.113742049	0.673033719	1	2.129441787	0.500303216	1
479	0.892796882	0.514433711	1	0.952972269	0.304718176	1	1.003989472	0.233604819	1
480	2.501740719	1.399298023	1	2.93050579	0.857972746	1	2.899558985	0.662943937	1
481	0.187713413	0.159894141	1	0.185670299	0.090181272	1	0.199968014	0.071452597	1
482	0.187713413	0.161190799	1	0.145946899	0.080883071	0	0.148353047	0.063304683	0
483	0.266960885	0.169593569	1	0.255186249	0.099552436	1	0.24959779	0.076448267	0
484	2.197498217	1.222223113	1	2.061126735	0.621684801	1	2.015436708	0.481607851	1
485	1.169844889	0.635375398	1	1.081064142	0.323706678	1	1.079979572	0.236295955	1
486	3.271685345	1.937007471	1	3.241800275	0.972162692	1	3.068583797	0.714177906	1
487	0.190050865	0.153553225	1	0.206009251	0.09400949	1	0.196981604	0.074017855	1
488	0.180173436	0.155066222	1	0.202714683	0.09640997	1	0.195003726	0.072740247	1
489	0.357967149	0.18601522	1	0.278489734	0.098559696	1	0.287963984	0.079296721	1
490	2.034681046	1.079160497	1	2.122896643	0.604462888	1	2.20860201	0.487794655	1
491	1.094779233	0.539277816	1	1.031534031	0.308016096	1	1.032447129	0.23447788	1
492	2.610310071	1.528385647	1	2.89042402	0.937303538	1	3.092193433	0.763959674	1
493	0.201192726	0.160456561	1	0.191091776	0.093810521	1	0.219270755	0.073481879	1
494	0.191330908	0.160592073	1	0.210821245	0.09142419	1	0.205469986	0.070650397	1
495	0.358981817	0.189100511	1	0.335774548	0.109110479	1	0.315876141	0.084278015	1
496	1.583780346	0.754269987	1	1.83168635	0.531213961	1	1.800702936	0.408841484	1
497	0.818284585	0.398048521	1	0.906230638	0.253451622	1	0.855409716	0.181147816	0
498	2.912221465	1.768359794	1	2.962676398	0.918996255	1	2.769667803	0.632465704	1
499	0.217318105	0.158353479	1	0.193034545	0.08984026	1	0.199845252	0.072751989	1
500	0.187596007	0.159676778	1	0.206209492	0.096475072	1	0.195893871	0.069966465	1
501	0.22722547	0.170481879	1	0.298434115	0.103153792	1	0.310483933	0.079838108	1
502	2.049908778	0.950100619	1	2.261873889	0.625820591	0	2.137324753	0.483581403	1
503	0.96758617	0.456407801	1	0.969896561	0.272168376	1	1.005955336	0.232798491	1
504	2.850876955	1.303992012	1	3.015128985	0.818283805	1	2.973411449	0.642204817	1
505	0.215341753	0.153112917	1	0.19430675	0.097026994	1	0.194260195	0.072492164	1
506	0.145815073	0.131042293	1	0.181098664	0.087004306	1	0.184361671	0.066362194	1
507	0.215341753	0.15989863	0	0.266951223	0.097021531	1	0.283346905	0.079940796	1
508	1.857658393	0.849807613	1	1.937038668	0.516562294	1	1.936767758	0.421642633	1
509	0.950152957	0.41483036	1	0.941425152	0.243999182	1	0.935540141	0.194465919	1
510	3.085731947	1.391300604	1	3.00233983	0.754176691	1	3.027427563	0.648441897	1
511	0.165569319	0.145919359	1	0.177351959	0.08757434	1	0.186365049	0.06758719	1
512	0.145701921	0.145247025	1	0.180655766	0.088111318	1	0.198242932	0.070055128	1
513	0.274840003	0.176043163	1	0.276466181	0.101722951	1	0.275449168	0.082922022	1
514	1.951211922	1.010875545	1	2.10702244	0.610810999	1	2.182313798	0.509037745	1
515	1.193578322	0.489850512	0	1.013957024	0.27644313	1	1.003472029	0.207480669	1
516	2.990207458	1.713737443	1	2.975992267	1.020574019	1	3.134699705	0.818385821	1
517	0.169261053	0.154340899	1	0.165864507	0.085359091	1	0.1771219	0.070351648	1
518	0.2187098	0.157218684	1	0.19883429	0.08868443	1	0.194924551	0.072769586	1
519	0.297827795	0.176923729	1	0.330713419	0.106575084	1	0.317565037	0.080490635	1
520	2.358171954	1.297478502	1	2.046704762	0.585897596	1	2.015792608	0.405002088	1
521	0.849940136	0.367991292	1	0.88131225	0.215167096	1	0.953640752	0.200273735	1
522	3.130518321	1.570552137	1	2.830844522	0.80119671	1	2.91433531	0.588173954	1
523	0.219062221	0.165417034	1	0.215432386	0.095564726	1	0.198634417	0.069415867	1
524	0.159750491	0.145021429	1	0.231845935	0.099760681	1	0.226267713	0.07934962	1
525	0.327800392	0.182361802	1	0.304065548	0.10540086	1	0.291403339	0.081780105	1
526	2.763537369	1.748428025	0	2.177834162	0.715647794	1	2.018448711	0.465615889	1
527	1.616139729	0.767508429	0	1.154287061	0.324943571	0	1.114231756	0.249872139	0
528	4.110731409	2.451932976	0	3.228337725	0.943553274	1	3.078391619	0.731423515	1
529	0.314594012	0.182304865	0	0.247259879	0.099449453	1	0.221352777	0.074641336	1
530	0.177512814	0.15330202	1	0.191379608	0.088488494	1	0.189732585	0.071584903	1
531	0.373343097	0.19791945	1	0.293278926	0.108318894	1	0.282616899	0.083433959	1
532	2.220321509	1.124837257	1	1.9373237	0.624672499	1	2.034585251	0.471988627	1
533	1.063393959	0.617628052	1	1.030696041	0.316970662	1	1.004061127	0.213716629	1
534	3.557675535	1.928249535	1	2.877606005	0.786757347	1	2.925858546	0.652545459	1
535	0.232257212	0.174674308	1	0.230881223	0.098415787	1	0.222585819	0.075180417	1
536	0.232257212	0.169412833	1	0.181578738	0.095030515	1	0.189042567	0.069136664	1
537	0.29131435	0.187898165	1	0.332773027	0.105819438	1	0.319269308	0.088788978	1
538	2.354705127	1.094019493	1	1.906145117	0.552341438	1	2.013219475	0.44348603	1
539	1.201474845	0.594371513	1	0.926538416	0.253749374	1	0.937715882	0.196979083	1
540	3.343075434	1.97028335	1	2.791031848	0.913325915	1	2.803417454	0.686167474	1
541	0.196827778	0.165004915	1	0.227387612	0.095973887	1	0.234169784	0.072647621	1
542	0.167080659	0.1520052	1	0.207661338	0.093747088	1	0.194694	0.072414927	1
543	0.256322017	0.169187986	1	0.289854145	0.109127715	1	0.287462093	0.083818196	1
544	2.08235571	1.135723278	1	2.011276445	0.629326824	1	2.04073918	0.478809163	1
545	1.133575436	0.525230417	1	0.992750975	0.262715945	1	1.048991699	0.231005339	1
546	3.309901792	1.813580331	1	3.225978228	0.949066508	1	3.148564154	0.726471411	1
547	0.191217696	0.154452177	1	0.21507038	0.097688084	1	0.215428695	0.073007352	1
548	0.210944093	0.166020512	1	0.211786156	0.096887255	1	0.189737443	0.069134492	1
549	0.339165678	0.186805085	1	0.323449784	0.105457723	1	0.2905262	0.07732269	1
550	2.242793117	1.108981518	1	2.002068988	0.621020777	1	2.056259254	0.440196726	1
551	1.069277748	0.574191282	1	0.969610617	0.267924858	1	1.026515274	0.212438427	1
552	3.369075178	1.817903739	1	3.038016744	0.972245266	1	3.099381228	0.732982959	1
553	0.250156065	0.173205184	1	0.228575199	0.095764455	1	0.213328312	0.073640406	1
554	0.190957859	0.164662875	1	0.218727223	0.097860787	1	0.209385095	0.074186222	1
555	0.279755167	0.174139705	1	0.30407635	0.104807115	1	0.317823549	0.083740339	1
556	2.127844612	1.198951416	1	2.22100178	0.650144313	1	2.163286592	0.512069369	1
557	1.217485204	0.636588818	1	1.068151986	0.289349874	1	1.079296971	0.223618416	1
558	3.379980493	1.61412973	1	3.196048507	0.984564949	1	3.246055821	0.794244236	1
559	0.196795574	0.163750242	1	0.212068379	0.09115318	1	0.20571902	0.070257307	1
560	0.216627782	0.158240605	1	0.205474809	0.089690823	1	0.193834517	0.071654737	1
561	0.196795574	0.16118166	0	0.251629799	0.101695101	1	0.241372531	0.077772493	0
562	1.973100282	1.106807202	1	1.84271115	0.511861281	1	1.956405604	0.440841581	1
563	0.922590123	0.479130959	1	1.00072524	0.292438627	1	1.034928834	0.240290212	1
564	2.988794547	1.548532167	1	2.890495984	0.813680706	1	2.978983925	0.641392835	1
565	0.155213327	0.145164701	1	0.198622336	0.09373184	1	0.204711638	0.070260707	1
566	0.155213327	0.134100121	1	0.182133084	0.08919942	1	0.178993358	0.06655772	1
567	0.254599994	0.173118563	1	0.29426	0.104296635	1	0.295714784	0.081854524	1
568	2.255247319	1.120694835	1	2.151206149	0.663570032	1	2.039214688	0.471870234	1
569	0.851414178	0.386829505	1	0.945875412	0.261487282	1	0.958897392	0.200483703	1
570	3.397886692	2.028177279	1	3.246702972	1.078958735	1	3.146534174	0.785870314	1
571	0.169611985	0.150690582	1	0.209947362	0.09290652	1	0.207457078	0.069156503	1
572	0.219039843	0.168274732	1	0.180320388	0.090892304	1	0.17978725	0.068013687	1
573	0.308009988	0.189660548	1	0.328455257	0.104658721	1	0.316159972	0.079613237	1
574	2.109447175	1.099087308	1	2.007177954	0.508799051	1	2.007125793	0.396717417	1
575	1.002432331	0.578940341	1	1.006976239	0.281174556	1	1.03956541	0.222035634	1
576	2.835351405	1.37260849	1	2.683622935	0.776202141	1	2.894407236	0.627221398	1
577	0.156648811	0.150567578	1	0.174672869	0.092001605	1	0.171246122	0.069993215	1
578	0.136805254	0.137300959	1	0.181275486	0.086457055	1	0.173228787	0.067078174	1
579	0.365006164	0.199263705	1	0.303423902	0.098732928	1	0.292188673	0.080973246	1
580	1.693862754	0.789443768	1	1.948874154	0.522432232	1	1.918307744	0.395630886	1
581	0.916709866	0.451759316	1	0.929153722	0.269295581	1	0.937460421	0.204379494	1
582	2.908112417	1.831476374	1	3.229440664	1.00421458	1	2.870144508	0.659467873	1
583	0.217524078	0.163533656	1	0.22291719	0.095102655	1	0.21284871	0.072937733	1
584	0.158095527	0.145224127	1	0.203160848	0.097605627	1	0.185159972	0.069107376	1
585	0.276952629	0.18776143	1	0.269015323	0.103550147	1	0.282070557	0.076312478	1
586	1.951538051	0.967528902	1	1.795134811	0.509677898	1	1.987308403	0.456216023	1
587	0.841071369	0.398468705	1	0.898248888	0.238305235	1	0.984119942	0.210731731	1
588	2.641111688	1.303978644	1	2.863031233	0.899778569	1	3.117077236	0.710254784	1
589	0.223615701	0.176452099	1	0.20674172	0.096988111	1	0.20632908	0.072007575	1
590	0.282581597	0.186304488	1	0.219907832	0.09094266	1	0.226072137	0.072653128	1
591	0.272753947	0.186267185	1	0.275863811	0.103673595	1	0.275429782	0.077937911	1
592	1.815319379	0.909391832	1	1.827032282	0.480946936	1	1.923856158	0.416163265	1
593	0.949160834	0.558756299	1	1.049164538	0.319111925	1	1.026371491	0.234987119	1
594	2.9332929	1.731814347	1	2.749567682	0.745670708	1	2.903721387	0.60202799	1
595	0.191870646	0.160926195	1	0.215183738	0.094854333	1	0.219994494	0.072234573	1
596	0.172160174	0.15404422	1	0.192197487	0.089158209	1	0.19234873	0.071360058	1
597	0.438251546	0.18753102	0	0.35966874	0.111995427	0	0.298982394	0.08024316	1
598	1.784730922	0.894600301	1	1.761799462	0.498590165	1	1.907686733	0.418660858	1
599	0.861007469	0.373648682	1	0.867891051	0.219051036	0	0.943218179	0.190469365	1
600	3.294261106	1.869944155	1	2.694216813	0.861493945	1	2.915254553	0.682136395	1
601	0.148740603	0.141377617	1	0.200414775	0.090268787	1	0.200349074	0.071594888	1
602	0.237825889	0.171942029	1	0.216867146	0.095967246	1	0.184514402	0.071865097	1
603	0.287317714	0.182495472	1	0.295838526	0.107828047	1	0.279522433	0.081705285	1
604	2.225999358	0.881764694	1	1.954449777	0.534560272	1	2.044999147	0.439803623	1
605	1.046165676	0.485253224	1	0.980951943	0.282802111	1	1.004345462	0.219981841	1
606	3.386749882	1.565390821	1	2.833642082	0.812421611	1	2.999903287	0.726722745	1
607	0.188171938	0.162507317	1	0.195336284	0.088163618	1	0.204384596	0.07004745	1
608	0.148570569	0.143897187	1	0.185442877	0.088765395	1	0.172718311	0.068105582	1
609	0.356477756	0.184348252	1	0.294270347	0.108733786	1	0.295425165	0.083822515	1
610	2.166381336	0.990367874	1	2.074849303	0.62424455	1	2.098887779	0.466108311	1
611	1.106869372	0.413618065	1	1.020868924	0.248141903	1	1.022109907	0.194340569	1
612	3.103417037	1.631554118	1	2.960269434	0.934469258	1	2.955392694	0.684656558	1
613	0.191749705	0.157585174	1	0.189970876	0.090411373	1	0.190022298	0.071538976	1
614	0.24103326	0.180944357	1	0.203142081	0.094427697	1	0.205826741	0.073958082	1
615	0.310030236	0.184860754	1	0.315097326	0.1016787	1	0.312506731	0.082268054	1
616	2.289640928	1.071410055	1	2.12085885	0.599117948	1	2.0292609	0.463766521	1
617	1.313375825	0.64228283	0	1.10277204	0.295507273	1	1.08608804	0.229592328	1
618	3.982087694	1.958801971	0	3.265715023	0.911962232	1	3.060859012	0.707075002	1
619	0.192947444	0.161810479	1	0.180738616	0.088133244	1	0.208633484	0.073899924	1
620	0.271684279	0.180114102	1	0.226801505	0.096496724	1	0.236193512	0.080193735	1
621	0.301210592	0.185617052	1	0.315637077	0.103465216	1	0.318873596	0.081065731	1
622	2.251646867	1.29605964	1	2.216386873	0.717742953	1	2.044188748	0.516212797	1
623	0.878843984	0.438398236	1	1.068422717	0.309563632	1	1.045427964	0.221841604	1
624	3.290803737	1.680037832	1	3.340427215	1.071694673	1	3.165149133	0.75087262	1
625	0.26367204	0.184473138	1	0.213588404	0.096212508	1	0.215791047	0.076312844	1
626	0.244036628	0.173697566	1	0.203717128	0.098719452	1	0.201963685	0.07574882	1
627	0.283307452	0.183951542	1	0.295849031	0.107749809	1	0.282952519	0.079557835	1
628	1.532673915	0.852159609	1	1.829212021	0.568576977	1	1.85190701	0.4228663	1
629	0.830576729	0.375525733	1	0.857245689	0.221529263	0	0.905004345	0.178265453	1
630	2.409778704	1.102001705	1	2.633776282	0.774238214	1	2.703679111	0.622133421	1
631	0.178664555	0.15287854	1	0.188302762	0.087794588	1	0.211852293	0.076632001	1
632	0.218246986	0.155357322	1	0.175104433	0.086619815	1	0.17432145	0.067303018	1
633	0.267725025	0.174499582	1	0.307087724	0.107731918	1	0.33432136	0.085429321	1
634	2.004348804	0.965153518	1	1.908935075	0.550137459	1	1.962713195	0.443305368	1
635	1.019593352	0.479445881	1	0.978786646	0.262536479	1	1.012843002	0.211502193	1
636	3.6173508	1.743148513	1	3.005306979	1.023831677	1	3.091419072	0.763906694	1
637	0.147685695	0.136828863	1	0.186333385	0.093730973	1	0.206054445	0.07453698	1
638	0.266613273	0.173618216	1	0.215981156	0.090689756	1	0.210004423	0.068431965	1
639	0.226970747	0.1639763	1	0.291747683	0.109551034	1	0.28900398	0.085630532	1
640	2.304435222	1.12285475	1	2.394538061	0.719745489	0	2.157092345	0.469964668	1
641	1.216809835	0.608063476	1	1.124813233	0.300824953	1	1.01158808	0.206630423	1
642	3.09747219	1.531691072	1	3.312509255	0.875999334	1	3.080057901	0.640477595	1
643	0.123675176	0.128723951	0	0.185497454	0.091560022	1	0.19057976	0.069834885	1
644	0.123675176	0.13488429	0	0.198687778	0.091426745	1	0.212295913	0.079197699	1
645	0.273048725	0.180620306	1	0.291020051	0.106421398	1	0.318902481	0.082354204	1
646	1.6336453	0.780545867	1	1.872125239	0.530787529	1	1.860865638	0.424969001	1
647	0.887538602	0.452243287	1	0.935252179	0.271141553	1	0.968543048	0.215189173	1
648	2.506834194	1.197068548	1	2.92244813	0.879398738	1	2.821139117	0.703771508	1
649	0.25272216	0.177430463	1	0.211576812	0.094806123	1	0.199006159	0.069942602	1
650	0.174061335	0.156803028	1	0.211576812	0.095699977	1	0.179228533	0.064680559	1
651	0.380546001	0.193590767	1	0.323270097	0.11201366	1	0.311738626	0.083773753	1
652	1.811117513	0.782064025	1	2.028272088	0.519988974	1	2.026375851	0.415277691	1
653	0.863079443	0.406432983	1	1.015435953	0.284837992	1	1.008252637	0.202264453	1
654	2.629278063	1.510320828	1	3.147347751	1.045652044	1	3.084655419	0.751548017	1
655	0.186539489	0.157395776	1	0.178679461	0.091714091	1	0.190857426	0.069352927	1
656	0.117097738	0.13178382	0	0.175380985	0.087576934	1	0.180965708	0.069185224	1
657	0.365103991	0.190689433	1	0.333707836	0.105862563	1	0.313514736	0.084917631	1
658	2.275139034	1.235085571	1	2.224154743	0.777267741	1	2.141819614	0.542125094	1
659	0.991262304	0.534886197	1	1.027928277	0.307844065	1	1.030858681	0.219789882	1
660	2.963636289	1.65922597	1	3.099183823	1.086522856	1	3.104425655	0.837619425	1
661	0.215478128	0.162274291	1	0.1956012	0.096185229	1	0.199065726	0.071858725	1
662	0.126102218	0.136852561	0	0.159188086	0.08145013	1	0.167345557	0.065869323	1
663	0.255200754	0.165594682	1	0.222083465	0.093691523	0	0.262506064	0.074515898	1
664	2.47887628	1.232735278	0	2.098810274	0.602480023	1	2.043777795	0.43796539	1
665	1.099734952	0.480547525	1	1.065810794	0.287856397	1	1.042804078	0.221116226	1
666	3.256115707	1.74046755	1	3.097746775	0.976520274	1	2.982258492	0.728203138	1
667	0.148231347	0.136860432	1	0.184265035	0.087147855	1	0.195558489	0.069870669	1
668	0.217561354	0.152918703	1	0.21386832	0.093404843	1	0.225133544	0.076866237	1
669	0.296795647	0.179401588	1	0.335570714	0.104078951	1	0.321745392	0.082978172	1
670	1.997832149	0.805996803	1	1.915736188	0.597845266	1	1.9406098	0.429994588	1
671	1.120444958	0.493417236	1	0.88561913	0.238250136	1	0.932717578	0.197494305	1
672	2.870970271	1.269105609	1	2.789931956	0.820646618	1	2.887472971	0.688037956	1
673	0.210012691	0.164277591	1	0.184350533	0.092795259	1	0.183458965	0.073147094	1
674	0.259386898	0.172442673	1	0.246839807	0.105138321	1	0.258407176	0.081330623	0
675	0.229762374	0.175976624	1	0.292884535	0.104705394	1	0.291936639	0.082107555	1
676	2.235206629	1.227340174	1	1.910988338	0.575714126	1	1.865523573	0.44895668	1
677	1.052940198	0.562530628	1	0.969729824	0.277740671	1	0.913692447	0.195005109	1
678	3.338685471	1.837927286	1	3.107628008	0.917826629	1	3.047384242	0.769470193	1
679	0.209005578	0.16021633	1	0.192799244	0.093202416	1	0.177816291	0.069371982	1
680	0.159568427	0.155576388	1	0.199388638	0.094424814	1	0.203509532	0.074567707	1
681	0.337542172	0.178329573	1	0.301524244	0.101809253	1	0.326046527	0.078203638	1
682	1.8664983	1.045908893	1	1.990185631	0.565842706	1	1.961086688	0.436598935	1
683	1.017558242	0.480099544	1	1.005860601	0.272892365	1	1.020295821	0.220024919	1
684	2.844549608	1.474277445	1	2.92505971	0.835495594	1	2.961344063	0.67723831	1
685	0.273094439	0.176822489	1	0.239250958	0.099658906	1	0.225433854	0.07373326	1
686	0.21415615	0.166258892	1	0.170091955	0.084642117	1	0.179987371	0.066491456	1
687	0.302563583	0.183157272	1	0.295236819	0.101257941	1	0.29656748	0.087688291	1
688	1.995805055	1.170604126	1	1.955482586	0.567947514	1	1.985718353	0.423038177	1
689	1.08288627	0.516591981	1	0.96847416	0.2336896	1	1.005385961	0.20236819	1
690	3.52683466	1.909086667	1	3.067844975	0.868282871	1	3.091499049	0.714428462	1
691	0.174644111	0.153270616	1	0.209721256	0.092583061	1	0.217091027	0.074385908	1
692	0.164700064	0.15255498	1	0.140282538	0.086271913	0	0.151683441	0.065574707	0
693	0.194532205	0.154299681	0	0.272546763	0.102672324	1	0.272588371	0.082136943	1
694	1.482178497	0.623689674	0	1.906567184	0.551650252	1	1.931109262	0.423608695	1
695	0.772500169	0.264379734	0	0.953366134	0.252681589	1	1.006666332	0.213236487	1
696	2.367139018	1.093476209	1	2.825581114	0.768955568	1	2.846365637	0.647016392	1
697	0.208644039	0.167152673	1	0.208151269	0.101030385	1	0.21312325	0.077977904	1
698	0.208644039	0.162869677	1	0.214722628	0.095649021	1	0.211151128	0.071694573	1
699	0.248211837	0.173333947	1	0.319864368	0.104266773	1	0.309757237	0.08468939	1
700	2.227877062	1.362793057	1	2.025958782	0.674170767	1	2.069826885	0.489155626	1
701	0.898802512	0.43363099	1	0.926222979	0.24213496	1	0.980330109	0.206662412	1
702	2.80238108	1.740517752	1	2.870685913	1.025217644	1	2.969618252	0.765990498	1
703	0.155780383	0.144166699	1	0.177428459	0.091267188	1	0.179175331	0.06829674	1
704	0.185576369	0.152615104	1	0.207159961	0.094459218	1	0.212799474	0.072017592	1
705	0.235236347	0.172046418	1	0.243498463	0.092164352	0	0.289937214	0.07731898	1
706	2.032836835	1.001017788	1	2.053293279	0.58403399	1	2.008044066	0.480792835	1
707	1.114111971	0.683909053	1	1.096236517	0.356538588	1	1.077080978	0.257227922	1
708	2.778259781	1.368883454	1	3.049509633	0.849176652	1	3.01557077	0.686795746	1
709	0.213525309	0.171564151	1	0.20373278	0.092739896	1	0.206427448	0.071992364	1
710	0.213525309	0.160635883	1	0.190571338	0.093450119	1	0.194583081	0.073734292	1
711	0.370820247	0.19239045	1	0.332056836	0.106487399	1	0.322897051	0.08177886	1
712	1.915754828	1.083691985	1	2.065180194	0.58267386	1	2.076352407	0.461776016	1
713	1.14066239	0.712662043	1	1.163824466	0.359948136	0	1.117261728	0.247179523	0
714	2.663543107	1.769950018	1	2.973676975	1.059461553	1	3.082372437	0.816406685	1
715	0.191458141	0.150596041	1	0.208029447	0.095822337	1	0.216476963	0.073023293	1
716	0.260480007	0.168829524	1	0.234318926	0.09683074	1	0.210556134	0.07558083	1
717	0.280200541	0.178194817	1	0.290184068	0.105182688	1	0.28950052	0.078906611	1
718	1.939641627	1.065311562	1	1.945202347	0.517258553	1	2.009243165	0.415452291	1
719	0.831670014	0.325917064	1	1.024030596	0.267190231	1	1.004330614	0.204481012	1
720	2.914870518	1.707377776	1	3.111179731	0.985322899	1	3.007149945	0.697492198	1
721	0.159750491	0.135401366	1	0.196687943	0.093724038	1	0.230543184	0.078491712	1
722	0.219062221	0.154154599	1	0.196687943	0.095856932	1	0.197002759	0.073513524	1
723	0.327800392	0.18351122	1	0.318501657	0.111670372	1	0.297624035	0.082819894	1
724	2.133352252	0.982121805	1	1.823944514	0.475411579	1	1.793176318	0.405657844	1
725	0.933650868	0.501827526	1	0.974347432	0.254736827	1	0.937652886	0.19604081	1
726	2.47455632	1.251868187	1	2.627289791	0.797517395	1	2.624416631	0.60556246	0
727	0.240446923	0.165097934	1	0.196532825	0.097777806	1	0.193817707	0.071108642	1
728	0.171396643	0.150107284	1	0.189947029	0.093258573	1	0.219442083	0.07599355	1
729	0.329225854	0.186226186	1	0.324955857	0.108046028	1	0.33967954	0.086078549	1
730	1.765127741	1.080936665	1	1.939107692	0.58818179	1	2.017494452	0.454707957	1
731	0.850450481	0.457533145	1	0.929258943	0.271728557	1	0.9549546	0.220611679	1
732	2.351462981	1.295821431	1	2.799092373	0.892006705	1	2.949941371	0.725533165	1
733	0.180366326	0.149717583	1	0.174358435	0.088248254	1	0.17747581	0.068825911	1
734	0.239616953	0.180047937	1	0.236857199	0.096876056	1	0.211088577	0.072953309	1
735	0.288992476	0.189919681	1	0.319092415	0.102655607	1	0.304017993	0.081518937	1
736	2.027360315	1.184188403	1	1.938250421	0.559741342	1	2.033197245	0.433248809	1
737	1.138022794	0.544573427	1	1.030096357	0.256460324	1	1.071263734	0.215413239	1
738	3.471534618	1.854824737	1	3.064269138	0.948793498	1	3.150514511	0.740959013	1
739	0.175213353	0.151170047	1	0.181531334	0.089641753	1	0.197396678	0.073155073	1
740	0.135464599	0.134099022	1	0.194732442	0.098350584	1	0.203327244	0.076131368	1
741	0.264648049	0.18091518	1	0.280539641	0.102778406	1	0.28833203	0.087372134	1
742	2.461869594	1.5048632	1	2.154584721	0.61944503	1	2.07397082	0.517263401	1
743	1.121439986	0.490232434	1	1.093406829	0.265184038	1	1.04802009	0.205666243	1
744	3.558391468	2.299003448	1	3.215701209	0.956190509	1	3.117656409	0.761604351	1
745	0.190513883	0.162295084	1	0.233747573	0.100911576	1	0.219132454	0.076819569	1
746	0.269488138	0.177346652	1	0.220593025	0.096402721	1	0.221104342	0.075435544	1
747	0.249744574	0.169672367	1	0.260056669	0.102151746	1	0.290120413	0.080175743	1
748	1.99643172	1.105221519	1	2.081061538	0.701615866	1	2.057363365	0.50177249	1
749	1.082697093	0.53434139	1	0.991418648	0.281356444	1	1.034767688	0.233510116	1
750	3.366488599	1.827311649	1	3.442506606	1.148059388	1	3.32371476	0.869692241	1
751	0.178435012	0.158937589	1	0.225478989	0.097944325	1	0.224901021	0.079376464	1
752	0.198231759	0.156937674	1	0.179337312	0.09295274	1	0.185355155	0.071553414	1
753	0.287317119	0.185035939	1	0.278212335	0.103874996	1	0.272356061	0.075612098	1
754	2.054706246	1.314438883	1	1.864168811	0.539602261	1	1.901674594	0.41811713	1
755	0.992357679	0.422561834	1	0.975609359	0.27350469	1	0.997388227	0.198423931	1
756	2.844271317	1.67156873	1	2.690543563	0.805675105	1	2.710473634	0.57916239	1
757	0.1676621	0.148820352	1	0.210975774	0.094733279	1	0.200640185	0.070458605	1
758	0.177570884	0.158789869	1	0.148249998	0.080245425	0	0.168982371	0.068683266	1
759	0.306385083	0.190621492	1	0.306715115	0.105854626	1	0.315399763	0.085679483	1
760	2.23717258	1.157990091	1	2.148386197	0.661893827	1	2.200636542	0.489587851	1
761	0.969658076	0.358183607	1	1.042939927	0.27637225	1	1.002663745	0.206019426	1
762	3.080996309	1.570443473	1	3.03418896	1.048762918	1	3.024071481	0.790407551	1
763	0.189097998	0.154242871	1	0.184048821	0.084737464	1	0.190405543	0.072745454	1
764	0.218765145	0.162818676	1	0.187352268	0.093278282	1	0.190405543	0.07182344	1
765	0.268210389	0.166480271	1	0.260028081	0.105691795	1	0.283439625	0.079793052	1
766	2.095371333	0.998809166	1	1.849481435	0.499479596	1	1.962650903	0.418197301	1
767	0.877853583	0.380833538	1	0.964726098	0.261259921	1	1.013756915	0.201810276	1
768	2.64780259	1.450632492	1	2.835116738	0.831927337	1	2.963478247	0.693878581	1
769	0.222959447	0.166137821	1	0.212442532	0.091687458	1	0.197545029	0.069443189	1
770	0.193451578	0.168949465	1	0.172899897	0.084529121	1	0.195568539	0.069651095	1
771	0.380334749	0.186906229	1	0.311299118	0.108530344	1	0.304275493	0.079603266	1
772	1.606739203	1.032118901	1	1.728814484	0.562896805	1	1.784735397	0.409852291	1
773	0.85269389	0.46333972	1	0.956618346	0.277865411	1	0.949788123	0.212200971	1
774	2.496555431	1.569775074	1	2.720439078	0.82394534	1	2.713621096	0.608217757	1
775	0.175784137	0.153714474	1	0.179430094	0.088344803	1	0.164157266	0.068964077	0
776	0.303341354	0.182312387	0	0.222271093	0.096396557	1	0.203770666	0.071912754	1
777	0.352401822	0.199542798	1	0.284884861	0.102160681	1	0.288939475	0.080851153	1
778	1.822319521	1.021766476	1	1.92420834	0.593757507	1	1.950053174	0.47016001	1
779	0.798226968	0.450223831	1	0.92557315	0.265630428	1	0.95268158	0.201397471	1
780	3.050719604	1.571641268	1	3.088316121	1.107728589	1	2.891060557	0.766982337	1
781	0.178964747	0.153567668	1	0.184523472	0.08896633	1	0.178663117	0.067766376	1
782	0.178964747	0.154411267	1	0.184523472	0.08646157	1	0.200433492	0.066883984	1
783	0.337236603	0.186067915	1	0.28026768	0.103291758	1	0.291473243	0.08130095	1
784	2.15830643	1.326397733	1	2.001262214	0.551897123	1	1.974624952	0.410060055	1
785	1.356980239	0.678776587	0	1.072661778	0.278506905	1	1.056667301	0.230503236	1
786	3.030153192	1.784121525	1	2.793160966	0.865517874	1	2.891867799	0.660541957	1
787	0.239064002	0.174075414	1	0.194666303	0.09221772	1	0.184737607	0.071617413	1
788	0.150123431	0.136640337	1	0.168261919	0.091036185	1	0.186716399	0.071620812	1
789	0.328004573	0.18413289	1	0.300283837	0.10323354	1	0.307422725	0.078121117	1
790	2.10274591	0.956939359	1	2.166307257	0.603100784	1	2.295757152	0.539147536	0
791	0.994101338	0.509541303	1	0.9754168	0.296807559	1	1.043803567	0.237601284	1
792	3.194369766	1.85907614	1	3.167629503	0.911188892	1	3.387571381	0.840205409	0
793	0.21981348	0.164789912	1	0.209735006	0.091772001	1	0.213495805	0.071687032	1
794	0.269192374	0.174316671	1	0.232784402	0.100035942	1	0.217448088	0.073564678	1
795	0.209937702	0.162724257	0	0.249248256	0.103346537	1	0.256970912	0.075709092	0
796	1.528159461	0.900672723	1	1.776030367	0.551415155	1	1.878085513	0.455231157	1
797	0.855111637	0.385549269	1	0.910058807	0.242690208	1	0.921909154	0.206151605	1
798	2.533592382	1.393149526	1	2.825652079	0.819783597	1	2.833898974	0.662885528	1
799	0.268922948	0.177137259	1	0.213239355	0.094469323	1	0.230398953	0.073307992	1
800	0.24942756	0.178198672	1	0.18690427	0.089416343	1	0.200874616	0.075162934	1
801	0.376147583	0.192148593	1	0.311995921	0.10693388	1	0.342591433	0.082031198	0
802	2.388687551	1.249456001	1	2.12142492	0.635770921	1	2.09222155	0.479821013	1
803	0.915064448	0.527597678	1	0.856626517	0.223931279	0	0.936051414	0.20310546	1
804	2.956439609	1.787036778	1	3.023480401	0.949616391	1	3.144240628	0.780405662	1
805	0.125274982	0.133956112	0	0.200052501	0.095682901	1	0.218748716	0.076133499	1
806	0.135215039	0.135538102	1	0.209928396	0.095668105	1	0.240395477	0.073723161	0
807	0.353896294	0.180367971	1	0.295519487	0.098983465	1	0.30533576	0.080292138	1
808	2.241302456	0.965631027	1	2.053485592	0.652049022	1	2.087849786	0.482616291	1
809	1.232445291	0.537378767	0	1.175913441	0.332076483	0	1.079743218	0.255301166	1
810	3.428310697	1.565869457	1	3.08126778	0.831660175	1	3.104073577	0.715084244	1
811	0.167540922	0.153092499	1	0.213461399	0.094105162	1	0.205664451	0.075661748	1
812	0.217092058	0.1550429	1	0.197006617	0.094228208	1	0.195784656	0.074162791	1
813	0.246822739	0.173393424	1	0.302317224	0.101407914	1	0.298534528	0.082752095	1
814	2.651569835	1.537690651	0	2.097236976	0.606253141	1	1.892732004	0.469773451	1
815	1.174168137	0.651921959	1	1.010655698	0.338515182	1	0.936581056	0.220485506	1
816	3.3924597	1.770973692	1	2.768363048	0.839407799	1	2.670744436	0.666678645	1
817	0.2184409	0.167354119	1	0.209626836	0.100701607	1	0.219934857	0.076632788	1
818	0.159081981	0.143961493	1	0.176694621	0.086446366	1	0.186362434	0.071991364	1
819	0.307479279	0.172576783	1	0.324889589	0.105969014	1	0.30682819	0.082573603	1
820	2.107237697	0.917392751	1	2.133003393	0.604968468	1	2.021083967	0.434698117	1
821	0.835997736	0.431842901	1	0.968002212	0.281757227	1	0.973400881	0.209906692	1
822	2.79958674	1.65569246	1	3.171973575	0.987262251	1	3.029960851	0.686752222	1
823	0.159750491	0.151270544	1	0.179267036	0.088595011	1	0.164379033	0.066247667	0
824	0.219062221	0.172000239	1	0.20233985	0.09405073	1	0.198041489	0.073554448	1
825	0.327800392	0.190631845	1	0.307815572	0.107262986	1	0.304969291	0.082982974	1
826	1.790298715	0.815122268	1	2.064589282	0.513522136	1	1.924439977	0.392789516	1
827	0.868150312	0.359072757	1	0.930510789	0.222381036	1	0.922589523	0.180844833	1
828	2.690714522	1.420249103	1	3.050587036	0.882210571	1	2.834961764	0.652589651	1
829	0.191316811	0.154350198	1	0.208013948	0.097137572	1	0.223241054	0.074668528	1
830	0.240626762	0.169735293	1	0.214586447	0.094046585	1	0.207469299	0.0716012	1
831	0.299798702	0.183376549	1	0.316460171	0.105392154	1	0.308014238	0.079664655	1
832	2.306140182	1.01310934	1	2.183836958	0.697894443	1	2.093861883	0.467801384	1
833	1.243788123	0.591027381	0	1.141506345	0.362467438	1	1.096865126	0.254205141	1
834	4.093957147	2.599025767	0	3.236472352	1.120321722	1	3.099039206	0.750465932	1
835	0.272863603	0.184359397	1	0.24893462	0.105136233	1	0.226741177	0.074970694	1
836	0.204080431	0.170904702	1	0.193178675	0.097572498	1	0.195179593	0.06868199	1
837	0.312168273	0.191020914	1	0.334208419	0.107793137	1	0.309590337	0.079880533	1
838	2.295304214	1.351437596	1	2.290810271	0.763012303	1	2.299954662	0.60742577	0
839	0.926229144	0.544199346	1	0.978728188	0.27894724	1	1.022056665	0.227254882	1
840	3.29377359	1.702224706	1	3.242896573	1.075910079	1	3.268342442	0.82181413	1
841	0.170882772	0.154869192	1	0.173009317	0.087763248	1	0.200336215	0.07365259	1
842	0.200494102	0.163699829	1	0.205957153	0.094257751	1	0.202310694	0.071386608	1
843	0.378162079	0.185330661	1	0.324569362	0.110941926	1	0.314855967	0.080678336	1
844	2.21408381	1.11480728	1	1.947861214	0.579826	1	1.872461584	0.436693277	1
845	1.005671724	0.454379713	1	0.94703737	0.276773329	1	0.94816757	0.225115566	1
846	3.856746932	2.290680286	1	3.089932805	0.915774093	1	3.015933077	0.666661042	1
847	0.197208561	0.162024136	1	0.192212651	0.092687245	1	0.181938954	0.071170289	1
848	0.15756454	0.138181374	1	0.198806833	0.090659297	1	0.1779774	0.070709778	1
849	0.28640761	0.18363432	1	0.284531205	0.104429518	1	0.296824041	0.083194802	1
850	2.105256059	1.172458812	1	2.117317191	0.582687324	1	1.98987519	0.399472711	1
851	0.975720946	0.433839298	1	1.024091975	0.289521791	1	0.989248414	0.206973537	1
852	3.294970732	1.709407524	1	3.077957261	0.869291772	1	2.947401716	0.581849367	1
853	0.239015119	0.174391935	1	0.240076291	0.098961113	1	0.208820526	0.072915218	1
854	0.169834675	0.146862635	1	0.207179161	0.08956141	1	0.20288668	0.070808128	1
855	0.288429722	0.165129711	1	0.263104282	0.10054289	1	0.260247191	0.07876007	0
856	1.903824257	1.029813826	1	2.201433313	0.691106524	1	2.0300339	0.510062802	1
857	0.912786213	0.400240524	1	1.049666416	0.274769222	1	1.025976397	0.214461851	1
858	2.587296741	1.603735248	1	3.126950043	1.077500412	1	2.859484178	0.730483891	1
859	0.201968994	0.171697255	1	0.223464606	0.096617504	1	0.189725367	0.069993525	1
860	0.221673463	0.172306284	1	0.230017647	0.103949353	1	0.235069203	0.07931977	1
861	0.330048044	0.177725805	1	0.331589787	0.102923518	1	0.319842461	0.083249355	1
862	1.719399141	0.867854175	1	1.776761037	0.498659335	1	1.8982578	0.460741681	1
863	1.041468719	0.526881255	1	0.957525125	0.269509872	1	0.981687885	0.210285059	1
864	3.0168927	1.635268605	1	2.943743664	0.876432623	1	3.106726928	0.711266189	1
865	0.203032816	0.167298263	1	0.196495727	0.095004212	1	0.22111328	0.079266719	1
866	0.232550119	0.168339406	1	0.193202677	0.092935795	1	0.205338359	0.072835753	1
867	0.340780231	0.18988439	1	0.318338588	0.112012753	1	0.30984721	0.085198166	1
868	1.830754995	0.804488718	1	2.076292202	0.501551422	1	2.067491061	0.426552959	1
869	0.958849807	0.635935975	1	0.980740325	0.286408697	1	1.019048338	0.236335621	1
870	2.910287468	1.881891316	1	3.097536521	0.856816774	1	3.051011063	0.735883628	1
871	0.189725643	0.153442913	1	0.175516079	0.089950123	1	0.182905657	0.068322567	1
872	0.209488432	0.172484919	1	0.188707822	0.085709311	1	0.18686253	0.068841044	1
873	0.298420983	0.183554928	1	0.320625249	0.107924589	1	0.315460913	0.075444161	1
874	2.271030204	1.304681126	1	2.150906507	0.628874216	1	2.150016536	0.484570449	1
875	1.048708199	0.543731881	1	1.055873675	0.301277231	1	1.044225418	0.212633187	1
876	3.011592416	1.455158255	1	3.067583115	0.930311183	1	3.051104943	0.737876879	1
877	0.116749649	0.133786468	0	0.151068459	0.080857096	0	0.170775803	0.066051858	1
878	0.2060671	0.16413001	1	0.203920228	0.094444359	1	0.194524467	0.071124625	1
879	0.315232874	0.180442144	1	0.293107588	0.103127586	1	0.315246845	0.080212506	1
880	1.814918997	0.894244595	1	1.943177785	0.556828656	1	1.880288702	0.399585389	1
881	1.040383384	0.55048624	1	0.977410352	0.285834434	1	0.969719969	0.208234287	1
882	2.673340448	1.522861655	1	2.852895911	0.833573808	1	2.992587571	0.701117219	1
883	0.249744574	0.17123627	1	0.199340624	0.091136764	1	0.186798195	0.068709927	1
884	0.190513883	0.167671664	1	0.172981467	0.083696243	1	0.188776789	0.067394676	1
885	0.269488138	0.175787674	1	0.3344313	0.108956517	1	0.303535194	0.080737823	1
886	2.468546764	1.252583198	1	2.046170793	0.558794616	1	2.150792226	0.42623952	1
887	1.221189323	0.558144243	0	1.009383564	0.275311946	1	1.045735493	0.199624362	1
888	3.530797788	1.814812814	1	2.940971292	0.830141601	1	3.207063967	0.706041416	1
889	0.209675488	0.166615609	1	0.233676194	0.106337834	1	0.208761637	0.070873418	1
890	0.199796432	0.164760037	1	0.22385153	0.098379636	1	0.224507674	0.078262159	1
891	0.288707939	0.173362714	1	0.335197724	0.110114625	1	0.338666442	0.087607902	1
892	1.89376248	1.062568333	1	1.925863227	0.581210342	1	1.980684882	0.426019948	1
893	0.915163904	0.408124332	1	0.977173248	0.295358503	1	0.947069128	0.223694288	1
894	2.66233029	1.803811838	1	2.73887226	0.969875802	1	2.797751396	0.701649611	1
895	0.166691179	0.154051554	1	0.168104142	0.088630185	1	0.197325044	0.073330918	1
896	0.146850493	0.152592325	1	0.19121236	0.092496896	1	0.191393948	0.071356059	1
897	0.325416669	0.18916514	1	0.300151104	0.105725711	1	0.304084767	0.081131965	1
898	2.496229555	1.074358216	0	2.37314352	0.613914889	0	2.2821936	0.456159226	0
899	1.214276092	0.480292739	0	1.098242227	0.262125514	1	1.057041353	0.19894168	1
900	3.934807756	1.870306106	0	3.796214061	1.098681182	0	3.458113834	0.844203806	0
901	0.223494995	0.160552034	1	0.216860509	0.099034054	1	0.222455501	0.073327503	1
902	0.252982527	0.160962419	1	0.193826995	0.089647058	1	0.192853553	0.068989797	1
903	0.302128413	0.176271237	1	0.305704065	0.107305632	1	0.309287881	0.082948347	1
904	2.275659254	1.096404865	1	1.981381319	0.615083757	1	2.028655774	0.510561053	1
905	1.079460855	0.40691102	1	0.97565798	0.239747152	1	1.024945677	0.211620505	1
906	3.99444288	1.74070028	0	3.044120247	1.03823981	1	3.295574146	0.918125281	1
907	0.210639814	0.159824286	1	0.211149985	0.097904435	1	0.191713128	0.073123328	1
908	0.181038807	0.153773825	1	0.217723736	0.097702139	1	0.199618134	0.073290727	1
909	0.348777846	0.184128075	1	0.303182487	0.110056636	1	0.310288219	0.079080599	1
910	2.562605505	1.172940655	0	2.314653398	0.678548582	0	2.170223792	0.509627692	1
911	1.045744758	0.540479674	1	1.000633909	0.281315691	1	1.028286061	0.228274063	1
912	3.499884354	1.732126755	1	3.405344045	1.162557701	1	3.166345241	0.783534486	1
913	0.185169246	0.153779356	1	0.171587624	0.083991318	1	0.173555621	0.066074833	1
914	0.115610523	0.133705644	0	0.197991206	0.096334939	1	0.211121274	0.072893992	1
915	0.294475811	0.18925368	1	0.290403742	0.104821402	1	0.311955397	0.081975122	1
916	1.67835011	0.685097408	1	2.031756233	0.550409705	1	1.837669538	0.388779725	1
917	0.97187426	0.458962857	1	1.032339683	0.300733722	1	0.987714531	0.224037891	1
918	2.651457616	1.286895072	1	3.037424047	0.89396682	1	2.842821411	0.687831906	1
919	0.211202798	0.166890979	1	0.170232951	0.080517909	1	0.182054974	0.065964884	1
920	0.221062763	0.166589598	1	0.229502026	0.096120951	1	0.217617801	0.070546098	1
921	0.299942483	0.181293895	1	0.311820186	0.106778359	1	0.306524869	0.081432411	1
922	2.345320599	1.290524284	1	1.908034939	0.575672751	1	1.982854855	0.467444662	1
923	1.146372017	0.595790261	1	1.012132438	0.296908773	1	1.020427286	0.226049343	1
924	3.36814166	1.710696561	1	2.761029833	0.790459934	1	2.912949181	0.692128997	1
925	0.189344323	0.158465988	1	0.182395556	0.092217896	1	0.18869154	0.067145795	1
926	0.189344323	0.151766132	1	0.208769893	0.090256222	1	0.192649142	0.06788993	1
927	0.317862906	0.181987907	1	0.287892904	0.105862242	1	0.291589199	0.08021715	1
928	2.124815454	1.243337869	1	2.328130301	0.70508616	0	2.168321743	0.463102563	1
929	1.334300418	0.621453452	0	1.165959335	0.313564919	0	1.114482102	0.215867009	0
930	3.395367275	1.94902281	1	3.313462732	1.028335776	1	3.145695192	0.681729311	1
931	0.124823628	0.132866041	0	0.20545083	0.089432293	1	0.17995248	0.06957911	1
932	0.154659186	0.143063206	1	0.165888215	0.087105669	1	0.174010107	0.067960792	1
933	0.283946604	0.181129661	1	0.320841788	0.10639031	1	0.306723111	0.082373334	1
934	2.204679354	0.949409579	1	2.016729111	0.523184605	1	2.053829658	0.394059665	1
935	1.092527865	0.519162335	1	1.005547126	0.286191156	1	1.072584017	0.233265686	1
936	3.457815714	2.052425214	1	3.159760745	0.937244831	1	3.271696109	0.710072186	1
937	0.204721122	0.169674884	1	0.216579667	0.088844389	1	0.199964724	0.071709479	1
938	0.3029037	0.195490739	0	0.20670462	0.093668793	1	0.20194012	0.073922872	1
939	0.293085442	0.1847545	1	0.279121626	0.104388496	1	0.304660699	0.081422688	1
940	2.12725993	1.002491054	1	2.015586281	0.518263451	1	2.010783823	0.421174191	1
941	1.065141494	0.527212454	1	1.066746125	0.31601725	1	1.049910431	0.229358598	1
942	3.067675198	1.490097345	1	3.039065713	0.827371551	1	3.064076102	0.636439412	1
943	0.156301447	0.13413639	1	0.191632534	0.088142134	1	0.207552185	0.069778712	1
944	0.166227312	0.154934562	1	0.198231452	0.095234084	1	0.201623648	0.067868064	1
945	0.285337696	0.173598186	1	0.267520092	0.102441062	1	0.28462317	0.078044159	1
946	1.963607211	1.033209692	1	1.996985442	0.745122755	1	1.958383758	0.509199602	1
947	1.128334379	0.612156233	1	1.010709277	0.337366648	1	1.050253543	0.267597528	1
948	3.081328004	1.679366539	1	2.997383573	1.071208405	1	3.143023464	0.851144522	1
949	0.269666763	0.180996223	1	0.20377863	0.091041656	1	0.195562945	0.072163407	1
950	0.210450555	0.167808013	1	0.230099997	0.099338145	1	0.205445464	0.072957346	1
951	0.230189291	0.163853035	1	0.276162391	0.103822345	1	0.292411633	0.082050133	1
952	1.979427414	1.042394096	1	1.869560506	0.558640223	1	1.806137005	0.380193168	1
953	0.891350348	0.456514589	1	0.980924276	0.287431678	1	0.981518999	0.216642991	1
954	2.96023753	1.562870929	1	3.01218566	0.8537236	1	2.846531233	0.599125263	1
955	0.272095663	0.174580929	1	0.215362089	0.090541904	1	0.195860383	0.071218929	1
956	0.213076392	0.157168452	1	0.238343115	0.102419597	1	0.247104574	0.078286445	0
957	0.281932208	0.171767739	1	0.29415418	0.104066311	1	0.300319696	0.079079917	1
958	1.981360578	0.932680281	1	1.960015552	0.558991521	1	2.009715749	0.437076843	1
959	0.930788893	0.500651881	1	0.943252315	0.264800187	1	0.982619686	0.210173699	1
960	2.56582287	1.145419574	1	2.886720041	0.779592835	1	2.911711452	0.658885421	1
961	0.170320978	0.142078071	1	0.186011805	0.090376818	1	0.184191769	0.070906848	1
962	0.219706634	0.161877521	1	0.202489299	0.093247036	1	0.196072471	0.071321601	1
963	0.328355077	0.18483072	1	0.301354262	0.104399428	1	0.275277154	0.084504737	1
964	1.863649386	0.909539478	1	2.058601916	0.550466754	1	2.066177074	0.451770525	1
965	1.185130364	0.642477728	1	0.974865003	0.263612634	1	0.970885825	0.200320867	1
966	3.175618804	1.865539701	1	3.049446399	0.879773381	1	3.096513027	0.717268268	1
967	0.230861754	0.170108689	1	0.241939989	0.104470111	1	0.22572201	0.075885413	1
968	0.250583248	0.168842375	1	0.241939989	0.100694552	1	0.22572201	0.072420424	1
969	0.240722501	0.170709148	1	0.264911504	0.099476258	1	0.292707892	0.077917828	1
970	2.306407296	1.189852516	1	1.931231204	0.566187696	1	1.919086048	0.402577582	1
971	1.213209322	0.590308176	1	0.967538302	0.305306443	1	0.960121147	0.20390678	1
972	3.402846718	1.869277637	1	2.703660223	0.744319297	1	2.829826723	0.618596695	1
973	0.187562235	0.155774893	1	0.218258997	0.094037632	1	0.223081201	0.075546793	1
974	0.237101123	0.165207896	1	0.198468086	0.092769388	1	0.191450919	0.072358375	1
975	0.20737779	0.154162777	0	0.241348394	0.099861307	0	0.270526624	0.084619668	1
976	2.059746761	1.15113113	1	2.082733281	0.576768605	1	2.100334892	0.42826347	1
977	1.135318841	0.602362174	1	1.060005945	0.280896021	1	1.068227927	0.224372775	1
978	3.295930708	1.72264994	1	3.090142196	0.913755036	1	3.121811832	0.698053098	1
979	0.15785954	0.148857663	1	0.210240832	0.096414325	1	0.212643638	0.072530269	1
980	0.237119818	0.167475295	1	0.197078179	0.093780777	1	0.202777017	0.072432564	1
981	0.247027353	0.172784794	1	0.308960728	0.104168703	1	0.309336525	0.082874527	1
982	2.017545256	1.072879569	1	2.047966774	0.59952157	1	2.179837313	0.493617136	1
983	0.995953911	0.564693385	1	1.072899327	0.297423883	1	1.079209586	0.244016344	1
984	2.989923501	1.639414639	1	3.019291754	0.945646321	1	3.198746756	0.781451489	1
985	0.236940838	0.163782434	1	0.224475831	0.10052341	1	0.220949587	0.079179506	1
986	0.167571823	0.143159409	1	0.201472995	0.08967174	1	0.205171351	0.072029562	1
987	0.227030978	0.170281313	1	0.313201054	0.102431345	1	0.305757606	0.083586916	1
988	2.24977666	1.146369094	1	2.177515475	0.690384959	1	2.055072995	0.529395225	1
989	1.312746018	0.627080998	0	1.181695327	0.301480104	0	1.129631125	0.228998166	0
990	3.945159471	1.972588299	0	3.581735369	1.155881751	0	3.359410328	0.884509871	1
991	0.173004711	0.156734269	1	0.195419865	0.095703746	1	0.183213745	0.070948417	1
992	0.241920986	0.168521933	1	0.22497587	0.094118939	1	0.216753277	0.077961816	1
993	0.369908352	0.200987299	1	0.336631889	0.10992289	1	0.341046838	0.084816592	1
994	2.22126028	1.159592199	1	1.853660352	0.551256407	1	1.838240754	0.398618384	1
995	1.014513246	0.480173896	1	0.952466866	0.274531893	1	0.938666068	0.203617714	1
996	2.954812549	1.544137963	1	2.850191409	0.878578062	1	2.778161107	0.616299175	1
997	0.136410046	0.13737568	1	0.203108786	0.094415931	1	0.216663795	0.071701751	1
998	0.16618901	0.150777339	1	0.199815847	0.099208158	1	0.179079482	0.071117493	1
999	0.325010151	0.174738087	1	0.298604014	0.103552537	1	0.281941812	0.074996134	1
1000	2.176463125	1.259902988	1	2.060574551	0.551416892	1	2.088343587	0.438557284	1
1001	1.137078982	0.684223602	1	0.985078745	0.282520592	1	1.036595559	0.236503014	1
1002	3.530930264	1.809652648	1	3.363428445	0.982155765	1	3.411364017	0.748139609	0
1003	0.21077805	0.162182133	1	0.202917396	0.090780326	1	0.201907432	0.071267858	1
1004	0.220643325	0.16302052	1	0.202917396	0.090349313	1	0.217711245	0.074396468	1
1005	0.289700245	0.168396656	1	0.28855437	0.106848794	1	0.278951021	0.082071612	1
1006	2.479356523	1.34415	1	2.141563468	0.665639793	1	1.932439039	0.427806263	1
1007	1.136319826	0.67810633	1	1.022904868	0.283638024	1	1.033654645	0.216178945	1
1008	4.051959616	2.017724222	0	3.321778297	1.140346242	1	3.117173921	0.767615075	1
1009	0.207450657	0.163800717	1	0.209123559	0.094755858	1	0.211425209	0.072108447	1
1010	0.19754379	0.167056774	1	0.195942285	0.09175851	1	0.193637808	0.068161153	1
1011	0.22726439	0.164689499	1	0.278325248	0.102660679	1	0.288503948	0.082931169	1
1012	2.128659274	1.238365119	1	1.840522878	0.602095394	1	1.838505138	0.454128772	1
1013	0.877807804	0.468464445	1	0.889450062	0.252167111	1	0.887286897	0.193873906	0
1014	2.966501191	1.867661394	1	2.695463879	0.80978619	1	2.72166045	0.659442916	1
1015	0.227497478	0.171403613	1	0.179041612	0.090299977	1	0.204256466	0.075814111	1
1016	0.177978086	0.147942078	1	0.202120764	0.093952059	1	0.182482389	0.072700137	1
1017	0.237401357	0.170278623	1	0.301031413	0.102921952	1	0.275517081	0.07742761	1
1018	2.174374153	1.090002742	1	1.886194193	0.504640785	1	1.935272685	0.368299038	1
1019	1.247904822	0.602192145	0	1.037288481	0.277572778	1	0.986214896	0.194304173	1
1020	3.468692003	1.809026736	1	2.760030438	0.855642715	1	2.815006832	0.653602671	1
1021	0.215435368	0.160385984	1	0.2388358	0.102379347	1	0.23001489	0.077327672	1
1022	0.11612339	0.126329364	0	0.146573473	0.080089275	0	0.164862303	0.063472615	0
1023	0.275022555	0.172775471	1	0.327803044	0.104664054	1	0.338602533	0.083507527	1
1024	2.348711867	1.45840208	1	2.131891351	0.686594344	1	1.945475334	0.522197157	1
1025	1.057277035	0.514647026	1	1.008226778	0.30584512	1	0.987342067	0.226343599	1
1026	3.235920552	1.715090744	1	3.096029174	0.969713389	1	2.981899667	0.739589872	1
1027	0.22836359	0.166915764	1	0.190754518	0.091611373	1	0.212471498	0.074539194	1
1028	0.169006944	0.152845012	1	0.18084539	0.089826374	1	0.19268435	0.070757634	1
1029	0.277827463	0.181446405	1	0.263421459	0.103626812	1	0.259960654	0.078299836	1
1030	1.889502031	1.115574379	1	1.986286998	0.604126987	1	1.907333221	0.46324368	1
1031	0.870971711	0.385135071	1	1.011280039	0.262977146	1	0.990253498	0.188295651	1
1032	2.789054951	1.505851623	1	3.323253702	1.068098003	1	3.013682638	0.745193604	1
1033	0.200085597	0.162929592	1	0.199130685	0.094607259	1	0.216135583	0.074930688	1
1034	0.249463029	0.174547851	1	0.245082203	0.09669091	1	0.2200746	0.072412225	1
1035	0.249463029	0.174465166	1	0.31400948	0.10895266	1	0.320519538	0.08752043	1
1036	1.946136253	1.082371192	1	1.862758261	0.586561965	1	1.909894559	0.465379809	1
1037	0.989232334	0.512812762	1	0.957296202	0.274651112	1	0.950445785	0.21328435	1
1038	3.254833705	1.87718353	1	3.181541092	1.101165784	1	3.17909329	0.819953183	1
1039	0.191962861	0.164329513	1	0.213683951	0.092767944	1	0.190471247	0.072413062	1
1040	0.280649864	0.188622885	1	0.246584204	0.092698823	0	0.214222701	0.069142238	1
1041	0.270795753	0.177301711	1	0.246584204	0.100019372	0	0.25380846	0.079688892	0
1042	1.989142117	1.205373321	1	1.952253421	0.61317647	1	2.01635596	0.450478596	1
1043	0.990588107	0.539512745	1	0.997373968	0.308169018	1	1.006815347	0.227165215	1
1044	2.96726366	1.694374853	1	2.851093393	0.890633917	1	3.024163289	0.722045616	1
1045	0.182152428	0.156020828	1	0.170663383	0.092700661	1	0.16760518	0.072229207	1
1046	0.192006013	0.152507917	1	0.160750993	0.084868049	1	0.18346032	0.068093693	1
1047	0.418638473	0.195938478	0	0.31934923	0.104156678	1	0.294446296	0.079269796	1
1048	1.757985478	0.87594164	1	1.922142759	0.567564932	1	2.018819322	0.454066043	1
1049	0.744948127	0.376378594	0	0.878574286	0.236707139	1	0.919904506	0.194301406	1
1050	2.353310749	1.260206174	1	2.650789989	0.905421413	1	2.800174917	0.691826615	1
1051	0.233518131	0.162803402	1	0.211253717	0.092759123	1	0.214628374	0.071809577	1
1052	0.22369144	0.162796923	1	0.198107946	0.083938812	1	0.194895419	0.06882015	1
1053	0.331785037	0.192760693	1	0.336138545	0.108755257	1	0.319213038	0.078478458	1
1054	2.070903805	1.01450633	1	1.931741428	0.54144294	1	1.819103801	0.401032338	1
1055	1.071059014	0.581034937	1	0.963424994	0.27683683	1	0.932977709	0.194833069	1
1056	3.172759738	2.080093321	1	2.701604809	0.909444639	1	2.545983079	0.635297162	0
1057	0.095488442	0.128839634	0	0.137900563	0.078253704	0	0.151489985	0.061933976	0
1058	0.194885316	0.15610824	1	0.203961823	0.091683871	1	0.208982486	0.075360304	1
1059	0.324101253	0.183059568	1	0.32287209	0.112207758	1	0.276387487	0.081002101	1
1060	2.133422945	1.033184622	1	1.947804525	0.546478016	1	1.944559008	0.445515527	1
1061	0.979409728	0.480745212	1	0.963606706	0.276880865	1	0.949129474	0.201975215	1
1062	3.259284127	1.983143654	1	3.044642349	1.070502318	1	2.795304714	0.706765377	1
1063	0.227692812	0.17311323	1	0.226275069	0.095196501	1	0.191669064	0.073810727	1
1064	0.168284567	0.15268849	1	0.20652039	0.09754695	1	0.209456297	0.077039825	1
1065	0.257396935	0.163979134	1	0.262491981	0.10208609	1	0.294439745	0.083020451	1
1066	2.075130983	1.055086496	1	1.918918259	0.540185267	1	1.966891049	0.422360614	1
1067	1.058174594	0.422146461	1	0.989047222	0.257847514	1	1.04917372	0.212066098	1
1068	2.640518313	1.473453479	1	2.849997787	0.947425564	1	2.907882274	0.708549467	1
1069	0.199634004	0.16433284	1	0.179803905	0.086753238	1	0.180831436	0.07295665	1
1070	0.199634004	0.1697154	1	0.222625388	0.096571432	1	0.226231139	0.070467061	1
1071	0.298444621	0.183283314	1	0.295092513	0.107280819	1	0.319004447	0.087324593	1
1072	1.940599758	0.934410586	1	2.017875176	0.554829924	1	2.094357609	0.45500009	1
1073	0.961852418	0.466793373	1	1.027743327	0.264429291	1	1.072809635	0.22785306	1
1074	2.74095092	1.657177504	1	3.117616717	1.088800649	1	3.111278012	0.805636494	1
1075	0.255117588	0.185203215	1	0.247966048	0.102376533	1	0.243507197	0.080134214	0
1076	0.264918672	0.187504038	1	0.231546092	0.10136951	1	0.205978834	0.073279013	1
1077	0.294321925	0.183416531	1	0.257818021	0.097761705	1	0.247457551	0.079158801	0
1078	2.831097392	1.480445244	0	2.116403362	0.684205136	1	1.923661741	0.468125906	1
1079	1.495783249	0.699070027	0	1.191162881	0.323362222	0	1.125773466	0.24413185	0
1080	3.895478011	1.930734111	0	3.471203128	0.997899968	0	3.172223316	0.793009562	1
1081	0.220866319	0.166745127	1	0.190374062	0.094253684	1	0.190086293	0.067828738	1
1082	0.201141416	0.155896281	1	0.22986801	0.09836022	1	0.213791084	0.075580659	1
1083	0.309628384	0.18370286	1	0.289108932	0.11215674	1	0.302684052	0.08350883	1
1084	2.209187112	1.004779034	1	2.088419174	0.616505927	1	2.015764714	0.438476981	1
1085	1.038851794	0.539869279	1	0.972691247	0.258967404	1	0.921626439	0.189332584	1
1086	3.268883721	1.800370237	1	2.897618263	0.859050568	1	2.775117128	0.624814558	1
1087	0.241537529	0.174161429	1	0.21765742	0.092710197	1	0.192669514	0.068845329	1
1088	0.182436557	0.154785264	1	0.24384462	0.098622989	1	0.226226038	0.072979695	1
1089	0.340039148	0.175309571	1	0.338773217	0.110934308	1	0.299260825	0.082782484	1
1090	2.431676307	1.281838551	1	2.135087551	0.677743648	1	1.997395667	0.438608326	1
1091	1.101077636	0.62868564	1	1.003278734	0.299557185	1	1.00415249	0.209497695	1
1092	3.234937373	1.623284179	1	2.86336929	0.883799064	1	2.934998125	0.640994753	1
1093	0.14761583	0.138078903	1	0.224548847	0.101171694	1	0.222952435	0.074295366	1
1094	0.216995937	0.162311374	1	0.204833987	0.093150489	1	0.205202617	0.074862578	1
1095	0.2764646	0.177945324	1	0.309979906	0.105585015	1	0.303812715	0.080836512	1
1096	2.096312428	1.00897843	1	2.209776355	0.565198628	1	2.119800063	0.442871636	1
1097	1.091746307	0.584408564	1	1.060048885	0.270376905	1	0.982846522	0.219927504	1
1098	2.825071216	1.541612155	1	3.075345123	0.919038497	1	2.962507125	0.643581177	1
1099	0.128982247	0.139015324	1	0.132384037	0.078753201	0	0.144671922	0.065948634	0
1100	0.257655324	0.162635083	1	0.251145158	0.102624791	0	0.269119195	0.078804672	0
1101	0.307144969	0.183193053	1	0.310525718	0.104601516	1	0.316527679	0.086682129	1
1102	2.364284864	1.373979328	1	2.317216149	0.76053209	1	2.294457719	0.597174634	0
1103	1.010552296	0.516409969	1	1.066714769	0.320861062	1	1.073970937	0.239779184	1
1104	2.903765205	1.963850294	1	3.249636363	1.11657628	1	3.309569631	0.876448678	1
1105	0.190466528	0.158087748	1	0.215323315	0.097842286	1	0.220387143	0.074306269	1
1106	0.210211247	0.164966264	1	0.235022311	0.096446613	1	0.216439736	0.072617459	1
1107	0.3188072	0.182793313	1	0.297402466	0.105018962	1	0.275650839	0.081045795	1
1108	1.546466712	1.068646544	1	1.748928912	0.557836858	1	1.775702661	0.441728115	1
1109	0.823241511	0.431720742	1	0.815683363	0.239129883	0	0.855770969	0.193550801	0
1110	2.422579067	1.653771508	1	2.651783563	0.888839478	1	2.677349943	0.673267361	1
1111	0.208926084	0.16680633	1	0.217577309	0.096103901	1	0.203432168	0.07440315	1
1112	0.179260812	0.159570466	1	0.197852368	0.094526595	1	0.191572598	0.07129271	1
1113	0.2979219	0.189891348	1	0.319489509	0.105889997	1	0.300285329	0.080342286	1
1114	2.008175652	1.148606844	1	2.040355819	0.635535851	1	1.95040238	0.442861624	1
1115	1.268154983	0.627824919	0	1.150819807	0.374237377	1	1.059276325	0.235111833	1
1116	3.192085677	1.854416594	1	3.087757457	0.916498414	1	2.918584632	0.604292568	1
1117	0.260695734	0.175870239	1	0.201192726	0.094686257	1	0.191754593	0.071773	1
1118	0.152264442	0.144421694	1	0.191330908	0.092280995	1	0.181873843	0.069496949	1
1119	0.359269636	0.182645501	1	0.358981817	0.110137972	0	0.341942004	0.087763451	1
1120	2.245012289	1.109356937	1	2.212979329	0.630905691	1	2.066527681	0.448567053	1
1121	1.03015816	0.508967252	1	1.070720785	0.286726646	1	0.975795317	0.204281919	1
1122	2.799007932	1.659025605	1	3.127487737	1.065360758	1	3.07738161	0.752180863	1
1123	0.166467745	0.151624828	1	0.163719992	0.086942693	1	0.171145293	0.070456074	1
1124	0.156544742	0.15552413	1	0.167025447	0.088295804	1	0.163213669	0.065573418	0
1125	0.295466785	0.183926404	1	0.305854539	0.101061481	1	0.305982901	0.077930158	1
1126	2.242532594	1.142923687	1	2.12810129	0.603499696	1	2.121736806	0.488954934	1
1127	0.8195069	0.367174827	1	0.955363492	0.246224501	1	1.006731295	0.205632759	1
1128	3.262720446	1.575925028	1	3.046921502	0.839209791	1	3.256781869	0.771666678	1
1129	0.272753947	0.171280186	1	0.230516172	0.099870638	1	0.231414027	0.073262098	1
1130	0.223615701	0.169911845	1	0.204209032	0.096499232	1	0.203823761	0.076722346	1
1131	0.282581597	0.178241946	1	0.286418843	0.102011049	1	0.310243357	0.082993373	1
1132	2.277786494	1.35144159	1	2.018500887	0.626565366	1	2.099914844	0.517766254	1
1133	1.120441126	0.542789996	1	0.970105056	0.261184539	1	0.929175352	0.225605675	1
1134	3.556671256	1.718215611	1	3.152869804	0.940865531	1	3.265575913	0.792324832	1
1135	0.169118789	0.149295825	1	0.209311827	0.092626086	1	0.208742036	0.074062819	1
1136	0.208684561	0.155209761	1	0.192839157	0.090887982	1	0.208742036	0.070348837	1
1137	0.307598991	0.173758334	1	0.288380644	0.103525998	1	0.30740263	0.08362667	1
1138	2.084361687	1.039781724	1	2.172635742	0.64430319	1	1.992048675	0.458787389	1
1139	0.927010023	0.424009687	1	1.004877873	0.248977807	1	0.999958777	0.208016143	1
1140	3.095707603	1.703784304	1	3.068582866	0.919429489	1	2.970275415	0.662167818	1
1141	0.206084059	0.162713676	1	0.195199291	0.09203277	1	0.184632693	0.070642243	1
1142	0.156464312	0.148091385	1	0.178707473	0.089579215	1	0.184632693	0.07072551	1
1143	0.235855907	0.172502126	1	0.300746925	0.101979875	1	0.307333598	0.082370319	1
1144	2.008556207	0.883884879	1	1.947288923	0.510186281	1	1.959984768	0.402533951	1
1145	1.223041565	0.660152689	1	1.002408893	0.318327526	1	1.008859815	0.237245645	1
1146	3.689184889	1.924475132	1	3.287472458	0.996487331	1	3.200323463	0.735728086	1
1147	0.201471754	0.171361932	1	0.16838519	0.091823862	1	0.164807038	0.064830036	0
1148	0.250763621	0.172852116	1	0.224486189	0.091030905	1	0.220222685	0.07333684	1
1149	0.280338741	0.165939302	1	0.264086895	0.095711399	1	0.287513113	0.076046622	1
1150	2.435547111	1.599520459	1	2.374304648	0.757472885	0	2.296596197	0.575272245	0
1151	1.085170359	0.513801154	1	1.11829388	0.300015662	1	1.068658135	0.246940508	1
1152	3.556284751	2.03484156	1	3.528589802	1.102122782	0	3.333584103	0.849214501	1
1153	0.197752324	0.155732685	1	0.191398251	0.091712806	1	0.198093972	0.074596612	1
1154	0.148230863	0.145506663	1	0.151793268	0.080481844	0	0.182292868	0.071467885	1
1155	0.326508124	0.182562674	1	0.33991694	0.109948382	1	0.344254184	0.084722539	0
1156	1.805399772	0.844405029	1	1.802391366	0.530200111	1	1.812424565	0.386833555	1
1157	1.093383872	0.540265869	1	0.910526828	0.265034808	1	0.885013212	0.204960455	0
1158	2.930086421	1.412821236	1	2.834419389	0.919136738	1	2.79094656	0.681373167	1
1159	0.159551217	0.141950185	1	0.184344987	0.092808727	1	0.17956662	0.069989098	1
1160	0.228764646	0.167453914	1	0.174438246	0.093059611	1	0.177584897	0.069290934	1
1161	0.307865708	0.180761627	1	0.290016892	0.104365921	1	0.28657967	0.078500329	1
1162	2.152019618	1.220271489	1	1.935799798	0.549961667	1	2.063172771	0.500281101	1
1163	1.065104706	0.611951362	1	0.982635854	0.285824165	1	1.023488177	0.23049251	1
1164	3.146156354	1.882953729	1	2.862750359	0.913859973	1	2.907173084	0.761967857	1
1165	0.160024141	0.158257234	1	0.130128906	0.080022109	0	0.134745327	0.063743339	0
1166	0.239080692	0.168290291	1	0.206201283	0.097350133	1	0.194281199	0.067706664	1
1167	0.308255175	0.190100635	1	0.288888649	0.104314569	1	0.295492181	0.083423238	1
1168	2.172425221	1.171402654	1	2.336994067	0.653926264	0	2.226874777	0.490356872	0
1169	1.026272178	0.494129427	1	1.082440708	0.316346445	1	1.033632609	0.222711717	1
1170	3.149291256	1.909663576	1	3.29106639	0.972626299	1	3.122097519	0.758681534	1
1171	0.176101531	0.156469085	1	0.246127464	0.103111943	1	0.236279802	0.076652265	1
1172	0.146322069	0.137809506	1	0.170411008	0.086486982	1	0.196811058	0.068702532	1
1173	0.285292895	0.171723212	1	0.295507761	0.106722163	1	0.285615732	0.078208633	1
1174	1.702436307	0.821171552	1	1.821629448	0.475382719	1	1.866838761	0.414441464	1
1175	0.773342303	0.338080027	0	0.927777683	0.237561818	1	0.935675969	0.199619339	1
1176	2.629173305	1.129909658	1	2.83820728	0.79676186	1	2.844135269	0.625340027	1
1177	0.246329027	0.173861034	1	0.208145776	0.093029946	1	0.207651291	0.069630868	1
1178	0.13724507	0.136933623	1	0.178451242	0.088424393	1	0.181899958	0.07048189	1
1179	0.246329027	0.17469272	1	0.274133628	0.106119137	1	0.253211342	0.078988098	0
1180	1.68881323	1.172444149	1	1.961117471	0.687418997	1	1.951250224	0.462367231	1
1181	0.902493275	0.437479225	1	0.96314444	0.292574978	1	0.925886805	0.196980529	1
1182	2.405056925	1.269240014	1	2.826193377	0.894444045	1	2.956099611	0.671541017	1
1183	0.217903673	0.16309569	1	0.200917154	0.090328948	1	0.180703089	0.072112352	1
1184	0.178303859	0.152553012	1	0.184407178	0.08759695	1	0.176735549	0.068382026	1
1185	0.257503487	0.176079787	1	0.253749077	0.094852215	1	0.25410257	0.077009216	0
1186	1.592159398	0.908877825	1	1.932022022	0.573268226	1	1.981509783	0.436594866	1
1187	0.858870888	0.428385634	1	1.039640592	0.274861705	1	1.036569007	0.193597644	1
1188	2.389472438	1.263152583	1	2.870550579	0.770131809	1	3.033453733	0.586787754	1
1189	0.189732581	0.160017806	1	0.247057256	0.102054863	1	0.220798929	0.076744688	1
1190	0.179851271	0.16535593	1	0.178010105	0.084770902	1	0.179267907	0.06632084	1
1191	0.347833541	0.181181938	1	0.309528488	0.115232998	1	0.282106628	0.076665826	1
1192	1.969054317	1.115776628	1	2.071906639	0.637457219	1	2.118724471	0.499875947	1
1193	0.904999114	0.4920315	1	0.930071575	0.30771883	1	0.915941546	0.221536185	1
1194	2.485195352	1.761821455	1	2.932397697	0.996079684	1	2.966438134	0.693420307	1
1195	0.20230261	0.157209159	1	0.214835502	0.09446679	1	0.217635954	0.07212429	1
1196	0.241695074	0.174183091	1	0.221405916	0.097217656	1	0.215665264	0.070089348	1
1197	0.310631886	0.186881744	1	0.303536094	0.107085368	1	0.312229088	0.084797353	1
1198	2.221101663	1.373186541	1	1.936208532	0.542567655	1	1.90078153	0.367960972	1
1199	1.129232527	0.54064249	1	0.943677293	0.243921022	1	0.939423389	0.184356668	1
1200	3.794588505	2.195284178	1	3.123983207	0.930058668	1	3.039483833	0.648174031	1
1201	0.190374062	0.168411962	1	0.189087901	0.090796503	1	0.172894736	0.06842868	1
1202	0.22986801	0.171833701	1	0.198977073	0.095920101	1	0.212469151	0.073040961	1
1203	0.289108932	0.178907693	1	0.294572402	0.107720099	1	0.289639259	0.08110551	1
1204	2.442438123	1.172465316	0	2.218199062	0.604740725	1	2.03232606	0.455323645	1
1205	1.200726434	0.596590548	1	0.994826373	0.279793178	1	1.030703486	0.22808876	1
1206	4.007132175	2.062483899	0	3.39030502	1.048388602	1	3.085879823	0.699368907	1
1207	0.213525309	0.163132312	1	0.222425419	0.098926257	1	0.210926076	0.074672332	1
1208	0.213525309	0.166193324	1	0.232268136	0.096794883	1	0.236507027	0.080303658	1
1209	0.370820247	0.193257916	1	0.304448055	0.099871534	1	0.323088704	0.081365679	1
1210	2.527350593	1.542776879	1	2.28793752	0.716399664	1	2.161642854	0.505717032	1
1211	0.941970624	0.472310871	1	1.005171617	0.295680188	1	0.974489179	0.215320862	1
1212	3.224937971	1.989081293	1	3.211646001	0.955710347	1	2.969023501	0.663658721	1
1213	0.168237287	0.152080085	1	0.173609727	0.089532143	1	0.18687458	0.069060894	1
1214	0.168237287	0.149466456	1	0.160387482	0.085444426	1	0.192809802	0.071554046	1
1215	0.346472154	0.191908419	1	0.299221048	0.103719391	1	0.299643799	0.080850791	1
1216	1.965273871	1.035598842	1	1.942323794	0.571005033	1	1.816655277	0.406039818	1
1217	1.025485451	0.664496812	1	1.023186181	0.29552851	1	0.954847611	0.208007639	1
1218	3.257845229	1.886944113	1	3.046930463	0.966974863	1	2.798285404	0.643827238	1
1219	0.136189531	0.139707461	1	0.193078472	0.094800224	1	0.182567488	0.073431212	1
1220	0.156047243	0.144956268	1	0.186491357	0.090974616	1	0.17267121	0.068802421	1
1221	0.334766651	0.186504915	1	0.331407877	0.104984574	1	0.329032393	0.081250446	1
1222	2.248607263	1.409040124	1	2.189523501	0.744531236	1	2.0965558	0.487860053	1
1223	1.052356937	0.653895301	1	1.015549376	0.31989048	1	1.01755923	0.22152159	1
1224	3.487305614	2.057946267	1	3.372348908	1.137404916	1	3.310078094	0.823246512	1
1225	0.208923722	0.150999227	1	0.220866319	0.095702952	1	0.214373785	0.077356646	1
1226	0.199035268	0.16503911	1	0.201141416	0.097829633	1	0.204504109	0.073777997	1
1227	0.268254442	0.177585651	1	0.309628384	0.107442074	1	0.297279064	0.079919952	1
1228	1.761573404	0.849424515	1	1.926126588	0.496091287	1	1.84534187	0.340883046	1
1229	1.021967735	0.511714529	1	0.997776873	0.274865097	1	0.97533222	0.207298923	1
1230	2.987740474	1.57655584	1	3.078093747	0.905885216	1	2.864135353	0.638970045	1
1231	0.255733475	0.174367197	1	0.260098164	0.093642661	0	0.221433589	0.071366923	1
1232	0.126727277	0.132248629	0	0.20419447	0.094412779	1	0.205625134	0.071557225	1
1233	0.235886368	0.173439417	1	0.253521259	0.098766723	1	0.262930784	0.074241939	1
1234	2.475409273	1.18744691	0	2.093627766	0.536338152	1	2.042332918	0.460924772	1
1235	1.087849296	0.561456581	1	0.963807391	0.26460141	1	0.907961666	0.181776067	1
1236	3.325393564	1.765883272	1	2.999679479	0.817390902	1	2.93116393	0.659575265	1
1237	0.123379153	0.124266003	0	0.173686049	0.08599502	1	0.186735346	0.070472607	1
1238	0.153263955	0.1516601	1	0.196822839	0.094203861	1	0.212459046	0.070833882	1
1239	0.203071957	0.14645234	0	0.246401676	0.101131183	1	0.267863937	0.076719388	1
1240	1.651784404	0.762999032	1	1.755976981	0.502282082	1	1.734774858	0.368367539	0
1241	0.864535065	0.398343458	1	0.885037774	0.257507979	1	0.923031863	0.188159541	1
1242	2.556825696	1.288255672	1	2.712315006	0.857296406	1	2.817522996	0.624433172	1
1243	0.198339764	0.154093725	1	0.213555304	0.094310023	1	0.220229487	0.074952732	1
1244	0.158751605	0.146470702	1	0.174068541	0.08388841	1	0.186669743	0.068566452	1
1245	0.327001284	0.17572579	1	0.345177847	0.10766938	1	0.31498641	0.080368778	1
1246	2.137395981	1.063739675	1	1.93468791	0.616922288	1	1.937811014	0.458456685	1
1247	0.973095018	0.492834207	1	0.954294602	0.269746658	1	0.95039363	0.194661266	1
1248	3.016557302	1.546067055	1	2.828126235	0.845283622	1	2.832960429	0.62961677	1
1249	0.198355395	0.153563198	1	0.17724618	0.091374549	1	0.1888982	0.071707242	1
1250	0.228045936	0.165238021	1	0.197071573	0.09231448	1	0.206702873	0.075431836	1
1251	0.228045936	0.17208124	1	0.249939288	0.097118865	1	0.277921568	0.076287187	1
1252	2.03595254	1.052858516	1	2.05168788	0.534331254	1	2.00876078	0.440244723	1
1253	0.981888617	0.473935212	1	0.959485545	0.236224743	1	0.944271939	0.172886244	1
1254	2.792096191	1.593717193	1	2.987605772	0.884459828	1	2.875452886	0.620963564	1
1255	0.17987138	0.138882761	1	0.202598299	0.089267473	1	0.220141618	0.072498473	1
1256	0.17987138	0.154794195	1	0.172942863	0.089673091	1	0.180655118	0.068479681	1
1257	0.367611667	0.190628728	1	0.327810136	0.111594049	1	0.322806519	0.084679092	1
1258	2.041826882	0.94128624	1	2.307721828	0.631138353	0	2.167638728	0.464082803	1
1259	1.027496886	0.411097291	1	1.025863208	0.235886126	1	1.032622809	0.20409436	1
1260	3.372711996	1.87922597	1	3.206009904	0.939997319	1	3.148689509	0.719959015	1
1261	0.233232774	0.172267979	1	0.214161844	0.093909017	1	0.218502425	0.07433324	1
1262	0.233232774	0.163425764	1	0.214161844	0.096489207	1	0.198767638	0.072089037	1
1263	0.311875567	0.17984476	1	0.296362488	0.106770203	1	0.305335489	0.079127175	1
1264	1.69294328	0.904043593	1	1.712760171	0.549879808	1	1.750459949	0.433346219	0
1265	1.02969038	0.510027646	1	0.875805388	0.252691279	1	0.91258875	0.196915226	1
1266	3.8085596	1.967772014	0	3.147307842	1.003808464	1	3.069063094	0.772239798	1
1267	0.219503651	0.165861609	1	0.192163215	0.090271711	1	0.182085095	0.067414795	1
1268	0.189864549	0.155035003	1	0.215244266	0.095424137	1	0.193967636	0.068175394	1
1269	0.288661556	0.169937798	1	0.261406368	0.105153538	1	0.277145423	0.084173936	1
1270	1.957514213	0.988732938	1	2.234608762	0.585148471	1	2.14974001	0.454159059	1
1271	1.036682167	0.483831398	1	1.035942172	0.263460935	1	1.011512823	0.20508216	1
1272	2.936336265	1.508757367	1	3.200599034	0.831039575	1	3.307654923	0.687091514	1
1273	0.191694562	0.157311351	1	0.18843863	0.089637167	1	0.178390932	0.067597105	1
1274	0.201551946	0.162188255	1	0.165345421	0.09032574	1	0.17443137	0.068373555	1
1275	0.369127463	0.186519227	1	0.330296918	0.102891281	1	0.324894717	0.08213331	1
1276	2.139521478	1.046688719	1	2.035044436	0.567616701	1	2.077930109	0.431125311	1
1277	1.174560696	0.592464867	1	1.031801391	0.28001886	1	1.034045969	0.196962385	1
1278	2.978742933	1.530737761	1	2.958278133	0.87031091	1	2.990839563	0.651260446	1
1279	0.264460718	0.165604826	1	0.228886542	0.100406895	1	0.214572932	0.077079132	1
1280	0.195810385	0.157582616	1	0.212479873	0.08719594	1	0.202732323	0.070690985	1
1281	0.372339813	0.19008035	1	0.32076389	0.100216265	1	0.305350935	0.082076245	1
1282	2.138129276	1.11170269	1	2.283321088	0.715524539	1	2.143527671	0.450095318	1
1283	0.960687898	0.496701633	1	0.998002738	0.277592446	1	0.960468557	0.199427482	1
1284	2.928354055	1.681931113	1	3.319352679	1.017652686	1	3.160080396	0.710323564	1
1285	0.226970747	0.168481497	1	0.207741574	0.089590872	1	0.177805983	0.068117712	1
1286	0.147685695	0.136447965	1	0.168128652	0.09233966	1	0.185730744	0.070654083	1
1287	0.266613273	0.170645343	1	0.277064186	0.103436156	1	0.284790264	0.080574092	1
1288	1.930550345	1.017880267	1	2.264497739	0.652615278	1	2.084103317	0.466274012	1
1289	0.947171614	0.491091324	1	1.012788566	0.270755603	1	1.035748351	0.219511416	1
1290	2.565505058	1.171973299	1	3.014901694	0.817622788	1	2.865392071	0.688681927	1
1291	0.126895796	0.138011207	1	0.182395556	0.088011717	1	0.185783642	0.068529913	1
1292	0.216190544	0.164548729	1	0.208769893	0.093000322	1	0.199617415	0.068738593	1
1293	0.285642015	0.173765023	1	0.287892904	0.103277787	1	0.320168866	0.078528671	1
1294	2.180358541	1.202876824	1	2.151571503	0.611423555	1	2.169691424	0.493636743	1
1295	1.130138936	0.579127227	1	1.16167404	0.358478927	0	1.111805427	0.265627603	1
1296	3.25857088	1.646661678	1	3.035264079	0.8229689	1	3.080884149	0.666783583	1
1297	0.255117588	0.179849862	1	0.203993505	0.093203469	1	0.209945959	0.070398153	1
1298	0.264918672	0.178131984	1	0.207282788	0.089170986	1	0.188219473	0.069260019	1
1299	0.294321925	0.180026551	1	0.312539846	0.104852461	1	0.314628119	0.085661336	1
1300	2.2106652	1.061508254	1	1.888247481	0.485820674	1	1.856410076	0.40204119	1
1301	1.185828975	0.558645053	1	1.047695481	0.309989671	1	1.068703647	0.233237151	1
1302	2.931001873	1.953273511	1	2.592429685	0.80939555	1	2.676018402	0.675081402	1
1303	0.248783233	0.187243288	1	0.262592833	0.098435883	0	0.220832714	0.074482235	1
1304	0.179592215	0.159569039	1	0.186876919	0.091569083	1	0.189191403	0.072419128	1
1305	0.258667664	0.181712851	1	0.252716844	0.094983158	1	0.268294681	0.076550356	1
1306	2.144566717	1.070055849	1	1.889610681	0.560683926	1	1.91047513	0.460396358	1
1307	1.007075085	0.496568196	1	1.027948268	0.26924982	1	0.981987019	0.215469493	1
1308	2.937033721	1.382205958	1	2.833334887	0.740764954	1	2.979405047	0.659272512	1
1309	0.218590727	0.154852238	1	0.216785529	0.097919764	1	0.220955821	0.08076142	1
1310	0.20869947	0.158119044	1	0.190458993	0.09476854	1	0.220955821	0.076252483	1
1311	0.23837324	0.167337209	1	0.308928408	0.108468913	1	0.28406826	0.078176537	1
1312	1.814308759	1.005843952	1	1.723402478	0.519774745	1	1.852526366	0.420641286	1
1313	1.016340341	0.436396096	1	0.909848669	0.254326222	1	0.952483517	0.203279763	1
1314	3.129095703	1.557952531	1	2.488132434	0.854969829	1	2.590383153	0.666225265	0
1315	0.199863146	0.168978262	1	0.185497454	0.088010485	1	0.184610231	0.066549917	1
1316	0.170228447	0.151138114	1	0.198687778	0.091311625	1	0.186589332	0.070084888	1
1317	0.35791487	0.197152188	1	0.291020051	0.106509804	1	0.303356314	0.085766635	1
1318	2.364070497	1.523147504	1	2.11180509	0.581145076	1	1.989022622	0.417264841	1
1319	1.300491301	0.679744033	0	1.012816326	0.313456446	1	0.999737244	0.218538473	1
1320	3.417905614	2.047716538	1	2.949668079	0.972500954	1	2.96508799	0.701747969	1
1321	0.113131192	0.122764997	0	0.169672738	0.086225111	1	0.193198367	0.066896699	1
1322	0.12309601	0.133027265	0	0.156440431	0.085506962	1	0.155534408	0.067896903	0
1323	0.252638645	0.17104219	1	0.285455424	0.106693747	1	0.29429636	0.081503087	1
1324	2.33485259	1.112001196	1	1.919892943	0.519911256	1	1.933548932	0.437938707	1
1325	1.334260855	0.587777725	0	1.034218054	0.282096028	1	0.982552332	0.206994633	1
1326	4.202390137	2.038490522	0	3.064448453	0.95458361	1	3.086928068	0.745395196	1
1327	0.200732343	0.167608169	1	0.222891932	0.098862414	1	0.204929956	0.075397105	1
1328	0.220467347	0.16504747	1	0.186670793	0.091674593	1	0.177240949	0.067307535	1
1329	0.299407363	0.188025558	1	0.292041379	0.105229818	1	0.305797051	0.084717142	1
1330	2.801676308	1.615132788	0	2.393870575	0.597967192	0	2.15397167	0.444525724	1
1331	1.244762908	0.550870677	0	1.160580991	0.309602742	0	1.019391634	0.210412362	1
1332	3.599203005	1.994173909	1	3.05273282	0.765754441	1	2.945628674	0.615745998	1
1333	0.266956871	0.173116124	1	0.26502024	0.099964592	0	0.229537835	0.076014529	1
1334	0.27673078	0.183465833	1	0.225646324	0.096508381	1	0.219685378	0.073378998	1
1335	0.306052505	0.178855197	1	0.26173908	0.097200102	1	0.292593562	0.080412868	1
1336	1.761930234	0.832387149	1	2.064238881	0.583289386	1	2.099925134	0.477655076	1
1337	0.998127753	0.403396959	1	1.030261017	0.264009898	1	1.026394668	0.206809437	1
1338	2.543244332	1.371848922	1	2.921390719	0.981603287	1	3.060772865	0.750635208	1
1339	0.13640378	0.134945382	1	0.188194292	0.092274486	1	0.17486729	0.067572086	1
1340	0.19596214	0.164375008	1	0.191494315	0.091066136	1	0.208505794	0.076485479	1
1341	0.275373287	0.166969192	1	0.277294919	0.106433523	1	0.291612685	0.08123685	1
1342	2.031749139	0.873535186	1	1.803266	0.487703136	1	1.891422303	0.406110242	1
1343	1.144824132	0.497518667	1	0.958486998	0.259195102	1	0.974495417	0.216002626	1
1344	2.861389798	1.285313085	1	2.759543792	0.705988841	1	3.014329622	0.609423627	1
1345	0.171244723	0.147298506	1	0.18142827	0.088632876	1	0.178600042	0.066508768	1
1346	0.269906066	0.183534955	1	0.188029655	0.089886429	1	0.196413535	0.068821135	1
1347	0.289638334	0.183065808	1	0.287050428	0.103148235	1	0.295377386	0.081413091	1
1348	2.736017655	1.523744621	0	2.277205171	0.712207852	1	2.09179958	0.493596261	1
1349	1.515519136	0.67146263	0	1.190548033	0.419862977	0	1.042625967	0.265015166	1
1350	4.359019512	1.955554015	0	3.632305961	1.103328073	0	3.130343669	0.751884691	1
1351	0.244011998	0.171486906	1	0.185113981	0.090387724	1	0.203672364	0.073994582	1
1352	0.224375946	0.168015183	1	0.178515713	0.087273952	1	0.189840371	0.070662147	1
1353	0.332374232	0.19005357	1	0.31048106	0.106464278	1	0.310376316	0.078741015	1
1354	1.951608737	1.056687164	1	2.096605497	0.626886905	1	2.10096192	0.459976363	1
1355	0.882065168	0.430242643	1	0.982801588	0.265493471	1	1.021099218	0.212417494	1
1356	2.773179827	1.656085578	1	3.02968548	0.894938153	1	3.000531538	0.666648661	1
1357	0.206512262	0.156171922	1	0.170970388	0.089214201	1	0.1920565	0.070686686	1
1358	0.236268052	0.173450222	1	0.184182016	0.092019073	1	0.184135485	0.065834534	1
1359	0.166837875	0.145527408	0	0.289875034	0.100438782	1	0.279187661	0.075218789	1
1360	1.924270296	0.768123886	1	1.866223699	0.483443488	1	2.00960445	0.420917439	1
1361	1.034892564	0.518123214	1	0.908320598	0.252875049	1	0.983446789	0.221351194	1
1362	3.027174549	1.525711286	1	2.970383234	0.849016156	1	3.062843845	0.724224952	1
1363	0.20120062	0.156628377	1	0.202811639	0.092004481	1	0.185729535	0.068403441	1
1364	0.181477178	0.148976748	1	0.173164137	0.086555526	1	0.159974022	0.063287771	0
1365	0.378711593	0.198323222	1	0.33457831	0.104242972	1	0.316488296	0.081347918	1
1366	1.898436846	0.911084329	1	2.032322431	0.578627799	1	2.049231621	0.481256399	1
1367	1.201554866	0.578197506	1	1.048054555	0.287199146	1	0.993406735	0.209012401	1
1368	3.595419576	1.837062796	1	3.121071189	0.851311916	1	3.033603983	0.709681055	1
1369	0.234639018	0.172235721	1	0.22631669	0.095089617	1	0.213821745	0.074201361	1
1370	0.215014378	0.16029258	1	0.180224919	0.086917486	1	0.203945133	0.068377545	1
1371	0.372011502	0.198700457	1	0.302038887	0.107879408	1	0.282958023	0.07802159	1
1372	1.886159815	0.835941614	1	2.115186125	0.620413936	1	1.944186435	0.423189013	1
1373	1.021847889	0.418782164	1	0.991266578	0.269303037	1	0.997825658	0.208824886	1
1374	3.128346205	1.669470298	1	3.172228838	0.920383934	1	2.93954135	0.699816809	1
1375	0.083659909	0.114542871	0	0.149923117	0.086202842	0	0.157350272	0.064961754	0
1376	0.213142748	0.161697919	1	0.179692347	0.090285931	1	0.18312544	0.069310575	1
1377	0.223102966	0.172067175	1	0.285538495	0.106657625	1	0.300105049	0.079538837	1
1378	1.667056949	0.796038623	1	2.005659488	0.562370475	1	2.066346353	0.414115492	1
1379	0.995172037	0.570056112	1	1.091742235	0.315754449	1	1.033467588	0.22842138	1
1380	3.00167406	1.673791593	1	3.288294924	0.966762703	1	3.085738285	0.652039907	1
1381	0.2537432	0.175008092	1	0.238222801	0.096740083	1	0.233967406	0.073454557	1
1382	0.214466527	0.173116412	1	0.208671099	0.096060909	1	0.214275052	0.074584496	1
1383	0.332296548	0.181011305	1	0.300609727	0.103187742	1	0.306829118	0.081908545	1
1384	1.895733991	0.973649867	1	2.036826544	0.61288751	1	2.049367419	0.491046289	1
1385	0.883629203	0.447642925	1	1.006584689	0.294562493	1	1.076460153	0.254500069	1
1386	2.651581655	1.638071461	1	3.072647224	0.970043315	1	3.132357573	0.745398327	1
1387	0.158422204	0.149086697	1	0.19242637	0.094117086	1	0.191950842	0.076111542	1
1388	0.217827695	0.162343898	1	0.205611245	0.0938831	1	0.189970329	0.074133088	1
1389	0.287134102	0.173211076	1	0.28142428	0.099821425	1	0.267210322	0.078735473	1
1390	1.787355173	0.949143214	1	1.883969063	0.544857156	1	1.917820996	0.412770858	1
1391	1.005764826	0.556633774	1	1.043814571	0.308585737	1	1.040287589	0.21272691	1
1392	2.947752422	1.635627149	1	3.072214662	0.913055339	1	3.066243899	0.743098225	1
1393	0.189479951	0.159210467	1	0.225405339	0.096428471	1	0.21771555	0.069185003	1
1394	0.219133123	0.16484016	1	0.189147716	0.088616332	1	0.215740084	0.069298508	1
1395	0.278439468	0.175140232	1	0.261662961	0.103696062	1	0.261175797	0.080120928	1
1396	1.593636254	0.765497739	1	1.949144284	0.57203239	1	1.976186699	0.4485956	1
1397	0.925276242	0.431905199	1	0.994760041	0.294722317	1	1.00736636	0.238657191	1
1398	2.475747925	1.673853434	1	2.759244583	0.897937737	1	2.785116024	0.680857397	1
1399	0.245408684	0.164685963	1	0.211515374	0.093829853	1	0.216555276	0.072784141	1
1400	0.156049186	0.14514569	1	0.188421682	0.087396931	1	0.17698736	0.068652999	1
1401	0.185835685	0.146800132	0	0.257702758	0.100704463	1	0.281842336	0.077227373	1
1402	1.695611487	0.968276342	1	2.008766168	0.703254858	1	1.993016816	0.513949731	1
1403	0.942464619	0.408506725	1	0.950052233	0.273061726	1	0.988673853	0.212200285	1
1404	3.082821298	1.60550749	1	2.925849141	0.938347503	1	2.871215997	0.711605684	1
1405	0.248702377	0.166699547	1	0.216662474	0.093890614	1	0.209847925	0.073043102	1
1406	0.159732922	0.149808183	1	0.203497138	0.096239059	1	0.205897164	0.076505265	1
1407	0.288244357	0.185636539	1	0.285780491	0.104443121	1	0.284912372	0.078411852	1
1408	2.066365075	1.078219396	1	2.065497432	0.590388392	1	1.898277569	0.432383337	1
1409	1.196726286	0.666730953	1	1.115826628	0.32168565	1	0.961149025	0.219971778	1
1410	3.21083516	1.719673068	1	2.821156175	0.846684331	1	2.587887679	0.618269138	0
1411	0.272937942	0.174981747	1	0.235110837	0.095403304	1	0.222777123	0.074853668	1
1412	0.243462453	0.18160762	1	0.212131334	0.09265566	1	0.208968595	0.07284459	1
1413	0.263112779	0.173072899	1	0.304049345	0.10869471	1	0.293792411	0.08130137	1
1414	1.986331298	1.119997507	1	2.102458892	0.671100029	1	2.108749033	0.497844021	1
1415	0.83991399	0.464260086	1	0.959220357	0.272179743	1	1.034619516	0.2324246	1
1416	2.728855214	1.477010601	1	3.060095381	0.897608649	1	3.232679246	0.720908096	1
1417	0.269613818	0.192154356	1	0.201809595	0.093909123	1	0.212324676	0.073826771	1
1418	0.161042899	0.154043374	1	0.185318057	0.083735575	1	0.206402306	0.073234039	1
1419	0.299224068	0.183679122	1	0.280968974	0.106458294	1	0.295237868	0.081658271	1
1420	1.822514756	1.011482399	1	1.997771856	0.571311804	1	2.010681708	0.424205907	1
1421	1.032389874	0.518374855	1	1.120385103	0.268839019	0	1.08656877	0.227176644	1
1422	2.943043618	1.608059398	1	3.331469926	0.891455676	1	3.118027207	0.670642012	1
1423	0.213076392	0.161864793	1	0.19208435	0.09576152	1	0.222863941	0.074026144	1
1424	0.281932208	0.174969126	1	0.26105276	0.100914535	0	0.220891514	0.07760199	1
1425	0.272095663	0.170217024	1	0.293894859	0.103429305	1	0.280064311	0.080472296	1
1426	2.066006238	1.006140117	1	2.046859617	0.585861853	1	1.992837737	0.436249132	1
1427	1.162083935	0.503510213	1	1.067016043	0.299250115	1	1.073318757	0.226222722	1
1428	3.392244464	1.794137025	1	3.202587399	0.878328439	1	3.156752775	0.690158387	1
1429	0.166227312	0.154661596	1	0.198423695	0.096973696	1	0.200867747	0.072664025	1
1430	0.156301447	0.138454186	1	0.155541012	0.082999462	1	0.157350644	0.067445066	0
1431	0.285337696	0.183663683	1	0.336967748	0.11073873	1	0.347243457	0.085778945	0
1432	1.881415841	0.979777522	1	1.931698398	0.536735788	1	2.038199819	0.418053016	1
1433	0.811425852	0.40610316	1	0.816257519	0.223135898	0	0.906377755	0.182758329	1
1434	2.791920991	1.556830857	1	2.88527656	0.957448486	1	2.981112898	0.720769948	1
1435	0.183032615	0.155829831	1	0.199578365	0.089007207	1	0.197033451	0.07017313	1
1436	0.251933479	0.169338085	1	0.229102113	0.100012647	1	0.216762359	0.074980637	1
1437	0.340520304	0.187738123	1	0.347197109	0.106923962	1	0.317379789	0.076957351	1
1438	2.279729762	1.27869722	1	1.955903572	0.553711353	1	1.944737507	0.428502835	1
1439	0.999660898	0.448690544	1	0.878736806	0.236928668	1	0.869541274	0.178306101	0
1440	3.313396372	1.875161028	1	2.628609604	0.843739294	1	2.824782551	0.665989532	1
1441	0.218133295	0.171937856	1	0.21541958	0.093873435	1	0.198210282	0.07230491	1
1442	0.158751014	0.153541175	1	0.175860904	0.088355626	1	0.184352188	0.069630077	1
1443	0.29730967	0.18996432	1	0.291240377	0.103112816	1	0.27739939	0.076123468	1
1444	1.90674547	0.842237821	1	2.050541231	0.594571052	1	1.94336655	0.41973253	1
1445	1.167120717	0.500849262	1	1.074130944	0.32118722	1	1.090089586	0.230016407	1
1446	3.243797613	1.730856827	1	2.981770201	0.934553302	1	2.9468622	0.70951394	1
1447	0.167941098	0.150362409	1	0.191067791	0.090122485	1	0.203185917	0.070820335	1
1448	0.177846561	0.14924632	1	0.181162498	0.08714975	1	0.193299886	0.06766655	1
1449	0.316523045	0.182905419	1	0.273611894	0.103205325	1	0.290182988	0.079454399	1
1450	2.251803787	1.301790249	1	2.141516385	0.718174438	1	2.112386442	0.504079053	1
1451	1.104550233	0.559824878	1	1.06685056	0.311078329	1	1.017350723	0.219310737	1
1452	3.331737036	2.172300214	1	3.185305254	1.113086559	1	3.071921241	0.749982165	1
1453	0.137765606	0.136591659	1	0.158684981	0.084103806	1	0.210126603	0.071480843	1
1454	0.187319307	0.161965632	1	0.194977001	0.089569364	1	0.196303819	0.075217322	1
1455	0.34589115	0.181920028	1	0.330247259	0.110956127	1	0.306886094	0.081692561	1
1456	1.522874473	0.869564629	1	1.874781028	0.611472695	1	1.852479814	0.439586367	1
1457	0.832002611	0.475077589	1	0.980157569	0.296779507	1	0.975593005	0.217316765	1
1458	2.809252169	1.646385157	1	2.977749981	0.984709695	1	2.929278821	0.739827851	1
1459	0.240760592	0.169020638	1	0.194946662	0.091143701	1	0.178954135	0.067191377	1
1460	0.18159908	0.158322415	1	0.181749066	0.092882571	1	0.206652068	0.074573877	1
1461	0.319642609	0.173370574	1	0.287329832	0.100173309	1	0.29172429	0.081055803	1
1462	1.854934702	1.034660815	1	1.959529643	0.557644715	1	1.990572147	0.437981007	1
1463	0.93233223	0.406743681	1	0.989297948	0.272304579	1	1.009223076	0.229241098	1
1464	2.521064347	1.415993633	1	2.811948175	0.846171505	1	2.872285443	0.682275555	1
1465	0.229482531	0.172117549	1	0.22014017	0.097111634	1	0.204596734	0.07223118	1
1466	0.189968815	0.160011729	1	0.197106335	0.089679128	1	0.21051785	0.0709311	1
1467	0.278874677	0.169305721	1	0.295822769	0.107371581	1	0.305255708	0.08384648	1
1468	2.233743768	1.173704776	1	2.021971211	0.542978615	1	1.926683001	0.43638121	1
1469	1.038831465	0.550176184	1	1.03981948	0.281812733	1	1.031255938	0.229782204	1
1470	3.052439867	1.559981243	1	3.238374957	0.909461231	1	3.123354651	0.697341614	1
1471	0.187949995	0.159640769	1	0.187072862	0.087555724	1	0.19845922	0.071737169	1
1472	0.168143898	0.147577859	1	0.190364065	0.09364265	1	0.190562267	0.06811986	1
1473	0.306786581	0.181968366	1	0.354924214	0.108141913	0	0.340604383	0.084671118	1
1474	1.746875886	0.652383046	1	1.910826339	0.513452792	1	2.089803751	0.456845336	1
1475	0.8785458	0.420971136	1	0.981324509	0.29992766	1	0.996721208	0.229692868	1
1476	3.006815078	1.436457996	1	2.874525699	0.814139676	1	3.187034878	0.772392215	1
1477	0.138498048	0.140148453	1	0.215709108	0.097362107	1	0.231105476	0.077137869	1
1478	0.237521261	0.167995056	1	0.222272212	0.095188573	1	0.209418708	0.072832184	1
1479	0.296935189	0.180236033	1	0.324000319	0.109475097	1	0.294194258	0.081966917	1
1480	1.994271217	0.986750632	1	2.106367596	0.641709725	1	2.167343563	0.449616634	1
1481	0.871389472	0.444092427	1	1.008915839	0.297874991	1	1.057539463	0.250336846	1
1482	2.870668797	1.547078854	1	3.087642962	0.963088482	1	3.160518835	0.742685163	1
1483	0.209675488	0.150777837	1	0.25084868	0.097819209	0	0.230661078	0.07236293	1
1484	0.199796432	0.152747699	1	0.191705155	0.089760061	1	0.195153127	0.073171685	1
1485	0.288707939	0.181374564	1	0.2968492	0.104500544	1	0.303649642	0.082212455	1
1486	2.731240223	1.404461763	0	2.216376482	0.722103964	1	2.034643629	0.525468546	1
1487	1.450293083	0.660617301	0	1.158197027	0.329060132	0	1.062397353	0.229415425	1
1488	3.552404095	1.819596687	1	2.977630241	0.966219632	1	3.069704154	0.778263649	1
1489	0.240722501	0.176137511	1	0.255620051	0.09751334	0	0.233623314	0.075065759	1
1490	0.230861754	0.167810772	1	0.212990363	0.09759954	1	0.209981874	0.071874858	1
1491	0.250583248	0.176486765	1	0.29824974	0.107635981	1	0.304547635	0.083129948	1
1492	1.685462791	1.001841046	1	1.877869894	0.584212744	1	1.951948903	0.446335502	1
1493	0.789245919	0.372336396	1	0.960027273	0.295668795	1	0.976994778	0.219393738	1
1494	2.725529851	1.374115452	1	2.788366487	0.806626771	1	2.975937272	0.651518847	1
1495	0.164366866	0.150824692	1	0.185394761	0.094116715	1	0.189679068	0.068662288	1
1496	0.124574812	0.124471236	0	0.182096764	0.092134928	1	0.195608246	0.071325265	1
1497	0.253898987	0.16644141	1	0.314016641	0.108764505	1	0.318144582	0.078744892	1
1498	1.901200157	1.085228527	1	1.906731507	0.55934231	1	1.913972649	0.427074372	1
1499	0.941912176	0.391261723	1	1.030324593	0.262670668	1	0.993330881	0.220511909	1
1500	2.438263448	1.609567192	1	2.659196622	0.91491458	1	2.76669913	0.697557898	1
1501	0.186525781	0.164652508	1	0.212468896	0.09658757	1	0.20665075	0.073954908	1
1502	0.166684946	0.145777384	1	0.189403131	0.086614152	1	0.194780188	0.06544804	1
1503	0.255968702	0.181602568	1	0.284961299	0.106995268	1	0.267981989	0.077468737	1
1504	2.083378531	1.246580062	1	2.038581355	0.616914442	1	1.9328815	0.40301013	1
1505	1.26655529	0.609751781	0	1.097601371	0.270897587	1	1.024637192	0.207720041	1
1506	2.690769423	1.245150643	1	3.007969729	0.940623391	1	2.754590252	0.670256709	1
1507	0.188240396	0.149430342	1	0.227308992	0.0957537	1	0.195166358	0.072013561	1
1508	0.158541874	0.147546356	1	0.177988289	0.088666529	1	0.179346532	0.069755901	1
1509	0.336733006	0.190331125	1	0.335814538	0.104659907	1	0.321724965	0.084888349	1
1510	2.260308485	1.08987998	1	2.096089656	0.566183023	1	2.064716433	0.430562191	1
1511	0.938410137	0.441119755	1	1.037201542	0.287615168	1	0.999144276	0.218217782	1
1512	2.992259381	1.581089339	1	3.087007874	0.905490807	1	2.977887181	0.696113507	1
1513	0.269059014	0.164871068	1	0.225031828	0.092816746	1	0.205841671	0.070975489	1
1514	0.190038367	0.159494702	1	0.188756722	0.085040024	1	0.191978558	0.06810398	1
1515	0.239426271	0.173866018	1	0.251413723	0.096188212	0	0.24743101	0.077277123	0
1516	1.792122928	0.806645961	1	1.924413284	0.538511053	1	1.925288121	0.410350938	1
1517	0.976736583	0.446091351	1	0.963048484	0.254819215	1	1.005802176	0.211201222	1
1518	2.72661594	1.305971686	1	2.782110046	0.774312808	1	2.886760959	0.57521098	1
1519	0.208551693	0.161811104	1	0.165335838	0.084417535	1	0.188744958	0.069840356	1
1520	0.19865859	0.157830354	1	0.221419991	0.094374126	1	0.212489008	0.068650864	1
1521	0.258017213	0.173401775	1	0.280803212	0.105341132	1	0.26591312	0.07859032	1
1522	1.952448556	0.926118249	1	2.044999943	0.555194613	1	1.987885336	0.417894363	1
1523	1.059228546	0.622771055	1	0.993459357	0.273797838	1	1.016550748	0.205692449	1
1524	3.554970965	2.039181469	1	3.086784649	0.962544668	1	2.934659466	0.713790849	1
1525	0.221485762	0.171785493	1	0.185166076	0.092903474	1	0.194584065	0.069331026	1
1526	0.211631152	0.166141901	1	0.191763922	0.091052137	1	0.196562974	0.072877747	1
1527	0.310177258	0.197308059	1	0.290731605	0.109305078	1	0.275719331	0.082413652	1
1528	1.511224099	0.735638935	0	1.694584774	0.420152561	0	1.880401769	0.383849447	1
1529	0.868573097	0.405209046	1	0.908429105	0.211530252	1	0.994876905	0.192915081	1
1530	2.881297228	2.112919794	1	2.849723187	0.848425418	1	3.029543914	0.695136628	1
1531	0.19692528	0.164387237	1	0.203847083	0.092462789	1	0.19193401	0.073337828	1
1532	0.137438264	0.140806409	1	0.134472763	0.081319138	0	0.174109025	0.06973075	1
1533	0.315899313	0.183279031	1	0.326078029	0.104799399	1	0.290961705	0.077812133	1
1534	2.928280679	1.483219275	0	2.468785346	0.783899897	0	2.383871591	0.56736894	0
1535	1.384287211	0.699008551	0	1.120725348	0.31071835	1	1.135165765	0.239809811	0
1536	4.719525591	2.248756692	0	3.812007504	1.202681618	0	3.563121471	0.844239116	0
1537	0.206973159	0.16821741	1	0.178451242	0.087175333	1	0.205427956	0.072150591	1
1538	0.137583311	0.137947219	1	0.208145776	0.094494407	1	0.20938105	0.070975343	1
1539	0.306101514	0.194510518	1	0.274133628	0.100425626	1	0.272630566	0.076504502	1
1540	2.005392705	1.109254152	1	2.036871702	0.561656568	1	2.056363486	0.42667293	1
1541	1.006305217	0.487745243	1	1.045192857	0.299484869	1	1.077038564	0.243458255	1
1542	2.72439817	1.423895576	1	2.829039227	0.772153289	1	3.000671002	0.635173831	1
1543	0.181259245	0.158446108	1	0.148438271	0.082475902	0	0.168067395	0.064833073	0
1544	0.22071663	0.170056142	1	0.217751435	0.100411433	1	0.19381769	0.073740581	1
1545	0.339088788	0.189740947	1	0.303567734	0.105655107	1	0.294838078	0.081794687	1
1546	2.351417415	1.235259337	1	1.968068312	0.53315529	1	1.971963306	0.437689719	1
1547	0.988891456	0.535044544	1	0.906748592	0.268851062	1	0.931780879	0.210084058	1
1548	2.85532084	1.492631412	1	2.896137602	0.867722811	1	2.874036087	0.637822095	1
1549	0.186759703	0.163498883	1	0.174230683	0.090406723	1	0.18215946	0.07098561	1
1550	0.186759703	0.154407821	1	0.21386761	0.095004282	1	0.205922382	0.071287783	1
1551	0.236347526	0.18262862	1	0.243595305	0.100167229	0	0.263349441	0.078740301	1
1552	1.996820893	0.974392894	1	2.153440048	0.512408135	1	2.132909753	0.457207792	1
1553	1.012780431	0.437293856	1	1.071076929	0.260517615	1	1.071187681	0.214284484	1
1554	2.813651842	1.383423695	1	3.191711405	0.887937546	1	3.136445279	0.668620099	1
1555	0.2019413	0.155611105	1	0.161265954	0.083914526	1	0.173238272	0.071257995	1
1556	0.251204182	0.174819799	1	0.240205629	0.093834272	1	0.232433623	0.074406773	1
1557	0.290614489	0.183664871	1	0.342169376	0.107094358	1	0.333065718	0.082480152	1
1558	2.053195128	1.080283046	1	2.029759179	0.626007892	1	1.998246357	0.464819851	1
1559	1.030439757	0.469702819	1	1.031603061	0.292901366	1	0.992614087	0.219880487	1
1560	2.921507474	1.595762857	1	3.059174866	0.874772965	1	2.881335898	0.665986388	1
1561	0.20781441	0.172397841	1	0.212682275	0.092966375	1	0.209075516	0.072862876	1
1562	0.148400491	0.143858162	1	0.166563245	0.085814193	1	0.165574669	0.067726623	1
1563	0.316739929	0.180087602	1	0.331274066	0.107152095	1	0.327714188	0.084779914	1
1564	2.098766851	1.116585064	1	2.005676831	0.53078895	1	2.057039355	0.42564383	1
1565	1.32295426	0.569235793	0	1.09346983	0.261571707	1	1.064673686	0.203157148	1
1566	3.507627423	1.94277965	1	3.052048577	0.899052221	1	3.109536391	0.756094919	1
1567	0.291295029	0.173436131	0	0.208286033	0.096416378	1	0.212469151	0.075739576	1
1568	0.173177534	0.153503595	1	0.165401527	0.084087655	1	0.172894736	0.069904867	1
1569	0.310981278	0.181436841	1	0.300652663	0.100854133	1	0.289639259	0.078567259	1
1570	2.117869679	1.20280474	1	2.049279361	0.599975302	1	1.979348393	0.454663875	1
1571	1.188425888	0.621365723	1	1.032243249	0.304167574	1	0.976800746	0.221737354	1
1572	2.770482968	1.449855521	1	2.570247807	0.823608221	1	2.554363776	0.610116905	0
1573	0.184165093	0.168703392	1	0.185215115	0.093908057	1	0.18835672	0.069304498	1
1574	0.104571444	0.127924737	0	0.188513839	0.087103361	1	0.168560543	0.065340478	1
1575	0.263758743	0.179084036	1	0.297371739	0.102338522	1	0.32099111	0.08423777	1
1576	2.876866557	1.741817574	0	2.354205717	0.659420581	0	2.133666568	0.477517053	1
1577	1.078020616	0.527108236	1	0.970618711	0.258829535	1	0.915706284	0.189628429	1
1578	4.078196453	2.173710729	0	3.14782962	1.090684372	1	3.067231595	0.736613223	1
1579	0.206187851	0.157205763	1	0.226828658	0.096384479	1	0.219227389	0.074558223	1
1580	0.14665194	0.137180875	1	0.207088113	0.096305279	1	0.211340797	0.074732491	1
1581	0.255801111	0.171563394	1	0.27618002	0.09846664	1	0.305979901	0.075962322	1
1582	1.780595432	0.71793725	1	1.846884072	0.51893988	1	1.967599079	0.429272786	1
1583	0.858231025	0.390913127	1	1.02367841	0.266997282	1	1.018926028	0.218303597	1
1584	2.689487322	1.412692583	1	2.78185592	0.877648678	1	2.81527615	0.677965441	1
1585	0.280649864	0.183151027	1	0.22360441	0.092301569	1	0.199274256	0.068465707	1
1586	0.191962861	0.152882305	1	0.197285916	0.097150223	1	0.195320055	0.072131024	1
1587	0.270795753	0.184221878	1	0.29598027	0.111241043	1	0.294175085	0.081570653	1
1588	2.094832136	1.029629636	1	2.098538667	0.584767689	1	2.025377811	0.418870848	1
1589	1.076857213	0.48684917	1	1.108213772	0.295026451	1	1.042463424	0.228861349	1
1590	3.030493111	1.400011045	1	3.190589505	0.866594673	1	3.099234703	0.67379692	1
1591	0.186622878	0.157867223	1	0.196491769	0.085559475	1	0.194207979	0.068283356	1
1592	0.156865179	0.137934806	1	0.212957101	0.095184419	1	0.219882725	0.073840308	1
1593	0.275895977	0.173363412	1	0.288697631	0.10430333	1	0.292957001	0.080670694	1
1594	1.796397049	1.112255982	1	1.873980956	0.630245132	1	1.975222749	0.518652013	1
1595	0.812470501	0.368737835	1	0.854257938	0.234356749	0	0.895259748	0.194593687	1
1596	2.846270353	1.558470834	1	2.861088101	0.923857084	1	2.987361393	0.69609869	1
1597	0.176040042	0.154427242	1	0.189140689	0.092187635	1	0.17713383	0.067519678	1
1598	0.28393956	0.1738009	1	0.24494882	0.100147183	1	0.230412934	0.0763276	1
1599	0.382030031	0.188282185	1	0.3270196	0.102406692	1	0.327104643	0.079484503	1
1600	1.970397144	1.162838405	1	2.09192756	0.662363656	1	2.119990632	0.517141739	1
1601	0.988388803	0.749054288	1	1.051205976	0.340283549	1	1.04036509	0.245786006	1
1602	3.073992636	2.021591718	1	3.218271232	1.03745874	1	3.26280465	0.793417266	1
1603	0.192752709	0.162780506	1	0.211414758	0.090928991	1	0.201011021	0.068326027	1
1604	0.212441667	0.160373431	1	0.194985899	0.094278261	1	0.169367893	0.067529601	1
1605	0.379797813	0.182779824	1	0.346131403	0.104977488	1	0.327583533	0.085116219	1
1606	2.528643956	1.120635577	0	2.225520197	0.562749618	1	1.99010998	0.390688024	1
1607	1.113510273	0.518279564	1	1.021842647	0.254220216	1	0.966770752	0.203979535	1
1608	3.866823793	1.874995602	0	3.278702282	0.922776808	1	3.027454655	0.665852324	1
1609	0.20155343	0.157495453	1	0.176520461	0.089036916	1	0.195163051	0.068940068	1
1610	0.22126816	0.171053244	1	0.212753561	0.095031302	1	0.220807366	0.073328229	1
1611	0.319841811	0.18091376	1	0.314865023	0.10594229	1	0.317466705	0.083244299	1
1612	2.045689292	1.097823995	1	2.086114195	0.567407824	1	2.056754492	0.477921675	1
1613	1.265271682	0.472618999	0	1.096009872	0.274688733	1	1.075481034	0.21264272	1
1614	3.351471375	1.641195745	1	3.294181402	0.856250692	1	3.160086092	0.716351762	1
1615	0.257097254	0.167225132	1	0.200293033	0.096256363	1	0.183823746	0.069147598	1
1616	0.227772145	0.176026493	1	0.197002058	0.089109283	1	0.193704814	0.069959687	1
1617	0.384172724	0.196370114	1	0.322059115	0.106216425	1	0.334015986	0.083273352	1
1618	1.946427019	1.01845673	1	2.103228727	0.623050222	1	1.981674942	0.485268808	1
1619	1.041728195	0.545895523	1	1.010530181	0.279697745	1	0.905336275	0.184129916	1
1620	2.775698889	1.815091884	1	3.032788008	0.915838356	1	3.02939132	0.754376968	1
1621	0.211898891	0.160558544	1	0.19461201	0.089818764	1	0.193258674	0.072458829	1
1622	0.241452682	0.170786771	1	0.217623095	0.101744623	1	0.214955874	0.072117884	1
1623	0.290709002	0.18215691	1	0.326103927	0.104630013	1	0.331331762	0.08012896	1
1624	1.941305506	1.054589414	1	2.05985668	0.621713222	1	2.132525459	0.495366295	1
1625	0.922410676	0.403457245	1	1.053638703	0.292312578	1	1.063610747	0.237488306	1
1626	2.917810942	1.448443376	1	3.114131515	0.91148365	1	3.136747479	0.682882643	1
1627	0.136774423	0.144686575	1	0.164851688	0.081166482	1	0.19031233	0.068099363	1
1628	0.186385089	0.154227735	1	0.217667392	0.096149482	1	0.231784138	0.071932871	1
1629	0.305450685	0.181182651	1	0.270483095	0.103133151	1	0.285105033	0.084154965	1
1630	1.857257317	0.931780262	1	1.874451748	0.500614315	1	1.958003703	0.407073111	1
1631	1.100674304	0.550896164	1	1.022134145	0.283897318	1	1.031933897	0.215949144	1
1632	3.382548373	1.857808857	1	3.135667089	0.976551118	1	3.319419488	0.77382791	1
1633	0.230067099	0.158707512	1	0.237588022	0.10046901	1	0.220303401	0.072364292	1
1634	0.160970556	0.152437898	1	0.168576593	0.088656059	1	0.186746839	0.071835256	1
1635	0.348518314	0.180206321	1	0.352607071	0.108581446	1	0.317025258	0.082152133	1
1636	2.414292631	1.084504834	0	2.271545885	0.626497426	1	2.15867297	0.512118028	1
1637	1.034628519	0.498247905	1	1.007967117	0.302835382	1	1.029615717	0.240278002	1
1638	2.966889614	1.636769961	1	2.986022887	0.929458339	1	3.066875928	0.788321322	1
1639	0.156766005	0.144033745	1	0.176370565	0.091553569	1	0.176090468	0.069044094	1
1640	0.246049605	0.175033667	1	0.248849956	0.101366624	1	0.241291942	0.077473602	0
1641	0.206368005	0.164142146	0	0.265322544	0.102381985	1	0.284759591	0.082784852	1
1642	1.919457258	0.832925337	1	2.01074576	0.551117335	1	1.928344259	0.432725559	1
1643	1.005906303	0.508590197	1	1.003618538	0.273858008	1	0.977980689	0.194933399	1
1644	3.390837386	1.723804412	1	2.972789131	0.811506179	1	2.936452216	0.627693309	1
1645	0.199414538	0.159456901	1	0.160065739	0.089295657	1	0.200787818	0.075051689	1
1646	0.209298309	0.172092436	1	0.232530655	0.098494614	1	0.224468179	0.07543283	1
1647	0.278484707	0.181297878	1	0.318171011	0.106504356	1	0.295509261	0.08345786	1
1648	2.548769752	1.176941177	0	2.035232055	0.532343817	1	1.990658479	0.422560135	1
1649	1.369561651	0.615104924	0	1.150722158	0.332043849	0	1.064383992	0.223269068	1
1650	3.491403088	1.966383488	1	3.135289783	0.947283859	1	3.029212634	0.704991716	1
1651	0.178683745	0.153243215	1	0.173347313	0.092496619	1	0.186267044	0.074817934	1
1652	0.168788369	0.151577332	1	0.206281683	0.095448803	1	0.209968004	0.071809982	1
1653	0.346905147	0.190831018	1	0.334725726	0.108854965	1	0.318597403	0.08434249	1
1654	1.947995381	1.017446451	1	1.999339201	0.602130444	1	2.01685157	0.446247572	1
1655	0.806801469	0.39788618	1	0.973837437	0.270741748	1	1.038214835	0.230589791	1
1656	2.5516068	1.981068307	1	3.037782781	1.175868773	1	3.050141505	0.817077224	1
1657	0.219053039	0.167093243	1	0.212936792	0.093800509	1	0.216617516	0.077473632	1
1658	0.238823848	0.16737198	1	0.203057337	0.094194343	1	0.204777982	0.072221483	1
1659	0.219053039	0.165818392	1	0.278799822	0.103686672	1	0.301467508	0.07956682	1
1660	1.673412625	0.668954769	1	1.928660988	0.563607659	1	1.909497995	0.425775959	1
1661	0.768344927	0.409469758	1	0.954101112	0.293175198	1	0.976930975	0.221273052	1
1662	2.412175029	1.282370084	1	2.872877868	0.831726892	1	2.799876729	0.652523201	1
1663	0.191458141	0.164676795	1	0.172012364	0.084921418	1	0.180836279	0.066377873	1
1664	0.260480007	0.174309975	1	0.198402408	0.089402356	1	0.206558811	0.072206508	1
1665	0.280200541	0.175152358	1	0.303962585	0.099256998	1	0.285705065	0.078724453	1
1666	1.971109783	1.06947507	1	1.957689134	0.555871994	1	1.923450995	0.418961236	1
1667	0.963013578	0.493771247	1	1.037451693	0.292857145	1	1.009107314	0.218188148	1
1668	3.166916443	1.7175214	1	3.369001531	0.976626757	1	3.120414744	0.726600651	1
1669	0.156570615	0.147258743	1	0.214931735	0.098083314	1	0.206066256	0.074644404	1
1670	0.156570615	0.153086868	1	0.211646931	0.095331773	1	0.210006374	0.071204891	1
1671	0.315333793	0.164424578	1	0.320045478	0.109198381	1	0.345940439	0.086911403	0
1672	2.214438225	1.193960401	1	2.174292439	0.640051029	1	2.107349966	0.521983616	1
1673	1.172372697	0.581714905	1	1.208003958	0.325529717	0	1.105475515	0.238888698	1
1674	3.31069987	1.516320641	1	3.34073449	0.998734458	1	3.17602608	0.79983287	1
1675	0.167203614	0.14559153	1	0.204823254	0.097366112	1	0.212388414	0.072048542	1
1676	0.216774827	0.171317531	1	0.194924788	0.085609935	1	0.186662407	0.068158575	1
1677	0.236603313	0.167552884	1	0.254315583	0.100422245	1	0.26581935	0.080966255	1
1678	2.138504111	1.033462597	1	1.895048451	0.527787986	1	2.000095089	0.44249974	1
1679	1.076409656	0.492209834	1	0.941895291	0.24322653	1	0.978044727	0.195325401	1
1680	2.794336596	1.200781236	1	2.906498975	0.840997319	1	2.954441837	0.692163179	1
1681	0.285890025	0.178556055	0	0.223652704	0.102968809	1	0.218450906	0.072756692	1
1682	0.285890025	0.178237577	1	0.240031338	0.100290838	1	0.222388181	0.074698186	1
1683	0.266325368	0.167372319	1	0.321924513	0.109483338	1	0.322788694	0.080382516	1
1684	2.380845243	1.508662408	1	2.195727395	0.683940845	1	2.104501252	0.494983842	1
1685	1.078048355	0.611852261	1	1.068065676	0.303551339	1	1.10881381	0.24765253	0
1686	3.693466755	1.799199731	0	3.355156629	1.029345752	1	3.291839644	0.750704765	1
1687	0.279313228	0.171948126	1	0.217840366	0.090950543	1	0.20551836	0.06895335	1
1688	0.190461434	0.157703076	1	0.168336592	0.082404211	1	0.195636748	0.069838689	1
1689	0.239823542	0.170852359	1	0.270644392	0.105538475	1	0.294452872	0.083976759	1
1690	1.702727431	0.92508372	1	2.025068708	0.640820773	1	2.164155444	0.527728119	1
1691	0.93147966	0.48049529	1	1.041830928	0.2818175	1	1.03906736	0.209179619	1
1692	2.587263367	1.318212827	1	3.085101493	0.871193976	1	3.165586462	0.753364642	1
1693	0.179611635	0.156103913	1	0.182868861	0.087827123	1	0.205304055	0.069242236	1
1694	0.209264227	0.164536898	1	0.20922793	0.094345066	1	0.219107706	0.075198645	1
1695	0.308106199	0.183856043	1	0.301484671	0.106224438	1	0.311789367	0.078846495	1
1696	2.099968244	1.01956142	1	2.183100874	0.614279069	1	2.115342433	0.487093039	1
1697	1.175586532	0.592775921	1	1.018890387	0.298524087	1	1.018069147	0.244084996	1
1698	2.916986627	1.484086804	1	2.964754069	0.920689757	1	3.036728189	0.788616147	1
1699	0.262657211	0.183450808	1	0.204250576	0.091452935	1	0.198098081	0.0721861	1
1700	0.19383855	0.157149154	1	0.214115238	0.096867414	1	0.205998593	0.071044369	1
1701	0.331475871	0.1945712	1	0.30947364	0.113251289	1	0.304754986	0.080929144	1
1702	2.120385226	1.042185862	1	2.149537336	0.628903711	1	2.202558244	0.561932625	1
1703	1.034810525	0.559938583	1	0.953995426	0.290608349	1	1.042462956	0.250451485	1
1704	2.641634346	1.46648374	1	3.00230157	0.948994917	1	3.118319533	0.745750685	1
1705	0.113452098	0.123092055	0	0.153701423	0.081742073	0	0.181094865	0.066476648	1
1706	0.153296948	0.142952753	1	0.173536546	0.08592704	1	0.161266653	0.064073756	0
1707	0.223025434	0.163346656	1	0.309076552	0.108974991	1	0.294115671	0.081979856	1
1708	2.027863461	1.091255985	1	2.10009059	0.599447938	1	2.13696149	0.497592549	1
1709	0.849891252	0.439222262	1	0.871698257	0.248600636	1	0.957391804	0.199054099	1
1710	2.932916861	1.431034168	1	3.134956282	0.992657814	1	3.018246162	0.754917406	1
1711	0.216922698	0.156658064	1	0.196022003	0.090132126	1	0.191569287	0.069974965	1
1712	0.157448472	0.151228991	1	0.205906978	0.089730404	1	0.219241732	0.071224695	1
1713	0.256572181	0.172993776	1	0.284986781	0.106801366	1	0.278539828	0.084802768	1
1714	2.091601288	1.06597271	1	2.064070443	0.717256755	1	2.031760019	0.500990236	1
1715	1.117178089	0.552998509	1	1.012997088	0.332703898	1	0.952896274	0.22461994	1
1716	2.850038708	1.677934812	1	3.09994033	0.969132485	1	2.961437282	0.709092845	1
1717	0.118692382	0.128111927	0	0.194748923	0.093015409	1	0.21889563	0.072333223	1
1718	0.237520375	0.171754324	1	0.234189792	0.100570122	1	0.244473355	0.082120529	0
1719	0.346446036	0.190533702	1	0.306498052	0.103391773	1	0.303498874	0.076824745	1
1720	1.952421695	1.036991869	1	1.882566001	0.532394209	1	1.975925168	0.438028389	1
1721	0.91768555	0.531773153	1	0.952018742	0.245880283	1	0.96460764	0.207664177	1
1722	2.885239578	1.771916627	1	2.516128898	0.713914244	0	2.74591553	0.640716272	1
1723	0.238132279	0.16799558	1	0.230795308	0.099853138	1	0.205401227	0.072899219	1
1724	0.149082805	0.153199094	1	0.204497712	0.097195091	1	0.189588316	0.070128305	1
1725	0.297498594	0.170347337	1	0.293252099	0.105444013	1	0.300278693	0.080185972	1
1726	2.599376413	1.452030609	0	2.113099727	0.676102179	1	2.116910986	0.515497693	1
1727	1.026515168	0.566701306	1	0.905722274	0.270913148	1	0.925781163	0.201168094	1
1728	3.188936986	1.625792905	1	3.022087299	1.001448482	1	2.998387762	0.73563784	1
1729	0.229338546	0.164237167	1	0.228015155	0.100862044	1	0.224978299	0.076689018	1
1730	0.209577996	0.1587829	1	0.211589945	0.093833921	1	0.211173842	0.072142035	1
1731	0.249099096	0.18184147	1	0.300286076	0.11100081	1	0.294000588	0.082779863	1
1732	2.402744571	0.987808563	1	2.001547683	0.604738424	1	1.950124696	0.439614788	1
1733	1.119678844	0.527081881	1	1.026431156	0.29504948	1	1.023780198	0.212932657	1
1734	3.885477475	2.030777107	0	3.081797411	1.147949457	1	3.096872121	0.798656892	1
1735	0.23516615	0.170249971	1	0.199089718	0.095458875	1	0.198741163	0.073803873	1
1736	0.205749464	0.158887344	1	0.205654557	0.091958246	1	0.198741163	0.070021315	1
1737	0.401860707	0.196363523	0	0.373057935	0.111243055	0	0.334915695	0.085706016	1
1738	1.971239472	0.983802531	1	1.915578257	0.515716201	1	1.9980152	0.422536883	1
1739	1.120869897	0.567015784	1	0.976499964	0.280355524	1	1.028778366	0.219214428	1
1740	3.060289811	1.712062421	1	2.977104242	0.847343621	1	3.115170954	0.720236725	1
1741	0.254517804	0.168919607	1	0.217636496	0.097233821	1	0.210015188	0.074861739	1
1742	0.283944733	0.181536653	1	0.22421098	0.095947818	1	0.202115339	0.071462864	1
1743	0.26432678	0.181010005	1	0.283381329	0.104618141	1	0.294938555	0.081310464	1
1744	2.068133586	0.92600755	1	1.999735208	0.558401061	1	2.015543604	0.434492264	1
1745	0.982663627	0.394498992	1	1.032257591	0.269124597	1	0.989298994	0.19648176	1
1746	2.752676911	1.363924962	1	3.084905001	0.972901771	1	2.932503534	0.684090291	1
1747	0.178369794	0.15185116	1	0.216233132	0.094022583	1	0.213395817	0.070568872	1
1748	0.178369794	0.14339765	1	0.193181165	0.091068257	1	0.181773538	0.068425565	1
1749	0.316958022	0.18440998	1	0.28868217	0.101682458	1	0.304309868	0.081678008	1
1750	2.216724946	1.222978939	1	2.039550813	0.584961068	1	1.990731876	0.410611261	1
1751	1.144360101	0.532278212	1	1.106909799	0.315325271	1	1.033116477	0.20845953	1
1752	3.085978517	1.672756118	1	3.002449377	0.963388968	1	2.97082718	0.674897299	1
1753	0.180366326	0.156692652	1	0.184719943	0.094285901	1	0.181745286	0.073734904	1
1754	0.239616953	0.164672128	1	0.224168978	0.094350689	1	0.207439274	0.075133486	1
1755	0.288992476	0.177460629	1	0.332653824	0.106839543	1	0.31219169	0.084511264	1
1756	1.841480308	1.144408011	1	1.944584669	0.603526271	1	2.034470756	0.424294163	1
1757	0.94734051	0.484245244	1	1.005603522	0.291813173	1	1.059068952	0.229070274	1
1758	2.644020625	1.451540048	1	2.848236714	0.926218393	1	3.012440967	0.73800199	1
1759	0.19712273	0.165130011	1	0.16442668	0.087849139	1	0.168566547	0.065550016	1
1760	0.167386534	0.158806924	1	0.190847971	0.095129623	1	0.198260599	0.071750172	1
1761	0.266507185	0.175030394	1	0.293230473	0.105113479	1	0.305159186	0.081896256	1
1762	2.18454005	1.088818448	1	2.091349001	0.589510363	1	2.095112631	0.451180195	1
1763	1.119722337	0.477091776	1	1.015023842	0.270016276	1	1.021586621	0.224161253	1
1764	3.059407416	1.813121553	1	2.99321114	0.95164537	1	3.115171186	0.723545004	1
1765	0.156865179	0.147123883	1	0.191931612	0.093496457	1	0.203647274	0.07028973	1
1766	0.186622878	0.149048045	1	0.195229851	0.092227703	1	0.203647274	0.070261586	1
1767	0.275895977	0.18546428	1	0.280984047	0.102429004	1	0.288617912	0.07699037	1
1768	2.057558734	0.797451454	1	2.085150113	0.588473892	1	1.977076182	0.42890749	1
1769	1.031057004	0.556860839	1	1.020005444	0.30837571	1	0.980116996	0.213985454	1
1770	3.258674025	1.406355831	1	3.19645716	0.896995793	1	2.956819384	0.640306768	1
1771	0.188532123	0.152635844	1	0.153021439	0.084495394	0	0.146410434	0.067570725	0
1772	0.168740223	0.156539804	1	0.218934167	0.092353718	1	0.207805508	0.068710044	1
1773	0.327075419	0.189135316	1	0.337577079	0.109489278	1	0.320693223	0.08025035	1
1774	1.586691635	0.892573416	1	1.852585154	0.599186743	1	1.938469831	0.515582886	1
1775	0.776317593	0.363034296	1	0.906884894	0.244226928	1	1.013994994	0.210455617	1
1776	2.381046315	1.211126905	1	2.570886815	0.756290957	0	2.845538547	0.678448541	1
1777	0.103013279	0.122975293	0	0.139858722	0.081913558	0	0.177567774	0.068694963	1
1778	0.152845874	0.14885592	1	0.2027152	0.09687485	1	0.195403654	0.074559385	1
1779	0.212644989	0.170622048	1	0.265571678	0.099118841	1	0.262783644	0.080396381	1
1780	2.175270682	0.880661575	1	2.117497645	0.606579796	1	2.108234272	0.464168249	1
1781	1.098883303	0.513393917	1	0.937908483	0.25175797	1	0.937146232	0.195233296	1
1782	3.73366433	1.929426603	1	3.112683745	0.89628267	1	3.054788538	0.657107003	1
1783	0.218514287	0.15961413	1	0.187212388	0.091846325	1	0.202148687	0.072202218	1
1784	0.198729838	0.159316163	1	0.216828131	0.094343676	1	0.217947723	0.074088028	1
1785	0.24819096	0.171431295	1	0.315547274	0.106238565	1	0.285093625	0.079467111	1
1786	1.954249123	1.047981377	1	1.925334914	0.635393642	1	1.955802629	0.469020811	1
1787	0.854067856	0.561638013	1	0.94596121	0.298012663	1	0.949253443	0.222520011	1
1788	2.608389314	1.738801234	1	2.794728915	1.028912785	1	2.885676814	0.7854932	1
1789	0.233721906	0.15929841	1	0.202717885	0.094762523	1	0.21284558	0.070957099	1
1790	0.21407375	0.164231061	1	0.186245114	0.087978359	1	0.175267856	0.06679172	1
1791	0.351610844	0.192802314	1	0.308143619	0.110630502	1	0.297889902	0.085500013	1
1792	2.264085438	1.078737598	1	2.100216783	0.597486108	1	2.160833893	0.480589006	1
1793	1.229891796	0.64023698	1	1.003457975	0.31380804	1	1.047069337	0.246223727	1
1794	3.091795895	1.879543864	1	3.189900857	1.071892889	1	3.315040444	0.848852108	1
1795	0.139143725	0.138884628	1	0.180974678	0.087048286	1	0.18292336	0.071277982	1
1796	0.238092722	0.170046538	1	0.246759844	0.09550706	0	0.230290121	0.077827771	1
1797	0.31725192	0.199510206	1	0.296098719	0.107850509	1	0.313181955	0.086916293	1
1798	1.795576698	1.173144544	1	1.918950721	0.597614472	1	1.990717897	0.496840932	1
1799	0.770952137	0.391011612	1	0.971674816	0.294526278	1	0.985381504	0.201718443	1
1800	2.76765638	2.037714176	1	3.169098863	1.110632502	1	3.036232957	0.822504582	1
1801	0.231929264	0.172770542	1	0.231002332	0.094447318	1	0.202382544	0.069987835	1
1802	0.212235143	0.157030234	1	0.217857073	0.091292032	1	0.224099851	0.073469589	1
1803	0.31070575	0.182719345	1	0.280297054	0.103649638	1	0.28332887	0.076774989	1
1804	2.515414824	1.417497632	0	2.084162862	0.690427904	1	1.98319009	0.468936956	1
1805	0.9717474	0.491586542	1	0.985851872	0.31115832	1	0.959970304	0.221206348	1
1806	3.247812876	1.6765195	1	2.992447564	0.839505936	1	2.826222467	0.705233487	1
1807	0.268260073	0.176636381	1	0.195411713	0.097875193	1	0.208668697	0.0759827	1
1808	0.149599544	0.138784528	1	0.178924248	0.092653791	1	0.182950429	0.068277948	1
1809	0.27814845	0.176821726	1	0.307526474	0.10568924	1	0.28384517	0.077484563	1
1810	2.038222798	1.23069831	1	1.915008018	0.579041683	1	1.928895071	0.425237005	1
1811	0.951719498	0.425425361	1	1.025323213	0.281925385	1	1.019653477	0.204850644	1
1812	2.942404891	1.53084376	1	2.984561488	0.90167399	1	3.163011902	0.72811323	1
1813	0.238132279	0.17912321	1	0.216742386	0.097527681	1	0.211575342	0.0731944	1
1814	0.149082805	0.151184803	1	0.183832402	0.088075443	1	0.176007312	0.067659914	1
1815	0.297498594	0.180359945	1	0.318763336	0.108600605	1	0.322231434	0.082968153	1
1816	1.971527486	1.495153663	1	1.881567886	0.614521056	1	1.925318991	0.450895928	1
1817	0.829814718	0.426989388	1	0.86673087	0.240387722	1	0.892200748	0.178741287	0
1818	3.063506026	1.856387847	1	2.74888038	0.842195761	1	2.904768747	0.709222351	1
1819	0.207115492	0.156902663	1	0.210752258	0.092770668	1	0.220428325	0.074105655	1
1820	0.127827041	0.136512721	1	0.174578403	0.088294632	1	0.180956341	0.067925802	1
1821	0.335959225	0.180497119	1	0.365313274	0.105572853	0	0.330949879	0.081885251	1
1822	2.175674803	1.149812288	1	1.889587484	0.552895363	1	1.999373132	0.485067535	1
1823	0.875934084	0.411000067	1	0.900470647	0.225594717	1	0.962963998	0.194320159	1
1824	3.568124692	1.849792849	1	3.311790458	0.974821125	1	3.09117327	0.686200463	1
1825	0.233232774	0.169888194	1	0.199877505	0.090078488	1	0.19981404	0.071916426	1
1826	0.233232774	0.169660808	1	0.199877505	0.091727359	1	0.197838272	0.070081617	1
1827	0.311875567	0.191685219	1	0.30524343	0.098879456	1	0.306505502	0.081721928	1
1828	2.127829918	0.996376983	1	1.858146574	0.528866117	1	1.934406859	0.451871335	1
1829	1.110989966	0.47856182	1	0.994791287	0.263965373	1	0.988046698	0.217650181	1
1830	2.93009839	1.58194008	1	2.764013559	0.84850207	1	2.867409893	0.662081063	1
1831	0.168773445	0.137112316	1	0.171263263	0.086656334	1	0.186443024	0.069587169	1
1832	0.168773445	0.151395556	1	0.171263263	0.08677116	1	0.180504652	0.068503094	1
1833	0.366684529	0.192277733	1	0.323143302	0.102978191	1	0.305210466	0.081682524	1
1834	1.741289766	1.080137934	1	1.856187562	0.559055166	1	2.091868724	0.478840826	1
1835	1.018116585	0.564845562	1	0.973298929	0.279133339	1	1.054175638	0.244610946	1
1836	2.826107683	1.600698493	1	2.755176888	0.791334936	1	3.101031702	0.750318637	1
1837	0.157531947	0.14295077	1	0.211162567	0.091686522	1	0.194095508	0.070383145	1
1838	0.167443335	0.150456156	1	0.194728454	0.090468323	1	0.194095508	0.070597838	1
1839	0.335936946	0.185116956	1	0.33934865	0.101237855	1	0.328412923	0.081774143	1
1840	2.366259518	1.354604975	1	2.271826152	0.665092952	1	2.11830922	0.47092361	1
1841	1.19531879	0.586593115	1	1.144738681	0.350765759	1	1.091839223	0.25559858	1
1842	3.417173662	1.763034924	1	3.274791967	0.943151501	1	3.199858647	0.705676949	1
1843	0.231897552	0.173406222	1	0.218879257	0.096988796	1	0.199730573	0.070930331	1
1844	0.251592486	0.175327035	1	0.228725317	0.096168651	1	0.233239391	0.076042116	1
1845	0.261439954	0.17289943	1	0.307493795	0.10836101	1	0.310112563	0.082124337	1
1846	2.461813612	1.314625236	1	2.179641073	0.608846284	1	2.233177567	0.530545297	1
1847	1.119416181	0.550059238	1	1.044771571	0.265296271	1	1.080139944	0.237588052	1
1848	3.59686878	1.988743108	1	3.228416308	0.844170097	1	3.346174529	0.836461134	1
1849	0.216922698	0.173586473	1	0.198354159	0.090396076	1	0.196878237	0.070649794	1
1850	0.157448472	0.136840613	1	0.185158343	0.09061994	1	0.192921972	0.07476824	1
1851	0.256572181	0.177375142	1	0.280828011	0.101761116	1	0.287872328	0.079404623	1
1852	1.94816311	1.053006497	1	1.901901955	0.542063781	1	2.089803999	0.481584956	1
1853	0.926526128	0.391678114	1	0.989811086	0.269277361	1	1.038920996	0.223026043	1
1854	3.007092433	1.425136681	1	2.87350713	0.843864235	1	3.050719478	0.745059189	1
1855	0.165045018	0.139587811	1	0.193994233	0.095338011	1	0.18861183	0.070738284	1
1856	0.155105078	0.144919769	1	0.190690931	0.090397979	1	0.20642279	0.069306016	1
1857	0.2346246	0.172779292	1	0.243543768	0.098582749	0	0.269750647	0.079483647	1
1858	1.985181611	0.892140132	1	2.072280052	0.576117061	1	1.961200345	0.440365394	1
1859	0.933142367	0.452832402	1	0.96347896	0.251423383	1	0.948741057	0.203552701	1
1860	3.089958991	1.756918459	1	3.180375618	0.938326759	1	3.043915846	0.744157714	1
1861	0.176062153	0.154004029	1	0.195511214	0.094954771	1	0.202090006	0.072461519	1
1862	0.176062153	0.15142736	1	0.188917043	0.091816198	1	0.20406503	0.070474597	1
1863	0.235623925	0.170191807	1	0.294423769	0.111241131	1	0.302816267	0.083724719	1
1864	2.35916922	1.080529868	1	2.044692242	0.565875422	1	2.064775883	0.4371639	1
1865	1.260540313	0.585049855	0	1.148470133	0.356263149	1	1.090000179	0.257921677	1
1866	3.226791415	1.723375432	1	2.957815281	0.968469296	1	3.029913367	0.742806823	1
1867	0.239154785	0.168570266	1	0.223832423	0.095257881	1	0.226124482	0.075725801	1
1868	0.199630359	0.158182603	1	0.210677041	0.097824827	1	0.210331104	0.07378286	1
1869	0.249035892	0.174245746	1	0.283031645	0.101322011	1	0.271530444	0.07738829	1
1870	1.864068418	0.991010214	1	2.051222989	0.590051116	1	2.074107953	0.454594757	1
1871	1.040193216	0.523236178	1	1.031986645	0.280831376	1	1.052554026	0.228654276	1
1872	3.257682046	1.565168684	1	3.060973119	0.938349841	1	3.100856984	0.722792565	1
1873	0.207034146	0.155603735	1	0.211603459	0.093076883	1	0.211450793	0.074318247	1
1874	0.18721	0.155059125	1	0.168719965	0.085992206	1	0.19959291	0.073537641	1
1875	0.226858292	0.162612112	1	0.290772986	0.109140857	1	0.280621776	0.08199398	1
1876	1.890418325	1.009419179	1	1.933147557	0.588807483	1	1.751741092	0.414893975	0
1877	0.827309894	0.368694013	1	0.920502405	0.239616231	1	0.899210605	0.205345807	1
1878	2.936508661	1.7210898	1	2.794094855	0.889163091	1	2.777591632	0.694813308	1
1879	0.196962783	0.169817396	1	0.202297674	0.09073482	1	0.201492655	0.071973638	1
1880	0.147392584	0.138960422	1	0.166038478	0.086555962	1	0.177774616	0.068395953	1
1881	0.29610318	0.175338302	1	0.330853008	0.100490199	1	0.327988868	0.081387143	1
1882	2.250367535	1.158929386	1	1.947502004	0.554029609	1	2.080854516	0.459256423	1
1883	1.132134639	0.604874593	1	1.119347695	0.318702413	1	1.117103529	0.253808315	0
1884	3.602882385	1.880754046	1	2.997745034	0.950669067	1	3.149917671	0.732572498	1
1885	0.19596214	0.164550071	1	0.167248421	0.088939436	1	0.186309529	0.070733376	1
1886	0.13640378	0.138741138	1	0.193684979	0.088136345	1	0.194228658	0.071104614	1
1887	0.275373287	0.180072968	1	0.266385513	0.104926009	1	0.279359291	0.076973617	1
1888	1.760725794	0.87630926	1	1.910444459	0.523071895	1	1.96804764	0.44583015	1
1889	1.040700347	0.447952617	1	0.940765453	0.254992891	1	0.959798558	0.21780697	1
1890	2.72813071	1.435891134	1	2.929632549	0.915188215	1	2.968641023	0.701594593	1
1891	0.136660123	0.133027119	1	0.161432056	0.087832915	1	0.169426797	0.071051954	1
1892	0.196200804	0.154394458	1	0.191145094	0.092494173	1	0.175373622	0.067592318	1
1893	0.285511826	0.181843414	1	0.309997243	0.102272065	1	0.298274668	0.076981948	1
1894	1.652157475	0.802679481	1	1.78793436	0.541684524	1	1.982071618	0.477540187	1
1895	0.887075115	0.495600112	1	0.97594733	0.295623209	1	1.004682258	0.228647908	1
1896	3.097777731	1.552122451	1	2.976189039	0.900490992	1	3.167088887	0.67791537	1
1897	0.257375142	0.175285442	1	0.192024211	0.08636681	1	0.193306037	0.06875616	1
1898	0.1286535	0.134786055	1	0.201917792	0.094247902	1	0.19923761	0.070550908	1
1899	0.296981801	0.1811688	1	0.27447072	0.10024021	1	0.296119974	0.079894899	1
1900	1.824007492	1.046867099	1	2.072263526	0.676205517	1	2.070139915	0.471212429	1
1901	0.845932902	0.377891256	1	0.926136972	0.26386405	1	0.948384691	0.198801135	1
1902	2.402161203	1.44070633	1	2.87259329	0.975651809	1	2.940515355	0.709683136	1
1903	0.218940588	0.158857676	1	0.19085548	0.089789539	1	0.202660901	0.070616423	1
1904	0.179393276	0.157267134	1	0.147921281	0.082899899	0	0.16704774	0.068281822	1
1905	0.288148384	0.175858562	1	0.326263339	0.110217613	1	0.317414419	0.081923251	1
1906	2.30548718	1.327722186	1	1.8230141	0.650705609	1	1.904759201	0.505063261	1
1907	1.074376384	0.579350795	1	0.894102965	0.267568582	1	0.921108504	0.208330741	1
1908	2.99840046	1.777835714	1	2.919287488	0.945380795	1	3.117824366	0.768834799	1
1909	0.241442356	0.180272844	1	0.217862637	0.097653571	1	0.22691409	0.072055878	1
1910	0.192185366	0.158914115	1	0.211290054	0.09051681	1	0.203248195	0.067970916	1
1911	0.32025354	0.193429174	1	0.306592506	0.105757926	1	0.301856091	0.085652038	1
1912	2.047206901	0.962063541	1	2.041302725	0.562231239	1	2.009657468	0.469174874	1
1913	1.180076487	0.567912422	1	1.00318104	0.274703147	1	0.944282055	0.192315095	1
1914	3.303266214	1.664085752	1	2.95933026	0.857063705	1	2.929552618	0.739519627	1
1915	0.147318963	0.140248625	1	0.1814889	0.093245678	1	0.175778414	0.068476456	1
1916	0.167148754	0.149715523	1	0.171587556	0.085147026	1	0.175778414	0.067705014	1
1917	0.345616878	0.199013631	1	0.316807267	0.104349541	1	0.302581735	0.082547508	1
1918	2.089644323	1.18857185	1	1.900566326	0.534292368	1	1.823825178	0.370618148	1
1919	0.972628297	0.461886739	1	0.916200078	0.242408259	1	0.97138714	0.20328257	1
1920	2.973882831	1.544065842	1	2.856423819	0.854378579	1	2.74631588	0.570038031	1
1921	0.262950005	0.179422224	1	0.209960968	0.101014945	1	0.210524735	0.073990882	1
1922	0.203986005	0.163543073	1	0.216517309	0.091428663	1	0.20264967	0.069897009	1
1923	0.321914004	0.182776942	1	0.36403497	0.113395152	0	0.366057269	0.084912244	0
1924	2.172621719	0.94785882	1	2.038461653	0.56179557	1	2.020751755	0.467666198	1
1925	1.037790919	0.467534148	1	1.023666269	0.266547263	1	1.02755025	0.199964845	1
1926	3.366856705	1.609174655	1	3.277869801	0.977677089	1	3.287534209	0.822577784	1
1927	0.176201303	0.153677232	1	0.18770576	0.087035884	1	0.187530886	0.069387698	1
1928	0.126574876	0.145977365	1	0.210726245	0.093975135	1	0.199391749	0.069918098	1
1929	0.335005871	0.181689836	1	0.33898323	0.107044102	1	0.310093137	0.078998542	1
1930	1.998799216	1.17479447	1	1.997520216	0.669580782	1	2.072215263	0.480528085	1
1931	0.93324661	0.525058679	1	0.97972524	0.275509079	1	1.005825254	0.219380782	1
1932	2.444445579	1.79899332	1	2.736655345	1.022973078	1	2.819590538	0.71487576	1
1933	0.249686996	0.173624417	1	0.25305676	0.10338891	0	0.256915965	0.082984951	0
1934	0.17070668	0.157605592	1	0.157632294	0.08359904	0	0.176103112	0.069650885	1
1935	0.299049693	0.192505898	1	0.322157236	0.10480911	1	0.319989411	0.081100125	1
1936	2.31615412	1.196212985	1	2.070247287	0.5632024	1	2.074159947	0.442792062	1
1937	0.968487515	0.436713555	1	0.937700914	0.23969636	1	0.94824678	0.191666868	1
1938	4.026492684	1.962179284	0	3.150699492	0.904679621	1	3.179663624	0.697959671	1
1939	0.20869947	0.164960285	1	0.174637895	0.086383287	1	0.184137484	0.066780237	1
1940	0.218590727	0.165743357	1	0.207652379	0.097013154	1	0.188097981	0.071668373	1
1941	0.23837324	0.169170172	1	0.263777002	0.099157296	1	0.285130174	0.08222046	1
1942	2.071332873	0.878634641	1	1.992201363	0.586267391	1	1.997333178	0.459473147	1
1943	0.899116429	0.455840616	1	1.014011852	0.305391733	1	1.023116864	0.229684176	1
1944	3.198954121	1.625651407	1	3.126579014	0.870688286	1	3.261526363	0.77317711	1
1945	0.236397454	0.165473434	1	0.204756782	0.096200023	1	0.222941813	0.076540711	1
1946	0.127311376	0.137023421	1	0.181658431	0.090741604	1	0.187351362	0.071027746	1
1947	0.276065118	0.172448959	1	0.270752069	0.102478258	1	0.272372996	0.080776352	1
1948	2.318792372	1.212072962	1	2.364193811	0.652275729	0	2.260139953	0.536722796	0
1949	1.068185675	0.603536282	1	1.088597149	0.329732883	1	1.136792643	0.256510214	0
1950	3.800992776	2.607104494	1	3.670062992	1.243518519	0	3.423938435	0.927785398	0
1951	0.217562649	0.161761994	1	0.189443456	0.086331773	1	0.217158493	0.0724588	1
1952	0.177945568	0.154804737	1	0.215803019	0.097673525	1	0.223074172	0.074180502	1
1953	0.24727546	0.179392722	1	0.281701925	0.102281263	1	0.290118533	0.084320318	1
1954	2.019653029	1.280270641	1	2.029972543	0.605487519	1	2.006348922	0.438630874	1
1955	1.058161623	0.505779072	1	0.980535636	0.271135688	1	0.997626951	0.214605026	1
1956	3.084438368	2.001008573	1	3.184734895	1.060477728	1	3.068499511	0.735017459	1
1957	0.175213353	0.151683065	1	0.195124974	0.091036292	1	0.204120279	0.071835476	1
1958	0.135464599	0.133614143	1	0.175332965	0.090179904	1	0.194245841	0.069882392	1
1959	0.264648049	0.175388222	1	0.303981023	0.106585268	1	0.316688875	0.08375434	1
1960	2.127240793	0.905130311	1	1.941815762	0.503667012	1	2.0243262	0.469244521	1
1961	0.874458825	0.364450664	1	0.923737234	0.225258617	1	0.933632149	0.183610248	1
1962	2.671522543	1.21110812	1	2.668688286	0.804815149	1	2.86497087	0.714774462	1
1963	0.215171672	0.16618723	1	0.202176038	0.093850834	1	0.207846228	0.073507591	1
1964	0.224982026	0.169904282	1	0.225158621	0.095075723	1	0.225581014	0.074575594	1
1965	0.391758045	0.198975841	1	0.330221859	0.110438516	1	0.314254944	0.085536844	1
1966	1.739634264	1.082612558	1	1.907021999	0.588587349	1	1.906827402	0.424912235	1
1967	1.014494803	0.543046873	1	0.934998037	0.242754947	1	0.941278381	0.188096127	1
1968	3.345035091	2.218707383	1	3.274630259	1.000915829	1	3.220610361	0.764886541	1
1969	0.179961252	0.150569268	1	0.227635112	0.098467345	1	0.207712549	0.074257954	1
1970	0.239241161	0.174296915	1	0.214488475	0.095292503	1	0.213639886	0.075562779	1
1971	0.278761101	0.177834206	1	0.286794976	0.099698313	1	0.272913262	0.07942433	1
1972	2.055639245	0.939492536	1	2.173500292	0.623989851	1	2.065073457	0.436438522	1
1973	1.10859851	0.429418687	1	1.08044623	0.284585533	1	0.977813933	0.196802385	1
1974	3.09662776	1.5665414	1	3.139659477	0.89485044	1	2.918931355	0.598596473	1
1975	0.240660091	0.16203384	1	0.234772715	0.101720665	1	0.225320067	0.073900664	1
1976	0.220936977	0.172277013	1	0.218351529	0.09722521	1	0.211521697	0.072785236	1
1977	0.260383206	0.175728488	1	0.287320512	0.099185826	1	0.302196701	0.081064932	1
1978	2.581790659	1.589273621	0	2.215586842	0.651188915	1	2.118726348	0.4760009	1
1979	1.059196187	0.784956198	1	0.972956815	0.301394424	1	0.994235551	0.242642598	1
1980	3.622500953	2.237481581	1	3.206501172	0.985094541	1	3.165262756	0.754047433	1
1981	0.242129552	0.158629298	1	0.231244393	0.10022698	1	0.213735882	0.069420682	1
1982	0.202759659	0.167269	1	0.244329595	0.102610653	1	0.227529989	0.073308827	1
1983	0.320869339	0.170314226	1	0.329383407	0.109984667	1	0.302412286	0.085815152	1
1984	1.790276596	1.014046782	1	2.094147	0.698227967	1	2.006903652	0.478051869	1
1985	1.037477226	0.569232566	1	0.974141251	0.305016034	1	0.99431478	0.21683847	1
1986	2.734705325	1.457450787	1	3.116147041	0.945840198	1	3.018595682	0.670396027	1
1987	0.127011132	0.122379548	0	0.186215759	0.088557468	1	0.183647751	0.069383353	1
1988	0.176612772	0.149343691	1	0.186215759	0.091386316	1	0.163833376	0.0679306	0
1989	0.355178677	0.177854589	1	0.334476046	0.111495839	1	0.308478313	0.081935739	1
1990	2.658980463	1.301043232	0	2.140773939	0.57742654	1	2.073142196	0.461491121	1
1991	1.241131323	0.621803501	1	1.092008638	0.283783036	1	1.060858456	0.214251924	1
1992	3.282914185	1.399506365	1	3.168557274	0.816960529	1	3.078643478	0.62660924	1
1993	0.173815034	0.158468581	1	0.185314461	0.089458521	1	0.186592755	0.072021503	1
1994	0.262334851	0.176788245	1	0.228019751	0.095941569	1	0.220155675	0.073725693	1
1995	0.360690205	0.178749465	1	0.342995533	0.110272814	1	0.312947279	0.079247234	1
1996	1.934810471	1.017079655	1	2.085971509	0.606442895	1	2.017014451	0.439853026	1
1997	1.185640772	0.6805705	1	1.257023216	0.36408299	0	1.161295822	0.254794477	0
1998	3.481193462	2.129267636	1	3.60507893	1.121531518	0	3.251395343	0.757306384	1
1999	0.189013888	0.159157462	1	0.211851113	0.092870493	1	0.206615947	0.072379238	1
[truncated: 4,001 more rows]
