# Supplementary material for: Dirichlet composition distribution for compositional data with zero components: An application to fluorescence in situ hybridization (FISH) detection of chromosome
Source: Biom J. 2021 Dec 16;64(4):714–32. doi: 10.1002/bimj.202000334 (PMC9300144; doi:10.1002/bimj.202000334)
Supplement: Supplementary file 1 — Supporting Information. [file BIMJ-64-714-s001.zip › data and codes submitted to BJ/results/inter_results/inter_result_Table3_1.txt]

 -0.08164089  0.7406648 -1.1806550
 -2.38351752 -1.4683830 -3.4853093
  0.75898276  1.8081077  2.6330975
 -1.10626173 -2.5566447 -1.0463535
 -1.16056678  1.6895548  0.7104898
  1.73771417 -1.9491106 -1.9331361
  0.3738058  1.2753230 -0.6001368
 -1.6918062 -0.8509837 -2.5842243
  1.3163834  2.4857751  3.4610163
 -0.8451193 -2.2962533 -0.7794349
 -0.8452979  2.0206522  1.0392810
  2.0455318 -1.6671345 -1.6427752
 0.4554467 0.5346583 0.5805182
 0.6917113 0.6173992 0.9010850
 0.5574006 0.6776674 0.8279187
 0.2611425 0.2603914 0.2669186
 0.3152689 0.3310975 0.3287912
 0.3078176 0.2819761 0.2903609
 -0.1018359  0.6966491 -1.2028420
 -2.3792209 -1.2628338 -3.3923729
  0.6623232  1.8593263  2.4985317
 -0.9589589 -2.4480687 -0.9611848
 -1.0852108  1.6808943  0.6671266
  1.8023211 -2.1020318 -2.1088036
  0.4059870  1.2164612 -0.5364631
 -1.7370171 -0.7665174 -2.3807755
  1.2288160  2.6258230  3.6743587
 -0.6832318 -2.0877947 -0.5917118
 -0.8671307  2.0851342  1.0678914
  2.1200134 -1.5071261 -1.5025673
 0.5078228 0.5198122 0.6663789
 0.6422038 0.4963165 1.0115974
 0.5664928 0.7664967 1.1758270
 0.2757271 0.3602739 0.3694730
 0.2180801 0.4042398 0.4007649
 0.3176924 0.5949058 0.6062363
-0.2077123  0.5670788 -1.4684468
-2.1289896 -1.1221036 -3.5492371
 0.4583538  1.5459042  2.6840693
-1.2989055 -2.7459859 -1.2398783
-1.1862511  1.8347047  0.8683936
 1.7885495 -2.1426425 -2.1289265
 0.2740245  1.2038223 -0.8271831
-1.5706935 -0.4997157 -2.4862190
 1.0006251  2.2005964  3.6478517
-0.9745611 -2.4640882 -0.9585909
-0.8537840  2.1448963  1.1879408
 2.2015621 -1.8213341 -1.8087751
0.4817368 0.6367436 0.6412637
0.5582962 0.6223878 1.0630181
0.5422712 0.6546922 0.9637824
0.3243445 0.2818977 0.2812874
0.3324671 0.3101917 0.3195472
0.4130126 0.3213084 0.3201515
-0.09667089  0.7962775 -1.3363804
-2.33378950 -1.4084372 -3.2108672
 0.66045244  1.5773438  2.4547169
-1.00994019 -2.4871886 -0.9933796
-1.14517362  1.7432654  0.7291553
 1.77418886 -2.0352590 -2.0296609
 0.3683264  1.4186197 -0.6315268
-1.6364319 -0.7790764 -2.3501601
 1.2083770  2.2883762  3.6841454
-0.6955219 -2.1786396 -0.6771256
-0.8189178  2.1072736  1.1141008
 2.1161101 -1.7088052 -1.7205344
0.4649973 0.6223422 0.7048536
0.6973576 0.6293608 0.8607071
0.5479245 0.7110324 1.2294285
0.3144183 0.3085490 0.3162539
0.3262558 0.3640082 0.3849455
0.3419212 0.3264539 0.3091265
 -0.01653436  0.8829751 -1.2735702
 -2.44455118 -1.3923509 -3.6294279
  0.50032193  1.6199739  2.1569568
 -0.94466325 -2.4867117 -0.9752479
 -1.16978984  1.7289835  0.7029498
  1.79963692 -1.9115369 -1.9119610
  0.4156150  1.490163 -0.5713171
 -1.8272485 -0.849258 -2.7473918
  1.0222704  2.271306  3.1793336
 -0.5354380 -1.934373 -0.4545214
 -0.8957876  2.040943  1.0409445
  2.1620247 -1.486755 -1.4802337
 0.4321494 0.6071880 0.7022531
 0.6173027 0.5430929 0.8820362
 0.5219485 0.6513326 1.0223768
 0.4092252 0.5523388 0.5207265
 0.2740023 0.3119596 0.3379948
 0.3623878 0.4247816 0.4317273
 -0.1143578  0.5231888 -1.5949731
 -2.3225259 -1.2781509 -3.1358240
  0.6049308  1.4513309  2.3813683
 -1.0531729 -2.5266795 -1.0184782
 -1.2063390  1.6881329  0.6989992
  1.7411166 -2.2278610 -2.2247640
  0.3606403  1.0599867 -0.8742597
 -1.6802016 -0.7238148 -2.2331770
  1.2108148  2.0626868  3.3785525
 -0.8001239 -2.2486281 -0.7462290
 -0.9901113  1.9520850  0.9607157
  2.0035848 -1.9359494 -1.9360491
 0.4749982 0.5367979 0.7207134
 0.6423243 0.5543361 0.9026470
 0.6058840 0.6113559 0.9971842
 0.2530491 0.2780514 0.2722493
 0.2162278 0.2639521 0.2617165
 0.2624682 0.2919116 0.2887148
 -0.1656433  0.5367877 -1.2407244
 -2.6916956 -1.5651347 -3.9405867
  0.9617291  1.7669576  2.8863526
 -1.1342100 -2.6081599 -1.1103287
 -1.0968598  1.8619677  0.8758865
  1.8899522 -2.0101870 -2.0111715
  0.4360976  1.1247040 -0.5864258
 -1.9651561 -0.9423534 -2.9720613
  1.6260581  2.4369784  3.9645169
 -0.8136458 -2.2359563 -0.7419054
 -0.8482513  2.1476778  1.1358491
  2.1361861 -1.7350633 -1.7437729
 0.6017409 0.5879163 0.6542986
 0.7265395 0.6227813 0.9685254
 0.6643290 0.6700208 1.0781643
 0.3205642 0.3722036 0.3684234
 0.2486084 0.2857100 0.2599625
 0.2462339 0.2751237 0.2673987
  0.02887897  0.8345552 -1.3167196
-2.43195272 -1.4121569 -3.3519486
  0.58838320  1.8489254  2.3258125
-1.19929874 -2.7233963 -1.1805688
-1.16786356  1.7954267  0.8321094
  1.71947088 -2.3306427 -2.3583540
  0.4973391  1.3939007 -0.5014738
-1.7159836 -0.7490493 -2.4555172
  1.1893211  2.6011472  3.2884514
-0.9134457 -2.4482054 -0.9109052
-0.9563872  2.0775038  1.0761486
  2.0059122 -1.9593131 -1.9781003
0.4684601 0.5593455 0.8152458
0.7159691 0.6631076 0.8964314
0.6009379 0.7522218 0.9626389
0.2858531 0.2751909 0.2696636
0.2114764 0.2820771 0.2440391
0.2864414 0.3713296 0.3802537
 -0.06309946  0.5978219 -1.6693454
 -2.27433312 -1.2677706 -3.4848359
  0.56853158  1.6028228  2.3632168
 -1.07350205 -2.5689901 -1.0813649
 -1.06967072  1.8504084  0.8649051
  1.79789996 -2.1032760 -2.1093703
  0.3912501  1.1464355 -0.8516728
 -1.5975395 -0.6311045 -2.3791455
  1.1287316  2.3225871  3.4797177
 -0.8173489 -2.3169097 -0.8174791
 -0.8173797  2.1484277  1.1478326
  2.0445742 -1.7699484 -1.7504626
 0.4543495 0.5486136 0.8176726
 0.6767936 0.6366661 1.1056903
 0.5602001 0.7197643 1.1165009
 0.2561532 0.2520804 0.2638858
 0.2522910 0.2980193 0.2829275
 0.2466742 0.3333276 0.3589077
-0.1527658  0.8936426 -1.3715019
-2.7645150 -1.5868265 -3.6699882
 0.8348109  1.9286650  2.7326471
-1.0701621 -2.5920339 -1.0821084
-1.1890301  1.8006177  0.7978032
 1.7400572 -2.1650110 -2.1557171
 0.3901531  1.4961093 -0.5208935
-2.0576629 -0.8963343 -2.5652751
 1.5790747  2.7001168  3.8655799
-0.7704531 -2.2876490 -0.7832669
-0.9557231  2.1074518  1.1109856
 1.9924849 -1.8694556 -1.8511413
0.5429189 0.6024666 0.8506084
0.7068521 0.6904922 1.1047131
0.7442638 0.7714518 1.1329328
0.2997090 0.3043849 0.2988415
0.2333070 0.3068340 0.3131824
0.2524277 0.2955555 0.3045758
  0.06727812  0.8545339 -1.2770794
 -2.32206227 -1.3076684 -3.2517733
  0.77667632  1.8656463  2.5411185
 -1.04676134 -2.5538780 -1.0473186
 -0.98807058  1.9229487  0.9324776
  1.93012176 -2.0330016 -2.0237398
  0.5841234  1.5217225 -0.5550484
 -1.5875310 -0.7825879 -2.3508212
  1.3623155  2.5322540  3.7057912
 -0.7751334 -2.2389286 -0.7506529
 -0.7522471  2.2199879  1.2224973
  2.1902606 -1.8156738 -1.7950069
 0.5168453 0.6671886 0.7220311
 0.7345312 0.5250805 0.9009521
 0.5856391 0.6666077 1.1646727
 0.2716280 0.3149494 0.2966657
 0.2358235 0.2970392 0.2900197
 0.2601388 0.2173278 0.2287329
  0.1420269  0.8672372 -1.3340252
 -2.2683667 -1.3922795 -4.3280519
  0.8215244  1.8530726  3.1456922
 -1.0306956 -2.5590552 -1.0872361
 -1.0733312  1.8273770  0.8331908
  1.8857893 -2.0563846 -2.0492003
  0.5963229  1.4652408 -0.6141659
 -1.6111337 -0.7720272 -2.9700772
  1.3669834  2.5208067  4.4526596
 -0.7381405 -2.2116024 -0.7216659
 -0.7874745  2.1828286  1.1762788
  2.1452141 -1.6152574 -1.5946781
 0.4542960 0.5980036 0.7198592
 0.6572330 0.6202523 1.3579747
 0.5454589 0.6677341 1.3069675
 0.2925551 0.3474528 0.3655702
 0.2858567 0.3554515 0.3430880
 0.2594248 0.4411272 0.4545222
-0.01107512  0.5851463 -1.1957515
-2.47128626 -1.1652014 -3.7735617
 0.99758326  1.8892948  2.6007665
-1.02690877 -2.5934603 -1.1375561
-1.10942613  1.8715476  0.8482285
 1.95069603 -2.0300100 -2.0328538
 0.4492894  1.1362822 -0.5296879
-1.8696722 -0.6716936 -2.7419866
 1.5842003  2.5865576  3.5571561
-0.8108722 -2.3641199 -0.8784577
-0.9003741  2.0888081  1.0735943
 2.1843500 -1.7979395 -1.8034080
0.4603646 0.5511359 0.6660636
0.6016140 0.4935078 1.0315750
0.5866170 0.6972628 0.9563896
0.2160365 0.2293403 0.2590984
0.2090520 0.2172606 0.2253658
0.2336540 0.2320705 0.2294457
  0.1400036  0.6167035 -1.7173808
 -2.1720674 -1.5329954 -3.5200053
  0.5936567  1.7814948  2.8231283
 -1.0848091 -2.7106610 -1.2079881
 -1.0412549  1.7206372  0.7074064
  1.8770957 -2.2137077 -2.2326887
  0.6013668  1.1233532 -0.8260161
 -1.5723372 -0.9266948 -2.5042412
  1.1280452  2.5599143  4.0877505
 -0.8253218 -2.4362792 -0.9319534
 -0.7766864  2.0219295  1.0404523
  2.1448686 -1.9013617 -1.9069353
 0.4613631 0.5066496 0.8913647
 0.5997302 0.6063007 1.0157641
 0.5343885 0.7784195 1.2646222
 0.2594874 0.2743818 0.2760347
 0.2645685 0.3012923 0.3330459
 0.2677729 0.3123460 0.3257534
 -0.1053827  0.5842526 -1.3608586
 -2.6963371 -1.5188257 -3.4600931
  0.8191180  1.7919437  2.5252053
 -1.0873561 -2.5395378 -1.0463732
 -1.1880833  1.7706853  0.7494633
  1.8357759 -2.1458963 -2.1402754
  0.3506458  1.1890589 -0.6947790
 -1.9636432 -0.7977935 -2.5039376
  1.4027776  2.4573621  3.5177799
 -0.7766749 -2.2376075 -0.7568699
 -0.9362246  2.1177508  1.0961383
  2.1174108 -1.8331021 -1.8387208
 0.4560286 0.6048063 0.6660797
 0.7326939 0.7210322 0.9561554
 0.5836596 0.6654184 0.9925746
 0.3106812 0.3019303 0.2895033
 0.2518587 0.3470656 0.3466750
 0.2816348 0.3127942 0.3015545
  0.01372433  0.7670888 -1.3288732
-2.72786694 -1.5611705 -4.3057080
  0.89228214  1.8699046  3.1303797
-1.10434554 -2.5950212 -1.1258293
-1.04002460  1.9323299  0.9658495
  1.87735081 -1.9743147 -1.9817242
  0.5142535  1.3702575 -0.6082788
-2.0247190 -0.9210813 -3.0527987
  1.6665333  2.5434874  4.3553758
-0.8293708 -2.3047740 -0.8091742
-0.7137961  2.2831474  1.3182018
  2.1979191 -1.5822248 -1.5797093
0.5005291 0.6031687 0.7205944
0.7031480 0.6400891 1.2529093
0.7742511 0.6735828 1.2249961
0.2749747 0.2902472 0.3166551
0.3262285 0.3508175 0.3523523
0.3205683 0.3920899 0.4020150
0.0436068 0.6833592 -1.6230031
-2.4507883 -1.2676065 -3.2450959
0.7107972 1.9310261 2.6901613
-1.0533522 -2.692836 -1.1070968
-1.1686035 1.9184759 0.7291065
1.8616353 -2.0652005 -2.1884406
0.6043971 1.1893696 -0.8783222
-1.666542 -0.5873982 -2.3144077
1.2379263 2.6245947 4.0686833
-0.7632499 -2.3205728 -0.7800363
-0.827079 2.293787 1.1390236
2.0465659 -1.6608647 -1.8661665
0.5607902 0.5060104 0.7446809
0.7842464 0.6802083 0.9306882
0.5271291 0.6935686 1.378522
0.2901023 0.3722632 0.3270605
0.3415245 0.375311 0.4099171
0.1849306 0.4043358 0.3222741
0.1420563 0.7495035 -1.3459412
-2.5740538 -1.4126894 -3.3426067
0.7935104 1.7156413 2.6515002
-1.2090483 -2.6707641 -1.0854491
-1.0238152 1.8429115 0.814169
1.9413819 -2.1443546 -2.0589598
0.6711606 1.3412731 -0.4601892
-1.7513693 -0.7812758 -2.2597734
1.4729205 2.4529153 3.8772386
-0.8855762 -2.3383136 -0.6731465
-0.6779764 2.116588 1.2174679
2.2646995 -1.6657179 -1.6708407
0.5291042 0.5917695 0.885752
0.8226846 0.6314136 1.0828334
0.6794101 0.737274 1.2257384
0.3234722 0.3324505 0.4123025
0.3458388 0.2736765 0.4032989
0.3233176 0.4786367 0.3881191
0.0736378 0.6536793 -1.9126178
-2.3401242 -1.3532644 -3.4338536
1.064087 1.5452405 2.4932667
-1.1184547 -2.5878935 -1.1106456
-1.1086066 1.9334871 0.8266675
1.8827166 -2.3408553 -2.1541303
0.6702785 1.2170534 -1.1101874
-1.5639312 -0.7471022 -2.3869786
1.6570336 2.2316679 3.2974215
-0.7480285 -2.1972927 -0.6049333
-0.7753217 2.2899169 1.1853751
2.2339963 -1.8704035 -1.6963695
0.5966407 0.5633741 0.8024303
0.7761929 0.6061621 1.046875
0.5929466 0.6864273 0.8041548
0.3704262 0.3906008 0.5057123
0.3332849 0.3564298 0.3587077
0.3512797 0.4704518 0.4577608
0.2573326 0.6314999 -1.4537085
-2.37479 -1.5232059 -3.2603193
0.8096257 1.7463196 2.4976342
-1.0814584 -2.7391807 -1.0536045
-1.1066885 1.8118522 0.7872978
1.7772522 -2.0839369 -2.287258
0.8348205 1.1558021 -0.6192925
-1.5946031 -0.9827087 -2.5082687
1.4143664 2.4850247 3.440545
-0.7133299 -2.3432665 -0.7054767
-0.7252471 2.0722712 1.1523039
2.0061273 -1.557295 -1.9091411
0.5774878 0.5243022 0.834416
0.7801869 0.5404972 0.7520507
0.6047408 0.7387051 0.9429108
0.3681285 0.3959142 0.3481279
0.3814415 0.260419 0.3650061
0.2288751 0.5266419 0.3781169
-0.1603192 0.7669258 -1.4111083
-2.46013 -1.2725121 -3.0833369
0.7453647 1.6202349 3.0209077
-1.093342 -2.6022663 -1.0479236
-1.0553288 1.9442636 0.9200333
1.6841985 -2.3100603 -2.2294888
0.4577574 1.4162355 -0.7599847
-1.6434731 -0.7501637 -2.0565873
1.3347592 2.2880663 4.3089687
-0.7219652 -2.3476249 -0.6418063
-0.6537663 2.1808392 1.2875942
1.9817741 -1.9155948 -1.818415
0.6180766 0.6493096 0.6511236
0.8166569 0.5223485 1.0267496
0.5893945 0.6678314 1.288061
0.3713768 0.2546413 0.4061173
0.4015625 0.2365755 0.3675609
0.2975756 0.3944655 0.4110738
0.0660146 0.8229567 -1.4548306
-2.3237078 -1.5324433 -3.4000905
0.8983228 1.9731068 2.8849265
-1.0757602 -2.6766193 -1.0593668
-1.0130968 1.7782273 0.680497
1.8340784 -2.0659368 -2.166808
0.687258 1.4578799 -0.816733
-1.4996334 -0.8965367 -2.3119943
1.6378294 2.6116648 3.9756061
-0.7635549 -2.3596947 -0.7152063
-0.7296597 2.1257826 1.0259693
2.1933874 -1.5393985 -1.9121421
0.6212434 0.6349232 0.6380975
0.8240744 0.6359065 1.0880963
0.7395066 0.638558 1.0906796
0.3122053 0.3169246 0.3441604
0.2834371 0.3475553 0.3454723
0.359309 0.5265383 0.2546659
-0.1252978 0.5946392 -1.2924428
-2.0650157 -1.3449742 -3.2526641
0.8644736 1.7486615 2.696198
-1.0812525 -2.5568365 -1.0749026
-1.106409 1.858579 0.7571339
1.7084657 -2.3925091 -2.0889411
0.4054759 1.1455864 -0.6303878
-1.3235983 -0.8326744 -2.2921113
1.4738275 2.5912139 3.8612372
-0.7349305 -2.2279694 -0.662542
-0.8197175 2.1484968 1.1593923
2.0014755 -2.077526 -1.7556657
0.5307737 0.5509472 0.662055
0.7414174 0.5122998 0.9605528
0.6093538 0.8425523 1.1650392
0.346322 0.3288671 0.4123605
0.2866914 0.2899178 0.4022584
0.2930097 0.3149831 0.3332754
-0.0273462 0.7286059 -1.6188565
-2.5768104 -1.4665205 -3.2227027
0.8142955 1.812565 2.456405
-1.0090914 -2.5837842 -1.1444704
-1.1754797 1.8370981 0.6393286
1.9327436 -2.2860691 -2.1267869
0.6286159 1.3925886 -0.9931196
-1.7484519 -0.9541463 -2.3879527
1.482052 2.4002601 3.2524179
-0.6526304 -2.09041 -0.8480543
-0.7887057 2.2102126 1.0017257
2.2651197 -1.8687853 -1.8331682
0.6559621 0.6639827 0.6257369
0.8283585 0.5123741 0.83475
0.6677565 0.5876951 0.7960129
0.356461 0.4933742 0.2964161
0.386774 0.3731144 0.3623971
0.3323761 0.4172838 0.2936187
-0.092106 0.6577371 -1.3903954
-2.4192003 -1.3722751 -2.914221
0.882232 1.5107325 2.3785181
-0.979895 -2.4396216 -1.1115872
-1.0600461 1.8017009 0.7280959
1.8328089 -2.2458915 -2.1764413
0.517821 1.1574636 -0.723311
-1.6034197 -0.7239323 -1.9154523
1.4733647 2.2193373 3.4959781
-0.5337774 -2.1428631 -0.7515099
-0.7797095 2.1685255 1.0093313
2.0638607 -1.8881155 -1.8340589
0.6099269 0.4997265 0.6670844
0.8157806 0.6483428 0.9987687
0.5911328 0.7086049 1.11746
0.4461176 0.2967585 0.3600773
0.2803366 0.3668246 0.2812355
0.2310518 0.357776 0.3423824
0.0099556 0.6558824 -1.0603813
-2.605037 -1.264585 -3.5947151
1.0085015 1.6795949 2.2820998
-1.0742109 -2.5882564 -1.1397413
-1.0742587 1.7801337 0.8445005
1.8654728 -2.2916398 -2.1119037
0.6284463 1.2339203 -0.193649
-1.8502304 -0.6675878 -2.5302209
1.6245859 2.3801397 3.3543775
-0.6953464 -2.2437639 -0.7905184
-0.7338229 2.1885669 1.2470009
2.1153222 -1.7556191 -1.7113739
0.6184907 0.5780379 0.8667323
0.7548066 0.5969972 1.0644943
0.6160844 0.7005448 1.0722777
0.3788644 0.3444924 0.3492229
0.3404358 0.4084332 0.4025004
0.2498494 0.5360207 0.4005298
-0.0002781 0.5970698 -1.150356
-2.6860289 -1.6118409 -3.4702104
0.7942909 1.7808671 2.4678959
-1.1330015 -2.6412083 -1.1162068
-1.0469477 1.7696134 0.7418521
1.8298907 -2.0869434 -2.2679321
0.6686808 1.1799181 -0.4636463
-1.901634 -1.0774017 -2.4090182
1.4845269 2.5105779 3.5400261
-0.795839 -2.4247231 -0.8009455
-0.7144574 2.1177435 1.0464462
2.1417142 -1.7650842 -1.8689572
0.6689589 0.5828483 0.6867097
0.7843949 0.5344392 1.0611922
0.690236 0.7297108 1.0721302
0.3371625 0.2164852 0.3152613
0.3324903 0.3481301 0.304594
0.3118235 0.3218592 0.3989749
0.1652567 0.6458104 -1.3503706
-2.5776413 -1.5165874 -3.2630918
0.7477572 1.7106289 2.3240632
-1.0931928 -2.5986451 -1.1122904
-1.1194824 1.7787734 0.8124795
1.878453 -2.2010241 -2.1861083
0.7665304 1.2531063 -0.6482899
-1.7363175 -0.8572501 -2.3051006
1.2770662 2.3641061 3.5851295
-0.7537767 -2.3829127 -0.6802614
-0.7217462 2.1060985 1.2207812
2.1011496 -1.8186439 -1.8787494
0.6012737 0.6072959 0.7020807
0.8413238 0.6593373 0.9579912
0.529309 0.6534772 1.2610663
0.3394161 0.2157324 0.432029
0.3977362 0.3273251 0.4083017
0.2226966 0.3823802 0.3073589
0.0466141 0.7677619 -1.2657498
-2.3554566 -1.3589554 -3.2979362
0.6123498 1.8047522 2.7563761
-0.9431265 -2.4570965 -1.1468753
-1.0628753 1.766471 0.8633707
1.8170263 -2.1774733 -2.1650864
0.6738883 1.3953036 -0.5281889
-1.6186012 -0.816968 -2.1943102
1.1807189 2.5120963 3.880125
-0.6587598 -2.2121077 -0.7577737
-0.7317357 2.1325304 1.1776458
2.1157501 -1.8824551 -1.8977808
0.6272742 0.6275416 0.7375609
0.7368554 0.5419873 1.103626
0.5683691 0.7073441 1.1237489
0.2843667 0.2449888 0.3891015
0.3311396 0.3660595 0.3142751
0.2987238 0.2950182 0.2673056
-0.0467827 0.5504693 -1.4771099
-2.2388061 -1.7017609 -3.1132063
0.984941 1.7294884 2.6634162
-1.2089188 -2.546601 -1.1170903
-1.1057451 1.756513 0.7622523
1.9273422 -2.1308622 -2.0993544
0.429607 1.1611784 -0.7004763
-1.451001 -0.986557 -1.91213
1.6652246 2.4186651 3.8066776
-0.853757 -2.2257386 -0.7481883
-0.7347136 2.0127646 1.1708231
2.2330618 -1.6783437 -1.7805395
0.4763897 0.6107091 0.7766337
0.7878051 0.7152039 1.2010763
0.6802836 0.6891767 1.1432614
0.3551618 0.3208624 0.368902
0.3710314 0.2562516 0.4085708
0.3057196 0.4525186 0.3188149
-0.2496102 0.6788892 -1.1400638
-2.4651026 -1.5315201 -3.079188
0.603733 1.7751135 2.5041613
-1.2324268 -2.5141124 -1.0980096
-1.0586526 1.7427977 0.7662867
1.8066584 -2.1408791 -2.1096185
0.3723034 1.1739572 -0.5006655
-1.7729386 -0.8377584 -2.1867683
1.2023423 2.478198 3.9115099
-0.8868057 -2.4051931 -0.6663874
-0.7486255 2.0888439 1.1396503
2.0565643 -1.8118026 -1.7196365
0.6219135 0.495068 0.6393983
0.692164 0.6937617 0.8924197
0.5986092 0.7030845 1.4073486
0.3456211 0.1089193 0.4316222
0.3100271 0.3460462 0.3733636
0.249906 0.3290765 0.3899821
0.0229078 0.6708911 -1.2518496
-2.1766844 -1.624607 -3.2041921
0.4864316 2.0105605 2.6299094
-1.1322572 -2.4682042 -1.0113762
-1.0876602 1.875421 0.7775163
1.8635798 -2.2119752 -2.1809054
0.5938008 1.23816 -0.649403
-1.3671158 -1.0068719 -2.2169985
1.0553193 2.7095041 3.681175
-0.8511034 -2.0892087 -0.5389092
-0.7611153 2.2320635 1.2003009
2.1763757 -1.9340626 -1.8423556
0.570893 0.5672689 0.6024467
0.8095687 0.6177351 0.9871935
0.5688877 0.6989436 1.0512656
0.2811538 0.3789955 0.472467
0.3265449 0.3566425 0.4227846
0.3127958 0.2779125 0.3385498
-0.0994637 0.8382095 -1.4920457
-2.1365818 -1.4113752 -3.253696
0.9833758 1.9202679 2.6077226
-0.9489325 -2.519429 -1.0331962
-1.0954852 1.916926 0.8599842
1.858033 -2.1142967 -2.079446
0.518669 1.3673101 -0.7867797
-1.2371448 -0.9203272 -2.2296173
1.5998995 2.6008548 3.8482927
-0.5637158 -2.358521 -0.6416518
-0.7865849 2.2557605 1.2196221
2.191545 -1.8022359 -1.8257718
0.6181328 0.5291006 0.705266
0.8994369 0.491048 1.0240787
0.6165238 0.6805869 1.2405701
0.3852167 0.160908 0.3915444
0.3089003 0.3388345 0.3596379
0.333512 0.3120608 0.2536743
-0.052627 0.732371 -1.2902197
-2.1115043 -1.3670355 -3.2789473
0.5938747 1.7520374 2.829394
-1.1101558 -2.4700469 -1.0874904
-1.2261356 1.8292779 0.7347754
1.7695246 -2.1681131 -2.2150162
0.555016 1.328358 -0.5611113
-1.3777258 -0.6428518 -2.1559408
1.1283155 2.3766812 3.96569
-0.7390333 -2.0984587 -0.6240707
-0.9538263 2.1798125 1.110838
2.0514492 -1.7634715 -1.9555935
0.607643 0.5959871 0.7291084
0.7337785 0.7241837 1.1230066
0.5344407 0.6246438 1.136296
0.3711225 0.3715882 0.4634197
0.2723094 0.3505346 0.3760626
0.2819247 0.4046416 0.2594227
0.0083684 0.7527016 -1.4421578
-2.5610911 -1.4142959 -2.8957028
0.7692161 1.7695352 2.7936038
-1.0973354 -2.5696213 -1.1303762
-1.1858735 1.7950289 0.81309
1.7094277 -2.2106803 -2.1557249
0.541972 1.38064 -0.7184305
-1.7510466 -0.8623324 -1.9077999
1.4296252 2.467169 3.7957483
-0.791242 -2.3188596 -0.6708252
-0.8795705 2.1048227 1.2159621
2.0031304 -1.7486562 -1.6754685
0.5336035 0.6279384 0.7237274
0.8100444 0.5519635 0.9879029
0.660409 0.6976338 1.0021445
0.3060934 0.2507617 0.459551
0.306303 0.3097938 0.4028721
0.2937026 0.4620241 0.4802565
0.0497636 0.8080165 -1.5701438
-2.0982987 -1.3359845 -3.1904897
0.5931156 1.6069111 2.4944866
-1.1296804 -2.6135336 -1.1355209
-1.0985687 1.6859868 0.776434
1.8627108 -2.1774666 -2.1937779
0.6342922 1.3747415 -0.8714802
-1.3459834 -0.7997328 -1.8456103
1.0941613 2.297591 3.5992109
-0.7922916 -2.3616567 -0.8204846
-0.8084257 1.9866933 1.1322566
2.1278999 -1.7270019 -1.9418951
0.5845286 0.5667249 0.6986636
0.7523154 0.5362517 1.3448794
0.5010457 0.69068 1.1047243
0.3373888 0.2518768 0.3150363
0.2901431 0.3007065 0.3558225
0.2651892 0.4504646 0.2518827
0.067557 0.7020983 -1.4575761
-2.3734855 -1.2590443 -3.0304954
0.8134868 1.8827919 2.4776028
-1.0844155 -2.652725 -1.1278354
-1.2021748 1.6700331 0.8009143
1.9013202 -2.3107239 -2.2229838
0.6405086 1.2634231 -0.7427291
-1.534692 -0.6563672 -1.8608342
1.4178116 2.5760579 3.6097361
-0.7349405 -2.2904421 -0.8463308
-0.8399811 1.9952064 1.1653701
2.1535174 -1.7565154 -2.0111002
0.5729517 0.5613248 0.7148471
0.8387934 0.6026772 1.1696612
0.6043248 0.6932661 1.1321333
0.349475 0.3622828 0.2815046
0.3621936 0.3251732 0.3644558
0.2521972 0.5542085 0.2118836
-0.0026308 0.5862842 -1.1392803
-2.4212353 -1.3615628 -3.6951396
0.6764187 1.8824226 2.9111881
-1.1255577 -2.6696147 -1.0648228
-1.1634976 1.8376195 0.7396925
1.8020834 -2.2287435 -2.1956817
0.5953405 1.1393268 -0.4658873
-1.6025471 -0.7191843 -2.798146
1.2803666 2.6453126 3.8522815
-0.7433881 -2.381617 -0.750878
-0.8730893 2.117583 1.1610494
2.1311338 -1.8206677 -1.8049638
0.5979713 0.5530427 0.6733931
0.8186882 0.6423785 0.8969936
0.6039479 0.76289 0.9410934
0.3821696 0.2879977 0.3139447
0.2904083 0.2799635 0.4213569
0.3290504 0.4080757 0.3907179
0.0384194 0.7324568 -1.2951018
-2.2829971 -1.3902125 -2.8762184
0.5466809 1.7954388 2.2486545
-1.0509405 -2.533127 -1.0856816
-1.1320153 1.7823624 0.7668517
1.7527062 -2.2753215 -2.1110831
0.6480225 1.250142 -0.4965876
-1.4902972 -0.6946192 -1.8214241
1.1298474 2.4850703 3.3588266
-0.7057528 -2.3228229 -0.7219282
-0.82145 2.0726563 1.0872621
2.1887192 -1.9051779 -1.7468069
0.6096032 0.5176852 0.7985142
0.7926999 0.6955932 1.0547943
0.5831665 0.6896315 1.1101721
0.3451878 0.2103041 0.3637534
0.3105653 0.2902939 0.3204104
0.4360129 0.3701436 0.3642762
-0.109877 0.4679139 -1.0430613
-2.4213588 -1.3888928 -3.4705937
0.652521 1.8694693 2.5829314
-1.0161746 -2.546824 -1.0647572
-1.0145668 1.8774104 0.7445705
1.8037125 -2.4784575 -2.1583069
0.4401634 1.0920605 -0.3743724
-1.6021668 -0.8667178 -2.5477767
1.1271115 2.6105869 3.5926914
-0.6225182 -2.1911928 -0.7149356
-0.7660766 2.2034278 1.0868349
2.0612557 -2.2153813 -1.8346114
0.5500405 0.6241466 0.6686889
0.819192 0.522175 0.922817
0.4745904 0.7411176 1.0097599
0.3936564 0.3556312 0.3498216
0.2484902 0.3260174 0.3422644
0.2575432 0.2630762 0.3236955
-0.0284247 0.6895301 -1.1754765
-2.6010816 -1.3690916 -3.1276129
0.8402573 1.7525141 2.3133252
-1.1389901 -2.6060686 -1.1357693
-1.1350565 1.740351 0.8350644
1.8550642 -2.1114916 -2.1294681
0.5195268 1.2827404 -0.5285333
-1.7629271 -0.6817388 -2.1759473
1.3964692 2.4469905 3.7283618
-0.7632354 -2.338493 -0.7062033
-0.7753067 2.0118502 1.1788196
2.1557656 -1.6381843 -2.0089954
0.5479514 0.5932103 0.6469432
0.8381545 0.6873528 0.9516656
0.5562119 0.6944763 1.4150367
0.3757547 0.2675756 0.429566
0.3597498 0.2714992 0.3437551
0.3007014 0.4733073 0.1204727
-0.0900641 0.8151527 -1.5025946
-2.4581263 -1.5157153 -3.4432186
0.7422704 1.7970777 2.7164207
-1.1261906 -2.6709225 -1.140749
-1.0727575 1.8224255 0.6298997
1.914349 -2.1883144 -2.1574431
0.4976042 1.4241107 -0.8980189
-1.5692018 -0.894404 -2.4456252
1.3731743 2.5935655 3.8305922
-0.7204222 -2.3382831 -0.6568688
-0.7126479 2.1408419 0.9576932
2.2395384 -1.7311766 -1.872912
0.5876684 0.608958 0.6045757
0.8889245 0.6213113 0.9975934
0.6309039 0.7964878 1.1141715
0.4057684 0.3326393 0.4838801
0.3601097 0.3184164 0.3277935
0.3251894 0.4571378 0.2845311
0.1328553 0.7917312 -1.2278308
-2.3873079 -1.4273324 -3.3824749
0.4992135 1.4828261 2.7736842
-0.963053 -2.6055786 -1.1329454
-1.0679452 1.7922564 0.7398568
1.9007464 -2.0296454 -2.1819345
0.7177604 1.4567692 -0.6799414
-1.6364785 -0.8935091 -2.2706438
1.0736221 2.1497801 3.7616577
-0.5985296 -2.2405894 -0.7772442
-0.7148691 2.1496523 1.1919588
2.2281243 -1.7506081 -1.8166276
0.5849051 0.665038 0.5478894
0.7508294 0.5338232 1.1118311
0.5744086 0.666954 0.9879735
0.3645233 0.3649892 0.3557012
0.3530762 0.3573959 0.452102
0.3273779 0.2790373 0.3653068
-0.1021789 0.8702452 -1.2780454
-2.4728761 -1.3715499 -3.1206985
0.4652295 1.6840151 2.6025413
-1.1129184 -2.5872329 -1.0344513
-1.0746836 1.8145982 0.8172736
1.7144897 -2.1384051 -2.0917466
0.5192077 1.4602517 -0.4797722
-1.6792909 -0.8217866 -2.2191551
1.1947865 2.3091856 3.6997758
-0.8037713 -2.4064165 -0.728133
-0.7206616 2.1231919 1.1940899
2.0094295 -1.9711351 -1.8497513
0.6213865 0.5900066 0.7982732
0.7935852 0.5497633 0.9015434
0.7295571 0.6251705 1.0972346
0.3091472 0.1808164 0.3063183
0.3540219 0.3085937 0.3768163
0.2949399 0.16727 0.2419953
-0.0554119 0.5988789 -1.2442863
-2.4329388 -1.3715459 -3.2561567
0.7067737 1.7201064 2.8295828
-1.0222335 -2.6102174 -1.218229
-1.0875976 1.790142 0.8861864
1.8942667 -2.1598189 -2.2242113
0.5424904 1.1224316 -0.5750897
-1.6756995 -0.762127 -2.346329
1.3135152 2.4001288 3.9990789
-0.6723277 -2.3193875 -0.8497298
-0.7173294 2.0487672 1.2229741
2.2733118 -1.8823468 -1.9479241
0.5979023 0.5235527 0.6691966
0.7572393 0.6094189 0.9098277
0.6067415 0.6800223 1.1694961
0.3499058 0.2908299 0.3684992
0.3702682 0.2586252 0.3367877
0.3790452 0.2774721 0.2762872
0.2781065 0.5105842 -1.2599419
-2.3251948 -1.3590343 -2.9224044
0.8711415 1.7843795 2.7591036
-1.2765695 -2.5697154 -1.0552738
-1.0272045 1.7598666 0.898337
1.8848502 -2.1811262 -2.1284231
0.8429941 1.0055925 -0.6716134
-1.5387945 -0.7548518 -1.8623649
1.322657 2.4856344 3.8941812
-0.9323785 -2.2671672 -0.6345866
-0.6708385 2.0553017 1.2330363
2.2431997 -1.72245 -1.8860979
0.5648876 0.4950084 0.5883285
0.7864003 0.6041826 1.0600394
0.4515155 0.7012549 1.1350776
0.3441911 0.3025482 0.4206872
0.356366 0.2954352 0.3346993
0.3583495 0.4586762 0.2423253
-0.0108992 0.6062118 -1.521531
-2.6448665 -1.6179788 -3.6850736
0.8096265 1.8573216 2.4688884
-1.0713038 -2.6291062 -0.9861849
-1.1507105 1.793141 0.8611649
1.8911238 -2.3004262 -1.976554
0.5462222 1.1601726 -0.8522822
-1.8081069 -1.0421271 -2.8206665
1.3973351 2.5879065 3.6513763
-0.7499728 -2.2946807 -0.6173783
-0.807838 2.0331822 1.2323615
2.1483666 -1.9579846 -1.6375188
0.5571214 0.5539607 0.6692488
0.8367596 0.5758517 0.8644071
0.5877086 0.7305849 1.1824879
0.321331 0.3344255 0.3688066
0.3428724 0.2400412 0.3711966
0.2572428 0.3424416 0.3390351
0.1297126 0.7479379 -1.0567375
-2.4666961 -1.3957299 -3.0232643
0.7891904 1.6762886 2.9474012
-1.1010695 -2.6388851 -0.9994627
-1.0831985 1.8823765 0.5903695
1.7947614 -2.1998811 -2.2066802
0.7001885 1.3821637 -0.4021824
-1.619204 -0.7942899 -2.1021066
1.4367731 2.4155338 4.1805753
-0.6890048 -2.3661659 -0.6453547
-0.7405175 2.2235304 1.0776619
2.1031537 -1.6885415 -1.8692453
0.5704758 0.6342258 0.6545551
0.8474921 0.60144 0.9211577
0.6475826 0.7392452 1.2331741
0.4120647 0.2727191 0.354108
0.342681 0.3411539 0.4872924
0.3083923 0.5113395 0.3374349
0.1570411 0.5474396 -1.3970509
-2.6588126 -1.235501 -3.4576389
0.777683 1.5622329 2.6367342
-1.0316377 -2.5812419 -1.1405108
-1.1116481 1.7478775 0.9073689
1.7437668 -2.2560074 -2.1091196
0.7860983 1.1391543 -0.6473722
-1.8028609 -0.7089314 -2.3509296
1.3258479 2.276232 3.7393693
-0.7175077 -2.2094916 -0.6894848
-0.8251266 2.0488304 1.2452231
1.9740431 -1.8619175 -1.697565
0.6290571 0.5917147 0.7496787
0.8559516 0.5265696 1.1067093
0.5481649 0.7139991 1.1026351
0.31413 0.3717503 0.451026
0.2865215 0.3009529 0.3378542
0.2302763 0.39409 0.4115545
0.0777961 0.8143418 -1.3530586
-2.4580967 -1.5507937 -3.5248256
0.5240578 1.6439518 2.3520336
-1.0705706 -2.5775183 -1.0890554
-0.9993825 1.881261 0.7293079
1.8213265 -2.0552721 -2.0866897
0.5962154 1.4900814 -0.6961045
-1.6902543 -1.0128974 -2.3674761
1.0788643 2.3040056 3.3703913
-0.6514394 -2.2079096 -0.7685526
-0.6303499 2.1222701 1.1069889
2.0625222 -1.7879051 -1.7455072
0.5184194 0.6757397 0.6569541
0.7678424 0.5378963 1.1573494
0.5548065 0.6600539 1.0183577
0.4191313 0.3696086 0.3205028
0.3690326 0.2410091 0.377681
0.2411956 0.267367 0.3411825
0.0106531 0.7345821 -1.3570812
-2.3621219 -1.1083441 -2.7544932
0.8866416 1.785831 2.4598122
-0.9985576 -2.6787293 -0.9878004
-1.0983204 1.7712571 0.8726591
1.7524843 -2.3083439 -2.1626144
0.6240898 1.3092411 -0.7101373
-1.6152508 -0.5600982 -1.6247981
1.5260606 2.5490831 3.4140012
-0.6398187 -2.27 -0.7572363
-0.7462771 2.0421601 1.1592691
2.037142 -2.0262896 -1.8633397
0.6134367 0.574659 0.6469439
0.746871 0.5482459 1.1296951
0.639419 0.7632521 0.954189
0.358739 0.4087294 0.230564
0.3520432 0.2709029 0.28661
0.2846577 0.2820543 0.2992747
0.0464547 0.7194906 -1.3684075
-2.7761932 -1.4097762 -3.0288102
0.8537794 1.588976 3.1455939
-1.0641968 -2.6546316 -1.1548525
-1.1313935 1.797592 0.6729424
1.833408 -2.1077841 -2.2598811
0.6933478 1.2641906 -0.5868705
-1.9975019 -0.8441471 -1.843598
1.5375376 2.4012337 4.1334242
-0.6309518 -2.3538334 -0.6814023
-0.7241735 2.1031696 1.0422596
2.1816456 -1.8743723 -1.8946203
0.646893 0.5447 0.781537
0.7786913 0.5656291 1.1852122
0.6837582 0.8122577 0.9878304
0.4332451 0.3007983 0.4734502
0.40722 0.3055777 0.3693173
0.3482376 0.2334118 0.3652608
0.0059996 0.8579335 -1.6450362
-2.190172 -1.5274048 -3.3426245
0.6250181 1.7263828 2.5200468
-1.0917315 -2.5468555 -1.1373559
-1.0672071 1.8198357 0.7040744
1.8979063 -2.3097414 -2.1728356
0.6078733 1.4150061 -0.8445564
-1.3992431 -0.9332535 -2.1692354
1.1911963 2.4951884 3.2750603
-0.7668062 -2.1439639 -0.7207514
-0.7339578 2.0992326 1.0106095
2.153423 -1.7650408 -2.0081113
0.6018736 0.5570726 0.8004799
0.7909289 0.5941513 1.1733891
0.5661782 0.7688056 0.7550135
0.3249253 0.4028917 0.4166045
0.3332492 0.279397 0.3065352
0.2555167 0.5447007 0.1647243
0.2449611 0.9172289 -1.4992666
-2.46781 -1.3592221 -3.1741391
0.7920409 1.9706696 3.0164256
-1.1352234 -2.5841806 -1.1071073
-1.1086052 1.8245855 0.8736619
1.867146 -2.1342116 -2.2083293
0.8603381 1.5149887 -0.6886288
-1.5724477 -0.823181 -2.0616345
1.331148 2.691826 4.1636038
-0.7460742 -2.3857382 -0.6519234
-0.7456867 2.1469059 1.2723939
2.1485987 -1.6069559 -1.8472888
0.615377 0.5977598 0.8106378
0.8953623 0.5360411 1.1125046
0.539107 0.7211565 1.1471783
0.3891492 0.1984425 0.4551838
0.3629186 0.3223205 0.3987319
0.2814527 0.5272557 0.3610405
0.0613668 0.7880686 -1.3141706
-2.4851774 -1.6317779 -3.315708
0.5014272 1.6976758 2.23691
-1.1770787 -2.6355256 -1.056384
-1.1687376 1.8567954 0.6859487
1.7453896 -2.2028527 -2.1686319
0.6427376 1.3275455 -0.6671819
-1.7169685 -1.0251456 -2.443598
1.2556116 2.4310892 3.4619876
-0.7427359 -2.5069986 -0.6169207
-0.7683203 2.1935103 1.0120262
1.9979146 -1.7290639 -1.7819628
0.5813708 0.5394768 0.6469887
0.7682089 0.6066323 0.87211
0.7541844 0.7334134 1.2250776
0.4343428 0.128527 0.4394634
0.4004173 0.3367149 0.3260775
0.252525 0.4737888 0.3866691
-0.0769172 0.6165798 -1.245797
-2.4182754 -1.3954428 -3.3985364
0.473621 1.8770075 2.7846912
-1.1245412 -2.5817302 -1.0947952
-1.1844359 1.829723 0.7559443
1.8594915 -2.0624505 -2.0638377
0.4502901 1.1653907 -0.5698264
-1.6547133 -0.7272997 -2.214316
0.9433287 2.5851607 3.6731766
-0.7431926 -2.2647551 -0.6527053
-0.8109416 2.1469731 1.1812982
2.1818866 -1.6326552 -1.6256817
0.5272073 0.5488109 0.6759706
0.7635621 0.6681431 1.1842204
0.4697077 0.7081532 0.8884854
0.3813485 0.316975 0.4420899
0.3734943 0.3172501 0.4253539
0.3223951 0.4297954 0.4381559
-0.1441122 0.7050114 -1.2607528
-2.611837 -1.290689 -2.6001364
0.6123437 1.5591078 2.4515034
-1.0838282 -2.5587911 -1.0714989
-1.175804 1.873659 0.828946
1.7518025 -2.0509398 -2.1876282
0.3062019 1.3286673 -0.5011596
-1.8284211 -0.6845712 -1.4010535
1.2505795 2.2881282 3.6152437
-0.7169101 -2.2757085 -0.6989776
-0.8484361 2.1653434 1.185244
2.0551423 -1.7367482 -1.8619714
0.4503141 0.6236559 0.7595932
0.7834159 0.6061178 1.1990828
0.6382359 0.7290204 1.1637404
0.3669181 0.2830825 0.3725212
0.3273679 0.2916844 0.3562979
0.3033398 0.3141916 0.3256567
0.2621265 0.6913233 -1.2830273
-2.8909711 -1.2865175 -3.6214485
0.4899608 1.5954176 2.6723351
-1.2652776 -2.4099437 -1.0247471
-1.0468755 1.9140538 0.7805413
1.7927933 -2.2767933 -2.2663181
0.8703162 1.2623611 -0.6787172
-2.1349079 -0.6229481 -2.6487901
1.0352493 2.3646508 3.8204045
-0.9771658 -2.0011319 -0.6277313
-0.7468939 2.1390528 1.192949
2.1832636 -2.0667681 -1.9478943
0.6081897 0.5710377 0.6043101
0.7560632 0.6635695 0.9726584
0.5452884 0.7692332 1.1480695
0.2881118 0.4088118 0.3970158
0.2999816 0.2249989 0.4124077
0.3904703 0.2100252 0.3184238
0.0911952 0.7322806 -1.5263728
-2.3687612 -1.4610824 -3.4434479
0.6513064 1.7854507 2.6276219
-1.1888735 -2.5716646 -0.9452766
-1.0405347 1.7210946 0.8161467
1.7889051 -2.3154546 -2.1263257
0.6865311 1.2627366 -0.7772251
-1.6554639 -0.9015903 -2.2373653
1.2345525 2.5369976 3.7413242
-0.8834996 -2.3312976 -0.5432187
-0.6041872 2.0511128 1.149722
2.1438618 -1.9582941 -1.8296938
0.5953359 0.5304561 0.7491477
0.7132973 0.559492 1.2060826
0.583246 0.7515469 1.1137023
0.3053739 0.2403671 0.402058
0.4363475 0.3300182 0.3335753
0.3549567 0.3571604 0.2966319
-0.0415168 0.5936366 -1.3655211
-2.3246277 -1.4341852 -3.0806742
0.6275493 1.7965167 2.319232
-1.070114 -2.6226974 -1.1097421
-0.9626107 1.8378426 0.8522696
1.8264751 -2.0203862 -2.0307671
0.5056766 1.19368 -0.8454059
-1.5332652 -0.7305673 -2.0965656
1.2690644 2.490019 3.4563249
-0.6929151 -2.2400747 -0.697756
-0.5799271 2.189801 1.1989682
2.0745395 -1.7475486 -1.7250012
0.5471933 0.6000433 0.5201152
0.7913626 0.703618 0.9841086
0.6415151 0.6935024 1.1370929
0.3771988 0.3826228 0.4119861
0.3826837 0.3519584 0.3466985
0.2480644 0.2728376 0.3057659
-0.1031538 0.7275194 -1.4320823
-2.3837859 -1.4434137 -3.4433641
0.4323966 1.6134011 2.4690456
-1.1663888 -2.5879866 -0.9072376
-1.1649558 1.7962755 0.9296971
1.825863 -2.244121 -2.1526938
0.5890988 1.3653023 -0.7298413
-1.6044572 -0.9236207 -2.6083434
1.0041486 2.3237985 3.5666383
-0.7728693 -2.3202437 -0.5657654
-0.8610372 2.1270925 1.3107329
2.079159 -1.6917086 -1.757199
0.6922527 0.6377829 0.702241
0.7793287 0.5197931 0.8350206
0.571752 0.7103974 1.0975927
0.3935195 0.267743 0.3414722
0.3039186 0.330817 0.3810357
0.253296 0.5524124 0.3954948
-0.0581191 0.7343996 -1.4565357
-2.552394 -1.5020062 -2.9095758
0.4650167 1.8163913 2.9858864
-1.1006014 -2.5192962 -1.1365495
-1.1114699 1.762885 0.7237888
1.7872383 -2.2560311 -2.0989273
0.5522243 1.3814095 -0.6339348
-1.7257638 -0.8792585 -1.7207067
0.9713817 2.5097404 4.2102178
-0.7643519 -2.2008065 -0.8583876
-0.7438243 2.0947208 1.0631115
2.0730425 -1.9256508 -1.5926571
0.6103434 0.6470099 0.8226009
0.8266301 0.6227477 1.1888691
0.506365 0.6933492 1.2243314
0.3362495 0.3184897 0.2781619
0.3676456 0.3318358 0.3393227
0.2858042 0.3303803 0.5062702
0.0097639 0.8585481 -1.539339
-2.3454019 -1.1776795 -3.4356967
0.597221 1.8254197 2.795431
-0.9921578 -2.5771821 -1.1555189
-1.0934945 1.7883295 0.7260681
1.8894481 -2.1868381 -2.1366798
0.6554677 1.5060787 -0.8705965
-1.4800867 -0.5788881 -2.5957167
1.2488596 2.5314436 4.0328744
-0.6399983 -2.3241748 -0.8111472
-0.7406212 2.079346 1.0510001
2.0462087 -1.9458748 -1.8804519
0.6457038 0.6475305 0.6687425
0.8653153 0.5987914 0.83998
0.6516386 0.706024 1.2374434
0.3521596 0.2530073 0.3443718
0.3528733 0.2910166 0.324932
0.1567606 0.2409633 0.2562278
0.0019338 0.5101488 -1.3074727
-2.4509614 -1.242246 -3.659563
0.9880289 1.7284221 2.5421908
-1.049391 -2.6401246 -1.0933987
-1.0749448 1.7940674 0.7880717
1.8369132 -1.9510708 -2.1181452
0.6415839 1.1441752 -0.5881996
-1.6874678 -0.554914 -2.4685417
1.5767496 2.3422047 3.6703758
-0.6709382 -2.2210197 -0.7289963
-0.7560333 2.1050607 1.1280726
2.1389768 -1.7234407 -1.7018535
0.63965 0.6340264 0.7192731
0.7634936 0.687332 1.1910213
0.5887207 0.6137826 1.1281851
0.3784527 0.4191049 0.3644023
0.3189116 0.3109932 0.340001
0.3020636 0.2276301 0.4162917
0.0020503 0.7976224 -1.4557703
-2.5154668 -1.4346019 -3.3119982
0.7191518 1.5516812 2.6832993
-1.0696026 -2.5521129 -1.0296894
-1.069692 1.7897493 0.8251544
1.8748841 -2.1921407 -2.1231467
0.6355304 1.3380475 -0.6241639
-1.7618867 -0.9285143 -2.0290443
1.4381683 2.2170466 3.8760857
-0.6662266 -2.2083645 -0.7694707
-0.739475 2.1314354 1.2386404
2.1410347 -1.8035594 -1.9749263
0.6334802 0.5404251 0.8316064
0.7535801 0.5060876 1.2829539
0.7190165 0.6653654 1.1927864
0.403376 0.3437484 0.2602187
0.330217 0.3416862 0.4134861
0.2661507 0.3885813 0.1482205
0.0286338 0.6063652 -1.2721
-2.5892113 -1.3654648 -3.32915
0.3699874 1.5616533 3.0043787
-1.0702346 -2.6763882 -1.0015952
-1.0841255 1.7893364 0.7542124
1.7254449 -2.2022582 -2.2969612
0.6374442 1.1171503 -0.4607481
-1.726092 -0.7311869 -2.2715131
0.9906808 2.0548286 4.1421102
-0.706378 -2.4310223 -0.6793195
-0.7551467 2.0786094 1.1373681
2.0713758 -1.7043201 -1.9867698
0.6088105 0.5107852 0.8113519
0.8631192 0.634278 1.0576369
0.6206934 0.4931754 1.1377315
0.3638566 0.2453659 0.3222756
0.3289788 0.289273 0.3831557
0.3459309 0.4979381 0.3101914
-0.0892931 0.5694733 -1.3638805
-2.5877993 -1.4575826 -3.3798086
0.7111403 1.668733 2.8652335
-1.2131057 -2.6581522 -1.0059451
-1.0341163 1.9346761 0.7144838
1.6474528 -2.1015035 -2.191633
0.573897 1.1099209 -0.6821574
-1.9105331 -0.9076468 -2.6386054
1.3661652 2.3105983 4.2306771
-0.8427045 -2.2904426 -0.6849037
-0.6808465 2.2090154 1.1842686
1.9200699 -1.725651 -1.8332411
0.6631902 0.5404475 0.6817231
0.6772662 0.5499358 0.7412032
0.6550249 0.6418653 1.3654436
0.3704012 0.3677097 0.3210414
0.3532698 0.2743393 0.4697848
0.2726171 0.3758525 0.3583919
0.0326374 0.7395602 -1.4032294
-2.0389116 -1.5173802 -3.2471888
0.6911616 1.9188893 2.9840643
-0.9754306 -2.5939947 -1.0528242
-1.1500862 1.8538618 0.6030834
1.7478622 -2.1476355 -2.0873624
0.6005228 1.2671543 -0.7264013
-1.2686004 -0.9929746 -2.4032669
1.3506975 2.573406 3.8213229
-0.5300108 -2.3916849 -0.7525344
-0.7801251 2.1668337 0.9363035
2.0741498 -1.7838883 -1.6527635
0.5678854 0.5275941 0.6768281
0.7703112 0.5244056 0.8439219
0.6595359 0.6545167 0.8372587
0.4454198 0.2023098 0.3002899
0.3699611 0.3129718 0.3332201
0.3262876 0.3637472 0.4345989
-0.0808805 0.888059 -1.6290713
-2.543941 -1.5355597 -3.2932467
0.7195589 1.7834168 2.2702168
-1.0215292 -2.6687686 -0.9819454
-1.1016591 1.8793698 0.7503026
1.8500454 -2.1632085 -2.1610432
0.5955604 1.451444 -0.8539948
-1.8193018 -0.9170654 -2.2938424
1.3804148 2.4333647 3.1342587
-0.6211044 -2.2712675 -0.6739342
-0.8001053 2.2054785 1.1921567
2.171757 -1.8191103 -1.693661
0.6764408 0.563385 0.7750765
0.7246392 0.6184943 0.9994043
0.6608559 0.6499478 0.8640419
0.4004248 0.3975011 0.3080112
0.3015538 0.3261088 0.4418541
0.3217116 0.3440981 0.4673822
0.0928252 0.5480541 -1.3332642
-2.2586604 -1.5596384 -3.3400256
0.8522153 1.687799 2.353261
-1.0895547 -2.6737462 -1.0688303
-1.0874641 1.9138072 0.8762231
1.813353 -2.2349651 -2.042147
0.6004641 1.2339794 -0.721668
-1.4106338 -1.073886 -2.292843
1.4702637 2.46599 3.207661
-0.7103125 -2.2787213 -0.6961274
-0.7122284 2.2584134 1.3423864
2.0969539 -1.9235493 -1.7308086
0.5076389 0.6859253 0.6115962
0.8480266 0.4857525 1.0471826
0.6180484 0.778191 0.8544
0.3792422 0.3950249 0.3727028
0.3752357 0.3446062 0.4661633
0.2836009 0.3114158 0.3113384
0.0371601 0.7994774 -1.479236
-2.3756535 -1.4038538 -3.6424682
0.718757 2.0130923 2.629592
-1.0223799 -2.5627061 -1.0726748
-1.1380789 1.8482854 0.8240451
1.8271849 -2.1451546 -2.178574
0.6352657 1.4222721 -0.813717
-1.6920152 -0.8120835 -2.4902256
1.3865287 2.6471653 4.2246375
-0.6178775 -2.179767 -0.6694313
-0.8090108 2.1480466 1.1832257
2.0860992 -1.8582273 -1.7758015
0.5981056 0.6227947 0.665519
0.6836382 0.5917703 1.1522426
0.6677717 0.634073 1.5950455
0.4045025 0.382939 0.4032435
0.3290681 0.2997612 0.3591806
0.2589143 0.2869273 0.4027724
-0.0166419 0.7446299 -1.3873242
-2.6950323 -1.5840969 -3.2655545
0.6174325 1.6559269 2.7412672
-1.0834604 -2.5192945 -1.0832314
-1.0685449 1.7728178 0.8613585
1.7955589 -2.2441202 -2.2135287
0.5878336 1.3323246 -0.6793914
-1.8694303 -1.0293111 -2.0847331
1.1070031 2.3070123 3.990047
-0.7003341 -2.2709726 -0.6425107
-0.6612969 2.0516059 1.2065113
2.0335958 -1.8717341 -1.9424196
0.6044755 0.5876947 0.7079328
0.825602 0.5547858 1.1808214
0.4895705 0.6510854 1.2487798
0.3831263 0.2483219 0.4407207
0.4072481 0.2787882 0.3451528
0.2380369 0.3723861 0.2711091
0.0754838 0.7248212 -1.4270799
-2.4592813 -1.4062714 -3.412674
0.4647808 1.7898789 2.7638383
-1.0402868 -2.4866103 -1.1059155
-1.0611361 1.7733085 0.7756252
1.6731977 -2.1568311 -2.1412789
0.7055836 1.3377632 -0.6236992
-1.6299832 -0.8356881 -2.3900834
1.1030102 2.498525 3.8302241
-0.6392642 -2.3312822 -0.7225208
-0.7457092 2.1202089 1.0521308
2.0740927 -1.8927329 -2.0766399
0.6300998 0.612942 0.8033807
0.8292981 0.5705833 1.0225906
0.6382295 0.7086461 1.0663858
0.4010227 0.1553281 0.3833946
0.3154269 0.3469005 0.2765056
0.400895 0.2640982 0.064639
-0.0189835 0.7922791 -1.7109542
-2.4613077 -1.4388899 -3.5342109
1.039401 1.3654991 2.2648747
-1.027774 -2.6487891 -1.0660893
-1.0782891 1.6878309 0.7798901
1.9900694 -2.1328463 -2.102722
0.6182593 1.3811794 -0.9926648
-1.7155368 -0.7495396 -2.2333012
1.560827 2.0131642 3.4928051
-0.6297952 -2.4324397 -0.62587
-0.6750713 2.0756939 1.089656
2.3203372 -1.7335271 -1.8311691
0.6372428 0.5889003 0.7182894
0.7457709 0.6893503 1.3009097
0.5214261 0.6476651 1.2279304
0.3979788 0.2163493 0.4402193
0.4032178 0.387863 0.3097659
0.3302677 0.3993192 0.2715529
-0.0873851 0.8983001 -1.2228992
-2.2884624 -1.331331 -3.5245312
0.9153479 1.4914789 2.6506199
-1.1703596 -2.5542314 -1.0104832
-1.1487208 1.7519906 0.7571864
1.8464572 -2.0993324 -2.0566866
0.5035835 1.452196 -0.6572956
-1.4619224 -0.7269248 -2.4305065
1.4984591 2.2068867 3.9385372
-0.8455991 -2.1323178 -0.5717223
-0.7870339 2.0878754 1.0722388
2.1945012 -1.7091055 -1.7049699
0.5909686 0.5538959 0.5656037
0.82654 0.6044062 1.0940246
0.5831112 0.7154078 1.2879173
0.3247605 0.4219136 0.4387608
0.3616868 0.3358847 0.3150524
0.348044 0.390227 0.3517167
0.1352484 0.7068817 -1.2846631
-2.5799782 -1.3358835 -3.3106095
0.8841505 1.7402914 2.6739456
-1.0070383 -2.5289611 -1.0890167
-1.0834476 1.7837555 0.8534366
1.8573559 -2.2492 -2.198467
0.751262 1.3012228 -0.498564
-1.6884231 -0.6274027 -2.2091882
1.4619532 2.4852387 3.8455519
-0.7223116 -2.3084005 -0.6056702
-0.776617 2.1266252 1.1591511
2.2385632 -1.8664264 -1.8671658
0.6160136 0.5943411 0.7860991
0.8915551 0.7084808 1.1014214
0.5778027 0.7449473 1.1716063
0.2847267 0.2205605 0.4833464
0.3068306 0.3428697 0.3057145
0.3812073 0.3827735 0.3313012
0.0536475 0.5979343 -1.5093469
-2.5866574 -1.5140063 -3.0161831
0.8230312 1.7689985 2.7103065
-1.1497243 -2.625148 -1.048565
-1.0986752 1.8101832 0.8605614
1.8625855 -2.3898116 -2.1899693
0.7135842 1.1965975 -0.8711658
-1.8152216 -0.9593122 -1.9758768
1.4322127 2.4841648 3.7893542
-0.8150793 -2.4096121 -0.6869337
-0.7723365 2.1709542 1.2721658
2.1206856 -1.8443145 -1.7468826
0.6599367 0.5986632 0.6381811
0.7714358 0.5546941 1.0403063
0.6091815 0.7151663 1.0790477
0.3346451 0.2155359 0.3616313
0.3263387 0.360771 0.4116044
0.2581002 0.545497 0.4430867
-0.0522007 0.7397304 -1.4444244
-2.2479916 -1.1908571 -2.8939175
0.8478626 1.6422061 2.4839052
-1.1324169 -2.4526716 -1.1148645
-1.0360962 1.8066355 0.7995954
1.813262 -2.0870536 -1.9821105
0.47848 1.2954546 -0.910245
-1.5118904 -0.6053784 -1.6563961
1.4809325 2.3578284 3.5594113
-0.7775379 -2.1025232 -0.6730376
-0.7157529 2.0754547 1.2102132
2.1326179 -1.5748406 -1.6263948
0.5306807 0.5557242 0.5341794
0.7361013 0.5854787 1.2375215
0.6330699 0.7156223 1.0755062
0.354879 0.3501484 0.4418269
0.3203433 0.2688191 0.4106178
0.3193559 0.5122131 0.3557156
0.0226455 0.6443399 -1.6226415
-2.2497779 -1.247732 -3.5210147
0.7211728 1.780254 2.7072464
-1.0437672 -2.5696511 -1.0589341
-1.070288 1.8757911 0.8794267
1.7355084 -2.4329114 -2.1766756
0.6077383 1.1658397 -0.9908562
-1.4752364 -0.6423846 -2.6462453
1.4924724 2.5327745 3.8319783
-0.6735005 -2.3991055 -0.6294021
-0.6537357 2.1610774 1.1836439
2.085315 -1.9976012 -1.830544
0.5850928 0.5214998 0.6317854
0.7745415 0.6053474 0.8747694
0.7712996 0.7525205 1.1247319
0.3702667 0.1705456 0.429532
0.4165524 0.2852862 0.3042172
0.3498066 0.4353102 0.3461317
0.1668876 0.6095523 -1.6016491
-2.7343426 -1.3969243 -2.9116181
0.9438953 1.4500281 2.5075948
-1.0797636 -2.5651478 -1.099517
-1.1721896 1.7904093 1.0344069
1.7157835 -2.2396161 -2.1477484
0.740172 1.2179525 -0.8146542
-1.9643024 -0.5639717 -1.8264478
1.4809987 2.1692165 3.376537
-0.7708653 -2.1721588 -0.6788809
-0.8015207 2.1648383 1.4114975
1.9750117 -1.6592257 -1.8230262
0.5732844 0.6084002 0.7869949
0.7700402 0.8329527 1.0851703
0.5371033 0.7191884 0.8689422
0.3088983 0.392989 0.4206361
0.3706688 0.374429 0.3770906
0.2592282 0.5803904 0.3247222
-0.057339 0.7248449 -1.2706338
-2.6309321 -1.488653 -3.4785448
0.6227396 1.8640445 2.7646557
-1.0286307 -2.5478852 -1.0427875
-1.0683999 1.8075836 0.7397031
1.9196365 -2.1597393 -2.1397785
0.6387481 1.2690937 -0.6436774
-1.852006 -0.8106218 -2.5353623
1.0466577 2.5876828 3.7782073
-0.643358 -2.2296466 -0.6477752
-0.7311003 2.1692145 1.1163299
2.2163772 -1.7567119 -1.763138
0.6960871 0.5442488 0.6269564
0.7789261 0.6780312 0.9431825
0.4239181 0.7236383 1.0135516
0.3852727 0.3182386 0.3950124
0.3372996 0.361631 0.3766269
0.2967408 0.4030274 0.3766405
0.1303638 0.572382 -1.0455663
-2.3570359 -1.3320642 -3.3780984
0.5309141 1.6278565 2.4662206
-1.1298867 -2.6509457 -0.9389539
-1.0842651 1.820581 0.7106857
1.7339114 -2.0579902 -2.1743212
0.6681225 1.150821 -0.3867195
-1.6238422 -0.6928082 -2.3094273
1.0618912 2.3187634 3.4190403
-0.7735403 -2.3061803 -0.5581194
-0.7950131 2.05152 1.011991
2.0268498 -1.4381532 -1.7507152
0.5377587 0.5784389 0.6588468
0.7331938 0.6392559 1.0686711
0.5309771 0.6909068 0.9528196
0.3563464 0.3447654 0.3808345
0.289252 0.230939 0.3013053
0.2929384 0.6198369 0.423606
-0.0837504 0.5641287 -1.2890323
-2.7073958 -1.420623 -2.9103997
0.7576538 1.8347445 2.8120032
-1.1024044 -2.6206645 -1.0294154
-1.0819056 1.7812952 0.7795745
1.7929803 -2.231813 -2.2003185
0.4941323 1.1152186 -0.5444654
-1.9723921 -0.7048209 -1.9905733
1.3198167 2.4567477 3.9803502
-0.6908804 -2.4052033 -0.6941685
-0.7595847 2.0367357 1.1613964
2.0109804 -1.9206759 -1.7664967
0.5778828 0.5510899 0.7445669
0.7350037 0.7158021 0.9198263
0.5621629 0.6220032 1.168347
0.411524 0.2154611 0.3352469
0.3223209 0.2554405 0.381822
0.218 0.3111371 0.4338218
0.0187465 0.6796269 -1.2590127
-2.5406831 -1.2715999 -3.4752637
0.5310768 1.4828676 2.4330254
-1.0820256 -2.5500103 -1.0708615
-1.0355242 1.7929471 0.8623424
1.9962177 -2.1124407 -2.16405
0.5754671 1.239443 -0.5752436
-1.8495484 -0.657617 -2.569515
0.9342991 2.169858 3.5837807
-0.764925 -2.2040877 -0.7362817
-0.6955688 2.0532688 1.2804477
2.3139749 -1.7292125 -1.9070675
0.5567206 0.5598161 0.6837691
0.6911347 0.6139829 0.9057487
0.4032223 0.6869904 1.1507554
0.3171006 0.3459226 0.3345798
0.3399554 0.2603216 0.4181052
0.3177572 0.3832281 0.2569825
0.0024242 0.6988922 -1.3184055
-2.0725097 -1.3915747 -3.2087126
0.4462311 1.5629219 2.5514417
-1.0112335 -2.6648913 -1.1635694
-1.1177275 1.8111443 0.8779857
1.8642721 -2.1204119 -2.3429973
0.6160039 1.2901788 -0.6095163
-1.2858111 -0.791586 -2.1624189
1.0046786 2.2712677 3.4186976
-0.6245847 -2.3772261 -0.739352
-0.6705682 2.1777699 1.2676006
2.1318913 -1.832721 -1.9294971
0.6135797 0.5912865 0.7088892
0.7866987 0.5999888 1.0462937
0.5584476 0.7083458 0.8672559
0.3866488 0.2876653 0.4242174
0.4471594 0.3666256 0.3896149
0.2676191 0.2876908 0.4135002
0.0038909 1.0153241 -1.1488438
-2.3571466 -1.5108575 -3.0568736
0.6613541 1.7085405 2.7735802
-1.0437371 -2.5899238 -1.1327683
-1.0940319 1.7759714 0.8865866
1.7962048 -2.3619353 -2.2921889
0.6106297 1.5932848 -0.4394785
-1.5512645 -0.8769329 -2.0698621
1.2755298 2.3967992 3.8528808
-0.7431571 -2.3655854 -0.7088555
-0.7236419 2.0576241 1.2462095
2.1053324 -2.0450124 -1.9951721
0.6067388 0.5779607 0.7093652
0.8058821 0.6339246 0.9870114
0.6141757 0.6882587 1.0793006
0.30058 0.2243384 0.4239128
0.37039 0.2816528 0.3596229
0.3091276 0.3169229 0.2970168
0.0690875 0.7406637 -1.2163228
-2.5160189 -1.6186963 -3.0499104
0.4282014 1.8126125 2.4329146
-1.0841558 -2.5572886 -0.9970916
-1.0338537 1.7724065 0.7549234
1.8337371 -2.0328923 -2.3081109
0.6525134 1.3190102 -0.4404188
-1.8123534 -0.9805686 -2.0114279
0.9443048 2.5521155 3.6352711
-0.8179184 -2.2739274 -0.6809925
-0.712282 2.0513997 1.1479282
2.1285617 -1.8430861 -2.0447313
0.5834259 0.5783465 0.775904
0.7036655 0.6381277 1.0384825
0.5161034 0.739503 1.2023565
0.2662374 0.2833612 0.3160991
0.3215717 0.2789931 0.3930047
0.2948246 0.1898062 0.2633797
0.2016158 0.9333596 -1.5966269
-2.4920187 -1.4752378 -3.6384592
0.5959708 2.0158455 2.8266231
-1.1730219 -2.6050119 -1.0186636
-1.0400405 1.8489437 0.8305151
1.9135734 -2.3195842 -2.1367504
0.8273437 1.4915603 -0.8717745
-1.6804572 -0.9044897 -2.590103
1.2925753 2.6937383 3.9051802
-0.7422007 -2.3738616 -0.5902163
-0.6764144 2.1564845 1.1769143
2.1827851 -1.8977098 -1.8550303
0.625728 0.5582007 0.7248524
0.8115614 0.5707481 1.0483563
0.6966045 0.6778928 1.0785571
0.4308212 0.2311503 0.4284473
0.363626 0.3075409 0.3463993
0.2692117 0.4218743 0.28172
0.1608763 0.7360546 -1.5563995
-1.9388788 -1.4205445 -3.4058534
0.6998172 1.6451079 2.2860532
-1.1234773 -2.5698513 -1.0503829
-1.071167 1.8176556 0.8507736
1.7077176 -2.2685552 -2.1180614
0.8035743 1.3075817 -0.7488474
-1.1819098 -0.704343 -2.3632278
1.3253658 2.3288963 3.5207395
-0.7621953 -2.1758663 -0.6953554
-0.7290003 2.0430108 1.302815
1.9806194 -1.8670692 -1.6811041
0.642698 0.5715271 0.8075521
0.756969 0.7162015 1.0426256
0.6255485 0.6837884 1.2346862
0.361282 0.3939849 0.3550276
0.3421667 0.2253552 0.4520414
0.2729019 0.4014861 0.4369573
0.0129481 0.4436882 -1.2593773
-2.315676 -1.2624879 -3.301465
0.5813572 1.6862421 2.7990062
-1.186501 -2.5208227 -1.1431169
-1.0851174 1.735825 0.7025663
1.743002 -2.1318261 -2.2318406
0.6086695 1.0905336 -0.4338519
-1.5136984 -0.8100348 -2.1427276
1.3359177 2.4002065 3.8063292
-0.8644546 -2.153074 -0.7811622
-0.7663456 2.0768414 1.0392636
2.0514015 -1.9009501 -1.7384072
0.5957214 0.6468454 0.8255253
0.8019776 0.4524531 1.1587374
0.7545606 0.7139644 1.0073229
0.3220464 0.3677487 0.3619547
0.3187718 0.3410163 0.3366973
0.3083995 0.230876 0.4934334
0.064451 0.791989 -1.4770552
-2.4776938 -1.216892 -3.5827059
0.8709068 1.8416801 2.5469384
-1.2233438 -2.6756109 -1.0027277
-1.0526318 1.8954372 0.8525693
1.7240183 -2.0325123 -2.2395436
0.6403651 1.4376251 -0.8052064
-1.7633178 -0.6286079 -2.6390735
1.294466 2.4845005 3.5388086
-0.9428055 -2.4081689 -0.6918048
-0.7804958 2.206901 1.2194715
1.9877265 -1.8913853 -1.833779
0.5759141 0.6456361 0.6718488
0.7143759 0.5882841 0.9436325
0.4235591 0.6428204 0.9918702
0.2805383 0.267442 0.3109229
0.272136 0.3114638 0.3669022
0.2637082 0.141127 0.4057647
-0.0147743 0.9804568 -1.0618024
-2.0417237 -1.3003646 -3.1281955
0.8201658 1.7727742 2.9723879
-1.1656606 -2.6227952 -1.1276283
-1.1591011 1.8259742 0.898383
1.8715726 -2.2187609 -2.0633807
0.6376217 1.4811576 -0.3116681
-1.2934261 -0.6277138 -2.1031769
1.336974 2.5018792 3.9297944
-0.884789 -2.3743171 -0.639863
-0.8031666 2.1718382 1.3073293
2.1373586 -1.9159968 -1.7297986
0.652396 0.5007009 0.7501343
0.7482976 0.6726508 1.0250186
0.5168082 0.729105 0.9574066
0.2808715 0.248478 0.4877652
0.3559345 0.345864 0.4089463
0.265786 0.3027642 0.3335821
0.1471714 0.7520305 -1.2851036
-2.6542655 -1.3182067 -3.0732428
0.8722037 1.7895323 2.4640044
-0.9856307 -2.7128375 -1.0864451
-1.1150383 1.8196674 0.6050414
1.7133651 -2.1831331 -2.1025499
0.7417062 1.3386282 -0.5590479
-1.8206332 -0.6271051 -2.0582313
1.5034045 2.4463969 3.4019813
-0.6116931 -2.4308455 -0.7234571
-0.788184 2.1434714 0.9929762
1.9140733 -1.8004001 -1.8005461
0.5945348 0.5865978 0.7260558
0.8336323 0.6911016 1.0150114
0.6312008 0.6568646 0.9379768
0.3739376 0.2819919 0.362988
0.3268543 0.323804 0.3879349
0.2007082 0.382733 0.3020038
-0.1115841 0.6826526 -1.4420222
-2.8227469 -1.6116467 -3.210272
0.6002178 1.774496 2.247743
-1.1409002 -2.5976866 -1.0822038
-0.9928306 1.7768276 0.7178843
1.9118868 -2.2142546 -2.2106994
0.4261357 1.228407 -0.8560035
-2.0376185 -1.0251422 -2.0354604
1.1637398 2.4566337 3.2727186
-0.7095715 -2.2800049 -0.7980629
-0.6815799 2.0623352 1.0975875
2.1657265 -1.7438584 -2.0567376
0.5377198 0.5457543 0.5860187
0.7851285 0.5865045 1.1748116
0.5635219 0.6821377 1.0249756
0.4313286 0.3176817 0.2841409
0.3112507 0.2855077 0.3797031
0.2538397 0.4703962 0.1539618
0.1261827 0.4657833 -1.443589
-2.4488745 -1.3725378 -3.3597693
0.538305 1.8820692 2.4084784
-1.0639046 -2.6007121 -1.1013125
-1.0423366 1.7539165 0.7534751
1.8761521 -2.3243924 -2.0814569
0.7182812 1.1923521 -0.7087627
-1.6530181 -0.74251 -2.2707772
1.2709584 2.6219301 3.397819
-0.6786704 -2.2732542 -0.7857199
-0.7561081 2.1157882 1.0887808
2.1178023 -2.0271681 -1.5659367
0.5920985 0.7265688 0.7348263
0.7958563 0.6300278 1.0889921
0.7326534 0.7398609 0.9893406
0.3852342 0.3274578 0.3155926
0.2862285 0.3618717 0.3353057
0.2416502 0.2972243 0.5155202
0.1132884 0.5481252 -1.5271547
-2.5445197 -1.4811899 -3.5353268
0.5473025 1.5672807 2.9316477
-1.2567914 -2.6810007 -1.100023
-0.9987588 1.8159771 0.8434874
1.820284 -2.229658 -2.1491842
0.6900293 1.0900734 -0.8272096
-1.7637483 -0.836092 -2.2813152
1.0311333 2.2676125 3.7532349
-0.894153 -2.4511096 -0.7148988
-0.7114389 2.2233439 1.1840788
2.1427128 -1.7726907 -1.818023
0.5767409 0.5419482 0.6999451
0.7807714 0.6450979 1.2540116
0.4838309 0.7003319 0.8215871
0.3626383 0.2298911 0.3851242
0.2873199 0.4073668 0.3405914
0.3224288 0.4569673 0.3311611
0.1286711 0.8224269 -1.3468049
-2.435017 -1.3288714 -3.5133461
0.7534539 1.8956898 2.7564906
-1.0891791 -2.63665 -1.1318281
-1.0762371 1.7697433 0.9203067
1.7290508 -2.2347878 -2.1658965
0.7997893 1.3605671 -0.7371264
-1.7239838 -0.7165209 -2.5537985
1.3993519 2.669699 3.6570253
-0.74044 -2.4099987 -0.7103698
-0.8497879 2.052253 1.2777098
2.0191097 -1.8253176 -1.9229873
0.6711181 0.5381402 0.6096785
0.7110333 0.6123506 0.9595476
0.6458979 0.7740092 0.9005347
0.3487391 0.2266513 0.4214583
0.2264492 0.2825097 0.3574032
0.2900589 0.4094702 0.2429093
-0.0190153 0.5114634 -1.3739426
-2.2018918 -1.3496046 -3.0654206
0.9438856 1.7086001 2.6924393
-1.0833923 -2.460203 -1.0123182
-0.9870594 1.7096861 0.6657423
1.9369235 -2.3713336 -1.9821249
0.5675644 1.0174624 -0.5922284
-1.4981986 -0.8442068 -1.8061424
1.6217176 2.3672566 3.9066379
-0.7868473 -2.1491492 -0.6761397
-0.6172755 2.0595942 1.0083683
2.2360488 -2.017456 -1.6634305
0.5865798 0.5059989 0.7817141
0.7036932 0.5053979 1.2592782
0.677832 0.6586565 1.2141986
0.296545 0.3110538 0.3361785
0.3697839 0.3499081 0.342626
0.2991253 0.3538776 0.3186943
0.0409357 0.7081667 -1.6011607
-2.2874851 -1.503771 -3.6048649
1.0224018 1.7447827 2.6622793
-1.1746028 -2.6036253 -1.1264178
-0.9510661 1.7803127 0.7728048
1.6497477 -2.1784891 -2.0287289
0.6229895 1.2805016 -0.8478078
-1.376439 -0.9322951 -2.3662653
1.5760239 2.4068834 3.5786991
-0.7221638 -2.2541521 -0.8275775
-0.6031826 2.057785 1.162775
1.9229889 -1.7012659 -1.7099673
0.5820538 0.5723349 0.7533529
0.9110461 0.5714759 1.2385996
0.5536221 0.6621007 0.9164198
0.452439 0.3494732 0.2988402
0.3478836 0.2774722 0.3899702
0.2732413 0.4772232 0.3187617
0.2190886 0.7131947 -1.5812921
-2.2446986 -1.4083343 -3.4729387
0.7889762 1.8843127 2.8336167
-1.0152532 -2.69095 -1.0028012
-1.1152257 1.7381846 0.8103465
1.7986187 -2.0769475 -2.1866066
0.8168863 1.1944715 -0.9816907
-1.4678863 -0.8667133 -2.5797303
1.4056222 2.5795156 3.8199041
-0.618147 -2.4208288 -0.6713096
-0.7938328 2.0669599 1.1843208
2.0373026 -1.6547518 -1.6584901
0.5977977 0.4812768 0.5996015
0.7768123 0.5416211 0.8932084
0.616646 0.6952029 0.9862874
0.3971062 0.2701211 0.3314916
0.3213929 0.3287753 0.3739743
0.2386839 0.4221958 0.5281165
0.1418456 0.857682 -1.5628799
-2.3496622 -1.3292475 -3.1737388
0.6747441 1.6968894 2.602803
-1.1529601 -2.6351494 -1.0295207
-0.9642981 1.8071335 0.9558285
1.7802683 -2.2549977 -2.1896171
0.6929171 1.3364721 -0.8529155
-1.6288902 -0.6949302 -1.8890278
1.2653136 2.4111863 3.6582105
-0.8353953 -2.2578036 -0.6653632
-0.5841428 2.1585853 1.3603089
2.0523514 -1.7327381 -1.8085154
0.5510715 0.4787901 0.7099644
0.720772 0.6343173 1.284711
0.5905694 0.7142969 1.0554075
0.3175648 0.3773458 0.3641575
0.3801553 0.3514518 0.4044805
0.2720831 0.5222596 0.3811017
-0.0206312 0.7929998 -1.4646596
-2.2447423 -1.3499995 -3.444713
0.911434 1.5610561 2.5306509
-1.1860713 -2.6232078 -1.0323975
-0.9933071 1.8423856 0.7449133
1.9297398 -2.1386534 -2.1363318
0.5463498 1.3587499 -0.8486847
-1.4747725 -0.7966449 -2.4631848
1.5400193 2.1987208 3.5742771
-0.7815634 -2.3842652 -0.7428583
-0.6927958 2.1596767 1.1514338
2.2768164 -1.7074369 -1.751151
0.566981 0.5657501 0.6159749
0.7699699 0.5533546 0.9815282
0.6285853 0.6376648 1.0436263
0.4045079 0.2389427 0.2895392
0.3005113 0.3172911 0.4065205
0.3470767 0.4312166 0.3851807
0.0230471 0.6680538 -1.4906156
-2.517234 -1.349683 -3.4014177
0.7804 1.7577619 2.6488172
-1.0396462 -2.4988352 -1.1345875
-0.961881 1.8951971 0.7005053
1.9777997 -2.0781774 -2.2028924
0.5736766 1.2514153 -0.9304394
-1.63608 -0.7309522 -2.6041593
1.3706601 2.3665626 3.6714668
-0.6757274 -2.1338779 -0.7975373
-0.5023537 2.1464514 1.0572588
2.2510184 -1.7491104 -1.7745909
0.5506296 0.5833615 0.5601762
0.881154 0.6187308 0.7972584
0.5902601 0.6088007 1.0226497
0.3639189 0.3649573 0.3370502
0.4595272 0.2512543 0.3567535
0.2732187 0.329067 0.4283015
-0.0855283 0.6262799 -1.6265084
-2.7485679 -1.5461784 -3.4949871
0.7467367 1.7801619 2.061434
-1.1258412 -2.6409019 -1.031788
-1.1441452 1.6810654 0.7406019
1.7876071 -2.1971025 -2.2032512
0.4762063 1.2744451 -0.9162745
-1.9861007 -1.0166375 -2.3735211
1.2000351 2.496521 2.9667959
-0.7811422 -2.2642303 -0.6658195
-0.8343644 1.9822748 1.0860011
2.0049468 -1.8045204 -1.8306706
0.5617346 0.6481652 0.7102339
0.7624672 0.529541 1.1214661
0.4532984 0.7163591 0.905362
0.344699 0.3766716 0.3659685
0.3097809 0.3012094 0.3453991
0.2173397 0.3925821 0.3725806
0.0889557 0.7956741 -0.9793101
-2.7133116 -1.4369817 -3.0191202
0.7905372 1.7229691 2.553636
-1.2715653 -2.4923119 -1.047717
-1.0832205 1.7545771 0.9156459
1.9233935 -2.0334404 -2.0448059
0.7144182 1.409148 -0.3499225
-1.8507829 -0.8313153 -1.9473335
1.375912 2.4400906 3.7569252
-0.9461604 -2.2903225 -0.5984805
-0.7821372 2.0743915 1.3111763
2.2499171 -1.5946434 -1.6577206
0.6254625 0.6134739 0.6293876
0.8625287 0.6056664 1.0717867
0.5853747 0.7171215 1.2032892
0.3254049 0.2019894 0.4492365
0.3010833 0.3198144 0.3955304
0.3265236 0.438797 0.3870852
-0.1062218 0.9795972 -1.2644794
-2.4473783 -1.4111132 -3.4023926
0.8837313 1.6966051 3.0030084
-1.0863459 -2.6145185 -1.0809119
-1.096489 1.8081011 0.7270201
1.7233488 -2.3911357 -2.1053895
0.4542857 1.5845421 -0.5637858
-1.631365 -0.7729476 -2.185219
1.5600389 2.4191573 3.9872754
-0.6800683 -2.3238096 -0.5667047
-0.7721982 2.1677213 1.0693171
2.0339827 -2.0697586 -1.7454547
0.5605075 0.6049449 0.7006936
0.8160133 0.6381656 1.2171737
0.6763076 0.7225522 0.984267
0.4062776 0.2907088 0.5142071
0.3242909 0.3596202 0.342297
0.3106339 0.3213771 0.3599348
0.1213276 0.6185465 -1.4343806
-2.0427391 -1.2744561 -3.3711441
0.9096156 1.7591851 2.2276227
-1.1906265 -2.5353257 -1.1216082
-1.0471889 1.7659764 0.8406293
1.7411525 -2.5839538 -2.0129814
0.60339 1.1595131 -0.5619403
-1.1474853 -0.669482 -2.2043623
1.5489759 2.4776095 3.2411698
-0.8780225 -2.1904812 -0.694453
-0.7381157 2.0998904 1.1871393
2.0893779 -2.1130875 -1.6663874
0.4820624 0.5409666 0.8724403
0.8952538 0.6049741 1.1667818
0.6393602 0.7184245 1.0135472
0.312604 0.3448445 0.4271552
0.3090732 0.333914 0.34651
0.3482254 0.4708663 0.346594
0.2419064 0.831671 -1.0711545
-2.6949068 -1.1258674 -3.4873833
0.5433505 2.1117731 2.6255631
-1.1061235 -2.6885664 -1.1213681
-1.0225322 1.7327694 0.7300677
1.8528364 -2.1742909 -2.0780494
0.8575438 1.4184942 -0.4611375
-1.8566901 -0.4618627 -2.3598337
1.1936989 2.8078466 3.651996
-0.7530858 -2.3774264 -0.8457268
-0.7400699 2.0384541 1.0847409
2.1102067 -1.8668888 -1.8446384
0.6156375 0.5868233 0.6100171
0.8382167 0.6640046 1.1275496
0.6503485 0.6960734 1.0264329
0.3530377 0.31114 0.2756414
0.2824623 0.3056847 0.3546733
0.2573703 0.3074021 0.2334111
-0.0601162 0.7375013 -0.9870038
-2.6849034 -1.2292131 -3.3369172
0.7582474 1.8455271 2.4012042
-1.018851 -2.7042037 -1.0517866
-1.0991227 1.8244244 1.0042678
1.7968844 -2.2579114 -2.1903881
0.5094151 1.3465521 -0.2761239
-1.8816891 -0.7138582 -2.5239854
1.3253245 2.5198742 3.618746
-0.7697503 -2.4106614 -0.5869932
-0.7425383 2.1367914 1.3594154
2.0759515 -1.8620863 -1.9790212
0.5695313 0.6090509 0.7108799
0.8032143 0.5153548 0.8129318
0.5670771 0.6743471 1.2175418
0.2491007 0.2935422 0.4647934
0.3565844 0.3123669 0.3551477
0.2790671 0.3958251 0.2113669
-0.0013315 0.7096046 -1.4392684
-2.5441018 -1.4935039 -3.4550717
0.818841 1.9526232 2.2493382
-0.853879 -2.6334538 -1.0855416
-1.1347416 1.7462031 0.8336944
1.7969052 -2.228541 -2.1368097
0.587615 1.3001206 -0.688488
-1.7006413 -0.8961938 -2.4507898
1.3184598 2.6594754 3.4500011
-0.50517 -2.253571 -0.7734646
-0.7611277 2.0721211 1.196167
2.0779949 -1.8494903 -1.653618
0.5889465 0.590516 0.7507805
0.8434605 0.5973102 1.004282
0.4996188 0.7068522 1.2006629
0.348709 0.3798828 0.3120769
0.3736139 0.325918 0.3624726
0.2810897 0.3790507 0.4831917
0.1931783 0.9019762 -1.5324378
-2.4922097 -1.4246384 -3.1636364
0.9568633 1.7180568 2.8072375
-1.0390628 -2.4629581 -1.034514
-1.0966699 1.7781524 0.8444147
1.8321179 -2.2154965 -2.0981473
0.7533486 1.4795161 -0.7289926
-1.6360203 -0.9400608 -2.0795617
1.528148 2.4527832 4.0264269
-0.7373223 -2.0405805 -0.6521367
-0.8013271 2.098154 1.1978643
2.1183572 -1.7241092 -1.696705
0.5601703 0.5775399 0.8034452
0.8561894 0.4845776 1.0840747
0.5712847 0.7347264 1.2191895
0.3017406 0.4223776 0.3823772
0.2953428 0.3200016 0.3534497
0.2862393 0.4913873 0.4014423
-0.0846003 0.6413884 -1.4670209
-2.3096016 -1.354373 -3.0794342
0.8068113 1.9960091 2.782527
-1.2455985 -2.5325115 -0.9699002
-0.980452 1.7975097 0.7102636
1.8173015 -2.1827613 -2.0883936
0.5088199 1.2168371 -0.6387168
-1.5613588 -0.7219937 -1.9347309
1.3675937 2.7932355 3.793513
-0.8890387 -2.1917324 -0.5860677
-0.7067922 2.0793102 1.0412088
2.1515312 -1.805521 -1.9851066
0.5934202 0.5754487 0.8283041
0.7482427 0.6323793 1.1447033
0.5607824 0.7972264 1.010986
0.3565599 0.3407791 0.3838325
0.2736598 0.2818005 0.3309452
0.3342297 0.3772402 0.1032869
0.0845043 0.6780522 -1.5120267
-2.2873298 -1.5221391 -3.2924796
0.7821556 1.5412935 2.7785132
-1.0799593 -2.5606309 -1.1185787
-1.1097418 1.7715551 0.7572412
1.8241484 -2.4486962 -2.199788
0.7240433 1.324606 -0.8992556
-1.494051 -1.0322629 -2.243404
1.4457723 2.2235937 3.8075283
-0.8340946 -2.3195828 -0.7854537
-0.7306355 2.1293327 1.1542322
2.1511938 -2.0410658 -1.9312136
0.639539 0.6465538 0.612771
0.7932787 0.4898761 1.0490756
0.6636167 0.6823002 1.0290151
0.2458647 0.2410481 0.333125
0.3791063 0.3577775 0.396991
0.3270453 0.4076304 0.2685743
0.1937064 0.9514873 -1.5452132
-2.2602539 -1.3711116 -3.1893819
0.877625 1.6887521 2.6565199
-1.0166302 -2.5195367 -1.0159105
-1.044861 1.7796498 0.9181761
1.8934403 -2.3510789 -2.2032752
0.8365703 1.4904704 -0.8354238
-1.478941 -0.6773304 -2.1335369
1.5687608 2.3554894 3.8586589
-0.6012282 -2.2082384 -0.6904839
-0.670475 2.1508256 1.4385105
2.1827598 -2.0040074 -1.9338469
0.6428639 0.5389831 0.7097894
0.781313 0.6937812 1.0558451
0.6911358 0.6667374 1.202139
0.4154021 0.3112982 0.3254266
0.374386 0.3711758 0.5203344
0.2893195 0.3470715 0.2694283
-0.0132041 0.6259738 -1.3790841
-2.5775302 -1.3117501 -3.1777592
0.9166864 1.5323937 2.734024
-1.0756358 -2.5191973 -1.0799115
-1.0818422 1.7460425 0.7578189
1.9287739 -2.0848886 -2.1828138
0.5711352 1.1647089 -0.6336726
-1.7284972 -0.6094805 -2.1890084
1.5014769 2.2345606 4.1476418
-0.7073032 -2.1473882 -0.7449335
-0.7473536 2.0801891 1.1072085
2.1933261 -1.6148389 -1.7794477
0.5843393 0.5387351 0.7454115
0.849033 0.7022696 0.9887508
0.5847905 0.7021669 1.4136178
0.3683326 0.3718091 0.334978
0.3344886 0.3341466 0.3493896
0.2645522 0.4700497 0.4033661
-0.0737789 0.9166265 -1.3574253
-2.2985584 -1.4102686 -3.1995146
0.8276666 1.6719852 2.8352946
-1.0389057 -2.7311394 -1.0419888
-1.075323 1.8159703 0.7586679
1.9035586 -2.240192 -2.1452748
0.4934367 1.4766334 -0.7293286
-1.5712476 -0.9056417 -2.2418823
1.3776812 2.3077541 3.9068761
-0.6989763 -2.3988659 -0.6922411
-0.7174324 2.1443931 1.123211
2.1570582 -1.7962734 -1.8386627
0.5672155 0.5600069 0.6280967
0.7273108 0.5046269 0.9576323
0.5500145 0.6357689 1.0715815
0.3399295 0.3322735 0.3497477
0.3578906 0.3284228 0.3645431
0.2534996 0.4439186 0.3066121
0.0812116 0.7853031 -1.3076027
-2.4566621 -1.3235357 -3.211217
0.4479346 1.8091106 2.6430703
-0.9918718 -2.6604989 -1.1127015
-1.0813827 1.8930901 0.8324902
1.8546399 -2.2561164 -2.0525906
0.7264278 1.4185732 -0.511671
-1.6286857 -0.7665924 -2.3927129
1.0671739 2.5980579 3.5793878
-0.6075385 -2.2433521 -0.7619628
-0.8128521 2.2501224 1.2457368
2.1143087 -1.8858125 -1.5857774
0.6452161 0.6332701 0.7959317
0.8279765 0.5569433 0.8185041
0.6192394 0.7889474 0.9363175
0.3843333 0.4171468 0.3507387
0.2685306 0.3570323 0.4132466
0.2596688 0.3703039 0.4668132
0.0983484 0.7977198 -1.4215678
-2.1165147 -1.5833062 -3.3232554
0.6591858 1.7788595 2.6800859
-0.9977515 -2.4446858 -1.0198673
-1.0199117 1.9338852 0.8514411
1.7714275 -2.1062209 -2.1667491
0.6406385 1.3741511 -0.6430161
-1.3677456 -0.9884256 -2.5711993
1.2397803 2.5195508 3.755478
-0.5883377 -2.0765884 -0.6353443
-0.6753638 2.198915 1.2575111
2.0987658 -1.8960479 -1.8692699
0.5422901 0.5764313 0.7785517
0.7487691 0.5948806 0.7520561
0.5805945 0.7406913 1.075392
0.4094138 0.3680974 0.384523
0.3445479 0.2650298 0.40607
0.3273382 0.2101731 0.2974792
-0.0809451 0.6311273 -1.6439454
-2.1748144 -1.4388853 -3.5900836
0.7673501 1.6206365 2.267576
-1.1104828 -2.7042644 -1.0154102
-1.1178308 1.8232759 0.7511706
1.8596785 -1.9804697 -2.1258938
0.4963951 1.1786144 -0.817584
-1.457117 -0.8944399 -2.2942576
1.3988976 2.3365742 3.3085271
-0.6581448 -2.3153601 -0.6054326
-0.7665714 2.0664268 1.1666553
2.1610891 -1.4317896 -1.7900755
0.5773402 0.5474871 0.8263614
0.7176974 0.5444454 1.295826
0.6315475 0.7159377 1.0409511
0.452338 0.3889043 0.4099777
0.3512594 0.2431509 0.4154847
0.3014106 0.5486801 0.3358182
0.2224978 0.7400768 -1.137218
-2.6370556 -1.4654645 -3.1665933
0.4817397 1.6632995 2.0150924
-1.0298019 -2.5234699 -1.17336
-1.0667801 1.8225878 0.7634503
1.7676657 -2.0379267 -2.0821359
0.8892858 1.3601028 -0.4593241
-1.8296339 -0.8320496 -2.11074
1.0715372 2.4316389 3.0351139
-0.66419 -2.2629829 -0.7620017
-0.6801252 2.2007144 1.0482172
2.0387628 -1.773998 -1.920941
0.666788 0.620026 0.6778939
0.8074217 0.6334149 1.0558532
0.5897975 0.7683393 1.0200215
0.3656118 0.2604869 0.4113583
0.386655 0.3781265 0.2847669
0.2710971 0.2639287 0.1611949
-0.1323385 0.6682567 -1.250017
-2.5094629 -1.3459678 -3.524404
1.1298991 1.7261432 2.8062048
-1.0738972 -2.5110436 -1.0693201
-0.9467133 1.9244527 0.7032326
1.8141215 -2.2142172 -2.153952
0.426143 1.278751 -0.5239882
-1.5982823 -0.7657679 -2.4207226
1.807727 2.4605134 3.8323941
-0.6967683 -2.1260608 -0.6673949
-0.6519893 2.2376118 1.0092485
2.0671143 -1.8375121 -1.8300394
0.5584815 0.6104944 0.7260289
0.9111806 0.5801999 1.1036814
0.6778279 0.7343703 1.0261893
0.3771289 0.3849828 0.4019252
0.2947239 0.3131591 0.3060159
0.2529928 0.3767051 0.3239126
-0.0693342 0.8180964 -1.3307962
-2.4128592 -1.4404663 -3.1973969
0.7804544 1.8375281 3.0164581
-1.1342188 -2.7035607 -1.0480774
-1.1254181 1.7189311 0.7024122
1.8350046 -2.1517055 -2.1932914
0.4502511 1.4012507 -0.5983864
-1.612665 -0.8286842 -2.1842821
1.3595927 2.5932225 4.2890466
-0.7659744 -2.3943479 -0.6324166
-0.7520291 2.0306903 1.1231888
2.1251565 -1.6953019 -1.8107267
0.5195853 0.5831543 0.7324098
0.8001942 0.6117821 1.0131148
0.5791383 0.7556944 1.2725885
0.3682444 0.3092128 0.4156608
0.3733891 0.3117593 0.4207766
0.2901519 0.4564036 0.3825646
-0.0247735 0.8424684 -1.5961574
-2.69198 -1.268237 -3.4511706
0.7854743 1.7985942 2.5388026
-1.2763712 -2.678379 -1.0613607
-1.139716 1.8733815 0.8009981
1.810736 -2.0323857 -2.0348308
0.6149764 1.4319857 -1.034475
-1.8950301 -0.6980322 -2.4318983
1.5190168 2.5703901 3.6263337
-0.8807345 -2.4164321 -0.7100665
-0.804407 2.2009742 1.1918463
2.0137667 -1.5385206 -1.7218962
0.6397499 0.5895172 0.5616824
0.7969499 0.5702047 1.0192724
0.7335425 0.771796 1.0875311
0.3956367 0.2619469 0.3512942
0.335309 0.3275927 0.3908482
0.2030307 0.4938651 0.3129346
-0.1769673 0.8537626 -1.1992083
-2.6397658 -1.2395313 -3.2366605
0.9276055 1.7537324 2.8890956
-1.0325928 -2.6017949 -1.095177
-1.1488099 1.7467873 0.6894754
1.921024 -2.2926833 -2.1650647
0.4224824 1.4529631 -0.5981345
-1.7765723 -0.6907424 -2.1294535
1.4681425 2.4910757 3.951485
-0.7103719 -2.2750584 -0.7094632
-0.8077122 2.0423773 1.0801085
2.0964067 -1.8590238 -1.7298487
0.5994497 0.5992005 0.6010738
0.8631935 0.5487888 1.107207
0.540537 0.7373432 1.0623893
0.3222208 0.3267365 0.3857137
0.3410977 0.29559 0.3906331
0.1753826 0.4336595 0.435216
0.065384 0.6403476 -1.3414966
-2.531237 -1.4344529 -3.3008585
1.0714673 1.8796827 2.6271695
-1.1617205 -2.6306562 -1.0679833
-1.1089862 1.8498263 0.8744719
1.7817407 -2.3219332 -1.9874905
0.5964503 1.2535484 -0.5693629
-1.7855186 -0.869577 -2.3610101
1.7551504 2.5762069 3.786902
-0.7902815 -2.3334323 -0.6790887
-0.7666551 2.2246264 1.2546025
2.0681961 -1.8134304 -1.6688753
0.5310663 0.6132008 0.7721337
0.7457185 0.5648759 0.9398484
0.6836831 0.6965243 1.1597325
0.371439 0.2972239 0.3888947
0.342331 0.3748001 0.3801305
0.2864554 0.5085028 0.3186152
-0.093263 0.5898537 -1.3696978
-2.5590549 -1.5484238 -3.2227372
0.6883988 1.8457844 1.7876314
-1.0638593 -2.6940369 -1.103225
-1.0701327 1.7182202 0.8055684
1.6638587 -2.2634536 -2.1086868
0.4955259 1.2063504 -0.5903366
-1.8423169 -0.8391591 -2.3609931
1.3347881 2.504969 2.8591338
-0.7111452 -2.2740071 -0.5703693
-0.7709812 1.9830148 1.2036661
2.0632882 -1.9346999 -1.76117
0.588789 0.6164967 0.7793612
0.716738 0.7092648 0.8617441
0.6463893 0.6591846 1.0715024
0.3527141 0.4200298 0.5328556
0.2991515 0.2647946 0.3980977
0.3994296 0.3287537 0.3475167
-0.0699795 0.7743126 -1.4145665
-2.4715262 -1.5402674 -3.5490271
0.6348996 2.0039829 2.7552101
-1.0999528 -2.6169702 -1.0638196
-1.0932151 1.8264064 0.7664224
1.9447361 -2.284992 -2.1926512
0.4931253 1.3363936 -0.8380604
-1.5938658 -0.8885212 -2.6352884
1.2626434 2.7190713 3.8154639
-0.7373784 -2.3670255 -0.6469644
-0.787676 2.1299086 1.126614
2.2696188 -1.9910936 -1.7520099
0.5631048 0.562081 0.5765061
0.8776604 0.6517461 0.9137388
0.6277437 0.7150884 1.0602539
0.3625744 0.2499447 0.4168551
0.3055391 0.3035022 0.3601916
0.3248827 0.2938984 0.4406412
-0.1819562 0.6050511 -1.1573917
-2.2762867 -1.345642 -2.9157972
0.6980213 1.6862687 2.8445764
-1.1561994 -2.6138758 -1.0922078
-1.0667445 1.7480185 0.8614555
1.7954489 -2.3435136 -2.0806245
0.3858652 1.1793689 -0.3388173
-1.4001198 -0.775413 -1.7393597
1.1855315 2.4363268 3.9545396
-0.776627 -2.3347749 -0.7159078
-0.7869002 2.043684 1.1470449
2.1499526 -2.0210261 -1.8171185
0.5678214 0.5743179 0.8185744
0.8761669 0.5702289 1.1764375
0.4875102 0.750058 1.1099632
0.3795724 0.2791009 0.3763001
0.2798443 0.2956655 0.2855894
0.3545037 0.3224875 0.263506
0.126702 0.6121411 -1.6393801
-2.3748059 -1.481886 -3.2444328
1.0004885 1.5534058 2.5205202
-1.2540434 -2.6613302 -1.1007364
-1.0920776 1.8088026 0.8514001
1.8212499 -2.1399154 -2.1408837
0.7177682 1.2590571 -0.814876
-1.6034498 -0.8211402 -2.2344362
1.6702641 2.2576678 3.4573465
-0.8892823 -2.384319 -0.8785582
-0.7272571 2.0796531 1.1789316
2.0496921 -1.7658638 -1.7978793
0.5910663 0.646916 0.824504
0.7713561 0.6607458 1.0099966
0.6697756 0.7042621 0.9368263
0.3647611 0.2770112 0.2221781
0.3648205 0.2708506 0.3275315
0.2284422 0.3740516 0.3430043
-0.1344637 0.7360584 -1.5522783
-2.2433364 -1.4935181 -3.2450435
0.8283237 1.7805913 2.1840909
-1.2272879 -2.6116648 -1.0824338
-1.1174406 1.7993497 0.6894406
1.8384891 -2.2856896 -2.0715091
0.3964425 1.2899867 -0.806687
-1.4761013 -0.8761482 -2.2141883
1.4614484 2.3927288 3.0576897
-0.8389508 -2.244901 -0.7659371
-0.7785917 2.1268798 1.0499416
2.1062355 -1.8952819 -1.6456692
0.5309062 0.5539283 0.7455913
0.7672352 0.6173699 1.0308552
0.6331247 0.6121376 0.8735989
0.3883371 0.3667638 0.3164967
0.338849 0.3275301 0.3605011
0.2677463 0.3904077 0.4258399
-0.026272 0.683085 -1.1125311
-2.5818452 -1.386552 -3.222278
0.8732679 1.8391915 2.4328846
-1.059428 -2.5721117 -1.1274313
-1.0855667 1.7964752 0.8352869
1.7387132 -2.2974154 -2.1864244
0.5104436 1.27594 -0.4594839
-1.7868244 -0.8828461 -2.4017799
1.3812458 2.565482 3.4258226
-0.7347486 -2.3485948 -0.8496724
-0.7571719 2.1513033 1.1768217
2.0298431 -1.8465404 -1.8224334
0.5367156 0.592855 0.6530472
0.7950208 0.5037059 0.8204981
0.5079779 0.7262906 0.992938
0.3246794 0.2235169 0.2777589
0.3283948 0.3548281 0.3415348
0.2911299 0.450875 0.363991
-0.1494725 0.38932 -1.3856182
-1.9956324 -1.4268796 -3.3438753
0.713564 1.8140071 2.7954718
-1.0598024 -2.6304972 -0.9956803
-1.0532567 1.7523762 0.8018523
1.8085439 -2.3575535 -2.1990429
0.4121147 0.916762 -0.6576445
-1.2009177 -0.8328537 -2.2235576
1.3007475 2.478627 3.8281529
-0.6741983 -2.2770074 -0.5899329
-0.7039128 2.0684423 1.1659641
2.0940739 -1.9532083 -1.8374105
0.5615872 0.527442 0.7279737
0.7947146 0.5940259 1.1203177
0.5871835 0.6646199 1.0326811
0.3856041 0.3534898 0.4057474
0.349344 0.3160662 0.3641118
0.28553 0.4043451 0.3616324
-0.0672266 0.7629823 -1.0629108
-2.218191 -1.1899261 -3.303328
0.6966956 1.7954827 2.6279042
-1.1152691 -2.5839235 -0.9603064
-1.1457659 1.8164534 0.8745996
1.8521148 -2.28874 -2.1168883
0.5292392 1.3915063 -0.2651669
-1.4270275 -0.6464974 -2.1519076
1.3031076 2.4878811 3.6223636
-0.7177755 -2.1818565 -0.6087563
-0.8143291 2.1508316 1.2227184
2.187102 -1.974959 -1.7523773
0.5964658 0.628524 0.7977439
0.7911635 0.5434287 1.1514204
0.606412 0.6923984 0.9944595
0.3974936 0.402067 0.3515501
0.3314368 0.3343782 0.3481189
0.3349872 0.313781 0.364511
0.0351475 0.4936146 -1.4239531
-2.7384385 -1.3425423 -3.1742683
0.7016143 1.6795354 2.7712379
-1.0884783 -2.5849515 -1.0631274
-1.1408372 1.7980918 0.8916845
1.8915596 -2.148731 -2.1673912
0.5871592 1.1542211 -0.7651047
-2.0155003 -0.7160245 -2.2702202
1.3629408 2.3478402 4.0230859
-0.7739766 -2.1976369 -0.5330205
-0.8129726 2.20591 1.2497024
2.1691458 -1.8788952 -1.840458
0.5520117 0.6606065 0.6588485
0.7229382 0.6265179 0.904048
0.6613265 0.6683048 1.251848
0.3145016 0.3873146 0.5301069
0.3278646 0.4078183 0.3580179
0.2775862 0.2698358 0.3269333
-0.0499983 0.6571155 -1.3221088
-2.4634122 -1.3789986 -3.3074706
0.8287641 1.818485 2.2583746
-1.1910473 -2.5550342 -1.1299462
-1.1081017 1.7973285 0.721234
1.7562265 -2.0655623 -2.1305793
0.4968807 1.2400569 -0.5166642
-1.6365548 -0.8374934 -2.1957636
1.5986681 2.4741489 3.5923698
-0.8310416 -2.3057886 -0.7360396
-0.7767561 2.1072179 1.1614535
2.1086056 -1.5156032 -1.7551387
0.546879 0.5829414 0.8054446
0.8268574 0.5415052 1.1117071
0.769904 0.6556639 1.3339952
0.3600057 0.2492456 0.3939066
0.3313456 0.3098895 0.4402195
0.3523792 0.549959 0.3754406
0.1096251 0.8318994 -1.0333008
-2.574564 -1.2556911 -3.1833197
0.5694036 1.6859388 2.5466631
-1.2101574 -2.6918624 -1.0723963
-1.1136964 1.8481585 0.7221071
1.8196241 -2.0739687 -2.1887996
0.7133549 1.3721869 -0.2804081
-1.7905298 -0.6100439 -1.9528473
1.1273507 2.3764754 3.514774
-0.7623822 -2.3647672 -0.7906822
-0.8216056 2.2680351 1.1501358
2.0895469 -1.704256 -1.9343962
0.6037298 0.5402876 0.7528926
0.7840341 0.6456472 1.2304724
0.5579471 0.6905366 0.9681109
0.4477753 0.3270952 0.281714
0.2920908 0.4198766 0.4280287
0.2699229 0.3697127 0.2544034
-0.0658275 0.8035483 -1.5793683
-2.3514561 -1.369774 -2.8384433
0.7166049 1.6773242 2.5936286
-1.2431693 -2.5970272 -1.0677301
-0.9693869 1.7557159 0.6693889
1.7706037 -2.1290143 -2.1691074
0.4953199 1.3413355 -0.8280523
-1.4945349 -0.6409412 -1.8730553
1.3145325 2.422238 3.681968
-0.9480804 -2.17042 -0.650686
-0.6669064 2.0750865 1.0692845
2.0687043 -1.8882293 -1.657071
0.5611474 0.5377872 0.751316
0.8569212 0.7288327 0.965388
0.5979276 0.7449138 1.0883394
0.2950889 0.4266072 0.417044
0.3024805 0.3193706 0.3998955
0.2981006 0.240785 0.5120364
0.0228125 0.6086593 -1.3504975
-2.3329912 -1.5036981 -2.9086421
0.3721088 1.7792197 2.2071601
-1.1522067 -2.5475133 -1.0342954
-1.0108252 1.7738788 0.9132255
1.8634615 -2.1671978 -2.2061366
0.5965511 1.1262199 -0.5795011
-1.5370476 -0.7456643 -1.9068835
1.0384988 2.5230512 3.2963802
-0.8328694 -2.1614995 -0.6937987
-0.7018357 2.1079557 1.2667383
2.1260653 -1.7001242 -1.9511012
0.5737386 0.5175606 0.7709965
0.7959436 0.7580338 1.0017586
0.66639 0.7438316 1.0892201
0.3193373 0.3860139 0.3404967
0.3089895 0.3340769 0.3535128
0.2626038 0.4670736 0.2550354
0.0201346 0.775892 -1.4084514
-2.3402517 -1.3778612 -3.1132602
0.5031696 1.9263442 2.2345778
-1.0765278 -2.5902019 -1.2190675
-1.1607702 1.7557033 0.8355502
1.803154 -2.318921 -2.1429151
0.6323142 1.3739233 -0.6268916
-1.4954883 -0.7040695 -2.1210917
1.0807969 2.6735627 3.3212536
-0.7156995 -2.3616642 -0.7973209
-0.8328322 2.0038684 1.2426651
2.0584882 -1.7361335 -1.6989124
0.6121796 0.5980314 0.7815598
0.8447635 0.6737916 0.9921686
0.5776273 0.7472186 1.0866758
0.3608282 0.2285377 0.4217466
0.3279381 0.2481652 0.4071148
0.2553342 0.5827875 0.4440027
0.0830504 0.6848164 -1.7344404
-2.460835 -1.3802518 -3.2622844
0.7020306 1.5035802 2.6275648
-1.1480213 -2.4391654 -1.2053973
-1.0550048 1.8028635 0.7313934
1.7535487 -2.1160053 -2.1727942
0.6076966 1.2371304 -1.0671213
-1.6949726 -0.8232466 -2.0345063
1.29033 2.3607496 3.6278189
-0.8619137 -2.1015661 -0.8946772
-0.750445 2.0622402 1.1111337
2.0079742 -1.7775764 -1.7132108
0.5246462 0.552314 0.6673192
0.7658624 0.5570051 1.2277781
0.5882994 0.8571693 1.0002541
0.2861077 0.3375994 0.3107201
0.3045598 0.2593768 0.3797402
0.2544256 0.3384289 0.4595834
-0.1607066 0.438725 -1.1798811
-2.3909421 -1.2057727 -3.2674894
0.7404565 1.7662036 2.1831958
-1.1501306 -2.5093623 -1.0116936
-1.0921509 1.8762224 0.7542736
1.8548837 -2.3503857 -2.1258674
0.4312427 1.0905812 -0.3516571
-1.6144417 -0.7456335 -2.130032
1.3342732 2.4926826 3.1457084
-0.8110292 -2.3159528 -0.6273002
-0.7136593 2.2317356 1.1203773
2.1375395 -1.8110997 -1.6242741
0.5919493 0.6518562 0.828224
0.7765004 0.4601392 1.1374574
0.5938167 0.726479 0.9625126
0.3391013 0.1934095 0.3843934
0.3784916 0.3555133 0.3661037
0.2826557 0.539286 0.5015933
-0.1482424 0.7336032 -1.3871618
-2.5783145 -1.5415505 -3.1306571
0.8054794 1.7700056 2.2352777
-1.0466747 -2.5879558 -1.0778055
-1.0247093 1.7829968 0.7726908
1.8093559 -2.1594079 -2.1903215
0.4709707 1.3390198 -0.5308507
-1.7815509 -0.9412643 -2.2035592
1.4546096 2.457545 3.1740362
-0.7355606 -2.2073931 -0.7801549
-0.7012274 2.0347731 1.1566641
2.1074591 -1.8875571 -1.8170425
0.6192131 0.6054166 0.8563111
0.7967636 0.6002862 0.9270979
0.6491302 0.6875394 0.9387585
0.3111141 0.3805627 0.2976506
0.3234819 0.2517764 0.3839733
0.2981033 0.2718507 0.373279
-0.2231539 0.693549 -1.4906772
-2.3161451 -1.5006715 -3.4141534
0.7912989 2.0669359 2.5221887
-1.0649375 -2.5528658 -1.0479305
-1.051877 1.8852235 0.8837279
1.7785143 -2.2395209 -2.1667996
0.3071505 1.2547647 -0.7782078
-1.4749899 -0.7476259 -2.2495483
1.3659281 2.8101724 3.5501591
-0.7492936 -2.1214463 -0.7646305
-0.7670979 2.2191367 1.2244083
2.0923187 -1.7432154 -1.7545233
0.5303044 0.5612158 0.7124694
0.8411552 0.7530456 1.1646051
0.5746292 0.7432365 1.0279703
0.3156439 0.4314195 0.2833
0.2847791 0.3339131 0.3406804
0.3138044 0.4963055 0.4122762
-0.0700673 0.5748111 -1.4943371
-2.6127345 -1.3255023 -3.4927875
0.3263789 1.7450509 2.6225024
-1.2235224 -2.6413425 -1.0996917
-1.0221283 1.775742 0.8337841
1.8438296 -2.070001 -2.1685745
0.5469252 1.1131917 -0.7442532
-1.7274674 -0.663305 -2.4240268
0.8319434 2.4567944 3.9452748
-0.8690994 -2.374444 -0.7375155
-0.733236 2.1193308 1.2799551
2.0443309 -1.6646733 -1.7217126
0.6169924 0.5383806 0.7500839
0.8852671 0.6621973 1.0687607
0.5055645 0.7117435 1.3227724
0.354423 0.2668985 0.3621762
0.2888922 0.3435888 0.446171
0.2005013 0.4053276 0.4468619
-0.0051205 0.7925983 -1.0961147
-2.3865544 -1.4738943 -3.0349052
0.7409758 1.7063862 2.1743938
-1.1332027 -2.5819398 -1.1544354
-1.0398847 1.7787925 0.7279137
1.7427508 -2.0710209 -2.145417
0.6091918 1.4137139 -0.2320472
-1.5555361 -0.8972968 -1.9817315
1.4601643 2.4295605 3.1913165
-0.764412 -2.2800463 -0.7720719
-0.6318327 2.179999 0.9917871
2.0044919 -1.6275746 -1.8215561
0.6143123 0.6211156 0.8640675
0.8310183 0.5765975 1.0531737
0.7191885 0.7231742 1.0169227
0.3687907 0.3018935 0.3823636
0.408052 0.4012066 0.2638733
0.2617411 0.4434464 0.3238608
-0.0500529 0.6590871 -1.5346864
-2.6983461 -1.4958436 -3.3318835
0.6699504 2.0270067 2.6851519
-1.2070076 -2.6892829 -1.0643086
-1.0705205 1.9474638 0.8338096
1.8544934 -1.9596815 -2.1125253
0.5420133 1.2620594 -0.914787
-1.7634285 -0.9173377 -2.0696726
1.1412128 2.7045072 3.946561
-0.8855799 -2.4078765 -0.7187193
-0.8163167 2.321786 1.2123926
2.1616451 -1.6778682 -1.9077954
0.5920662 0.6029723 0.6198994
0.9349176 0.5785058 1.2622109
0.4712624 0.6775006 1.2614091
0.3214277 0.2814063 0.3455893
0.2542038 0.3743223 0.378583
0.3071517 0.2818134 0.2047299
0.0718432 0.7193674 -1.5478919
-2.892047 -1.3622808 -3.393989
0.7933907 1.5358331 2.1985333
-1.079941 -2.4766584 -1.0158426
-1.0661386 1.7702962 0.7684722
1.8034195 -2.1305416 -2.2477558
0.6297942 1.3517582 -0.7283076
-2.1022007 -0.812981 -2.407453
1.2757486 2.2059574 3.3144518
-0.6663022 -2.1659433 -0.6502544
-0.6998225 2.0376891 1.179776
2.1115551 -1.7603055 -1.8962845
0.557951 0.6323908 0.8195843
0.7898463 0.5492998 0.986536
0.4823579 0.6701243 1.1159186
0.4136388 0.3107151 0.3655883
0.3663161 0.2673929 0.4113038
0.3081356 0.3702361 0.3514713
0.1018988 0.7291256 -1.2180242
-2.2363751 -1.5442932 -3.4507849
0.5018957 1.7203502 2.2840605
-1.0066161 -2.5673159 -1.1204835
-1.2348392 1.7780465 0.8792858
1.9105051 -2.1887678 -2.0160282
0.673399 1.2931934 -0.5326777
-1.4322185 -0.9949241 -2.3826913
1.1840002 2.4418868 3.457685
-0.7072844 -2.3091563 -0.694039
-0.9437406 2.1531546 1.2352971
2.1304034 -1.7948857 -1.6812694
0.5715002 0.5640678 0.6853464
0.8041566 0.5493691 1.0680937
0.6821045 0.7215366 1.1736244
0.2993318 0.2581596 0.4264445
0.2910986 0.3751081 0.3560113
0.2198984 0.3938821 0.3347588
-0.0833655 0.5696973 -1.2660237
-2.5069572 -1.218946 -3.3717686
0.6600855 1.7682394 2.5546772
-1.1794098 -2.5051465 -1.009648
-1.1272276 1.8069903 0.8755341
1.8801397 -2.2982287 -2.1667435
0.4959136 1.1964006 -0.5336857
-1.7420524 -0.567136 -2.3880697
1.3183316 2.4798112 3.5393549
-0.7533335 -2.1311801 -0.5983521
-0.6852929 2.0958246 1.268283
2.2554715 -1.9425064 -1.7911497
0.5792791 0.6267033 0.732338
0.7649047 0.65181 0.9836988
0.6582462 0.7115718 0.9846777
0.4260763 0.3739665 0.411296
0.4419348 0.2888344 0.3927489
0.3753319 0.3557224 0.3755937
-0.0165893 0.501139 -1.3193124
-2.5150776 -1.4950118 -3.3200676
0.5493445 1.7084475 2.6531775
-1.1255539 -2.7279245 -0.9900977
-1.081916 1.7333508 0.8357644
1.8558851 -2.1834497 -2.2602576
0.612775 1.0586455 -0.6585507
-1.7331056 -0.9258948 -2.2218907
1.1474504 2.3787802 3.5887857
-0.7556796 -2.3905279 -0.6686196
-0.7252789 2.1436194 1.2334258
2.1795854 -1.7233902 -1.812555
0.6293643 0.5575065 0.6607617
0.7819719 0.569117 1.0981769
0.5981058 0.6703327 0.9356081
0.3698743 0.3373966 0.3214781
0.356637 0.4102686 0.3976614
0.3237003 0.4600595 0.4477027
-0.0932189 0.7616418 -1.5908401
-2.6116475 -1.6106226 -3.2532457
0.8006728 1.7464087 2.9219282
-1.069014 -2.533828 -1.0707471
-1.0351395 1.7465328 0.6895687
1.9328034 -2.1420432 -2.1824201
0.5468027 1.3153042 -0.7444949
-1.8240684 -1.039891 -2.0778033
1.3750301 2.4317316 3.861372
-0.7012717 -2.2747029 -0.765408
-0.6347013 2.1019593 1.0014651
2.1516383 -1.6868211 -1.8481058
0.6400217 0.5536624 0.8463451
0.7875791 0.5707316 1.1754423
0.5743573 0.6853229 0.9394438
0.3677423 0.2591251 0.3053391
0.4004382 0.3554265 0.3118964
0.218835 0.4552221 0.3343143
0.0341173 0.6190734 -1.5785537
-2.3686921 -1.4019342 -3.2084831
0.764164 1.7263993 2.6170065
-0.978932 -2.6075406 -1.1114735
-1.0835623 1.8034618 0.6588824
1.7352724 -2.2260322 -2.1614533
0.6954578 1.3000385 -0.8437283
-1.5031429 -0.7936456 -2.1980722
1.4190199 2.4522844 3.7851713
-0.7019885 -2.3481066 -0.6971462
-0.7765278 2.1012642 1.0321171
1.9803128 -1.6895292 -1.7304242
0.6613405 0.6809651 0.7348254
0.8655492 0.6082886 1.0104109
0.6548559 0.7258851 1.1681649
0.2769434 0.2594339 0.4143273
0.3070344 0.2978025 0.3732347
0.2450405 0.536503 0.431029
0.1402546 0.6344197 -1.4023177
-2.5461591 -1.3018374 -3.4742453
0.7855311 1.6515769 2.8822894
-1.021865 -2.5129348 -1.1395405
-1.136786 1.8482775 0.8008133
1.9290474 -2.30375 -2.2622276
0.6498755 1.1547225 -0.6405405
-1.7467097 -0.7456013 -2.4284707
1.1925857 2.3392933 3.8412245
-0.7451198 -2.2301899 -0.7484138
-0.8123301 2.213927 1.2107503
2.1867105 -1.8957616 -1.9575236
0.509621 0.5203027 0.7617772
0.7994493 0.5562361 1.0457746
0.4070547 0.6877164 0.958935
0.2767452 0.282745 0.3911267
0.3244559 0.3656495 0.409937
0.2576631 0.4079883 0.3047039
0.0330085 0.8357325 -1.3699238
-2.5812303 -1.3645879 -3.5574297
0.9479193 1.6956605 2.9499088
-1.1652492 -2.5149086 -1.1379634
-1.0473921 1.7860834 0.7552665
1.8160123 -2.1549185 -2.1158228
0.5989402 1.4137062 -0.6620451
-1.7130772 -0.7305569 -2.6653722
1.5946769 2.3719986 3.7698729
-0.7860257 -2.1058005 -0.8838882
-0.7106075 2.1839616 1.1514099
2.0997468 -1.7247191 -1.9425441
0.5659317 0.5779737 0.7078786
0.8681531 0.634031 0.8920575
0.6467576 0.6763382 0.8199642
0.3792234 0.4091082 0.2540751
0.3367846 0.3978782 0.3961434
0.2837345 0.4301993 0.1732787
-0.036472 0.5523782 -1.3265619
-2.0575843 -1.203434 -3.7042859
0.3870572 1.9156777 2.7568501
-1.1356319 -2.5894079 -1.0643305
-1.0600004 1.8578599 0.758363
1.9233557 -2.3212901 -2.2248544
0.5550154 1.2165948 -0.5384663
-1.2768825 -0.5374366 -2.3416533
0.9869285 2.562647 3.8111053
-0.7347378 -2.3537448 -0.6026323
-0.7853021 2.2073047 1.2071044
2.2132467 -2.0147416 -2.1194995
0.5914874 0.6642166 0.7880956
0.7807018 0.6659974 1.3626327
0.5998713 0.6469694 1.0542552
0.4008941 0.235663 0.4616982
0.2746983 0.3494448 0.4487414
0.289891 0.3065485 0.1053548
0.0292245 0.8100369 -1.6549284
-2.6042532 -1.372581 -3.4125705
0.601155 1.7543547 2.3195018
-1.1353933 -2.5716927 -1.1228753
-1.0388257 1.7618557 0.6205084
1.8253317 -2.2209799 -2.0799168
0.5820137 1.3219452 -0.8545596
-1.812812 -0.6981564 -2.586143
1.0107949 2.4253843 3.487911
-0.7436164 -2.3104863 -0.818558
-0.7330215 2.145449 0.9874083
2.129258 -1.8211698 -1.7774087
0.5527892 0.5119083 0.8003688
0.7914413 0.6744247 0.8264275
0.4096399 0.6710296 1.1684092
0.3917769 0.2612063 0.3043173
0.3058043 0.3835933 0.3668999
0.3039263 0.3998101 0.3025081
-0.1085486 0.6115903 -1.1794283
-2.2839984 -1.3272587 -3.1197026
0.659103 1.6982723 2.3253471
-1.1030185 -2.5603074 -1.1231873
-1.1076221 1.7207394 0.8311437
1.7295767 -2.1248198 -2.1362205
0.4690511 1.2113797 -0.231523
-1.5437941 -0.8377327 -1.8312189
1.4218847 2.3737464 3.4493829
-0.7734667 -2.4200711 -0.7659605
-0.6895092 2.0908972 1.1700174
1.9541112 -1.741666 -1.7024345
0.5775997 0.5997894 0.9479053
0.7402043 0.489526 1.2884837
0.7627817 0.6754741 1.1240359
0.3295518 0.1402363 0.3572268
0.418113 0.3701578 0.3388737
0.2245345 0.3831539 0.433786
0.1109502 0.3724682 -1.6370095
-2.457211 -1.2717955 -3.084039
1.1592733 1.7450718 2.583941
-1.1546898 -2.6244334 -1.0494315
-0.9901066 1.8993288 0.8345929
1.8048392 -2.6412712 -2.2364139
0.7608541 0.9830152 -0.9757844
-1.7874192 -0.7354985 -2.0963628
1.7388371 2.3984521 3.4023132
-0.7058628 -2.2679632 -0.6266925
-0.6620792 2.2241556 1.2065201
2.0555023 -2.2452481 -1.844904
0.6499039 0.6105469 0.6612251
0.6697917 0.5362969 0.9876762
0.5795637 0.6533803 0.8183722
0.448827 0.3564702 0.422739
0.3280274 0.3248268 0.3719272
0.2506632 0.3960231 0.3915099
-0.1047621 0.9174195 -1.4605557
-2.4256933 -1.5848761 -2.928581
0.8846181 1.9194538 2.5685412
-0.9987232 -2.5731319 -1.0922803
-1.0823987 1.8115429 0.8402546
1.7241067 -2.3186225 -2.1345477
0.5439866 1.4328784 -0.6946908
-1.6279564 -1.1303062 -2.0201062
1.4420906 2.6529636 3.6696032
-0.6259092 -2.31845 -0.7353101
-0.806128 2.1765345 1.1994482
2.1379216 -1.8014354 -1.7664065
0.6487487 0.5154589 0.7658649
0.7977369 0.4545699 0.9084748
0.5574725 0.7335097 1.1010621
0.372814 0.2546819 0.3569703
0.2762707 0.3649916 0.3591936
0.4138148 0.5171871 0.3681412
-0.0795653 0.8170563 -1.5854922
-2.9717457 -1.5678661 -3.7855896
0.9567897 1.8833145 2.2797466
-1.209462 -2.5934978 -1.0862835
-1.0360697 1.7566169 0.91311
1.75246 -2.1393887 -2.1580778
0.5859885 1.3211295 -0.8170598
-2.1799174 -0.922475 -2.5250542
1.6179199 2.6073918 3.2018593
-0.8544812 -2.2578444 -0.6860916
-0.7277386 2.0870387 1.3363622
1.9928305 -1.8863707 -1.7741006
0.6655538 0.5040731 0.7684325
0.7918283 0.6453911 1.2605354
0.6611302 0.7240773 0.9221128
0.3549809 0.3356533 0.4001918
0.3083312 0.3304218 0.4232522
0.2403705 0.253018 0.3839772
0.1548499 0.9104258 -1.3721949
-2.8837439 -1.4233687 -3.1207142
0.7850075 1.7442666 2.493869
-1.1082146 -2.6914126 -1.0870141
-1.080543 1.8408185 0.8277274
1.8490508 -2.2842978 -2.1672478
0.8529359 1.5227192 -0.7473714
-2.0960823 -0.8147786 -1.938546
1.2961991 2.5155318 3.7380903
-0.781706 -2.2053129 -0.6785902
-0.7582689 2.1303259 1.1820204
2.0912531 -2.0124506 -1.8471267
0.698086 0.6122933 0.6248234
0.7876616 0.6085901 1.1821682
0.5111917 0.7712652 1.2442213
0.3265085 0.4860997 0.4084239
0.3222741 0.2895074 0.354293
0.2422023 0.2718471 0.3201211
-0.0593798 0.6837103 -1.3093879
-2.4869221 -1.5014883 -3.3933005
0.7631681 2.0096882 2.8407641
-1.1857241 -2.7710762 -1.0955779
-0.9875569 1.6792635 0.6981265
1.9004811 -2.0812386 -2.1653673
0.5453153 1.2596121 -0.6520717
-1.6738263 -0.8992748 -2.2281379
1.2392228 2.6868027 4.0750045
-0.8729143 -2.5981679 -0.737205
-0.5958355 1.9912275 1.0624682
2.2898525 -1.7009909 -1.6962422
0.6046951 0.5759018 0.6573162
0.8130958 0.6022136 1.1651626
0.4760547 0.6771145 1.2342404
0.3128098 0.1729083 0.3583729
0.3917214 0.3119641 0.3643417
0.3893714 0.3802478 0.4691252
0.155455 1.0071969 -1.381768
-2.4185125 -1.3465481 -3.3718781
0.4147041 1.6575284 2.8646447
-1.1303932 -2.635498 -1.0228109
-1.0595635 1.8556656 0.8145402
1.7607817 -2.2690109 -1.9915513
0.6830017 1.6522246 -0.6853863
-1.6200493 -0.7394207 -2.6050207
1.0882122 2.3302139 3.9927972
-0.7420807 -2.2805638 -0.6657118
-0.6828544 2.2549083 1.2483407
1.9949225 -1.824927 -1.6533189
0.5275467 0.6450277 0.6963818
0.7984632 0.6071274 0.7668575
0.6735081 0.6726854 1.1281525
0.3883125 0.3549342 0.3570991
0.376709 0.3992427 0.4338005
0.2341408 0.4440839 0.3382323
0.1107345 0.9104668 -1.2978596
-2.4947079 -1.5356512 -3.2084859
0.7926036 1.7466527 2.5263719
-0.9705105 -2.6979882 -1.0056655
-1.1255782 1.8619046 0.7469922
1.8453128 -2.26493 -2.0608693
0.7051631 1.4103246 -0.5353071
-1.7323131 -0.9628719 -2.1228835
1.3311679 2.5257847 3.7933461
-0.6239356 -2.4956362 -0.6422454
-0.8265727 2.0626799 1.1969172
2.1890661 -1.9550839 -1.7672522
0.5944286 0.4998579 0.7625525
0.7623948 0.5727793 1.0856024
0.5385643 0.779132 1.2669742
0.3465749 0.202352 0.3634201
0.2990055 0.2007753 0.449925
0.3437534 0.3098461 0.2936171
-0.0030417 0.8638629 -1.5692053
-2.3150071 -1.2556373 -3.5701521
0.7572518 1.8708607 2.4265539
-1.1690095 -2.5378627 -1.1108885
-1.1050418 1.8809945 0.6960949
1.8247876 -2.2258101 -2.1050755
0.5627896 1.4871631 -0.7968186
-1.4929434 -0.7011474 -2.8840327
1.3026112 2.5050314 3.2913206
-0.8007614 -2.2892033 -0.8001954
-0.743972 2.2091745 1.1562721
2.0441991 -1.7369154 -1.6676989
0.5658312 0.6233002 0.7723867
0.8220637 0.5544898 0.6861193
0.5453593 0.6341707 0.8647667
0.3682481 0.2486595 0.3106931
0.3610698 0.32818 0.4601772
0.2194115 0.4888946 0.4373767
0.1604456 0.8195978 -1.6436036
-2.5107483 -1.350738 -3.4256756
0.6458184 1.8613337 2.5035804
-1.115766 -2.7362253 -1.0246252
-1.0190241 1.6861086 0.8643522
1.82817 -2.2479777 -2.0509506
0.7398905 1.3981874 -0.9047519
-1.7438391 -0.7690177 -2.2479331
1.2149158 2.604042 3.5400346
-0.706764 -2.3526565 -0.6796804
-0.7223824 1.98951 1.1933316
2.1353203 -1.8255982 -1.7032482
0.5794449 0.5785897 0.7388518
0.7669092 0.5817203 1.1777424
0.5690974 0.7427083 1.0364543
0.409002 0.3835687 0.3449448
0.2966417 0.3034014 0.3289794
0.3071503 0.4223794 0.3477023
0.0585135 0.7644804 -1.6166831
-2.286929 -1.2357227 -3.0417467
0.7659181 1.6419755 2.3743782
-1.1437533 -2.5985693 -1.0908695
-1.0548925 1.8039842 0.8251562
1.8691261 -2.3006216 -2.2039233
0.6952811 1.381765 -0.9780185
-1.4828579 -0.6196928 -1.9543843
1.4000965 2.3310608 3.6213866
-0.7855114 -2.2192401 -0.7887918
-0.8114132 2.1156815 1.2901266
2.1547454 -1.9842315 -1.8442141
0.6367676 0.6172847 0.6386646
0.8040711 0.6160299 1.0873624
0.6341783 0.6890852 1.2470083
0.358242 0.3793292 0.3020777
0.2434793 0.3116972 0.4649704
0.2856193 0.3163901 0.3597092
0.0259006 0.5499697 -1.3267593
-2.597975 -1.4264 -3.0606095
0.6811723 1.9700025 2.0303317
-1.0625804 -2.5997206 -1.1450254
-1.1013582 1.8104997 0.7523773
1.7629626 -2.2691949 -2.1545767
0.5696737 1.2260981 -0.7528556
-1.8602035 -0.7933163 -2.1104842
1.1964787 2.6504622 3.1341714
-0.7110954 -2.3671782 -0.7843262
-0.7928633 2.0962104 1.1406418
2.0749399 -2.0579279 -1.8222881
0.5437731 0.6761283 0.5739037
0.7377715 0.6330838 0.9501254
0.5153064 0.6804597 1.1038397
0.3514851 0.2325423 0.3606992
0.3084949 0.2857107 0.3882645
0.3119774 0.211267 0.3322886
0.0033048 0.7308189 -1.6327356
-2.4065167 -1.5049388 -3.4365876
0.6004317 1.5425026 2.409424
-1.1544244 -2.6906401 -1.1388118
-1.1798796 1.8481307 0.8807967
2.0255047 -2.1528113 -2.1842354
0.6105244 1.3328964 -0.9690199
-1.704199 -0.8727582 -2.2650604
1.2772789 2.2569205 3.751732
-0.8792022 -2.2797562 -0.6629014
-0.7734121 2.1671163 1.3175057
2.3528992 -1.6467693 -1.7901329
0.6072196 0.6020775 0.6637157
0.7023177 0.6321806 1.1715271
0.6768472 0.7144178 1.342308
0.2752222 0.4108839 0.4759104
0.4064675 0.3189856 0.436709
0.3273945 0.506042 0.3941025
0.0438495 0.9708968 -1.4444679
-2.4602562 -1.3774685 -3.5109218
0.5286516 1.7429584 2.9433595
-1.169067 -2.5734473 -1.0831748
-1.0296476 1.8449175 0.8769885
1.8003746 -2.1642366 -2.0871575
0.6105175 1.5085719 -0.5809086
-1.5644884 -0.7631378 -2.4051807
1.1344759 2.4398778 4.0918478
-0.8707961 -2.2069204 -0.7144357
-0.7025119 2.2275206 1.3253604
2.1474951 -1.6747811 -1.5625829
0.566668 0.5376751 0.8635593
0.8957677 0.6143307 1.1057411
0.6058243 0.6969195 1.1484883
0.2982709 0.3665269 0.3687391
0.3271358 0.3826031 0.448372
0.3471205 0.4894555 0.5245746
0.090592 0.798654 -1.1793999
-2.3379853 -1.4494688 -3.4918665
0.8145347 1.8447782 2.9671229
-1.0370951 -2.5569156 -1.0986476
-1.0691053 1.7420341 0.6430536
1.9280246 -2.1678094 -2.1931202
0.6933923 1.3449794 -0.4454965
-1.5483737 -0.8393694 -2.4123044
1.4215878 2.54319 4.0762689
-0.6066853 -2.2612494 -0.8083582
-0.7673253 2.1309815 1.0970382
2.1972112 -1.7025208 -1.8380141
0.6028003 0.5463255 0.7339034
0.7896116 0.6100994 1.0795621
0.6070531 0.6984118 1.109146
0.4304098 0.2956661 0.2902894
0.30178 0.3889474 0.4539846
0.2691866 0.4652886 0.3551062
0.0932208 0.6736637 -1.1012482
-2.5864117 -1.4973062 -3.187263
0.9077653 1.7133724 2.3428528
-1.1249446 -2.6793331 -1.1232031
-1.0588397 1.8901603 0.7498217
1.7715362 -2.0246977 -2.0722067
0.6358968 1.2829844 -0.3804781
-1.9199662 -0.7639114 -2.1911059
1.5504795 2.3652531 3.4741262
-0.7312028 -2.4306085 -0.7037679
-0.7023914 2.2215201 1.1103427
2.0684851 -1.5316944 -1.727733
0.5426761 0.6093206 0.7207702
0.6664455 0.7333948 0.9961571
0.6427143 0.6518806 1.1312734
0.3937418 0.2487246 0.4194351
0.3564484 0.3313598 0.360521
0.2969489 0.4930033 0.3444737
0.013822 1.0106829 -1.3993473
-2.3860916 -1.4122183 -3.647688
0.9084752 1.6718848 2.3760364
-1.1346662 -2.6547577 -1.1082978
-1.1155442 1.7521048 0.7166168
1.6832019 -2.125806 -2.053157
0.5890948 1.5931062 -0.6320206
-1.5522115 -0.8600637 -2.4979055
1.566316 2.3416771 3.4464948
-0.7640297 -2.3403974 -0.7231186
-0.7462305 2.0981377 1.0836282
1.9574799 -1.7305884 -1.6131073
0.5752727 0.5824232 0.7673268
0.8338801 0.5521546 1.1497824
0.6578408 0.6697923 1.0704584
0.3706365 0.3143603 0.3851792
0.3693137 0.3460329 0.3670114
0.2742779 0.3952176 0.4400497
0.1690945 0.6534542 -1.5979496
-2.4290179 -1.2041321 -3.5629551
0.9423234 1.636944 2.7326476
-1.1504549 -2.5225779 -1.0154281
-1.093816 1.8865263 0.8385892
1.9555043 -2.1869287 -2.0877755
0.7706894 1.1942282 -0.8306611
-1.6418216 -0.703617 -2.7048985
1.6504456 2.3506748 4.0467399
-0.7324401 -2.1407588 -0.5917699
-0.7648206 2.179692 1.279893
2.2895197 -1.676195 -1.7674433
0.6015949 0.540774 0.7672884
0.7871963 0.5005152 0.8580565
0.7081221 0.7137308 1.3140923
0.4180148 0.3818191 0.4236582
0.3289955 0.2931656 0.4413038
0.3340154 0.5107337 0.3203322
-0.1101843 0.598182 -1.2661482
-2.4873328 -1.2875581 -3.181998
0.8217279 1.6803629 2.6278598
-0.9981732 -2.7001311 -1.1054996
-1.0882126 1.8826256 0.9638731
1.8167091 -2.2735691 -2.2288406
0.5155929 1.1624891 -0.6583752
-1.8195638 -0.6682746 -1.9421299
1.4159091 2.4081793 3.6486845
-0.5807643 -2.4249356 -0.7537771
-0.7228514 2.1934547 1.4065219
2.1739232 -1.917709 -1.7568001
0.6257772 0.5643071 0.607773
0.667769 0.6192835 1.2398681
0.5941813 0.7278163 1.0208247
0.4174089 0.2751955 0.3517224
0.3653612 0.3108291 0.4426488
0.3572141 0.3558601 0.4720404
0.1157444 0.6509923 -1.399763
-2.2082876 -1.4105019 -3.5699268
0.8084301 1.5512265 2.9266896
-1.2003382 -2.5766474 -1.1197326
-1.1424561 1.7176043 0.871562
1.766347 -2.2186752 -2.201922
0.6616621 1.3035129 -0.7620104
-1.4321695 -0.820297 -2.7171872
1.5415895 2.269996 3.9266033
-0.8612666 -2.3622016 -0.6994416
-0.8149513 1.9946334 1.2540642
2.0762915 -1.8440261 -1.7416788
0.5459177 0.6525206 0.6377526
0.7761181 0.590205 0.8527396
0.7331594 0.7187694 0.9999137
0.3390717 0.2144458 0.420291
0.3275048 0.2770291 0.3825022
0.3099445 0.3746492 0.4602432
-0.0578512 0.6297306 -1.1928067
-2.2531752 -1.2281797 -3.4992545
1.0623913 1.5942637 2.698957
-1.1056796 -2.5841457 -1.1165466
-1.0548933 1.9150761 0.7122456
1.8719352 -2.4427686 -2.0653204
0.5247564 1.2045419 -0.4618978
-1.529053 -0.5744834 -2.4447197
1.6181858 2.4328971 3.6687208
-0.6651489 -2.2511947 -0.826229
-0.6943438 2.2050398 1.0471874
2.1272721 -2.1657297 -1.8595052
0.5826076 0.5748113 0.7309089
0.7241222 0.6536963 1.0545348
0.5557944 0.8386334 0.9697638
0.4405306 0.332951 0.2903176
0.3605495 0.2899638 0.3349418
0.2553369 0.2770389 0.2058151
0.1950001 0.8450066 -1.1752877
-2.382002 -1.2746939 -2.8982268
0.4587378 1.8854924 2.6822367
-1.1032235 -2.6890443 -1.0884874
-1.0222077 1.729706 0.6848756
1.738942 -2.2066859 -2.1712048
0.8096056 1.4617723 -0.4662794
-1.5434784 -0.5639526 -1.8473496
1.0459164 2.587527 3.7474355
-0.7273876 -2.3533568 -0.6994892
-0.6977318 2.0972799 0.9899562
2.0093444 -1.7810895 -1.9574197
0.6146055 0.6167658 0.7090084
0.8385235 0.7107413 1.0508772
0.5871787 0.7020346 1.0651988
0.3758358 0.3356875 0.3889982
0.3244759 0.367574 0.3050806
0.2704024 0.4255964 0.213785
0.30835 0.7242744 -1.5836654
-2.7321829 -1.274142 -3.6417604
0.8200064 1.6560538 2.6887218
-1.1167828 -2.71386 -1.0635247
-1.0502982 1.751171 0.8399439
1.931983 -2.215838 -1.9954633
0.8507169 1.2516973 -0.903457
-1.8825457 -0.6810309 -2.5718084
1.2779118 2.3096814 3.8308776
-0.7126859 -2.4647464 -0.6052271
-0.6404672 2.0281248 1.2582402
2.1879465 -1.8522754 -1.6693824
0.5423669 0.5274229 0.6802084
0.8496372 0.5931111 1.069952
0.4579055 0.6536276 1.1421559
0.4040969 0.2491137 0.4582976
0.409831 0.2769539 0.4182962
0.2559635 0.3635626 0.3260809
-0.0614714 0.7282625 -1.246545
-2.5250966 -1.6127737 -3.1951961
0.8339174 1.7232155 2.8603673
-1.1010824 -2.5922188 -1.0139453
-1.101109 1.7827659 0.8725296
2.0013851 -2.1362132 -2.2721755
0.6105027 1.2832495 -0.5579829
-1.6220635 -1.005189 -2.009016
1.4814294 2.3404267 3.8059145
-0.7348933 -2.2671242 -0.6268266
-0.8501556 2.1063329 1.3728193
2.3801311 -1.8391518 -1.9588575
0.6719741 0.554987 0.6885621
0.9030331 0.6075847 1.1861801
0.647512 0.6172113 0.9455473
0.3661891 0.3250946 0.3871187
0.2509534 0.323567 0.5002896
0.3787461 0.2970614 0.313318
-0.0875642 0.6091196 -1.5207366
-2.6226885 -1.4320913 -3.7034343
0.9532542 2.1260683 2.4695913
-1.1231482 -2.6938287 -1.1131763
-1.110198 1.8584943 0.8265475
1.8440558 -2.1457344 -2.1545636
0.5417698 1.2156107 -0.9006272
-1.8836128 -0.8688808 -2.7859164
1.5682392 2.756483 3.5534106
-0.8171564 -2.4707643 -0.751045
-0.7856263 2.1288307 1.2661353
2.1528375 -1.8442795 -1.6319901
0.629334 0.6064911 0.6201095
0.7390757 0.5632105 0.9175179
0.6149851 0.6304147 1.0838194
0.3059917 0.2230644 0.3621313
0.3245717 0.2703364 0.4395878
0.3087816 0.3014548 0.5225735
0.0544547 0.6584979 -1.4856915
-2.7520435 -1.3495739 -3.5908348
0.6600952 1.8725791 2.2533623
-0.999018 -2.6377973 -1.0739193
-1.0197459 1.810244 0.7068006
1.807699 -2.0493185 -2.2489384
0.6678492 1.3073002 -0.8462498
-1.9111157 -0.708869 -2.5154676
1.3119398 2.6111029 3.1814886
-0.5724114 -2.2866274 -0.5831541
-0.7441608 2.1236112 1.054303
2.0879053 -1.7621259 -2.0136269
0.6133945 0.6488022 0.6394416
0.8409278 0.6407049 1.0753672
0.6518447 0.7385239 0.9281263
0.4266065 0.3511699 0.4907652
0.2755851 0.3133672 0.3475023
0.2802063 0.2871926 0.2353115
-0.0829342 0.3849258 -0.991816
-2.3134916 -1.3584807 -3.1797925
0.8433172 1.8183388 3.0071777
-1.0409297 -2.6118964 -1.1158728
-1.0150494 1.8395979 0.7942866
1.7704318 -2.1854483 -2.087942
0.5250098 0.9725011 -0.1731644
-1.4728538 -0.7318425 -2.0782225
1.4215563 2.4781917 4.3182527
-0.6456579 -2.2804933 -0.6636574
-0.7278494 2.1096924 1.2386049
2.0753644 -1.8141438 -1.8499126
0.6079441 0.5875753 0.8186517
0.8406378 0.6266382 1.10157
0.5782391 0.6598529 1.3110749
0.3952717 0.3314031 0.4522155
0.2872001 0.2700945 0.4443182
0.3049326 0.3713045 0.2380294
-0.0007349 0.5316767 -1.210687
-2.5656085 -1.2660139 -3.4386399
0.5613779 1.6308001 3.040717
-1.1693005 -2.5494946 -1.1562825
-1.0921033 1.7091371 0.7424429
1.7956231 -2.1452488 -2.1247279
0.5883318 1.0909651 -0.5718512
-1.8002903 -0.6032627 -2.6381899
1.0144796 2.2912409 4.0259896
-0.8477679 -2.3904837 -0.7898854
-0.7568907 2.0013453 1.1424311
2.0420715 -1.9845524 -1.6580108
0.5890667 0.5592885 0.6388358
0.7653182 0.6627513 0.80045
0.4531017 0.6604407 0.9852725
0.3215327 0.1590109 0.3663972
0.3352126 0.2922082 0.3999883
0.2464484 0.1606963 0.4667171
0.1018185 0.6822142 -1.56065
-2.6023947 -1.4163624 -3.2258778
0.6059336 1.8135664 2.8678011
-1.1931953 -2.8104303 -1.1272453
-1.0706514 1.8262995 0.7698493
1.7719461 -2.1290345 -2.2407642
0.6769318 1.2636355 -0.9248433
-1.7853853 -0.8254435 -2.2354456
1.0122693 2.5095039 3.9753579
-0.8278857 -2.5172149 -0.6494723
-0.7624011 2.1460568 1.1854282
2.1307266 -1.6893626 -1.9585197
0.5751133 0.5814213 0.6358068
0.8170094 0.5909189 0.9904322
0.4063356 0.6959375 1.1075568
0.3653095 0.2932153 0.477773
0.3082502 0.3197574 0.4155789
0.3587806 0.4396719 0.2822444
-0.0113269 0.8266639 -1.4923734
-2.5170493 -1.4009872 -3.1174086
0.8092939 2.1385764 2.7354568
-1.0602294 -2.5286637 -1.0172273
-1.1510934 1.8484444 0.9417069
1.8086657 -1.9877097 -2.2833566
0.5896457 1.4281972 -0.7856933
-1.7339099 -0.7098581 -2.2388988
1.3255346 2.8666864 3.9833018
-0.7925721 -2.2365066 -0.6332632
-0.8432156 2.1333099 1.3424419
2.1145695 -1.6312194 -1.9724541
0.6009726 0.6015333 0.7066801
0.7831394 0.6911291 0.8785099
0.5162407 0.72811 1.247845
0.2676573 0.2921572 0.3839641
0.3078777 0.2848655 0.4007349
0.3059038 0.3564904 0.3109025
0.0739745 0.6163258 -1.5841726
-2.4066781 -1.2968421 -3.2780016
0.5501382 1.70491 2.4577171
-1.2316838 -2.5874636 -1.070852
-1.1931258 1.7666872 0.8121111
1.7879798 -2.1973165 -2.1229764
0.6097161 1.1295502 -0.7868336
-1.5708898 -0.6995691 -2.242781
1.2340823 2.4245362 3.5765524
-0.9357384 -2.1801846 -0.5862404
-0.8055987 2.1084302 1.1593733
2.0698959 -1.6411131 -1.8336765
0.5357416 0.5132244 0.7973389
0.8357883 0.597273 1.0352206
0.6839441 0.7196262 1.1188353
0.2959454 0.407279 0.4846116
0.3875271 0.341743 0.3472622
0.281916 0.5562034 0.2892999
0.152184 0.8289222 -1.2790652
-2.63436 -1.4443305 -3.3147548
0.6580381 1.6331439 2.2688224
-1.2074747 -2.650462 -1.1006317
-1.1773037 1.894448 0.7802286
1.840931 -2.1757788 -2.1379527
0.7701085 1.37916 -0.6220113
-1.7424631 -0.8795795 -2.3748962
1.2960165 2.3565012 3.3633577
-0.8586226 -2.2639539 -0.6898758
-0.8643376 2.257619 1.2366361
2.0721377 -1.6696012 -1.8412822
0.6179245 0.5502377 0.6570539
0.8918969 0.5647511 0.9398587
0.6379785 0.7233573 1.0945353
0.3488521 0.386508 0.4107559
0.3129661 0.363171 0.4564074
0.2312067 0.5061776 0.2966705
0.0568752 0.8976609 -1.4209811
-2.3972772 -1.4597313 -2.7737218
0.6164722 1.2108758 2.5279142
-1.1610308 -2.6009782 -1.1629986
-1.0897612 1.9102226 0.8525931
1.80641 -2.4856055 -2.1835045
0.5725648 1.4683561 -0.7913711
-1.5872147 -0.8318258 -1.5557297
1.1332543 1.887386 3.5417985
-0.8182708 -2.2814511 -0.7230756
-0.7858906 2.2939437 1.2015112
2.1310474 -2.1466056 -1.8665297
0.5156896 0.5706952 0.62961
0.8100625 0.6279054 1.2179921
0.516782 0.6765102 1.0138842
0.34276 0.319527 0.439923
0.3038706 0.3837211 0.3489181
0.3246374 0.3389999 0.3169749
0.0085651 0.6365979 -1.579506
-2.1468945 -1.4767273 -3.2621603
0.3707764 1.9028923 2.4296076
-0.8598781 -2.6196243 -1.0373982
-1.0392933 1.83083 0.7469874
1.7564003 -2.0345112 -2.1692765
0.532678 1.1914621 -0.814301
-1.3863572 -0.7842057 -2.2476172
0.8472343 2.652564 3.4953847
-0.4261905 -2.3210494 -0.6000844
-0.8413076 2.1307784 1.126655
1.9880932 -1.594953 -1.7678774
0.5241129 0.5548642 0.7652051
0.7605373 0.6925216 1.0145431
0.4764578 0.7496717 1.0657771
0.4336877 0.298575 0.4373139
0.1979857 0.2999485 0.3796676
0.2316929 0.4395582 0.401399
-0.0489199 0.6766912 -1.2793802
-2.407506 -1.2714752 -3.3756746
0.7977723 1.8455628 2.3098045
-1.1226483 -2.5328081 -1.0590014
-1.0566957 1.7899901 0.6863756
1.9001862 -2.319907 -2.0020348
0.5700048 1.3051629 -0.4895734
-1.6227575 -0.5895953 -2.2560988
1.4253333 2.4933459 3.4347682
-0.7076881 -2.0965889 -0.6844142
-0.776636 2.0592565 1.0319042
2.1321352 -1.8631708 -1.6607148
0.6189246 0.6284717 0.7898068
0.7847485 0.68188 1.1195758
0.6275611 0.6477831 1.1249637
0.4149602 0.4362193 0.3745872
0.2800597 0.2692664 0.3455287
0.231949 0.4567362 0.34132
-0.0710669 0.6513256 -1.444748
-2.5215345 -1.320424 -3.0893122
0.6023569 1.7277779 2.7423105
-1.2279748 -2.6640862 -1.0847279
-1.1582667 1.6883133 0.8042862
1.81575 -2.3535107 -2.1733788
0.4486064 1.1231826 -0.6632413
-1.7673102 -0.7502985 -2.1111572
1.1862101 2.3593114 3.6810511
-0.7888164 -2.2874555 -0.6507511
-0.7435363 2.0448814 1.1021695
2.1258483 -2.0492859 -1.912203
0.5196733 0.471857 0.7815067
0.7542243 0.5701255 0.978155
0.5838532 0.6315336 0.9387406
0.4391584 0.3766307 0.4339768
0.4147303 0.3565681 0.2978834
0.3100983 0.3042248 0.2611757
-0.1123536 0.7175246 -1.3867703
-2.6285584 -1.2611799 -3.0424658
0.8055006 1.5942829 2.9410914
-1.1231683 -2.5774709 -1.0795868
-1.12979 1.7883219 0.7893326
1.7774974 -2.220035 -2.0574583
0.4794951 1.2889601 -0.6257503
-1.8657844 -0.6683682 -1.8038527
1.2557247 2.3006862 3.9509302
-0.7356104 -2.223681 -0.5705049
-0.8336522 2.1242589 1.1931307
2.0487959 -1.7981132 -1.6836083
0.5918487 0.5714355 0.76102
0.762774 0.5928118 1.2386131
0.4502241 0.7064033 1.0098387
0.3875579 0.35379 0.5090819
0.2961378 0.335937 0.4037981
0.2712986 0.4219218 0.37385
-0.0474745 0.8128517 -1.4592841
-2.1205409 -1.5400887 -3.1389598
0.5149042 1.7375859 2.2559697
-1.0446339 -2.5642268 -1.0322679
-1.1199962 1.6735469 0.7455855
1.8386332 -2.2514781 -2.0530861
0.4879286 1.4444633 -0.7638621
-1.3696464 -0.9058958 -2.2006296
1.0686746 2.4879054 2.9538996
-0.7110017 -2.2346381 -0.6442967
-0.7617532 1.9379423 1.174271
2.1211725 -1.8009749 -1.7015976
0.5354031 0.6316116 0.695422
0.7508945 0.6341928 0.9383302
0.5537704 0.7503195 0.69793
0.3336323 0.3295887 0.3879712
0.3582431 0.2643954 0.4286855
0.2825393 0.4505033 0.3514885
0.0736214 0.8987643 -1.365905
-2.2963032 -1.3793984 -3.3879779
0.7293203 1.6681795 2.706341
-1.1683439 -2.5702536 -1.115894
-1.0605876 1.8704767 0.731653
1.8960834 -2.152412 -2.1331282
0.6518394 1.4998716 -0.7842641
-1.5289381 -0.847834 -2.3626864
1.4239689 2.4584209 3.717245
-0.7236415 -2.2774985 -0.6831816
-0.6789422 2.1083007 1.1246362
2.1962971 -1.7170455 -1.8839664
0.578218 0.6011073 0.5816409
0.7673651 0.5315644 1.0252915
0.6946486 0.7902414 1.010904
0.4447024 0.2927551 0.4327125
0.3816454 0.2378239 0.3929832
0.3002137 0.4353666 0.2491617
-0.1599419 0.7883598 -1.4135583
-2.5747314 -1.4150959 -3.0818035
0.7582477 1.7105279 2.2842771
-1.0661766 -2.6276621 -1.0637534
-1.0910214 1.707702 0.8343862
1.7845026 -2.111805 -2.0587401
0.3801767 1.4214133 -0.816697
-1.7705328 -0.7493421 -1.915705
1.34661 2.4160569 3.4738824
-0.7120953 -2.3453111 -0.7133893
-0.7930565 2.0395159 1.1937467
2.1472741 -1.8303519 -1.639396
0.5401186 0.6330535 0.5968613
0.8041986 0.6657538 1.1660985
0.5883624 0.705529 1.1896053
0.3540813 0.282351 0.350364
0.2979649 0.3318138 0.3593604
0.3627715 0.2814531 0.4193442
0.0429763 0.7784415 -1.3191368
-2.4932302 -1.1844537 -2.8187848
0.8263814 1.8163013 2.3228281
-1.1247241 -2.5718574 -1.0823949
-1.1136806 1.7159968 0.8201778
1.8764589 -2.2334023 -2.119655
0.5889554 1.3932414 -0.5886216
-1.65778 -0.5783598 -1.8584471
1.4511813 2.5406969 3.5147962
-0.7881611 -2.2643056 -0.7260652
-0.7600708 2.061257 1.1603065
2.1553448 -1.9672218 -1.7271535
0.5459791 0.6147999 0.7305152
0.8354502 0.6060938 0.9603377
0.6247998 0.7243956 1.1919681
0.336563 0.3075517 0.3563297
0.3536097 0.3452603 0.3401287
0.278886 0.2661805 0.3925015
0.0741629 0.6874313 -1.434925
-2.7003762 -1.4997322 -3.4806414
0.8109809 1.9081336 2.7361642
-1.1423287 -2.5779536 -1.1263608
-1.0510108 1.7760916 0.8473282
1.7237283 -1.9925862 -2.1808835
0.6563065 1.2470177 -0.6887975
-1.9681576 -0.861659 -2.3465895
1.4374098 2.5432172 3.9731728
-0.7299562 -2.2317418 -0.6829312
-0.7796054 2.0697457 1.2130833
2.1023644 -1.7453076 -1.9085956
0.5821435 0.5595863 0.7461275
0.7322186 0.6380732 1.1340518
0.6264289 0.6350835 1.2370086
0.4123726 0.3462118 0.4434296
0.2714054 0.2936542 0.3657552
0.3786361 0.2472786 0.2722879
-0.2094261 0.8310593 -1.3267642
-2.2629664 -1.4839957 -3.2971242
0.9789198 1.980654 2.3859354
-1.0856358 -2.6531539 -1.0653275
-0.9475265 1.787377 0.8578223
1.900884 -2.0376078 -2.0553735
0.4072248 1.4467391 -0.6216683
-1.5167668 -0.8737356 -2.2387567
1.5456217 2.6223687 3.700714
-0.7955167 -2.3491014 -0.7040245
-0.6110085 2.0966288 1.2655976
2.2426112 -1.6153874 -1.62019
0.6166509 0.6156798 0.705096
0.7461996 0.6102601 1.0583675
0.5667019 0.6417147 1.3147786
0.2901191 0.3040525 0.361303
0.336518 0.3092519 0.4077753
0.3417272 0.4222204 0.4351835
0.1954072 0.7906937 -1.3948825
-2.1341165 -1.6268546 -3.5211919
0.8563598 1.8778675 2.5978853
-1.1845557 -2.6266314 -1.1814775
-1.0704014 1.8094204 0.6946951
1.886958 -2.0855755 -2.0400921
0.8159164 1.3375163 -0.7478149
-1.3798178 -0.9903219 -2.3954975
1.4429764 2.4758064 3.7694427
-0.8006444 -2.4578652 -0.8135017
-0.7554121 2.1284627 1.0333156
2.1055063 -1.8609258 -1.637823
0.6205091 0.5468225 0.6470676
0.7542987 0.6365327 1.1256944
0.5866167 0.5979389 1.1715574
0.3839113 0.1687663 0.3679758
0.3149893 0.3190423 0.3386205
0.2185483 0.2246497 0.4022691
-0.2572085 0.5114903 -1.3171541
-2.0716181 -1.4259353 -3.1575914
0.8663911 1.9187027 2.7726862
-1.0686541 -2.545887 -1.0565611
-1.0056717 1.7841995 0.7315525
1.6743777 -2.2077875 -2.0262827
0.3717295 1.093581 -0.680602
-1.3694304 -0.914358 -2.2798588
1.3904795 2.6990009 3.8147055
-0.7276695 -2.2199626 -0.5616431
-0.6321134 2.0751189 1.1141455
2.0718649 -1.7459894 -1.6808908
0.628938 0.5820907 0.6365521
0.7021877 0.5115773 0.8777326
0.5240884 0.7802982 1.0420194
0.3409845 0.3259243 0.4949179
0.3735583 0.2909194 0.382593
0.3974871 0.4617982 0.3453919
0.0631211 0.8002218 -1.3773962
-2.4643483 -1.4759023 -3.5079415
0.8610911 1.7657156 2.301436
-1.0939075 -2.6051764 -1.0893074
-0.9982424 1.8460642 0.7396151
1.9073355 -2.1628746 -2.1296343
0.6583049 1.4253183 -0.5849095
-1.6346217 -0.8359708 -2.4972878
1.4938319 2.4264956 3.1741595
-0.7883798 -2.3247257 -0.5881262
-0.6705337 2.1484374 1.1533771
2.2145186 -1.7255945 -1.7686862
0.5951839 0.6250965 0.7924867
0.8297266 0.6399316 1.0106536
0.6327409 0.66078 0.8727235
0.3055277 0.2804507 0.5011811
0.3277087 0.3023732 0.413762
0.3071832 0.4372801 0.360948
0.0578579 0.913511 -1.6070801
-2.6621603 -1.3649995 -2.9462416
0.8257176 1.9512873 2.4304244
-1.0519567 -2.6884962 -0.9830494
-1.1726726 1.8122153 0.8182356
1.730726 -2.1125676 -2.093559
0.665842 1.4271356 -0.8065167
-1.8082693 -0.7131342 -1.8839063
1.3931979 2.5887081 3.4740528
-0.721148 -2.4007454 -0.6491602
-0.9096098 2.1935561 1.1527136
1.9899729 -1.6476959 -1.8913143
0.6079841 0.5136246 0.8005633
0.8538911 0.6518653 1.0623352
0.5674803 0.6374208 1.0436284
0.3308087 0.2877508 0.3338893
0.2630628 0.3813408 0.334478
0.2592469 0.4648717 0.2022447
0.0502261 0.7270891 -1.2459853
-2.8023078 -1.2823488 -3.5718551
0.9651962 1.6280741 2.6105337
-1.1997523 -2.605318 -1.1325853
-1.1382788 1.6856841 0.7903543
1.7511505 -2.1183138 -2.17469
0.617837 1.3271085 -0.49515
-2.0179585 -0.752777 -2.5240121
1.4918871 2.3401802 3.6288465
-0.8128732 -2.2596611 -0.7468343
-0.7409035 2.0601924 1.1731497
2.0559058 -1.7951865 -1.7945733
0.567611 0.6000194 0.7508352
0.7843492 0.5295718 1.047843
0.5266909 0.7121061 1.0183128
0.3868791 0.345657 0.385751
0.3973753 0.3745083 0.3827954
0.3047553 0.3231273 0.3801167
0.1100942 0.586921 -1.3805195
-2.4350604 -1.5038491 -3.1967157
0.8149752 1.5108557 2.9204977
-1.0081523 -2.581461 -1.069814
-1.0513588 1.8846282 0.9568558
1.8096605 -2.2842056 -2.1887171
0.7637937 1.1421687 -0.4545434
-1.6128654 -0.7220403 -2.2240079
1.4585321 2.1288056 4.0036048
-0.6554543 -2.0795542 -0.7759282
-0.6337381 2.2242652 1.3625152
2.1082696 -1.9592202 -2.0351889
0.6536996 0.5552476 0.9259761
0.822195 0.7818088 0.9727078
0.6435568 0.6179499 1.0831071
0.352698 0.5019068 0.2938858
0.4176207 0.339637 0.4056593
0.2986092 0.3249853 0.1535282
-0.0268235 0.849359 -1.3788758
-2.5119891 -1.3433389 -3.3450623
0.585174 1.8537836 2.3994473
-1.2081812 -2.7161818 -1.0778394
-1.0537968 1.8893253 0.8407328
1.6697654 -2.1839927 -2.1479714
0.5198273 1.3576747 -0.6747361
-1.6767269 -0.8327294 -2.4920175
1.2277536 2.5806366 3.2093193
-0.8038551 -2.4752734 -0.7459597
-0.7276285 2.2480186 1.2270806
1.9410316 -1.7991543 -1.7786383
0.5466508 0.5083157 0.7041397
0.8352621 0.5106095 0.8530448
0.6425796 0.726853 0.8098721
0.4043262 0.2409084 0.3318797
0.3261683 0.3586933 0.3863479
0.2712662 0.3848384 0.3693331
0.1318618 0.4450776 -1.4080861
-2.139558 -1.4843533 -3.3363138
0.4530745 1.5477575 2.8405119
-1.1924503 -2.6508548 -1.1232458
-0.9828727 1.8220564 0.8453227
1.7699908 -2.3951796 -2.1829192
0.6744527 1.102414 -0.7697502
-1.346337 -0.911999 -2.2837383
1.0831426 2.2891539 4.087647
-0.8524173 -2.2976026 -0.7419098
-0.691347 2.1104965 1.1187199
2.0116878 -1.9533692 -1.7220022
0.5425908 0.6573364 0.6383359
0.7932211 0.5723543 1.0525755
0.6300681 0.7413964 1.2471352
0.340033 0.3532522 0.381336
0.2915257 0.2884401 0.2733972
0.241697 0.4418103 0.460917
-0.0606011 0.7725728 -1.702756
-2.5297636 -1.3813713 -3.6660126
0.5284468 1.9718524 2.7018886
-1.0845177 -2.4342538 -1.0470729
-1.0269909 1.7542911 0.7274654
1.7004862 -2.1222144 -2.2201467
0.5174086 1.4637845 -1.0268083
-1.781771 -0.646537 -2.6293201
1.0668216 2.6216515 3.8628186
-0.7190354 -2.1980284 -0.6766313
-0.6932974 2.0240379 1.1469415
2.0160012 -1.5121378 -1.7645058
0.5780097 0.6912116 0.6759476
0.7479926 0.7348342 1.0366925
0.5383748 0.6497991 1.1609301
0.3654823 0.2362254 0.3704416
0.3336935 0.2697468 0.4194761
0.3155149 0.6100766 0.4556408
-0.0600531 0.7789632 -1.2453371
-2.5702389 -1.3803571 -3.4978776
0.9432032 1.4904091 2.5687358
-1.0345245 -2.5841143 -1.0838643
-1.1000099 1.8319215 0.8138161
1.6535317 -2.0626659 -2.1736375
0.4865387 1.3038308 -0.5757624
-1.7305893 -0.782728 -2.535901
1.6264787 2.2123245 3.7265521
-0.6781108 -2.2078382 -0.654734
-0.6753602 2.1513375 1.1190664
1.9431285 -1.6494935 -1.792543
0.5465918 0.5248676 0.6695747
0.8396496 0.597629 0.9619767
0.6832756 0.7219154 1.1578163
0.3564137 0.376276 0.4291303
0.4246497 0.319416 0.3052503
0.2895968 0.4131724 0.3810944
0.2031799 0.7986373 -1.3922015
-2.1226904 -1.3713652 -3.4474042
0.58862 1.8767009 2.8913896
-1.0726021 -2.5251743 -0.9968142
-1.135201 1.781251 0.7930075
1.8269191 -2.1417004 -2.2368885
0.8178795 1.3976886 -0.5982475
-1.3949409 -0.8298251 -2.4218045
1.1123377 2.5751006 3.9258834
-0.7179293 -2.3339202 -0.6164107
-0.7374453 2.1527121 1.2096467
2.0210648 -1.7378667 -1.8541414
0.6146996 0.5990513 0.793954
0.7277495 0.5415401 1.0255997
0.5237177 0.6983997 1.0344938
0.3546728 0.1912541 0.3804036
0.3977557 0.3714611 0.4166392
0.1941457 0.4038337 0.3827471
0.260335 0.6532833 -1.3676424
-2.6707597 -1.3542764 -3.4323896
0.7446736 1.8405442 2.9777173
-1.3176584 -2.5344284 -1.1385931
-1.0795674 1.8160666 0.8284002
1.807686 -2.2146562 -2.0957243
0.7778621 1.2667102 -0.7324761
-1.954451 -0.719643 -2.4354907
1.4045507 2.5242026 3.9886019
-0.9770964 -2.259969 -0.6609123
-0.7599972 2.2247721 1.1464853
2.0926172 -1.7046907 -1.8920746
0.5175271 0.6134269 0.6351663
0.7163087 0.6346334 0.9968989
0.6598771 0.6836584 1.0108846
0.340562 0.2744594 0.4776807
0.3195702 0.4087055 0.3180851
0.2849312 0.5099655 0.2036497
0.0624812 0.7631 -1.6038136
-2.5407429 -1.3180471 -2.9609813
0.5746392 1.8672829 2.6838905
-1.0071472 -2.6651307 -1.0794309
-1.1240927 1.6831961 0.8298807
1.888149 -2.3727858 -2.1966988
0.6402519 1.3351569 -0.7765919
-1.7201963 -0.717904 -1.8916555
1.2044445 2.5329523 3.6910395
-0.6788161 -2.4054376 -0.7905398
-0.7940686 2.0457673 1.1189284
2.2669277 -1.9669041 -1.9438782
0.5777707 0.5720568 0.8272217
0.8205466 0.600143 1.0693258
0.6298053 0.6656694 1.0071491
0.3283312 0.2596931 0.2888911
0.3300241 0.3625712 0.2890477
0.3787787 0.4058817 0.2528207
0.0746122 0.5478191 -1.0952138
-2.4181192 -1.5856854 -3.5528165
0.6584301 1.5263433 2.4076527
-1.1598107 -2.6647619 -1.0625391
-1.0997117 1.6998491 0.8486991
1.8168543 -2.0886637 -2.2038234
0.6881234 1.0847646 -0.4895031
-1.7253781 -0.9000413 -2.6751483
1.392428 2.2897898 3.5128866
-0.8758456 -2.2877058 -0.8489503
-0.7143845 2.0385095 1.1927143
2.0215754 -1.7248891 -1.9993226
0.6135111 0.5369455 0.6057108
0.6927411 0.685644 0.8776682
0.733998 0.7634465 1.1052339
0.2839651 0.3770562 0.2135888
0.3853272 0.3386604 0.3440153
0.2047211 0.3637746 0.2045008
0.0129566 0.7951679 -1.3290752
-2.6587114 -1.2035438 -3.0882165
0.6729763 1.6511413 2.4825984
-1.1859126 -2.5282328 -1.0959224
-1.0056882 1.7903099 0.945849
1.7733762 -2.1038249 -2.1884209
0.4968455 1.270748 -0.6561407
-1.818889 -0.7222976 -2.0940416
1.3347277 2.3965465 3.6645853
-0.794719 -2.2886117 -0.7244325
-0.7311385 2.1157203 1.3907671
2.0732493 -1.691659 -1.7256216
0.4838889 0.4755801 0.6729345
0.8398224 0.4812462 0.9941749
0.6617514 0.7454052 1.1819869
0.3911936 0.2396211 0.3714899
0.2745497 0.3254104 0.4449182
0.2998731 0.4121659 0.4627993
-0.0022826 0.886099 -1.3800033
-2.1380814 -1.2939671 -3.3996565
0.6619165 1.7965361 2.3747045
-1.115652 -2.7713027 -1.127147
-1.0851374 1.8981113 0.6475165
1.7107529 -2.1958824 -2.0968702
0.6494032 1.4376353 -0.5845938
-1.2925404 -0.7571176 -2.4061207
1.3008152 2.4723413 3.621082
-0.7644603 -2.5599964 -0.7542156
-0.7393495 2.2532236 0.9244118
1.9777205 -1.8259761 -1.8351625
0.6516858 0.5515363 0.7954095
0.845541 0.5368495 0.9935357
0.6388987 0.6758051 1.2463775
0.3511918 0.2113064 0.3729314
0.3457878 0.3551123 0.2768953
0.2669676 0.3699062 0.2617078
-0.151601 0.8146993 -1.2857236
-2.5701471 -1.5793372 -3.281264
0.7882037 1.7516658 2.5125932
-0.9811836 -2.4707855 -1.1629159
-1.0680809 1.8233259 0.7308573
1.8023875 -2.1969008 -2.1671773
0.406253 1.3913984 -0.4909906
-1.7654473 -0.9474347 -2.2329543
1.4238703 2.4195915 3.598259
-0.652144 -2.0960053 -0.8073881
-0.7779366 2.1269097 1.1824631
2.0969363 -1.8316101 -1.6925491
0.5578541 0.5766991 0.794733
0.8046998 0.6319025 1.0483096
0.6356667 0.6679257 1.0856658
0.3290396 0.3747802 0.3555278
0.2901443 0.3035839 0.4516058
0.2945488 0.3652907 0.4746281
0.0093374 0.6913716 -1.1286435
-2.5536343 -1.3626628 -3.3572966
0.6114885 1.5906343 2.5572361
-1.1514804 -2.7036673 -1.1397098
-1.188427 1.828478 0.9005229
1.723397 -2.1350221 -2.1475734
0.6137608 1.3247782 -0.3403966
-1.7114369 -0.6755013 -2.3031329
1.3084872 2.2822692 3.8715579
-0.7112659 -2.4089928 -0.7139025
-0.8446588 2.1442586 1.2169673
2.0585381 -1.7070099 -1.7712647
0.6044234 0.6334066 0.7882468
0.8421974 0.6871614 1.0541637
0.6969987 0.6916349 1.3143218
0.4402145 0.2946745 0.4258073
0.3437681 0.3157806 0.3164444
0.3351411 0.4280122 0.3763087
0.0535126 0.936339 -1.2984568
-2.4786927 -1.2712217 -3.160356
0.7025757 2.0050319 2.2568837
-1.0956103 -2.6164754 -1.0293983
-1.1139379 1.7694674 0.8629627
1.6514869 -2.2554216 -2.2075809
0.6248707 1.5468873 -0.5288852
-1.6786054 -0.6636286 -2.0174496
1.1964561 2.7336318 3.3170041
-0.7139079 -2.2193974 -0.6439346
-0.7385826 2.0226036 1.2717341
1.8997344 -1.7320753 -1.7905673
0.5713581 0.6105482 0.7695716
0.8000873 0.6075931 1.1429064
0.4938804 0.7285999 1.0601204
0.3817024 0.397078 0.3854636
0.3753552 0.2531361 0.4087714
0.2482475 0.5233463 0.4170136
0.0961723 0.6931886 -1.2670881
-2.2698076 -1.3520516 -3.2681484
0.8152084 1.8951662 2.9820245
-1.0963623 -2.5518227 -1.1125065
-0.9823856 1.8321552 0.6324295
1.8626188 -2.1501426 -2.1048867
0.7262355 1.2830622 -0.6720627
-1.4040546 -0.7102292 -2.4300155
1.5127983 2.6328893 4.3349005
-0.7351416 -2.3168834 -0.7987045
-0.6870265 2.0513454 1.0144272
2.1083624 -1.6912741 -1.8265826
0.6300632 0.5898736 0.5950254
0.865753 0.6418224 0.838133
0.6975899 0.7377231 1.3528761
0.3612207 0.2349393 0.3138021
0.2953592 0.2191902 0.3819976
0.2457436 0.4588685 0.2783041
-0.0532335 0.9606493 -1.0459329
-2.5654601 -1.508518 -3.4525612
0.9251067 1.7511061 2.6623881
-1.0958833 -2.5271279 -1.1789152
-1.1546988 1.8100415 0.7314659
1.8819729 -2.4578099 -2.0220248
0.5673534 1.5430174 -0.3387172
-1.7340493 -0.9875626 -2.2187102
1.5993168 2.5164039 3.9751459
-0.7191259 -2.1710157 -0.8155178
-0.85172 2.0943284 1.1123159
2.2229329 -2.0791729 -1.4906827
0.6205869 0.582368 0.7072158
0.8314108 0.5209554 1.233851
0.6742101 0.7652977 1.3127578
0.3767574 0.3561122 0.3633974
0.3029788 0.2842869 0.38085
0.3409599 0.378637 0.5313421
0.1764182 0.5947893 -1.3133263
-2.4006777 -1.6426676 -3.6207612
0.5416567 1.8381377 2.4657291
-1.0469584 -2.5244323 -1.0820097
-1.1158571 1.6337345 0.7543415
1.7908465 -2.0797489 -2.2650955
0.7853829 1.2089501 -0.6309198
-1.6058337 -1.1230992 -2.6013089
1.1053089 2.4992161 3.8547674
-0.6606932 -2.3044697 -0.7584871
-0.7965409 1.8964696 1.2245963
2.1055248 -1.7645729 -1.7937076
0.6089647 0.6141608 0.6824065
0.7948441 0.5195684 1.0194523
0.5636522 0.6610783 1.3890382
0.3862652 0.2199626 0.3235226
0.3193162 0.2627351 0.4702548
0.3146783 0.315176 0.4713879
0.0741839 0.6166501 -1.2709753
-2.2141746 -1.3226555 -3.0935422
0.715533 1.5607563 2.610542
-1.1317067 -2.5378051 -1.0066796
-1.0495584 1.8602951 0.8052773
1.7882202 -2.2334506 -2.0817918
0.7141141 1.1790793 -0.7385423
-1.3485325 -0.6286883 -2.1827695
1.2576909 2.2846861 3.7425087
-0.8629398 -2.1956275 -0.6283775
-0.6543821 2.2161227 1.1265591
2.1288675 -1.8225357 -1.7395974
0.6399301 0.5624292 0.532433
0.8656422 0.6939672 0.9107727
0.5421579 0.7239299 1.1319667
0.2687669 0.3421775 0.378302
0.3951763 0.3558276 0.3212818
0.3406473 0.4109149 0.3421944
-0.0468559 0.4983141 -1.4022576
-2.5071216 -1.3901614 -3.2995899
0.5160483 2.0331295 2.255591
-1.0392934 -2.5841004 -1.1151884
-1.030463 1.9147481 0.902728
1.7479394 -2.0880777 -2.0122393
0.4986933 1.0982937 -0.6098845
-1.74973 -0.8822248 -2.1911492
1.165342 2.7101521 3.4606675
-0.6176071 -2.2572775 -0.7755495
-0.71955 2.2440912 1.2971929
1.9819446 -1.8240674 -1.7223812
0.5455492 0.5999795 0.7923731
0.7573916 0.5079366 1.1084407
0.6492937 0.6770227 1.2050765
0.4216862 0.3268229 0.3396389
0.310913 0.329343 0.3944649
0.2340052 0.2640103 0.2898582
0.0475597 0.7411635 -1.113745
-2.0914431 -1.1541196 -3.3192216
0.7774608 1.6083517 2.6295812
-0.9235524 -2.6614015 -1.1088194
-1.0786825 1.8908589 0.927157
1.7909311 -2.1633361 -2.1123769
0.6715959 1.3464077 -0.5062229
-1.2585235 -0.4868732 -2.310131
1.3265941 2.2707668 3.7808
-0.505941 -2.2735111 -0.6518017
-0.8022044 2.20846 1.2995736
2.0307201 -1.8515181 -1.8661197
0.6240362 0.6052442 0.6075222
0.8329196 0.6672464 1.0090905
0.5491333 0.6624151 1.1512188
0.4176113 0.3878904 0.4570178
0.2764781 0.3176011 0.3724166
0.2397891 0.3118181 0.2462571
-0.1925654 0.9187623 -1.369
-2.55122 -1.3990694 -3.2085918
0.5596537 1.8042012 2.3921347
-1.2142031 -2.5200789 -1.1098184
-1.2134699 1.9027915 0.629678
1.7616493 -2.1019623 -2.3020323
0.3934515 1.4631846 -0.7931475
-1.7150717 -0.6960805 -2.0486575
1.226948 2.4969986 3.377982
-0.7635815 -2.1389121 -0.7591141
-0.860433 2.1335188 1.0163908
2.0541614 -1.7320217 -1.9948899
0.5860169 0.5444223 0.5758525
0.8361483 0.7029889 1.1599343
0.6672943 0.6927974 0.9858472
0.4506216 0.3811668 0.3507043
0.353037 0.2307273 0.3867127
0.2925121 0.3699406 0.3071425
-0.1865056 0.6321877 -1.0889409
-2.6866239 -1.271367 -3.3827807
0.7188004 1.8007008 2.4669184
-1.0242411 -2.5620978 -1.0712214
-1.0737674 1.7265032 0.7918935
1.8272688 -2.1458787 -1.963015
0.4207362 1.1719877 -0.3199418
-1.904335 -0.6048316 -2.2740349
1.2323361 2.4369601 3.8307764
-0.7213052 -2.2128859 -0.8037861
-0.71689 1.9526264 1.1239851
2.1016277 -1.6055236 -1.7706938
0.6072418 0.5398 0.7689991
0.7822889 0.6665354 1.1087458
0.5135357 0.6362593 1.363858
0.3029359 0.3492119 0.2674353
0.3568774 0.2261232 0.3320916
0.2743589 0.5403551 0.1923213
0.0981916 0.670016 -1.2420105
-2.1934923 -1.2257155 -3.2876215
0.761757 1.5445194 2.6534365
-1.1117733 -2.5187061 -1.0937597
-1.0778398 1.893372 0.8087509
1.8861209 -2.3801674 -2.2062035
0.6938383 1.1596885 -0.3967743
-1.4458134 -0.6135584 -2.4365923
1.2157166 2.2693854 3.7643643
-0.7148331 -2.2171574 -0.6804004
-0.681227 2.2409461 1.2566357
2.2226314 -2.0847452 -1.7997432
0.5956467 0.4896725 0.8452362
0.7476789 0.6121571 0.8510293
0.4539595 0.724866 1.1109277
0.3969402 0.3015487 0.4133593
0.3966128 0.347574 0.4478848
0.3365105 0.2954221 0.4064603
-0.1143197 0.6161564 -1.3437789
-2.3512145 -1.4347043 -3.4598107
0.6615408 1.6054128 2.9176068
-1.0115321 -2.78935 -1.0764743
-1.007073 1.8797518 0.7975444
1.7935492 -2.3120425 -2.1362013
0.4516935 1.2542447 -0.7307927
-1.6783293 -0.8583788 -2.3704058
1.2385921 2.2643696 4.0380469
-0.6891564 -2.5349661 -0.7362418
-0.6656218 2.259369 1.2086697
2.2001148 -1.9909661 -1.6688842
0.5660131 0.6380882 0.6129862
0.6728852 0.5763255 1.0894049
0.5770512 0.6589568 1.1204401
0.3223757 0.2543839 0.3402325
0.3414512 0.3796172 0.4111252
0.4065656 0.3210764 0.4673171
0.1252211 0.4358899 -1.0091882
-2.6197589 -1.3355325 -3.3675967
0.7162817 1.9328612 2.5083749
-1.1317872 -2.6902053 -1.0353151
-1.016402 1.7409782 0.6954823
1.7641537 -2.3284543 -2.3836769
0.7801093 1.03483 -0.2319554
-1.8666859 -0.6963239 -2.4286854
1.3990862 2.6066289 3.5730428
-0.7925373 -2.3657228 -0.6364429
-0.6933723 2.0623187 1.1118474
2.0143605 -1.8985945 -2.0700727
0.6548882 0.5989402 0.7772329
0.7530729 0.6392086 0.9389113
0.6828045 0.6737677 1.0646678
0.3392499 0.3244825 0.3988722
0.3230296 0.3213405 0.4163651
0.2502069 0.4298598 0.3136042
0.0350576 0.5986324 -1.1022597
-2.4424348 -1.5084775 -3.3733375
0.8981079 1.8351249 2.434425
-1.0642329 -2.6345305 -1.135931
-1.1535117 1.8558749 0.7600016
1.8497648 -2.1420454 -2.1524301
0.5786371 1.1916058 -0.3550985
-1.5446127 -0.8849475 -2.4474846
1.4825338 2.540552 3.5025372
-0.6571068 -2.2876162 -0.7278235
-0.8271997 2.1040332 1.2047449
2.1363895 -1.8029477 -1.72195
0.5435795 0.5929734 0.7471612
0.8978221 0.62353 0.9258529
0.5844259 0.7054272 1.0681122
0.4071262 0.3469143 0.4081075
0.326312 0.2481583 0.4447432
0.2866247 0.3390977 0.4304801
0.039246 0.6665067 -1.2760717
-2.5948484 -1.3578949 -2.8205964
0.647502 1.5304495 2.8315325
-1.1368076 -2.5460089 -1.1086965
-1.0505254 1.7145143 0.8119063
1.8743268 -1.9614397 -2.2102699
0.6836111 1.2589571 -0.5397114
-1.7380538 -0.7140648 -1.9368527
1.368102 2.1755264 3.9341395
-0.7762474 -2.2329833 -0.6846446
-0.731339 2.0234321 1.1984606
2.2367833 -1.3516576 -1.8209036
0.6443651 0.5924503 0.7363603
0.8567946 0.6438301 0.8837436
0.7206 0.6450769 1.102607
0.3605602 0.3130256 0.4240519
0.3191864 0.3089178 0.3865544
0.3624565 0.6097821 0.3893663
0.0702196 0.9454654 -1.1298875
-2.6704718 -1.5161215 -3.513703
0.6192225 1.9607254 2.5150125
-1.2410359 -2.5615745 -1.0607674
-0.9868391 1.7972417 0.8282968
1.8779964 -2.1999065 -2.2178237
0.5734403 1.4232555 -0.4205592
-1.8574163 -0.9175712 -2.6361467
1.0628275 2.7181812 3.6111124
-0.9495939 -2.2519211 -0.6454324
-0.6776567 2.1390769 1.2364292
2.1125663 -1.7367451 -1.8754207
0.5032207 0.4777901 0.7093283
0.8130555 0.5985503 0.8775564
0.443605 0.7574557 1.0960999
0.291442 0.3096533 0.415335
0.3091825 0.3418352 0.4081323
0.2345699 0.4631614 0.342403
0.1438772 0.6586195 -1.2928399
-2.3546116 -1.227944 -2.9757748
0.6571884 1.9223905 2.5267867
-1.0652991 -2.4461293 -1.0259718
-1.0424209 1.7092826 0.7828346
1.7816075 -2.1595138 -2.2135258
0.7130238 1.3032774 -0.478359
-1.526414 -0.6404015 -2.1794316
1.348014 2.6332869 3.6504945
-0.6972311 -2.0565205 -0.6452196
-0.7273876 2.001272 1.1092373
2.0507351 -1.8072133 -1.8988857
0.5691467 0.644658 0.8144809
0.8281975 0.5875425 0.7963433
0.6908257 0.7108964 1.1237078
0.368068 0.3896088 0.3807522
0.3150333 0.2919894 0.3264026
0.2691276 0.3523004 0.31464
0.0074057 0.6135384 -1.5377611
-2.3797774 -1.3520399 -2.8817299
0.3571974 1.651746 2.7310696
-1.2293965 -2.489462 -1.0245568
-1.0776163 1.7684658 0.5984831
1.8742293 -2.1085996 -2.2577543
0.5930341 1.2645785 -0.8101802
-1.6280788 -0.7967509 -1.7170818
1.0066853 2.3304346 3.7010492
-0.7929372 -2.0796805 -0.6964047
-0.7232212 2.1478551 0.9574582
2.1657653 -1.686373 -1.8846622
0.5856284 0.6510401 0.7275808
0.7516986 0.555289 1.1646482
0.649488 0.6786887 0.9699797
0.4364593 0.4097815 0.3281522
0.3543951 0.3793893 0.3589751
0.291536 0.4222266 0.3730921
0.2352296 0.5700355 -1.1015402
-2.7634401 -1.5227217 -3.2413679
0.750196 1.5419957 2.5779075
-0.9582499 -2.6549607 -1.0526675
-1.0723555 1.894185 0.744488
1.8490909 -2.0703183 -2.1645557
0.8812156 1.1298918 -0.4230263
-1.9359722 -1.020937 -2.2896941
1.3058348 2.2367492 3.6299005
-0.5352448 -2.203627 -0.7629669
-0.6932485 2.1870115 1.0901157
2.120382 -1.7444507 -1.7868991
0.6459861 0.5598563 0.6785139
0.8274679 0.5017847 0.9516737
0.5556388 0.6947535 1.051993
0.4230051 0.4513336 0.2897006
0.379107 0.2928264 0.3456276
0.271291 0.3258675 0.3776566
-0.0550587 0.8243802 -1.1924875
-2.3437733 -1.2580776 -3.295476
0.5744534 1.9187694 2.6211503
-1.0899257 -2.6235288 -1.0881886
-1.0247626 1.7906773 0.6850949
1.6529117 -2.2876674 -2.0898998
0.476537 1.4143018 -0.4389579
-1.5362756 -0.5797165 -2.4385472
1.2011452 2.567242 3.7551948
-0.6820019 -2.2279831 -0.7939028
-0.5855609 2.1087031 1.0627445
1.9482427 -1.9389419 -1.8034162
0.5315957 0.5899216 0.7535296
0.8074977 0.678361 0.8569288
0.6266919 0.6484726 1.1340445
0.4079238 0.3955457 0.2942858
0.4392017 0.3180259 0.3776495
0.295331 0.3487255 0.2864836
-0.0685638 0.673995 -1.4234296
-2.3381548 -1.2078789 -3.1032688
0.8664014 1.6222385 2.8746854
-1.0839759 -2.5571693 -1.0695321
-1.0884723 1.7494295 0.7740904
1.7118983 -2.2256102 -2.1722157
0.5447928 1.2092091 -0.670151
-1.481168 -0.6070877 -2.0045426
1.4430133 2.319936 3.9995111
-0.8272805 -2.2158413 -0.6434727
-0.8273202 2.0859782 1.0784627
1.9733301 -1.8339867 -1.7305165
0.6133566 0.5352141 0.7532785
0.8569868 0.6007913 1.0987262
0.576612 0.6976974 1.1248258
0.2566954 0.341328 0.4260594
0.2611521 0.3365487 0.3043723
0.2614319 0.3916235 0.4416992
0.099325 0.6100274 -1.7406878
-2.5623888 -1.3650353 -3.3320051
1.1046983 1.5626286 2.4490206
-1.0953139 -2.4978698 -1.1036502
-1.0818973 1.8831391 0.8916013
1.8491077 -2.0962665 -2.1970226
0.6509381 1.2117652 -1.0259941
-1.7901796 -0.7335633 -2.5064532
1.8622825 2.205027 3.4395974
-0.7073637 -2.226538 -0.5802141
-0.7030686 2.1700688 1.2637935
2.0954906 -1.8066848 -1.8716817
0.5516131 0.6017377 0.7146937
0.7722092 0.631472 0.8255519
0.7575842 0.6423984 0.9905767
0.3879502 0.2713318 0.5234362
0.3788287 0.2869297 0.3721923
0.2463829 0.2895818 0.3253409
0.0210847 0.5167574 -1.154891
-2.1794644 -1.3826991 -3.232665
0.7424897 1.7674632 2.6041105
-1.0949134 -2.5129504 -0.9880949
-0.9576528 1.8049056 0.6332813
1.7357902 -2.2079271 -2.1411616
0.6816949 1.0559137 -0.3275371
-1.4438379 -0.7993616 -2.0078842
1.3165631 2.4712733 3.5378007
-0.7140046 -2.1735411 -0.5599922
-0.5853811 2.1465683 0.9443949
2.0810493 -1.8853484 -1.8694923
0.6606102 0.5391562 0.8273539
0.7356266 0.5833375 1.2247807
0.5740734 0.70381 0.9336901
0.3809088 0.3394093 0.4281027
0.3722716 0.3416627 0.3111136
0.3452591 0.3225787 0.2716693
0.0788426 0.7244787 -1.3254027
-2.3383111 -1.3787204 -3.1347758
0.6831965 1.5455114 2.4414665
-1.0928846 -2.6784974 -1.1652052
-1.0554826 1.7258045 0.8775057
1.8033613 -2.0492412 -2.2390846
0.6487526 1.2104765 -0.6246789
-1.588898 -0.6882522 -2.1165918
1.2557293 2.2863171 3.599365
-0.7949739 -2.385672 -0.7971268
-0.6178726 2.0848808 1.2494827
2.0222097 -1.6300092 -1.9909421
0.56991 0.4859978 0.7007237
0.7494131 0.6904682 1.018184
0.5725328 0.7408057 1.1578985
0.2979108 0.2928254 0.3680784
0.4376101 0.3590763 0.3719769
0.2188484 0.419232 0.2481425
-0.0531996 0.5448931 -1.4856921
-2.516648 -1.1025564 -3.6178245
0.7351885 1.9016235 2.5866661
-1.1040814 -2.6883916 -1.0115449
-1.1312755 1.7582977 0.7452079
1.8450688 -2.3308025 -2.1745092
0.5663638 1.068094 -0.9334697
-1.7496791 -0.4446164 -2.607658
1.3616106 2.5488811 3.4611037
-0.743289 -2.0552687 -0.6310371
-0.7646963 2.1315099 1.1078722
2.2707 -2.080025 -1.7662066
0.6195634 0.523201 0.5522224
0.766969 0.65794 1.0101664
0.6264221 0.6472576 0.8744376
0.3607924 0.6331229 0.3805078
0.3665793 0.3732121 0.3626642
0.4256311 0.2507775 0.4083026
0.238554 0.7702206 -1.3812082
-2.2827195 -1.3087379 -3.0745535
0.7909975 1.6780586 2.2775859
-1.0560439 -2.4694825 -1.1753807
-1.1288181 1.735909 0.8044677
1.6938315 -1.9753819 -2.1970848
0.7768846 1.4093574 -0.6471753
-1.410047 -0.7693938 -2.0652168
1.3910711 2.4142312 3.2675614
-0.7168196 -2.1096402 -0.8187715
-0.7595594 2.1108161 1.2027725
1.9411879 -1.6691699 -1.847443
0.5383307 0.6391368 0.7340328
0.8726725 0.5393441 1.0093367
0.6000736 0.7361725 0.9899755
0.3392243 0.3598424 0.3566092
0.3692587 0.3749071 0.3983048
0.2473565 0.306212 0.3496418
0.0642468 0.6595956 -1.5627571
-2.5792079 -1.3358637 -3.108887
0.7461056 1.6454473 2.8385327
-1.1044928 -2.7389021 -1.0213006
-1.1308312 1.8466651 0.834764
1.8032647 -2.1119814 -2.1355222
0.5698542 1.1842144 -0.7212678
-1.7712963 -0.8409048 -2.2420397
1.3195902 2.3188287 4.0346062
-0.7748303 -2.4586001 -0.672064
-0.8367963 2.17576 1.1981841
2.1147843 -1.7064813 -1.7746313
0.5056074 0.5246188 0.8414894
0.8079116 0.4949589 0.8668473
0.5734846 0.6733814 1.1960735
0.3296625 0.280302 0.3492366
0.2940349 0.3290949 0.3634201
0.3115196 0.4055001 0.3608909
0.2285012 0.6527485 -1.6192074
-2.2465299 -1.2745259 -3.4149804
0.8800499 1.8293124 2.3827899
-1.0432848 -2.678883 -1.1124696
-1.0387846 1.7586522 0.6443477
1.7345305 -2.0960964 -2.128922
0.7609972 1.2517687 -0.8017367
-1.3884916 -0.6146862 -2.262556
1.4957043 2.5669455 3.5244543
-0.6331395 -2.3957521 -0.6658708
-0.651345 2.075752 1.0068069
2.0804434 -1.6929291 -1.7776874
0.532496 0.5990202 0.8174707
0.8580383 0.6598396 1.1524244
0.6156544 0.7376331 1.1416644
0.4101454 0.283131 0.4465989
0.3874396 0.3170998 0.3624591
0.3459129 0.4031673 0.3512346
-0.1047738 0.62925 -1.2409931
-1.797053 -1.3825852 -3.5505981
0.5535452 1.5364665 2.9022112
-1.113536 -2.4973421 -1.0996228
-1.0063292 1.8703301 0.8555553
1.7765272 -2.2742686 -2.1028438
0.457466 1.2267034 -0.3607846
-1.0435249 -0.7444249 -2.4156115
1.1769442 2.2627061 3.9178989
-0.7498121 -2.2820802 -0.6531501
-0.6943926 2.136776 1.1357549
2.0595559 -1.8353456 -1.7573617
0.5622398 0.5974534 0.8802086
0.7535281 0.6381603 1.1349866
0.6233989 0.7262396 1.0156877
0.3637239 0.2152619 0.4464727
0.3119366 0.2664458 0.2801996
0.2830287 0.438923 0.345482
0.0731361 0.6450476 -1.5117225
-2.5316771 -1.403918 -3.3525156
0.7353349 1.8709102 2.9693089
-1.0895947 -2.6912319 -1.0750991
-1.0444249 1.7312289 0.7252788
1.7087394 -2.0087493 -2.1400428
0.7442576 1.1876636 -0.8328934
-1.7678945 -0.7505177 -2.3112956
1.3043014 2.5831651 3.9183685
-0.7194039 -2.510545 -0.6798167
-0.7056886 2.1025063 1.1552941
2.0426332 -1.6160736 -1.8296644
0.6711214 0.542616 0.6788291
0.7637826 0.6534003 1.0412199
0.5689664 0.7122549 0.9490596
0.3701908 0.1806869 0.3952824
0.3387363 0.3712774 0.4300153
0.3338938 0.3926756 0.3103784
0.0436352 0.6508725 -1.3149246
-2.7857434 -1.4396897 -3.1094746
0.5484443 1.9254946 2.6384586
-0.9797858 -2.6677221 -1.1143856
-1.1109684 1.7656513 0.9408825
1.9667118 -2.2278423 -2.2398964
0.6485771 1.1737675 -0.5092109
-2.0500278 -0.8776841 -2.086015
1.2305479 2.5743439 3.6613384
-0.6535072 -2.5204595 -0.7635633
-0.76347 2.0554056 1.3546725
2.2443051 -1.8187054 -1.8515145
0.6049419 0.5228951 0.8057137
0.7357156 0.5620056 1.0234597
0.6821036 0.6488494 1.0228797
0.3262786 0.1472626 0.3508223
0.3474985 0.2897544 0.41379
0.2775933 0.4091369 0.3883819
0.1623575 0.9827793 -1.1007736
-2.504147 -1.293057 -3.2600488
0.5246386 1.881888 2.9660711
-1.1074529 -2.659223 -0.9958624
-1.067933 1.8055812 0.8767905
1.7305877 -2.0915548 -2.2654033
0.7763045 1.6154276 -0.3913073
-1.6849911 -0.6153856 -2.3594619
1.1294254 2.5975156 4.1473942
-0.7097831 -2.2847411 -0.5303896
-0.7816146 2.1665846 1.2846801
2.0330802 -1.6586506 -1.9058454
0.6139469 0.6326482 0.7094662
0.819156 0.6776714 0.9005869
0.6047868 0.7156276 1.1813231
0.3976699 0.3744819 0.4654729
0.2863183 0.3610034 0.4078896
0.3024925 0.4329043 0.3595579
-0.0197392 0.7131408 -1.2950637
-2.8791436 -1.5178695 -3.0710782
0.7426652 1.6131992 2.4737657
-1.1444732 -2.6740642 -1.053781
-1.0157753 1.7394937 0.8117218
1.8277548 -2.2419405 -2.1560396
0.5550433 1.2687276 -0.4836902
-2.1720898 -0.8545932 -2.0298241
1.305096 2.2779926 3.57161
-0.830356 -2.3633177 -0.6753952
-0.6768002 2.0872348 1.0956424
2.1210608 -1.9039418 -1.7700612
0.5747825 0.5555868 0.8113735
0.7070539 0.6632763 1.0412541
0.5624309 0.6647934 1.0978444
0.3141172 0.3107464 0.3783859
0.3389751 0.3477411 0.2839206
0.293306 0.3379988 0.3859783
-0.1480516 0.7987536 -1.4261983
-2.2924966 -1.308574 -3.6263944
0.7677088 1.6160777 2.3999706
-1.1115752 -2.7151528 -1.12351
-1.1122882 1.7480113 0.7725608
1.9099893 -2.3239998 -2.0476662
0.3530641 1.3437507 -0.878592
-1.5417056 -0.7621599 -2.5485389
1.347329 2.3561202 3.2555517
-0.7454892 -2.4109173 -0.760938
-0.8285434 2.0528775 1.1602676
2.1970685 -1.8979852 -1.6316866
0.5011157 0.5449971 0.5476063
0.750791 0.5464141 1.0778554
0.5796202 0.7400425 0.8555811
0.3660859 0.3042355 0.3625719
0.2837448 0.3048661 0.3877068
0.2870792 0.4260146 0.4159796
0.0702042 0.7846454 -1.5189841
-3.2259708 -1.4071223 -3.1861366
0.8974459 1.7519236 2.3774263
-1.0514937 -2.4997679 -1.0654958
-1.1077876 1.8252541 0.8226322
1.9474315 -2.2134604 -2.1763809
0.7092541 1.3670209 -0.7753061
-2.4306747 -0.7650985 -2.2879278
1.4271197 2.5064952 3.4033716
-0.6998603 -2.1158366 -0.7188769
-0.7512738 2.1613839 1.2284194
2.2734917 -1.6936833 -1.7517609
0.6390499 0.5823754 0.7436779
0.795296 0.6420238 0.8982088
0.5296739 0.7545716 1.0259453
0.3516334 0.3839313 0.3466189
0.3565138 0.3361298 0.4057871
0.3260602 0.5197771 0.42462
-0.0125332 0.7520271 -1.2624123
-2.3747192 -1.5140234 -2.9632196
0.5960961 1.9309971 2.3753292
-1.0469898 -2.5789656 -1.0651855
-1.1194861 1.7106363 0.8102174
1.7870447 -2.0820576 -2.0924061
0.6504214 1.3424998 -0.3788951
-1.5869371 -0.9020872 -1.7299525
1.1644724 2.6323795 3.5264781
-0.7575838 -2.2246556 -0.8413043
-0.79513 1.9680742 1.245472
2.0440506 -1.6463172 -1.9194365
0.6629546 0.5904726 0.8835172
0.7877821 0.6119363 1.2332671
0.5683764 0.7013824 1.151149
0.2894061 0.35431 0.2238812
0.3243562 0.2574379 0.4352545
0.2570059 0.4357404 0.1729696
-0.0820717 0.3732278 -1.6169642
-2.7307615 -1.3299457 -3.0756903
0.6525598 1.8715991 2.6023109
-1.2594124 -2.5713669 -1.0645472
-1.102113 1.8501437 0.7635468
1.8657985 -2.1314471 -2.1527179
0.4451383 0.9935639 -0.8020037
-1.9168803 -0.799288 -2.0777817
1.2008133 2.5770218 3.7353157
-0.875055 -2.3380656 -0.7175708
-0.8147626 2.1388756 1.0761881
2.1865512 -1.9168871 -1.6854752
0.52721 0.6203362 0.8149605
0.8138812 0.5306576 0.9979086
0.5482535 0.7054227 1.1330048
0.3843573 0.2333013 0.3469764
0.2873504 0.2887319 0.3126414
0.3207527 0.2145601 0.4672427
-0.0190542 0.6763027 -1.3168722
-2.3051211 -1.4164014 -3.2751724
0.6620572 2.0685374 2.2872867
-1.2046143 -2.5187085 -1.1332383
-1.0037318 1.8622802 0.8781135
1.8052939 -2.0835153 -2.2032951
0.5759416 1.279267 -0.5461453
-1.5850642 -0.7793075 -2.2348038
1.2845333 2.8342976 3.3247857
-0.8627342 -2.2299445 -0.7361276
-0.7466256 2.1626288 1.2295362
2.0884892 -1.6315785 -1.864203
0.5949958 0.6029644 0.7707269
0.7200569 0.6370939 1.0403686
0.6224761 0.7657602 1.037499
0.3418801 0.288764 0.3971107
0.2571061 0.3003486 0.3514227
0.2831953 0.4519368 0.3390921
0.0772737 0.5688124 -0.9856087
-2.0361233 -1.1556342 -3.2847508
0.4940363 1.8439887 2.4640027
-0.9687053 -2.6146448 -1.1307547
-1.0136527 1.7851191 0.9010521
1.7186977 -2.262188 -2.2269693
0.7639338 1.2333014 -0.2716852
-1.2584705 -0.550957 -2.6300577
0.9933407 2.4768694 3.6370283
-0.6379382 -2.2852287 -0.7317106
-0.6167679 2.0771431 1.200734
2.0108321 -1.9929009 -1.9102901
0.6866601 0.664489 0.7139235
0.7776527 0.6046772 0.6546931
0.4993044 0.6328807 1.1730256
0.3307671 0.3294161 0.3990441
0.3968848 0.292024 0.299682
0.2921344 0.2692871 0.3166792
0.0032284 0.5328922 -1.175193
-2.7060193 -1.356096 -3.437393
0.6389518 1.7666552 2.2027788
-1.1330519 -2.7429394 -1.0458524
-1.0917605 1.7054336 0.8540253
1.7005304 -2.0768811 -2.2766015
0.6879437 1.0866903 -0.5293557
-1.9405412 -0.7921955 -2.6929248
1.2076499 2.4606526 3.1872308
-0.8304651 -2.387981 -0.6474115
-0.6957838 2.0540575 1.2349261
2.0334707 -1.7685357 -1.988093
0.6847153 0.5537981 0.6458373
0.7654782 0.5639005 0.7444682
0.5686981 0.6939973 0.984452
0.3025868 0.3549585 0.3984409
0.3959767 0.3486239 0.3809008
0.3329402 0.3083454 0.2885085
0.1108936 0.660729 -1.454976
-2.4411201 -1.3748446 -3.3975287
1.0135866 1.8194834 3.212142
-1.1386706 -2.6103057 -1.1039045
-1.0713735 1.7913331 0.7900688
1.6953037 -2.2552399 -2.195699
0.667309 1.1958672 -0.7119071
-1.6708813 -0.7324187 -2.5834549
1.5298217 2.6083931 4.4277773
-0.7669369 -2.28893 -0.6856709
-0.7416019 2.1536869 1.0932058
1.9954392 -1.8755657 -1.7759831
0.5564154 0.5351383 0.743069
0.7702388 0.6424259 0.8140738
0.5162351 0.7889097 1.2156353
0.3717337 0.3213756 0.4182337
0.3297716 0.3623538 0.303137
0.3001355 0.3796742 0.4197159
0.0678471 0.6443321 -1.3654463
-2.5901479 -1.6930016 -3.1180126
0.8494431 1.3135228 2.2626792
-0.9716798 -2.5000225 -1.1529443
-1.0552529 1.8841033 0.7797001
1.7440619 -2.0204686 -2.1731595
0.6265855 1.2101932 -0.5530029
-1.7951595 -1.0173514 -2.0856547
1.4077329 1.9628243 3.3695136
-0.6089604 -2.182392 -0.8901783
-0.7121323 2.1504768 1.1332816
2.021899 -1.5956901 -1.8101854
0.5587384 0.565861 0.8124434
0.7949883 0.6756502 1.0323579
0.5582899 0.6493015 1.1068344
0.3627194 0.3176304 0.262766
0.3431207 0.2663735 0.3535815
0.2778371 0.4247785 0.3629742
-0.0269145 0.6821623 -1.3115981
-2.2435976 -1.1795361 -3.0365065
0.755016 1.8748675 2.6068217
-1.0137941 -2.4996317 -1.0725595
-1.1013826 1.739446 0.9213126
1.8767199 -2.1912359 -2.081359
0.5408163 1.201298 -0.5475701
-1.5319422 -0.607439 -2.0539738
1.2989591 2.5349466 3.9262026
-0.5229311 -2.1023828 -0.6787418
-0.7561571 2.046323 1.2290574
2.1895294 -1.7845857 -1.6980362
0.5677308 0.5191357 0.764028
0.7116554 0.5720971 0.9825327
0.5439431 0.6600791 1.319381
0.490863 0.3972489 0.3938176
0.3452255 0.306877 0.3077447
0.3128095 0.4066503 0.3833228
0.0903122 0.6847583 -1.1090139
-2.4697694 -1.4839578 -3.0787252
0.6799652 1.7977198 2.5596156
-1.1537885 -2.5022143 -1.1609212
-1.179053 1.8385784 0.7603886
1.8294594 -2.2111398 -2.0288058
0.5546585 1.339134 -0.3948797
-1.7264997 -0.9689169 -2.1618615
1.3527104 2.5756478 3.8682072
-0.8261095 -2.2459938 -0.7801122
-0.7804067 2.1313126 1.1318602
2.1656207 -1.9705134 -1.8593879
0.4643462 0.6543756 0.7141343
0.7432696 0.5150408 0.9168637
0.6727452 0.7779279 1.3085916
0.327679 0.2562205 0.3808089
0.3986462 0.2927342 0.3714716
0.3361613 0.2406264 0.1694179
-0.0936618 0.7985563 -1.4247302
-2.4526928 -1.332276 -3.5776663
0.5214411 1.7084716 2.7357847
-0.9268782 -2.6301691 -1.0480182
-1.0945889 1.7725037 0.7590806
1.7602271 -2.0983247 -2.1957948
0.4784233 1.3858978 -0.7922658
-1.6560713 -0.6018486 -2.3900002
1.0838467 2.3542628 3.8002843
-0.5981198 -2.3591323 -0.7540443
-0.7246509 2.0641859 1.1012156
2.0034702 -1.7025506 -1.7777701
0.572085 0.5873415 0.6324644
0.7966216 0.7304274 1.1876661
0.5624056 0.6457913 1.0644996
0.3287585 0.2710368 0.2939738
0.369938 0.2916822 0.342135
0.2432431 0.3957741 0.4180247
0.1810564 0.7421612 -1.3999484
-2.8435665 -1.3317425 -3.5008433
0.7365541 1.740502 2.5607883
-1.2292175 -2.7563807 -1.1470501
-1.1160318 1.8318271 0.8283346
1.7462617 -1.9970755 -2.2009816
0.7633557 1.3031586 -0.7420417
-2.0495983 -0.8037193 -2.6270355
1.3923348 2.5419062 3.6830263
-0.8564039 -2.5517141 -0.8273953
-0.7848585 2.122719 1.1385753
2.1090222 -1.7066411 -1.9474022
0.5822993 0.5609974 0.6579067
0.7939682 0.5280232 0.8738079
0.6557807 0.8014042 1.1222379
0.3728136 0.2046665 0.3196549
0.3311733 0.2908919 0.3102407
0.3627605 0.2904344 0.2535794
0.2072055 0.5006601 -0.9157175
-2.1909233 -1.4979137 -3.0183864
0.8516352 1.8317965 2.7367661
-1.1653624 -2.5423286 -1.0366574
-1.1442673 1.7559983 0.7789871
1.8319444 -2.1611834 -2.1161093
0.8253541 1.036148 -0.0998694
-1.4590754 -0.9476007 -2.0571189
1.3586261 2.5856927 3.7381339
-0.7766672 -2.1549385 -0.665952
-0.710956 2.0596143 1.1106905
2.089823 -1.7316892 -1.9723796
0.6181485 0.5354879 0.8158482
0.7318479 0.550313 0.9612676
0.5069908 0.7538962 1.0013678
0.3886951 0.38739 0.3707053
0.4333112 0.303616 0.3317033
0.2578786 0.4294942 0.1437297
0.0267465 0.8640126 -1.4025164
-2.5412567 -1.4511407 -3.6543123
0.4654854 1.9358701 2.8586369
-0.9643085 -2.4022845 -1.0655275
-1.1119563 1.8669292 0.7070297
1.81683 -2.1191253 -2.2036625
0.6118696 1.4841755 -0.6918978
-1.8713328 -0.9263138 -2.5457999
1.0590754 2.6266893 4.1065494
-0.6880287 -2.1335028 -0.6406331
-0.7578842 2.1274927 1.0593852
2.073288 -1.6562641 -1.6666528
0.5851231 0.620163 0.7106187
0.6699239 0.5248269 1.1085124
0.59359 0.6908191 1.2479126
0.2762798 0.2687817 0.4248943
0.3540721 0.2605635 0.3523554
0.256458 0.4628612 0.5370097
0.1653961 0.7436188 -1.5316996
-2.4668139 -1.412566 -3.3867673
0.8136348 1.6509477 2.8537601
-1.1525723 -2.5452021 -1.039223
-0.9392422 1.8601949 0.737956
1.7019497 -2.3091547 -2.126545
0.7390438 1.4136975 -0.7839844
-1.7194634 -0.854286 -2.2664069
1.4719069 2.3500674 3.9336585
-0.8294784 -2.1799066 -0.707049
-0.5783906 2.1398583 1.1408363
2.0610199 -2.0146945 -1.8462801
0.5736478 0.6700787 0.7477152
0.7473505 0.5582801 1.1203604
0.6582722 0.6991197 1.0798985
0.3230939 0.3652955 0.332174
0.3608516 0.2796634 0.4028803
0.3590702 0.2944602 0.2802649
0.0842297 0.7289826 -1.3965622
-2.5280086 -1.3313447 -3.3432587
0.6800377 1.9037691 2.7531897
-1.0704522 -2.5082439 -1.0248591
-1.0683338 1.7643485 0.759894
1.8108769 -2.0974472 -2.2201465
0.7476275 1.3037054 -0.5979112
-1.7907245 -0.7224945 -2.3773224
1.3059278 2.5068282 4.0189866
-0.6973247 -2.3088666 -0.5440035
-0.692018 2.1481385 1.2350238
2.1474776 -1.7219302 -1.8101017
0.6633978 0.5747228 0.798651
0.737284 0.6088502 0.9659362
0.6258901 0.6030591 1.2657969
0.3731275 0.1993772 0.4808556
0.3763158 0.38379 0.4751298
0.3366007 0.375517 0.4100448
-0.0335425 0.7904435 -1.2710253
-2.5331625 -1.3219585 -3.6055984
0.580588 1.9547569 2.3263462
-1.0916616 -2.6160718 -1.0871376
-1.0512572 1.8024804 0.9266768
1.7854276 -2.1226344 -2.1690178
0.5524212 1.4204009 -0.581396
-1.6894712 -0.6214709 -2.3080621
1.0961792 2.5945463 3.4480836
-0.6667764 -2.3110017 -0.8022899
-0.7335394 2.2039917 1.3417238
2.0347701 -1.6865486 -1.9724863
0.5859637 0.6299575 0.6896293
0.8436913 0.7004876 1.2975363
0.5155911 0.6397894 1.1217374
0.4248852 0.3050701 0.2848477
0.3177178 0.4015114 0.415047
0.2493425 0.4360858 0.1965316
0.1070105 0.7606862 -1.4654035
-2.3148884 -1.3155602 -3.466135
0.6230556 1.6838958 2.8193413
-1.1362125 -2.5759156 -1.0391282
-1.0620139 1.8315215 0.7712127
1.8970382 -1.963048 -2.0480147
0.7032162 1.3359943 -0.8029614
-1.4727268 -0.6743014 -2.5875206
1.3399408 2.4092432 3.9944023
-0.8268007 -2.1685207 -0.7397857
-0.7591627 2.1204342 1.2408585
2.1172402 -1.4669948 -1.7745083
0.5962057 0.5753081 0.6624421
0.8421616 0.6412588 0.8786143
0.7168852 0.7253474 1.1750611
0.3094118 0.4073949 0.2993424
0.3028512 0.2889127 0.4696458
0.220202 0.4960532 0.2735064
-0.1507203 0.978842 -1.2131738
-2.093347 -1.3051548 -3.3314829
0.7546736 1.9157281 2.713912
-1.0982959 -2.604965 -1.005135
-1.1375732 1.8302116 0.6931099
1.8074888 -2.1233221 -2.267172
0.4702696 1.5687992 -0.5611464
-1.2279592 -0.6529013 -2.3431366
1.2260456 2.5995091 3.671044
-0.8366946 -2.3694167 -0.6043792
-0.8496719 2.1653039 1.0212364
2.1698665 -1.6316576 -2.008903
0.62099 0.5899572 0.6520275
0.8653878 0.6522536 0.9883462
0.471372 0.6837811 0.957132
0.2616013 0.2355483 0.4007558
0.2879013 0.3350924 0.3281265
0.3623777 0.4916644 0.2582691
-0.0316706 0.894398 -1.4269242
-2.096192 -1.3488332 -3.3474392
0.8136586 1.9026844 2.7993499
-0.9656693 -2.675908 -1.1201259
-1.0395833 1.8659037 0.7141453
1.8340558 -2.0496549 -2.1704663
0.6055454 1.4605411 -0.6214524
-1.2421676 -0.6699106 -2.3932627
1.4023117 2.6685439 3.9966505
-0.5205531 -2.4209705 -0.7632126
-0.6665762 2.16194 1.1384999
2.1319676 -1.7243126 -1.7732206
0.637216 0.5661431 0.8054718
0.8540244 0.6789227 0.9541765
0.5886531 0.7658595 1.1973006
0.4451162 0.2549374 0.3569134
0.3730071 0.2960362 0.4243546
0.2979118 0.3253424 0.3972457
0.1101902 0.7263776 -1.3377469
-2.37822 -1.383018 -3.2824919
0.6860451 1.7999045 2.5251613
-1.1279099 -2.6208513 -1.0612785
-1.0738543 1.8546244 0.8814912
1.8007803 -2.2588831 -2.1306172
0.7252151 1.3280804 -0.6106757
-1.6189714 -0.7031867 -2.1701553
1.3443794 2.459877 3.6819967
-0.8354978 -2.1936643 -0.7816075
-0.6920231 2.0881694 1.2861529
2.1531855 -1.8482178 -1.7441566
0.6150249 0.6017028 0.7270713
0.7592486 0.6798313 1.1123367
0.6583343 0.6599724 1.1568355
0.2924121 0.427187 0.279671
0.3818313 0.233545 0.4046617
0.3524052 0.4106653 0.3864607
-0.0465989 0.6738896 -1.2338224
-2.2800923 -1.3472962 -3.3007043
0.5719796 1.8774932 2.4046697
-1.0504379 -2.5410234 -1.1864116
-1.064401 1.7113237 0.908327
1.7754177 -2.290602 -2.1914972
0.4725996 1.2762896 -0.5878098
-1.4937262 -0.7729558 -2.5465847
1.1257603 2.5401373 3.76525
-0.7020611 -2.2930063 -0.8537965
-0.6930253 2.0396111 1.2855158
2.0691785 -2.0294422 -1.7831609
0.5191985 0.6024 0.6460125
0.7863661 0.5743404 0.7541196
0.5537807 0.6626441 1.3605803
0.3483768 0.2480171 0.3326151
0.3713756 0.3282873 0.3771888
0.2937608 0.2611598 0.4083363
-0.1452927 0.7763246 -1.3375255
-2.7999815 -1.4131118 -3.2737811
0.6115256 1.8883481 2.5402745
-1.1707357 -2.5835939 -1.0827987
-1.1158752 1.743968 0.7346504
1.7479956 -2.3367508 -2.1171696
0.4128555 1.2762606 -0.5036406
-1.9768748 -0.8196231 -2.2963884
1.0999672 2.5711016 3.4647801
-0.7807052 -2.3076884 -0.6488477
-0.7484663 2.0465341 1.0114809
1.9888434 -1.960483 -1.6694384
0.5581482 0.499936 0.8338848
0.8231067 0.5934887 0.9773927
0.4884416 0.6827536 0.9245056
0.3900305 0.2759055 0.433951
0.3674089 0.302566 0.2768304
0.2408478 0.3762678 0.4477312
0.0179735 0.5870653 -1.4850392
-2.6687354 -1.6130904 -3.0823426
0.5563276 1.7033742 2.6185843
-0.9677595 -2.6368411 -1.0401218
-1.063776 1.6891379 0.9085643
1.8395502 -2.2103022 -2.2382522
0.5873657 1.2394957 -0.7655587
-1.8604331 -1.0270027 -2.3419719
1.1350701 2.3648523 3.6597203
-0.6499335 -2.3329447 -0.6487363
-0.6968291 2.003046 1.3337291
2.0948201 -1.9925523 -1.9326811
0.5693922 0.6524304 0.7194805
0.8083022 0.5860876 0.7403707
0.5787425 0.6614781 1.041136
0.317826 0.3038964 0.3913855
0.3669469 0.3139081 0.4251648
0.2552699 0.2177499 0.3055711
0.0996326 0.7090522 -1.2371575
-2.0575573 -1.2878578 -3.3343053
0.7725716 1.8921241 2.7298794
-1.1533609 -2.5927277 -1.1162215
-1.1195358 1.734471 0.800075
1.8033226 -2.4573992 -2.1306796
0.5980943 1.3081624 -0.5009906
-1.3501202 -0.7526096 -2.2527457
1.3637178 2.546499 4.0573798
-0.8114896 -2.2766496 -0.7384435
-0.8783271 2.0066706 1.2371006
2.0055268 -1.9343065 -1.754741
0.4984617 0.5991101 0.7361669
0.7074371 0.5352482 1.0815596
0.5911462 0.6543748 1.3275004
0.3418712 0.3160781 0.3777779
0.2412087 0.2721996 0.4370256
0.2022041 0.5230927 0.3759387
0.0747146 0.8629571 -1.0115189
-2.4513429 -1.3627138 -3.597638
0.5611786 1.8687169 2.533937
-1.0334209 -2.5600289 -1.0066963
-1.05225 1.7972913 0.7670369
1.7523899 -2.1795444 -2.1705664
0.6548567 1.5010139 -0.3194643
-1.5292585 -0.7987705 -2.8327869
1.253231 2.5566002 3.5657643
-0.6930735 -2.288558 -0.6262736
-0.7106168 2.1291193 1.1947448
2.0106955 -1.7933907 -1.8208906
0.580142 0.6380568 0.6920545
0.9220844 0.5639432 0.7648511
0.6920525 0.6878833 1.0318273
0.3403474 0.2714709 0.3804227
0.3416332 0.331828 0.4277078
0.2583055 0.3861537 0.3496758
-0.0029588 0.7895033 -1.3399645
-2.4800713 -1.5967574 -3.6171916
0.6933569 1.8836237 2.4104675
-1.2904856 -2.6506275 -1.1307321
-1.1479089 1.7895598 0.8423701
1.8571203 -2.354525 -2.1382453
0.5757877 1.328952 -0.4611678
-1.6433691 -0.8858905 -2.4432347
1.4119337 2.5861869 3.3813119
-0.9577394 -2.3881996 -0.6371671
-0.912965 2.2729656 1.2249526
2.2128844 -1.9238423 -1.7350229
0.5787465 0.5394487 0.8787968
0.8367021 0.7108669 1.1739569
0.7185768 0.7025632 0.9708444
0.3327462 0.262428 0.4935649
0.2349439 0.4834059 0.3825825
0.3557641 0.4306827 0.4032224
0.0369008 0.7969105 -1.3005793
-2.1729821 -1.4109922 -3.3645915
0.4430713 1.889655 2.4915131
-1.0386495 -2.5387053 -1.0648098
-1.0746559 1.6269687 0.8539753
1.8290943 -2.2256662 -2.1653739
0.6248726 1.3317596 -0.6541651
-1.3678731 -0.7512702 -2.3852646
1.0875618 2.5429276 3.8086589
-0.7042185 -2.2264056 -0.7634946
-0.723693 1.9563235 1.2209833
2.1265244 -1.8062365 -1.7551752
0.5879718 0.534849 0.6464142
0.805109 0.659722 0.9793268
0.6444905 0.6532725 1.3171458
0.334431 0.3122997 0.3013152
0.3509629 0.3293548 0.367008
0.2974302 0.4194297 0.4101987
-0.1009006 0.6874164 -1.6260295
-2.1193429 -1.3544376 -3.0222536
0.8040762 1.8464731 2.6662343
-1.153074 -2.590337 -1.1074594
-1.0980853 1.8426159 0.8197684
1.777669 -2.2592124 -1.995521
0.4656566 1.2832572 -0.8999728
-1.441338 -0.7279824 -1.8930131
1.4706046 2.5636122 3.8489263
-0.8653432 -2.2837127 -0.6672077
-0.8689773 2.2357459 1.229988
2.097302 -1.857126 -1.6374076
0.5665571 0.5958408 0.7260567
0.6780049 0.6264552 1.1292405
0.6665284 0.7171391 1.1826921
0.2877308 0.3066242 0.4402517
0.229108 0.39313 0.4102196
0.319633 0.4020864 0.3581134
-0.0294395 0.6934194 -1.0939048
-2.2483273 -1.5321828 -3.2320187
0.7288811 1.9884851 2.5091498
-0.9578878 -2.5815629 -1.0912665
-1.1038199 1.8098674 0.7941415
1.8004855 -2.256435 -2.0012116
0.62122 1.2267939 -0.4107155
-1.4323169 -0.9855264 -2.1257243
1.3535542 2.7396811 3.5877291
-0.542412 -2.2600679 -0.9299075
-0.8417016 2.0795584 1.074384
2.0270583 -1.8331421 -1.6564861
0.6506595 0.5333745 0.6831892
0.8160105 0.5466564 1.1062944
0.624673 0.751196 1.0785793
0.4154758 0.321495 0.1613589
0.2621183 0.269691 0.2802424
0.2265728 0.4232929 0.3447255
-0.0001024 0.5103766 -1.5221608
-2.6510872 -1.4413803 -3.3381204
0.6852403 1.7370108 2.588856
-1.0606842 -2.4364388 -1.0804593
-1.076023 1.7484741 0.7377479
1.7429401 -2.1880746 -2.225069
0.66943 1.0599725 -0.8318673
-1.8717756 -0.7925281 -2.3743576
1.3201756 2.4184219 3.6926842
-0.6065215 -2.1041275 -0.5743994
-0.6890681 2.0950679 1.0677034
2.0426945 -1.9024112 -1.8145889
0.6695324 0.5495959 0.6902935
0.7793115 0.6488522 0.9637628
0.6349353 0.6814111 1.1038282
0.4541627 0.3323113 0.5060599
0.3869549 0.3465938 0.3299555
0.2997544 0.2856633 0.4104801
0.0033822 0.7099378 -1.1890549
-2.556912 -1.2744496 -3.6071768
0.6811922 1.9285505 2.7306498
-1.1233448 -2.5507836 -1.1311891
-1.0312428 1.7616246 0.8639259
1.8473548 -2.2555475 -2.1271305
0.5518049 1.3028974 -0.5505943
-1.8350114 -0.6060308 -2.646795
1.2218466 2.5626849 3.5653764
-0.7747912 -2.1947594 -0.8704869
-0.6710668 1.9886391 1.2962734
2.1224646 -1.7682133 -1.6108255
0.5484227 0.5929596 0.6384607
0.7219006 0.6684188 0.9603818
0.5406544 0.6341344 0.8347266
0.3485536 0.3560242 0.2607022
0.360176 0.2270145 0.4323475
0.2751098 0.4873342 0.5163051
-0.0124254 0.8749992 -1.4360884
-2.3672162 -1.2621042 -2.9681045
0.8035276 1.6560553 2.175201
-1.0401351 -2.5283627 -1.067003
-1.1842899 1.7233478 0.6964226
1.9269788 -2.1936224 -2.0558446
0.6402816 1.3974776 -0.8659373
-1.5256303 -0.6116235 -1.9115107
1.4143891 2.3247547 3.1996386
-0.6963555 -2.2816966 -0.6367143
-0.8040683 2.025362 1.0129336
2.1911596 -1.735663 -1.5215968
0.652707 0.5224784 0.5701512
0.841586 0.6504808 1.0565938
0.6108616 0.6686994 1.0244376
0.3437796 0.2466661 0.4302887
0.3802216 0.3020142 0.316511
0.2641808 0.4579595 0.5342478
-0.0433662 0.9544152 -0.9706361
-2.9134319 -1.3505538 -3.3367733
0.6601665 1.7002773 2.4043386
-1.0248388 -2.6188193 -1.0297862
-1.0835472 1.7739568 0.7371407
1.6605854 -2.3791304 -2.172923
0.5433306 1.5438401 -0.4103185
-2.1510975 -0.7172169 -2.3871924
1.1882449 2.4075695 3.4416155
-0.7123917 -2.2557663 -0.5649844
-0.785307 2.0654439 1.1537215
1.9790631 -1.8438101 -1.8705048
0.5866968 0.5894249 0.5603176
0.7623344 0.6333369 0.9495809
0.5280783 0.7072922 1.0372769
0.312447 0.363053 0.4648018
0.2982402 0.2914872 0.4165808
0.3184777 0.5353203 0.3024182
0.0198179 0.4647133 -1.3555782
-2.2468535 -1.4883912 -3.4753514
0.7574571 1.7347413 2.5146725
-1.030178 -2.6697222 -0.9946793
-1.0544149 1.7991804 0.7243352
1.8845844 -2.3842953 -2.1892031
0.5677519 0.9638452 -0.5871333
-1.5072175 -0.7844013 -2.3699349
1.3606212 2.4015468 3.8438694
-0.6726123 -2.3816503 -0.5666426
-0.6814591 2.1976695 1.07361
2.2684237 -1.8328184 -1.8771398
0.547934 0.4991319 0.7684449
0.7396361 0.70399 1.1054165
0.603164 0.6668056 1.3291969
0.3575656 0.288072 0.4280367
0.3729558 0.3984891 0.3492748
0.3838394 0.5514769 0.3120633
-0.0257105 0.5068673 -1.1889202
-2.1445523 -1.3500868 -2.9972551
0.4978671 1.89143 2.3731768
-1.1073179 -2.6748432 -1.1004034
-0.9443652 1.7361885 0.781867
1.8286622 -1.9863422 -2.1622749
0.5368851 1.1676923 -0.4721402
-1.4758607 -0.7790433 -2.0518656
0.9632284 2.4977889 3.3185438
-0.7013127 -2.3799839 -0.7890057
-0.6933702 2.0419808 1.1111087
2.0967062 -1.7581538 -1.8887847
0.5625956 0.660825 0.7167801
0.6686915 0.5710435 0.9453895
0.4653613 0.6063588 0.945367
0.4060052 0.2948593 0.3113977
0.250995 0.3057922 0.3292417
0.268044 0.2281883 0.2734902
-0.0604891 0.5436314 -1.3562583
-2.0634407 -1.4838081 -3.5269415
0.6922544 1.795014 2.7981608
-0.8453636 -2.6294524 -1.0688757
-1.0911627 1.9083584 0.8112669
2.1011848 -2.0452976 -2.1956071
0.524532 1.1794749 -0.5651785
-1.2185796 -0.9112153 -2.5281966
1.0476733 2.4617716 3.7520274
-0.5352997 -2.119286 -0.6675855
-0.7077879 2.1627401 1.1072503
2.4794541 -1.5671288 -1.7973081
0.5850211 0.6358435 0.7910798
0.844861 0.5725928 0.9987448
0.3554189 0.6667575 0.9538666
0.3100639 0.5101664 0.4012902
0.3833748 0.2543817 0.2959834
0.3782694 0.4781688 0.398299
-0.0262216 0.7184094 -1.4561471
-2.2929321 -1.4863956 -2.9516218
0.5238903 2.0112603 2.850995
-1.0332495 -2.6809497 -0.9835589
-1.0593479 1.7757502 0.834947
1.9514534 -2.2328937 -2.152253
0.6000607 1.2675298 -0.7538235
-1.529922 -0.8669406 -2.0482292
1.1162789 2.658652 3.7974919
-0.6692194 -2.3724974 -0.5824607
-0.7218167 2.1114462 1.2375698
2.2318878 -1.8489544 -1.8069815
0.6262823 0.5491204 0.7023236
0.7630101 0.6194551 0.9033925
0.5923886 0.6473916 0.9464969
0.3640301 0.3084523 0.4010982
0.3375312 0.335696 0.4026228
0.2804343 0.3839393 0.3452715
0.2106577 0.8100854 -1.3913586
-2.289932 -1.4966726 -3.3204802
0.7290395 1.7721972 2.7649603
-1.0784822 -2.5628933 -1.1317925
-1.0731645 1.710337 0.6893763
1.8637757 -2.0938198 -2.0686196
0.8637313 1.4359102 -0.7250932
-1.4990686 -0.8227175 -2.211067
1.3406912 2.4407737 3.7857264
-0.7012144 -2.4283244 -0.7451234
-0.7271984 2.0271708 0.9978557
2.1541557 -1.8952383 -1.8313911
0.6530736 0.6258248 0.6662654
0.7908635 0.6739551 1.1094132
0.6116516 0.6685766 1.0207661
0.3772679 0.1345689 0.3866692
0.345966 0.3168338 0.3084794
0.29038 0.1985816 0.2372285
0.0556839 0.6879462 -1.4379611
-2.638673 -1.2472188 -3.2595742
0.6891573 1.5858297 2.7569438
-1.1183004 -2.6287826 -1.1536762
-1.2057689 1.7449556 0.7912605
1.8758128 -2.048673 -2.1248223
0.6821373 1.2824568 -0.7672864
-1.9086296 -0.6315277 -2.2022767
1.1579571 2.2810633 3.7180796
-0.8092035 -2.3979976 -0.7096565
-0.8991077 2.1106963 1.1322817
2.1856343 -1.5166872 -1.849007
0.6264535 0.5945106 0.6706747
0.7300435 0.6156911 1.0572976
0.4687998 0.6952336 0.9611358
0.3090969 0.230785 0.4440197
0.3066612 0.3657407 0.3410212
0.3098215 0.5319858 0.2758153
-0.0245813 0.729698 -1.382923
-2.4417551 -1.5268412 -3.4264677
0.7014934 1.7313598 2.8661067
-1.0285369 -2.5864818 -1.010655
-1.1116475 1.7975512 0.6977953
1.6596739 -2.3100173 -2.063215
0.4777834 1.2737573 -0.7757302
-1.6581548 -0.9421097 -2.3399022
1.2830158 2.4391484 4.22914
-0.6465489 -2.2924011 -0.6131706
-0.7326424 2.1078816 1.1729518
1.9902492 -1.8243544 -1.7185612
0.5023646 0.5440593 0.6071929
0.7836003 0.5847315 1.0865656
0.5815224 0.7077886 1.3630333
0.381988 0.2940807 0.3974845
0.3790051 0.3103304 0.4751564
0.3305753 0.4856629 0.3446537
0.1072232 0.8139958 -1.5176568
-2.2348275 -1.4389572 -3.436649
0.5948164 1.6732934 2.7421506
-1.1330657 -2.6181542 -1.0332693
-1.0831595 1.8160167 0.7394041
1.7790276 -2.2131211 -2.1132118
0.7074495 1.362024 -0.7380656
-1.4611946 -0.8522556 -2.5763663
1.2008921 2.4090786 3.8213716
-0.7586648 -2.2534509 -0.7504575
-0.799687 2.1287611 1.2015365
2.1328572 -1.8149998 -1.8185579
0.6002264 0.5480282 0.7795911
0.7736329 0.5867016 0.8602827
0.6060757 0.7357852 1.079221
0.3744009 0.3647033 0.2828118
0.2834725 0.3127444 0.4621324
0.3538297 0.3981213 0.294654
0.0415572 0.6299942 -1.5271685
-1.9971537 -1.4036688 -3.3094482
1.0925334 1.7423952 2.6370235
-1.1243029 -2.5731375 -1.1671313
-1.0184938 1.8090223 0.8001692
1.828298 -2.2543968 -2.1594541
0.6155373 1.2434417 -0.7993315
-1.3612794 -0.8245549 -2.3102133
1.7199252 2.4280407 3.5036843
-0.7347872 -2.2698209 -0.7448199
-0.7120124 2.1446341 1.1983845
2.0760484 -2.0629866 -1.8244989
0.5739801 0.6134475 0.727837
0.6358743 0.5791139 0.999235
0.6273918 0.6856455 0.8666609
0.3895157 0.3033167 0.4223114
0.3064814 0.3356119 0.3982153
0.2477504 0.1914102 0.3349552
0.0129361 0.5969715 -1.7950757
-2.5890546 -1.4149477 -3.4478673
0.6554627 1.5832802 2.7213662
-1.0849292 -2.6204697 -1.1130942
-1.1066156 1.8124662 0.8494726
1.7733506 -2.3448502 -2.1056247
0.5796233 1.1293224 -0.9680312
-1.8177756 -0.8102415 -2.575898
1.3086689 2.3307023 3.933497
-0.7568825 -2.2370596 -0.7850752
-0.7264854 2.1399892 1.2936526
2.1019626 -1.9547075 -1.8803679
0.5666872 0.5323509 0.8270444
0.7712789 0.6047062 0.8719693
0.6532063 0.7474221 1.2121307
0.3280468 0.38341 0.328019
0.3801301 0.3275229 0.4441799
0.328612 0.3901427 0.2252568
-0.1463902 0.6102195 -1.3288923
-2.1622268 -1.2987836 -3.309133
0.7452427 1.4795293 2.4273034
-1.2198071 -2.61048 -1.1189113
-1.0700054 1.8300606 0.6951314
1.8864729 -2.1076636 -2.1361506
0.4815085 1.2226571 -0.6486167
-1.2826019 -0.5797409 -2.1825266
1.3929148 2.134599 3.4846214
-0.8801183 -2.3683197 -0.8241671
-0.7562603 2.1708794 0.9859623
2.1617761 -1.6165238 -1.8232291
0.6278988 0.6124375 0.6802756
0.8796248 0.7190426 1.1266064
0.6476722 0.6550697 1.057318
0.3396888 0.2421602 0.2947441
0.3137452 0.3408187 0.2908309
0.2753032 0.4911398 0.3129216
-0.1167276 0.5640486 -1.0864394
-2.3939252 -1.1626377 -3.032456
0.7134056 1.7200208 2.6228049
-1.1856781 -2.7169752 -1.0545015
-1.0873702 1.8390519 0.889431
1.9509481 -2.1118717 -2.0543198
0.4998761 1.0999226 -0.3714053
-1.554013 -0.5617144 -2.1535701
1.2907956 2.4111142 3.6704711
-0.7884486 -2.4099923 -0.7381893
-0.7977552 2.1388383 1.2558765
2.1893311 -1.6849195 -1.7546629
0.6166037 0.535874 0.7150341
0.8399122 0.6009233 0.8788859
0.57739 0.6910934 1.0476662
0.3972295 0.3069829 0.3163122
0.289615 0.2997864 0.3664455
0.2383829 0.4269522 0.2996569
0.1107163 0.6783968 -1.4540214
-2.279185 -1.3960762 -3.3248466
0.7389218 1.5465163 2.5920254
-1.1923262 -2.6589489 -1.0286479
-1.1109621 1.8789598 0.7233175
1.766062 -2.1044399 -2.2071271
0.7211119 1.2699144 -0.842197
-1.4881362 -0.6661859 -2.448679
1.3324009 2.2973709 3.4806898
-0.7968225 -2.3750701 -0.5833853
-0.8499933 2.1970088 1.0968944
2.1344595 -1.730112 -1.8242283
0.6103956 0.5915177 0.6118244
0.7910488 0.7298903 0.8761676
0.593479 0.7508547 0.8886644
0.3955037 0.2838788 0.4452626
0.2609687 0.318049 0.3735769
0.3683975 0.374328 0.3828988
0.0247162 0.7386764 -1.4682824
-2.1777056 -1.3192908 -3.4524723
0.8062698 1.7840551 2.5010577
-1.1077362 -2.5241101 -1.0915907
-1.0259101 1.7400169 0.886719
1.8524235 -2.0654655 -2.172109
0.6084222 1.234731 -0.7442101
-1.3348073 -0.7269187 -2.5291457
1.3707942 2.4341148 3.6232492
-0.7517452 -1.9973572 -0.7198843
-0.6800002 2.0016065 1.2229376
2.0977577 -1.6952221 -1.859465
0.583706 0.4960546 0.7240723
0.8428983 0.5923721 0.9233266
0.5645244 0.6500597 1.1221915
0.355991 0.5267529 0.3717064
0.34591 0.2615897 0.3362185
0.2453341 0.3702434 0.3126441
-0.0880946 0.7832063 -1.2291443
-2.2742603 -1.3993936 -3.0169812
1.1920068 1.6375257 2.1309279
-1.1213678 -2.6537956 -1.1299084
-1.2215752 1.8135162 0.879322
1.8058553 -2.1823651 -2.3125283
0.5042338 1.3888096 -0.4569049
-1.4573082 -0.7302052 -1.9093084
1.8858203 2.324023 3.0512914
-0.7911059 -2.3854003 -0.7139987
-0.945727 2.0971666 1.2017537
2.1208587 -1.8770504 -2.038963
0.5923285 0.6056033 0.7722394
0.8169521 0.6691884 1.1076728
0.6938135 0.6864973 0.9203635
0.3302619 0.2683954 0.4159097
0.2758483 0.2836504 0.3224317
0.3150034 0.3053146 0.2735653
0.0025317 0.6732744 -1.4537763
-2.1559701 -1.2777969 -3.2343472
0.665957 1.7389785 2.7316652
-1.1031063 -2.6769783 -1.1289377
-1.0436115 1.819105 0.7587355
1.8166264 -2.1928138 -2.1828271
0.5991942 1.3115619 -0.8279544
-1.3297072 -0.6727276 -2.3049801
1.2471735 2.5043499 4.022887
-0.7501038 -2.3974227 -0.8251047
-0.6970585 2.1314971 1.1835412
2.1670022 -1.8918256 -1.900881
0.5966625 0.6382875 0.6258219
0.8262629 0.6050692 0.9293672
0.5812166 0.7653714 1.2912218
0.3530024 0.2795556 0.3038331
0.346553 0.3123921 0.4248056
0.3503759 0.3009882 0.2819461
-0.0657616 0.9369447 -1.232862
-2.4532859 -1.359653 -3.2736058
0.5833937 1.8543324 2.5366811
-1.040595 -2.4753609 -1.0072292
-1.0626239 1.8164778 0.7316773
1.9039223 -2.0873989 -2.0791764
0.5363844 1.4521345 -0.4351817
-1.7378859 -0.7462284 -2.2137077
1.2789144 2.5343003 3.7717292
-0.6987827 -2.1081293 -0.5813675
-0.73205 2.1590234 1.1821556
2.1399884 -1.9337136 -1.76531
0.602146 0.5151898 0.7976803
0.7154 0.6134245 1.0598982
0.6955207 0.679968 1.2350482
0.3418123 0.3672316 0.4258617
0.3305739 0.3425456 0.4504783
0.2360661 0.1536853 0.3138664
-0.0629091 0.9826839 -1.2586716
-2.5387136 -1.2432019 -3.0872622
0.7777275 1.6702656 2.9460476
-1.1290199 -2.4956003 -1.0486887
-1.143479 1.8986728 0.8846924
1.9871217 -2.1486366 -2.2082896
0.5352932 1.5861021 -0.5953947
-1.6615733 -0.4765774 -2.0845008
1.3462579 2.3621661 3.8916531
-0.8200951 -2.2882033 -0.6133417
-0.7960735 2.2533878 1.2965242
2.3158951 -1.7977463 -1.8495314
0.5982024 0.6034183 0.663277
0.8771403 0.7666245 1.0027614
0.5685304 0.6919005 0.9456055
0.3089249 0.207397 0.435347
0.3474055 0.3547149 0.4118318
0.3287734 0.3508903 0.3587581
0.0776629 0.9653729 -1.4421814
-2.397627 -1.3649313 -3.6851215
0.6494174 1.6235414 2.3972424
-1.1325047 -2.6029408 -1.1380442
-1.1064178 1.81592 0.8749066
1.9754636 -2.0035788 -2.2211481
0.6772286 1.613097 -0.8520926
-1.7425849 -0.7498137 -2.6215957
1.127004 2.3251771 3.5540273
-0.7793717 -2.3695606 -0.7557696
-0.7768807 2.090499 1.1677214
2.2689788 -1.6364791 -1.8787714
0.5995657 0.647724 0.5900888
0.6550421 0.6151175 1.0635258
0.4775866 0.7016357 1.1567849
0.353133 0.2333802 0.3822746
0.3295371 0.274579 0.2928147
0.2935152 0.3670997 0.3423767
0.1523802 0.7205533 -1.6111126
-2.4686412 -1.2433138 -3.2770469
0.5893668 1.6330469 2.7630131
-1.2147593 -2.7284191 -1.0313918
-1.0655295 1.8525788 0.6980433
1.8585671 -2.3392751 -2.1733344
0.7596004 1.2973825 -0.8925775
-1.6103342 -0.6317338 -2.3968713
1.1891292 2.2910074 3.8072019
-0.8538165 -2.3905562 -0.6559857
-0.6589991 2.2388277 1.0795754
2.0767794 -1.9161332 -1.8839191
0.6072202 0.5768293 0.718535
0.858307 0.61158 0.8801756
0.5997624 0.6579605 1.0441889
0.3609428 0.3378629 0.3754061
0.4065304 0.3862489 0.3815321
0.2182123 0.4231419 0.2894153
0.0233553 0.8940378 -1.4168129
-2.6879564 -1.4223016 -2.9242761
0.8036608 1.7327232 2.4139384
-1.0564265 -2.4443914 -1.0628292
-0.9975911 1.7983017 0.7461926
1.8349796 -2.2387773 -2.0971669
0.611873 1.5131852 -0.6367823
-1.8180281 -0.9695945 -1.9785664
1.3080872 2.4683814 3.5672087
-0.6891216 -2.180674 -0.7936136
-0.6937787 2.1616657 1.1100161
2.0280236 -2.0056373 -1.8706857
0.5885177 0.6191474 0.7800306
0.8699283 0.4527071 0.9457096
0.5044264 0.7356582 1.1532703
0.3673049 0.2637174 0.2692157
0.3038124 0.3633639 0.3638235
0.193044 0.23314 0.2264812
0.138179 0.6504338 -1.589889
-2.3804498 -1.3718548 -3.017042
0.5649188 1.8009579 2.6480232
-1.0310342 -2.6001414 -1.1601109
-1.0391966 1.8668914 0.7713366
1.8651322 -2.4017976 -2.249448
0.7577272 1.1533186 -0.9322625
-1.6158835 -0.7483658 -1.9208496
1.2393117 2.4772158 3.7433059
-0.6833417 -2.2574047 -0.8265657
-0.7523064 2.1008449 1.116753
2.1454304 -1.9539669 -1.9993484
0.6195482 0.5028848 0.6576265
0.7645663 0.623489 1.0961924
0.6743929 0.6762579 1.0952827
0.3476925 0.3427367 0.3335451
0.2868902 0.2339535 0.3454164
0.2802982 0.4478306 0.2500996
-0.0209081 0.7790034 -1.2010821
-2.7876242 -1.5126257 -3.241726
0.8750282 1.8850288 2.6066631
-1.2610066 -2.673537 -1.0893858
-0.9946923 1.96717 0.9595544
1.8120124 -2.2032727 -2.0918224
0.526427 1.3900571 -0.5085782
-1.9622333 -0.9208568 -2.2345518
1.4370996 2.5864177 3.9297541
-0.7894921 -2.3627251 -0.7818865
-0.6640687 2.2798249 1.2995599
2.1387548 -1.8417323 -1.7394084
0.5473351 0.6110537 0.6925039
0.8253909 0.591769 1.0071742
0.5620714 0.7013889 1.323091
0.4715145 0.3108119 0.3074993
0.3306236 0.3126549 0.3400055
0.3267425 0.3615404 0.352414
0.031314 0.894347 -1.3445308
-2.3776704 -1.4012856 -3.2985628
0.7287893 1.9154729 2.4842349
-1.0843948 -2.6801012 -1.1450489
-1.0719145 1.8654553 0.7427685
1.7985645 -2.1732801 -2.1901493
0.5333684 1.4643074 -0.6737793
-1.6115161 -0.7929684 -2.3600529
1.3625389 2.5051101 3.5352872
-0.67114 -2.381751 -0.7339501
-0.7081321 2.2026168 1.1358743
2.1169484 -1.6307007 -1.7760474
0.5020544 0.5699604 0.6707515
0.7661543 0.6083172 0.9385099
0.6337496 0.5896372 1.0510523
0.4132548 0.2983502 0.4110987
0.3637824 0.3371615 0.3931057
0.3183839 0.5425794 0.414102
0.0202611 0.5000028 -1.1371145
-2.2058115 -1.4958931 -3.0680891
0.8592092 1.6734284 2.2437017
-1.0338881 -2.672655 -0.989147
-1.1063391 1.9064176 0.8769781
1.829873 -2.154143 -2.1472127
0.6059991 1.0828511 -0.3948349
-1.4678174 -0.9867817 -2.2864827
1.3241687 2.4229105 3.3004139
-0.6889843 -2.4449148 -0.5791732
-0.7529788 2.2467008 1.27653
2.1045437 -1.7762201 -1.8217761
0.585738 0.5828482 0.7422797
0.7379941 0.5091114 0.7816063
0.4649595 0.7494821 1.0567122
0.3449038 0.2277402 0.4099737
0.3533603 0.3402832 0.399552
0.2746707 0.3779229 0.3254365
-0.0243255 0.8744077 -1.2551153
-2.2267996 -1.3912805 -3.459846
0.579542 1.7501305 3.1492627
-1.0999159 -2.5286774 -1.117003
-1.0741748 1.7388594 0.9613715
1.8577572 -1.996766 -2.0968438
0.4984428 1.4906956 -0.6713927
-1.4193942 -0.8108543 -2.25467
1.2430514 2.547163 4.140249
-0.8316271 -2.2212096 -0.7672494
-0.7213451 2.1076925 1.3571213
2.1576334 -1.5530945 -1.8431162
0.5227684 0.6162879 0.5837226
0.8074053 0.5804263 1.205176
0.6635094 0.7970325 0.9909864
0.2682889 0.3074678 0.3497536
0.3528297 0.3688331 0.3957498
0.2998762 0.4436715 0.2537276
0.2499177 0.6475106 -1.3109851
-2.4249922 -1.4755582 -3.2133602
0.4340461 1.4978568 2.8315252
-0.987159 -2.6802243 -1.0820665
-1.0922172 1.7451053 0.7990864
1.8949663 -2.2218749 -2.1436855
0.7932788 1.325509 -0.6048211
-1.598136 -0.8675282 -2.2786373
1.1681488 2.2826035 3.7732118
-0.6419957 -2.1998124 -0.7854342
-0.7117083 1.9595341 1.1466255
2.1760411 -1.884677 -1.8998474
0.5433611 0.6779984 0.7061639
0.8268562 0.60803 0.9347228
0.7341027 0.7847467 0.9416866
0.3451634 0.4804119 0.2966322
0.3805089 0.2144288 0.3475391
0.2810748 0.3371979 0.2438381
-0.0027957 0.995737 -1.3143209
-2.1568478 -1.4317964 -3.0024698
0.4192387 1.5949563 2.6450235
-1.304024 -2.6071465 -1.0780011
-1.1626562 1.8544806 0.850608
1.7705326 -2.1292623 -2.1334289
0.5946413 1.6319821 -0.740037
-1.4018845 -0.7773748 -1.8697576
1.1063943 2.2520417 3.6703898
-0.918494 -2.3524561 -0.7565006
-0.9072433 2.1867735 1.2331721
2.0731956 -1.774297 -1.8355041
0.5974369 0.6362451 0.5742839
0.7549633 0.6544216 1.1327122
0.6871556 0.6570855 1.0253663
0.38553 0.2546903 0.3215005
0.2554129 0.3322929 0.382564
0.3026631 0.3549653 0.2979248
0.0229675 0.754169 -1.3475672
-2.5596454 -1.4504392 -3.1550969
0.508024 1.729482 2.8743293
-1.0142093 -2.652464 -1.0813754
-0.9871914 1.8843159 0.7223934
1.8450004 -2.1614685 -2.2072624
0.573743 1.3823133 -0.7243367
-1.7597953 -0.8340988 -2.029092
1.0549152 2.4222772 4.1061309
-0.5493664 -2.4475959 -0.751027
-0.684305 2.1822259 1.0581221
2.164448 -1.8317388 -1.9041265
0.5507755 0.6281443 0.6232304
0.7998501 0.6163404 1.1260049
0.5468911 0.6927952 1.2318016
0.4648429 0.2048682 0.3303484
0.3028864 0.2979099 0.3357288
0.3194476 0.3297297 0.3031359
0.1080126 0.6928932 -1.3708995
-2.3914834 -1.5690113 -3.3950184
0.7411372 1.6182412 2.2942682
-1.2704403 -2.583735 -1.1216869
-1.07383 1.8850792 0.8398514
1.9177283 -2.0922569 -2.1122639
0.6799216 1.2799939 -0.6362949
-1.6354396 -0.9367434 -2.2924815
1.4558197 2.3289974 3.4916041
-0.9423708 -2.2115128 -0.8212267
-0.712355 2.1781831 1.2859792
2.1620621 -1.7136138 -1.8368109
0.5719091 0.5871007 0.7346046
0.7560438 0.6322679 1.1025369
0.7146826 0.7107562 1.1973359
0.3280695 0.3722222 0.3004602
0.3614749 0.2931038 0.4461279
0.2443338 0.3786431 0.275453
-0.1307876 0.6622137 -1.3009866
-2.2778143 -1.4518543 -3.0283778
0.5013567 1.90559 2.9350399
-1.0884115 -2.5557605 -0.9709457
-1.0876491 1.8798959 0.7907188
1.8184711 -2.1241964 -2.1425039
0.4184344 1.2525521 -0.5322127
-1.5671434 -0.8343644 -1.9367078
1.1368683 2.5778459 3.9727659
-0.7649276 -2.2778809 -0.7134675
-0.7833685 2.1760267 1.1683388
2.0821505 -1.7386512 -1.8028104
0.549222 0.5903385 0.7687739
0.7106708 0.61749 1.09167
0.6355117 0.6722559 1.037726
0.3234839 0.2778796 0.2574782
0.3042806 0.2961308 0.3776199
0.2636793 0.3855452 0.3396935
0.0527082 0.5310897 -1.070701
-2.2708661 -1.5046399 -2.9075402
0.8301738 1.6785775 2.2249894
-1.0640973 -2.5911879 -1.0655532
-1.1294246 1.7309304 0.7347333
1.8094262 -2.3071461 -2.2422897
0.6368958 1.1616021 -0.4198347
-1.5784002 -0.9479628 -1.8891302
1.5515444 2.3582153 3.4204994
-0.679954 -2.320888 -0.7612843
-0.7542426 2.0867699 1.0474018
2.1235375 -2.0127197 -1.8784487
0.5841876 0.6305124 0.6508663
0.6924659 0.5566771 1.01841
0.7213706 0.6796378 1.1955099
0.3841433 0.2702999 0.3042688
0.375182 0.3558395 0.3126685
0.3141113 0.2944264 0.363841
0.0116514 0.6935399 -1.4350103
-2.5515057 -1.387095 -3.4504574
0.5731078 1.9591138 2.5438546
-1.1272824 -2.5947658 -1.169055
-1.0969899 1.8235427 0.708737
1.8767183 -1.9272091 -2.1647173
0.604369 1.230222 -0.7448759
-1.6997032 -0.8478913 -2.2885677
1.2283816 2.6962357 3.6557038
-0.8104942 -2.2166295 -0.6339287
-0.8457752 2.1271251 1.0454927
2.0445067 -1.6717078 -1.9269636
0.5927177 0.5366821 0.6901344
0.8518025 0.5392037 1.1618897
0.6552738 0.7371218 1.1118491
0.3167882 0.3781363 0.5351264
0.2512148 0.3035824 0.3367556
0.1677884 0.2555013 0.2377537
-0.0096222 0.7892643 -1.5605612
-2.4951665 -1.3284401 -3.1008209
0.6366701 1.8374836 2.8199251
-1.1255381 -2.5514673 -1.0533084
-1.0769172 1.8023367 0.7856136
1.8742047 -2.2887687 -2.1798599
0.5782305 1.3485747 -0.9093095
-1.6506397 -0.7017038 -2.2400271
1.1366247 2.4710127 3.783281
-0.7805543 -2.2017042 -0.6974344
-0.7727399 2.1507988 1.1194688
2.0970591 -1.9076218 -1.7910474
0.5878527 0.5593104 0.6512517
0.8445268 0.6267363 0.8607938
0.4999546 0.6335291 0.9633559
0.3449838 0.3497631 0.3558739
0.3041773 0.3484621 0.3338552
0.2228544 0.3811469 0.3888125
0.0418652 0.6924874 -1.2046097
-2.0366879 -1.4607091 -3.3029917
0.7159656 1.8243316 2.3498539
-1.068954 -2.5441219 -1.095686
-1.040752 1.8495183 0.7625298
1.7523373 -2.2753377 -2.1258935
0.6642043 1.2981481 -0.4377011
-1.1986003 -0.8404488 -2.2046459
1.2538095 2.4650651 3.4253283
-0.704236 -2.1704693 -0.6288284
-0.6946363 2.1302793 1.1141734
2.0933147 -1.9523792 -1.6432785
0.6223391 0.6056608 0.7669086
0.8380876 0.6202602 1.0983458
0.5378438 0.6407335 1.0754744
0.3647181 0.3736526 0.4668576
0.3461157 0.280761 0.3516436
0.3409774 0.3229585 0.482615
-0.0386086 0.6502456 -1.339271
-2.6106357 -1.2458667 -3.0584351
0.675271 1.718107 3.050742
-1.0656223 -2.5643808 -1.1153409
-1.1288886 1.7953194 0.8187162
1.8426644 -2.3330042 -2.2006613
0.4981198 1.1685971 -0.6467652
-1.6977712 -0.5549338 -2.1125308
1.2972871 2.4195783 4.0642969
-0.7393803 -2.2707305 -0.7767177
-0.785326 2.0887722 1.198062
2.0273207 -1.9148526 -1.79658
0.5367284 0.5183515 0.6925059
0.9128645 0.690933 0.9459043
0.6220161 0.7014714 1.0135549
0.3262421 0.2936503 0.3386232
0.3435626 0.2934528 0.3793458
0.1846563 0.4181516 0.4040813
-0.143343 0.5949381 -1.2963157
-2.5733465 -1.3530475 -3.4531651
0.941377 1.7699659 2.7591146
-1.1388754 -2.5017642 -1.0404797
-1.1299336 1.78403 0.7186607
1.7511981 -2.1230494 -2.2276843
0.4356584 1.1851646 -0.4826473
-1.8988838 -0.7593158 -2.471505
1.5293914 2.4765041 3.8983539
-0.7746812 -2.1931841 -0.7720208
-0.778811 2.080875 0.9457799
2.0480275 -1.9748474 -1.9797111
0.5790014 0.5902265 0.8136684
0.6744627 0.5937318 0.9816601
0.5880144 0.7065382 1.1392393
0.3641943 0.3085802 0.2684589
0.3511225 0.2968451 0.2271192
0.2968295 0.148202 0.2479732
0.0014223 0.912272 -1.3826362
-2.8139723 -1.2398167 -3.1531361
0.7699712 1.6806997 2.8085554
-1.196497 -2.6607378 -1.1483115
-1.0734595 1.8431965 0.7234872
1.6992164 -2.2855613 -2.1422293
0.6096741 1.5772921 -0.7291699
-2.0468674 -0.6919211 -1.9237818
1.2823775 2.4097582 3.8684899
-0.8175068 -2.3525366 -0.6582606
-0.7220143 2.1615449 1.1915907
2.003855 -1.878216 -1.7710892
0.6082518 0.6650202 0.6534663
0.7671049 0.5478956 1.2293542
0.5124062 0.7290586 1.0599345
0.3789903 0.3082012 0.4900509
0.3514452 0.3183484 0.4681034
0.3046386 0.4073452 0.3711401
-0.0285049 0.6265686 -1.2255574
-2.3551542 -1.2831421 -3.3976336
0.4959077 1.7620431 2.6309881
-1.0645243 -2.6198814 -1.0993109
-1.1272851 1.7902802 0.7245814
1.9081394 -2.0561153 -2.1293048
0.5606533 1.2159229 -0.615048
-1.554101 -0.6626692 -2.4805886
1.1099396 2.3229747 3.4511506
-0.7711426 -2.2582723 -0.8008023
-0.7572287 2.0760653 1.2505494
2.171071 -1.5047067 -1.7755683
0.5891583 0.5893542 0.6105094
0.8010532 0.6204729 0.9170451
0.6140319 0.5609316 0.8201625
0.2933818 0.3616091 0.2985087
0.3700565 0.2857851 0.525968
0.2629316 0.5514086 0.3537365
-0.2511511 0.7398085 -1.0213256
-2.8548028 -1.4375285 -3.0881805
0.7362139 1.7136708 2.3783686
-1.0054633 -2.5826481 -1.1206422
-1.0763768 1.7619904 0.7477064
1.8174813 -2.0704919 -2.0472047
0.3233752 1.304982 -0.2298712
-1.9842755 -0.8466446 -2.0391538
1.333838 2.3580042 3.2542424
-0.6850499 -2.1332151 -0.7622964
-0.659479 2.0823993 0.9753636
2.0791859 -1.6390413 -1.6956772
0.5745263 0.5651735 0.7914544
0.8705273 0.5908839 1.0490268
0.5976241 0.6443334 0.8758738
0.3204135 0.4494331 0.3583458
0.4168979 0.3204089 0.2276572
0.2617046 0.4314506 0.3515274
0.043827 0.6936144 -1.1719712
-2.3011158 -1.3334338 -3.4964648
0.8338292 1.7766487 2.8668052
-1.0174562 -2.6489238 -1.1475634
-1.1104576 1.7977319 0.8299547
1.9538439 -2.1544072 -2.1832631
0.6034788 1.2742506 -0.4475807
-1.4899976 -0.7313872 -2.6523114
1.4444162 2.4642144 3.8778632
-0.6989827 -2.2185012 -0.7409297
-0.796047 2.1730544 1.234151
2.2905884 -1.8336382 -1.7523681
0.5596518 0.5806362 0.7243904
0.8111183 0.6020465 0.8441534
0.610587 0.6875657 1.0110581
0.3184735 0.4304227 0.4066337
0.3144106 0.3753225 0.4041963
0.3367445 0.320769 0.430895
-0.0620418 0.9021835 -1.1488412
-2.3002158 -1.3596871 -3.7240104
0.7013968 1.8107805 2.4814044
-1.1337842 -2.5130334 -1.0176439
-1.1035399 1.800676 0.9139935
1.8424148 -2.4344507 -2.0736457
0.5008881 1.4596232 -0.5078527
-1.5926935 -0.7018333 -2.7102403
1.202895 2.4686887 3.6972713
-0.7203042 -2.2118612 -0.5821069
-0.8012128 2.1167489 1.1961192
2.0083942 -2.1170834 -1.7645256
0.56293 0.5574397 0.6409885
0.7075222 0.6578538 1.0137701
0.5014981 0.6579082 1.215867
0.41348 0.3011721 0.435537
0.3023271 0.3160729 0.2821258
0.1659794 0.3173673 0.3091201
0.0568088 0.5194207 -1.5452333
-2.9115645 -1.4601872 -3.2720534
0.8308329 1.6322519 2.5730246
-0.969151 -2.5180634 -1.003719
-1.0424291 1.797263 0.839506
1.8910663 -2.0853026 -1.8915778
0.621143 1.1128813 -0.7504043
-2.0439574 -0.8366715 -2.2432099
1.4140164 2.3379366 3.6593958
-0.6705463 -2.2320629 -0.575329
-0.6938223 2.0772731 1.2019252
2.1170878 -1.6487731 -1.5264967
0.5643342 0.5934606 0.794829
0.8676071 0.6235156 1.0288435
0.5831835 0.7056846 1.0863713
0.2986047 0.2860005 0.42839
0.3486068 0.2800101 0.3624193
0.2260215 0.4365296 0.365081
-0.1010384 0.920513 -1.0171741
-2.5609523 -1.5861346 -3.2013134
1.0393746 1.7318248 2.5591263
-0.9966834 -2.6121263 -1.084615
-1.1715742 1.8307843 0.8248833
1.9380286 -2.1542478 -2.2463359
0.5049322 1.4834117 -0.2496832
-1.782309 -0.9453942 -2.0132805
1.6620923 2.4870615 3.6218758
-0.6081962 -2.3803426 -0.6749253
-0.7843746 2.1360955 1.2731752
2.2893111 -1.6097846 -1.9514063
0.6059706 0.5628988 0.7674909
0.7786433 0.6407404 1.188033
0.6227177 0.7552367 1.0627495
0.3884872 0.2317836 0.4096897
0.3871996 0.3053112 0.4482919
0.3512826 0.5444632 0.2949296
0.0146533 0.6909798 -1.3748032
-2.4159704 -1.197163 -2.8999365
0.6265521 1.5921398 2.9869142
-1.1437511 -2.5087767 -1.1825565
-1.1390951 1.9061663 0.7541383
1.8216439 -2.0693446 -2.1805887
0.5666564 1.2314499 -0.5664514
-1.6260898 -0.5615743 -1.7582746
1.0849221 2.2590125 4.3396998
-0.7742319 -2.1684197 -0.7835836
-0.8395206 2.1943054 1.0329229
2.1088394 -1.6519579 -1.956643
0.5520031 0.5404702 0.8083518
0.7898806 0.6355887 1.1416619
0.45837 0.6668727 1.3527856
0.3695192 0.340357 0.3989729
0.2995745 0.2881392 0.2787846
0.2871955 0.4173867 0.2239457
0.1506336 0.7017324 -1.4496544
-2.5353496 -1.3475835 -3.5180021
0.6274463 1.806365 2.6981131
-0.9179505 -2.6400606 -1.1273612
-1.0958348 1.7781998 0.7467821
1.8838185 -2.2047401 -2.1854756
0.7950776 1.2840346 -0.7972446
-1.7245678 -0.5673022 -2.401394
1.2842193 2.5715854 3.5075249
-0.6027645 -2.3954056 -0.8045088
-0.6615131 2.1163665 1.1152782
2.2443152 -1.7787355 -1.7720851
0.644444 0.5823021 0.6524099
0.8107818 0.7802813 1.1166081
0.656773 0.7652204 0.8094117
0.3151861 0.2446551 0.3228524
0.4343217 0.3381667 0.3684961
0.3604967 0.4260047 0.4133904
0.0543158 0.8675571 -1.4286772
-2.4527792 -1.2499524 -2.7850168
0.4671672 1.5018831 2.7644006
-1.0719032 -2.4330515 -1.0350258
-1.0638374 1.8276022 0.7244611
1.6989244 -2.2722141 -2.0810833
0.6077023 1.4686228 -0.7515882
-1.6629433 -0.6754656 -1.579618
1.0081212 2.2399856 3.8321974
-0.6791501 -2.2024605 -0.7143337
-0.7122086 2.1759042 1.1121196
1.9660686 -2.0429794 -1.7899259
0.5533865 0.6010657 0.677089
0.7898359 0.5744868 1.2053988
0.540954 0.7381025 1.0677968
0.3927531 0.230591 0.3206921
0.3516288 0.348302 0.3876585
0.2671442 0.2292348 0.2911574
0.2139452 0.796099 -1.706286
-2.5945442 -1.3062265 -3.3630184
0.7341788 1.8859785 2.6975181
-1.0342203 -2.5396985 -1.0452113
-1.0571864 1.8957048 0.9541317
1.804697 -2.1973473 -2.1342769
0.8497271 1.4129178 -0.9524525
-1.7703377 -0.680719 -2.6542348
1.3672804 2.5534686 3.6709512
-0.7107563 -2.2955041 -0.7081659
-0.6834155 2.1337466 1.3932577
2.0174888 -1.8395783 -1.7426242
0.6357819 0.6168188 0.7538335
0.8242065 0.6255076 0.7087836
0.6331015 0.6674902 0.9734331
0.323464 0.2441944 0.3370454
0.3737709 0.2380418 0.4391261
0.2127918 0.357769 0.3916527
-0.1109189 0.5277662 -1.1231766
-2.3465045 -1.3947484 -3.60127
0.7081642 1.8986704 2.796765
-0.9849836 -2.6435081 -1.0935088
-1.1283444 1.7528494 0.8933799
1.7774986 -2.0959556 -2.188029
0.5164822 1.1152453 -0.3004687
-1.5558281 -0.7268493 -2.7589859
1.4386897 2.4983915 3.8477773
-0.6406774 -2.3466594 -0.6810903
-0.8131761 2.0625948 1.2274168
2.0146514 -1.6279507 -1.7623586
0.6274011 0.5874791 0.8227079
0.7906765 0.667899 0.8422841
0.7305255 0.5997211 1.0510123
0.3443062 0.2968486 0.4124185
0.3151682 0.3097455 0.3340369
0.2371527 0.468005 0.4256704
0.0893231 0.5532127 -1.6145053
-2.0091232 -1.2029821 -3.2062629
0.6390654 1.6168445 2.4198164
-1.0026322 -2.6019554 -1.11665
-1.1355531 1.8760142 0.9650611
1.9022042 -2.0480066 -2.2405854
0.6887769 1.0648534 -0.8487408
-1.2095353 -0.5445579 -2.2775551
1.1363497 2.3750396 3.487123
-0.6913796 -2.2873181 -0.7298735
-0.7743641 2.1395368 1.2822751
2.2864249 -1.8518115 -1.925399
0.5994537 0.5116406 0.7657645
0.7995879 0.6584242 0.9287078
0.4972843 0.758195 1.0673066
0.3112526 0.3146373 0.3867764
0.361189 0.2635226 0.317214
0.3842208 0.1961951 0.3151864
-0.1416737 0.7041501 -1.2604013
-2.7386951 -1.3832709 -3.0494205
0.8236811 1.5605215 2.4589933
-1.0367618 -2.6361544 -0.9975958
-1.1005295 1.7638964 0.933827
1.9215384 -2.1986652 -2.1376813
0.4058537 1.249738 -0.5216494
-1.9219823 -0.7532614 -2.1173924
1.4414306 2.2463848 3.5883167
-0.6924779 -2.4220683 -0.546804
-0.8011909 2.1237408 1.3245938
2.173441 -1.6555505 -1.8091245
0.5475274 0.5455879 0.7387519
0.8167128 0.6300095 0.9320281
0.6177494 0.6858633 1.1293234
0.3442838 0.2140861 0.4507918
0.2993386 0.3598445 0.3907668
0.2519026 0.5431147 0.3285569
0.0206259 0.7399122 -1.2682133
-2.4073326 -1.1412367 -3.2123593
0.7426605 1.7796814 2.4245828
-1.1122894 -2.6647845 -1.0651873
-1.1165236 1.8252431 0.7456982
1.9041636 -2.2631356 -2.0785049
0.6929288 1.3193156 -0.5691756
-1.6341326 -0.4807488 -2.2346379
1.2659593 2.511844 3.5690787
-0.7524139 -2.348061 -0.6099402
-0.7413615 2.2007937 1.1603604
2.2509453 -1.8536668 -1.7678802
0.6723029 0.5794034 0.6990377
0.7732 0.6604879 0.9777213
0.5232988 0.7321626 1.1444959
0.3598755 0.3167235 0.4552471
0.3751621 0.3755506 0.4146621
0.3467817 0.4094688 0.3106247
0.1057554 0.8540442 -1.1864173
-2.4311678 -1.4635127 -2.6679566
0.8449492 1.7834635 2.5840884
-1.0869395 -2.7398446 -1.0679048
-1.1274596 1.8423361 0.8804136
1.8150425 -2.1565299 -2.1126602
0.6345841 1.4223232 -0.4755158
-1.6636388 -0.7898448 -1.5794504
1.3653996 2.4603242 3.5944059
-0.646233 -2.4371087 -0.6248215
-0.7178546 2.1869076 1.286097
2.070612 -1.8854237 -1.6440463
0.5288287 0.568279 0.7109015
0.7675289 0.6736679 1.0885062
0.5204504 0.6768607 1.0103175
0.4407065 0.302736 0.4430832
0.409605 0.3445715 0.4056833
0.2555695 0.2711062 0.4686139
0.1580719 0.7977578 -1.5158693
-2.521107 -1.1897511 -3.2395795
0.6842959 1.6301679 2.4034557
-1.1351997 -2.537258 -1.0926217
-1.0795565 1.8591325 0.6824993
1.8081613 -1.9905322 -2.1816079
0.6854505 1.3656574 -0.6950959
-1.7440073 -0.6094758 -1.9724083
1.3547433 2.3224668 3.3417761
-0.8154049 -2.2450108 -0.7893865
-0.7669904 2.2007828 1.0467859
2.1089553 -1.578804 -1.8528099
0.5273786 0.5678996 0.8207734
0.7770997 0.5802753 1.2671712
0.6704474 0.6922989 0.9383204
0.3197948 0.2922472 0.3032352
0.312566 0.3416503 0.3642866
0.300794 0.4117282 0.328798
-0.0728413 0.7315255 -1.2923763
-2.2366133 -1.4174755 -3.5453703
0.6874352 1.6334677 2.7315225
-1.0008117 -2.5499628 -1.1825305
-0.9712062 1.8490522 0.7817653
1.8309148 -2.3860674 -2.1889913
0.515397 1.2971642 -0.6039021
-1.3804941 -0.8150641 -2.6405735
1.2947526 2.3131591 3.6287
-0.6453745 -2.1161706 -0.8496024
-0.6410862 2.1039351 1.1382041
2.1530195 -1.9550835 -1.8632682
0.5882383 0.5656387 0.6884742
0.8561193 0.6024115 0.9047968
0.6073174 0.6796914 0.8971775
0.3554372 0.4337923 0.332928
0.33012 0.254883 0.3564388
0.3221047 0.430984 0.3257231
-0.0473492 0.647645 -1.3550139
-2.2948008 -1.5869888 -3.1973249
0.7684043 1.6471033 2.5474519
-1.192491 -2.5866034 -1.1285125
-1.1034977 1.7979594 0.9009228
2.0395009 -2.2534873 -2.2754645
0.5347484 1.2746048 -0.5243919
-1.4656678 -0.9293361 -2.128302
1.3465662 2.3315212 3.3344457
-0.8607507 -2.221924 -0.6912913
-0.7453804 2.1997985 1.3634661
2.2949471 -1.915869 -2.1002374
0.5820976 0.6269597 0.8306219
0.829133 0.6576527 1.0690229
0.5781619 0.6844179 0.7869938
0.3317403 0.3646794 0.4372212
0.3581173 0.4018391 0.4625433
0.2554462 0.3376182 0.1752271
0.0940436 0.7680417 -1.5368904
-2.6867945 -1.4383935 -3.345523
1.0261773 1.607456 2.3211119
-1.1233564 -2.3882277 -1.0860893
-0.9048786 1.831879 0.7749359
1.8381784 -2.2156868 -2.1514402
0.7554312 1.371994 -0.7736606
-1.8316467 -0.8911576 -2.0908087
1.690381 2.3260158 3.553323
-0.8285831 -2.1223719 -0.5224832
-0.512536 2.1676711 1.1048374
2.1079221 -1.755871 -1.9189784
0.6613876 0.6039523 0.7632298
0.8551478 0.5472359 1.2547143
0.6642037 0.7185598 1.2322111
0.2947734 0.2658558 0.5636062
0.3923426 0.3357922 0.3299015
0.2697436 0.4598158 0.2324618
0.0398593 0.6687672 -1.3385529
-2.5039335 -1.5773634 -3.4225661
0.7589821 1.7200024 2.4881355
-0.9676455 -2.6062499 -0.9958776
-1.0513959 1.840192 0.8030792
1.7867342 -2.2005973 -2.1782865
0.6090382 1.2447778 -0.7289998
-1.7215837 -0.9334228 -2.5534078
1.3335366 2.3963825 3.340475
-0.5750148 -2.2017791 -0.647118
-0.6878108 2.1977458 1.131085
2.1446197 -1.7368104 -1.7683233
0.5691789 0.5760106 0.6095531
0.7823499 0.6439406 0.8691584
0.5745545 0.67638 0.8523396
0.3926307 0.4044708 0.3487597
0.3635852 0.3575539 0.3280058
0.3578855 0.4637868 0.4099632
0.001976 0.9897473 -1.2728673
-2.5849289 -1.4245572 -3.176499
0.9255544 1.6836265 2.2291614
-1.1473122 -2.4997488 -1.0819447
-1.1363626 1.8341314 0.7153897
1.7270366 -2.2766727 -2.0901075
0.5302053 1.6484689 -0.5552225
-1.7849394 -0.7932928 -2.1038164
1.5135886 2.3955701 3.4268257
-0.8417046 -2.1177275 -0.8185847
-0.8292233 2.1898471 1.0900276
1.9832452 -1.8328952 -1.764342
0.5282293 0.6587216 0.7176449
0.7999895 0.6312643 1.0726826
0.5880342 0.7119436 1.1976643
0.3056076 0.3820213 0.26336
0.3071393 0.3557157 0.3746379
0.2562085 0.4437775 0.3257655
-0.0122702 0.8189329 -1.6375232
-2.7873827 -1.183864 -3.2496185
0.7009583 1.8556817 2.8696652
-1.2900324 -2.562542 -1.0637806
-1.0840354 1.7886471 0.8288729
1.6949715 -2.2972646 -2.1046705
0.6666043 1.4001027 -0.9655787
-1.9102016 -0.6488546 -2.3008844
1.3334368 2.5359226 4.0521364
-0.913111 -2.207613 -0.7503284
-0.763753 2.0488418 1.1512555
1.9272 -1.7948815 -1.8296918
0.6788745 0.5811698 0.6719445
0.8771811 0.5350094 0.948734
0.6324785 0.6802408 1.1824712
0.3769214 0.354929 0.3134521
0.3202824 0.2601946 0.3223826
0.2322286 0.5023831 0.2749787
-0.2305303 0.665093 -1.5910778
-2.6144896 -1.1375048 -3.2046983
0.9030728 1.4754654 2.7287688
-1.1678641 -2.457474 -1.0999127
-1.0481619 1.8153577 0.7762044
1.9825978 -2.1681382 -2.1698189
0.2846258 1.2645274 -0.9767935
-1.8800844 -0.4517936 -2.2497946
1.4410118 2.1222199 3.6261996
-0.8035536 -2.1525318 -0.7439195
-0.7263625 2.1480066 1.1650694
2.233771 -1.7027883 -1.7775948
0.5151561 0.5994345 0.6142843
0.7344052 0.6857112 0.9549037
0.537939 0.6467545 0.8974308
0.3643105 0.3049423 0.3559931
0.3217995 0.3326489 0.388865
0.2511732 0.4653499 0.3922241
-0.0433498 0.7100806 -1.4941915
-2.5932924 -1.2854777 -3.0121766
0.887879 1.4497816 2.507872
-1.0883703 -2.5812228 -1.1189215
-1.1619364 1.8326887 0.9099218
1.7222869 -2.2784211 -2.1677436
0.4898189 1.2001059 -0.727103
-1.7813821 -0.6122975 -1.8532039
1.5680252 2.2277484 3.4355202
-0.7995228 -2.2930872 -0.6961431
-0.7510394 2.0929175 1.2763579
2.0684219 -1.8214856 -1.8041783
0.5331686 0.4900253 0.7670885
0.8119103 0.6731802 1.1589727
0.6801462 0.7779668 0.9276482
0.2888475 0.2881356 0.4227784
0.410897 0.2602288 0.3664361
0.346135 0.4569355 0.3635653
-0.0296505 0.5278438 -1.2982827
-2.2070318 -1.2358814 -3.493613
0.7123653 1.478176 2.8696648
-1.2030542 -2.6457252 -1.1763973
-1.0883506 1.750519 0.7639718
1.8840414 -2.1853245 -2.1738672
0.6349377 1.1058788 -0.4740001
-1.4206806 -0.5979814 -2.3323227
1.3111028 2.1595987 4.1540855
-0.8913119 -2.4505636 -0.741202
-0.7009713 2.106584 1.169023
2.2170269 -1.8050154 -1.8846851
0.6645882 0.578035 0.8242826
0.7863512 0.6379 1.1612903
0.5987375 0.6814226 1.2844207
0.3117423 0.1951616 0.4351954
0.3873794 0.356065 0.4050512
0.3329856 0.3803091 0.289182
0.1491504 0.5885005 -1.2216402
-2.3889507 -1.4419054 -3.0575905
0.5720319 1.8487387 2.5535487
-1.0408848 -2.7896571 -1.0294462
-1.152558 1.9412393 0.7552792
1.8097451 -2.3407331 -2.1402231
0.7233369 1.1516957 -0.5384513
-1.8171771 -0.83868 -1.9227594
1.1803627 2.6168809 3.6468325
-0.6768298 -2.6135593 -0.6380456
-0.8079439 2.2458576 1.0858173
2.1562926 -1.8372497 -1.7324423
0.5741865 0.5631952 0.6831889
0.5717736 0.6032253 1.1348311
0.6083308 0.7681422 1.0932838
0.364055 0.1760978 0.3914005
0.3446141 0.3046183 0.3305381
0.3465476 0.5034833 0.4077808
0.0378635 0.6861496 -1.0968718
-2.4685216 -1.486767 -2.8771847
0.7889065 1.8726741 2.4016705
-1.1860702 -2.6152639 -1.1902049
-1.053715 1.7964426 0.8211502
1.8958325 -2.250969 -2.190955
0.624724 1.2712374 -0.3800703
-1.6692488 -0.9116214 -2.023605
1.3767721 2.56978 3.4391978
-0.7777781 -2.2334545 -0.9637188
-0.6731525 2.0649153 1.2603156
2.2693365 -1.8194985 -1.8175909
0.5868605 0.5850878 0.7168015
0.7992728 0.5751456 0.8535797
0.5878656 0.6971058 1.0375273
0.4082921 0.3818094 0.2264861
0.3805625 0.2684728 0.4391654
0.3735039 0.4314706 0.3733641
0.1565311 0.7375062 -1.3861226
-2.0524006 -1.4567188 -3.478785
0.8165962 1.6617581 2.6145493
-1.1437296 -2.5678126 -1.0200266
-1.0546129 1.7822551 0.9075254
1.8046399 -2.1985758 -2.1650339
0.7789156 1.3183518 -0.6418602
-1.2707891 -0.8365496 -2.4757401
1.4569676 2.4220108 3.7175631
-0.7585552 -2.2783494 -0.668694
-0.7458312 2.074878 1.1829422
2.0024768 -1.768177 -1.8650809
0.6223844 0.5808455 0.7442624
0.7816114 0.6201691 1.0030449
0.6403714 0.7602528 1.1030137
0.3851745 0.2894631 0.3513326
0.3087817 0.292623 0.2754168
0.1978369 0.4303988 0.299953
0.0820145 0.519622 -1.3360372
-2.5342916 -1.4416354 -3.4509307
1.0589435 2.1121279 2.9313253
-1.2185334 -2.5248837 -1.0807454
-1.0656756 1.628926 0.9689751
1.7353775 -2.2832042 -2.1535964
0.6383959 1.0653898 -0.5680167
-1.6879251 -0.7843904 -2.623879
1.6322814 2.8254895 4.085588
-0.8765793 -2.239711 -0.7718596
-0.7748113 1.8565492 1.2216458
2.0576759 -1.8990248 -1.9755422
0.5563814 0.5457678 0.7680205
0.8463665 0.657245 0.8270516
0.5733379 0.7133616 1.1542627
0.3419541 0.2851727 0.3088858
0.2908643 0.2276231 0.2526706
0.3222985 0.3841794 0.1780542
-0.0748038 0.7503514 -1.4502797
-2.1655673 -1.5271857 -2.9648456
0.6813511 2.010132 2.4408592
-1.0342184 -2.6512055 -1.1436584
-1.0835427 1.7291519 0.6357354
1.933424 -2.2353406 -2.1774724
0.4990018 1.3004239 -0.7985363
-1.3908425 -0.9625796 -1.7741731
1.2359378 2.7341588 3.5229758
-0.6785883 -2.2349556 -0.7003418
-0.7782843 1.9497565 1.0001394
2.2682699 -1.7714938 -1.9176533
0.5738056 0.5500725 0.6517434
0.7747248 0.5646061 1.1906725
0.5545867 0.7240268 1.0821166
0.3556301 0.4162499 0.4433165
0.3052584 0.2206046 0.364404
0.3348458 0.4638467 0.259819
0.2004758 0.7980812 -1.4250161
-2.4922711 -1.4501009 -3.2756325
0.57317 1.7354874 2.5050512
-1.2331587 -2.5443801 -1.1355637
-1.1077131 1.7073603 0.689279
1.7449363 -2.0571674 -2.0223261
0.7595193 1.3974227 -0.6599703
-1.7805324 -0.8445104 -2.296894
1.1523303 2.4228106 3.4203074
-0.9263201 -2.2732094 -0.8035339
-0.716687 1.981034 1.1196613
1.9470411 -1.6869264 -1.6810054
0.5590435 0.5993415 0.7650458
0.7117386 0.6055905 0.9787385
0.5791603 0.6873231 0.9152562
0.3068386 0.2711707 0.3320298
0.3910261 0.2736737 0.4303823
0.2021048 0.370241 0.3413207
0.0313512 0.5439577 -1.3075891
-2.4974847 -1.3475175 -3.2419657
0.8203584 1.770492 2.5451116
-1.1807524 -2.6382082 -1.0898239
-1.1169574 1.8336918 0.7824556
1.8402811 -2.1795827 -2.1399947
0.5975107 1.2003863 -0.4824848
-1.7517433 -0.7787082 -2.1672601
1.5000382 2.4274207 3.6226741
-0.807231 -2.1745561 -0.7247965
-0.8395035 2.1629871 1.0347357
2.1859621 -1.7438127 -1.7991597
0.5661595 0.6564286 0.8251042
0.7457414 0.5688094 1.0747056
0.6796798 0.6569287 1.0775625
0.3735214 0.4636521 0.3650275
0.2774539 0.3292953 0.2522801
0.345681 0.43577 0.340835
0.0585752 0.6038532 -1.2961148
-2.4604308 -1.3737686 -3.1219154
0.6039015 1.5624059 3.1521409
-1.0319777 -2.597274 -1.1185477
-1.1078748 1.7909524 0.9215098
1.7842446 -2.0115547 -2.267788
0.626488 1.1292365 -0.621592
-1.7760758 -0.8447241 -2.0311084
1.2901829 2.2861827 4.1933314
-0.7429853 -2.3078796 -0.6613001
-0.8465691 2.1077974 1.2702143
2.0034175 -1.7750814 -2.0309521
0.5679128 0.5253834 0.6745228
0.6843549 0.5290445 1.090807
0.6862814 0.7237769 1.0411905
0.2889924 0.2893944 0.4572476
0.2613057 0.316845 0.3487046
0.2191729 0.2364733 0.2368359
-0.0853614 0.892486 -1.3338299
-2.4117941 -1.3635845 -3.0178223
0.6659024 2.0402519 3.0670473
-1.1743201 -2.6925408 -0.9652351
-1.1257389 1.8204772 0.7535391
1.8961792 -2.0541171 -2.2348781
0.4139395 1.5154352 -0.6225627
-1.5980426 -0.6724117 -1.9482175
1.2729839 2.7032812 4.1050326
-0.7581376 -2.4472944 -0.568618
-0.7961433 2.1103982 1.1314731
2.1228252 -1.4188213 -1.935258
0.4993009 0.6229492 0.7112673
0.8137516 0.6911728 1.0696048
0.6070816 0.6630294 1.0379853
0.4161825 0.2452465 0.3966171
0.3295956 0.289921 0.377934
0.226646 0.6352959 0.2996202
0.1527871 0.7868784 -1.0258746
-2.3602193 -1.5096797 -3.1980358
1.0482887 1.8952597 2.4026607
-1.1213449 -2.6933161 -1.0514376
-1.1178087 1.7717547 0.7807132
1.7838049 -2.3178107 -1.9852653
0.7312884 1.3456698 -0.301206
-1.5882261 -1.0275422 -2.1476529
1.7267791 2.6232028 3.7745872
-0.7748854 -2.3255012 -0.7760656
-0.8148844 2.0908545 1.2071471
1.9828934 -1.967844 -1.5363225
0.5785013 0.5587913 0.7246686
0.7719932 0.4821376 1.0503829
0.6784904 0.7279431 1.3719265
0.3464596 0.3678149 0.275372
0.3029243 0.3190998 0.4264339
0.1990885 0.3499667 0.4489429
0.123956 0.7688833 -1.5148015
-2.5965772 -1.3309902 -3.5640508
0.5678078 1.8288652 2.8551786
-1.0481331 -2.4971795 -1.1494833
-1.1038524 1.7650309 0.8257343
1.9169671 -1.9421898 -2.0927834
0.7151408 1.3823012 -0.8290834
-1.878276 -0.6202719 -2.5258167
1.1351058 2.5823487 3.8259844
-0.6803251 -2.1960051 -0.7466876
-0.7423156 2.1209544 1.1987438
2.2144952 -1.5448014 -1.7122509
0.5911848 0.6134179 0.6857181
0.7183012 0.7107183 1.0382341
0.567298 0.7534834 0.9708058
0.3678081 0.3011744 0.4027957
0.3615368 0.3559235 0.3730094
0.2975281 0.3973884 0.3805325
-0.1097207 0.7845882 -1.1457956
-2.2716455 -1.4713721 -3.3207142
0.7691644 1.908821 2.6779465
-0.9110916 -2.4997262 -1.0641764
-1.1736463 1.8527751 0.7563448
1.7984718 -2.0485562 -2.1356901
0.4532887 1.332411 -0.3889071
-1.42166 -0.7963727 -2.2515799
1.3839406 2.6041578 3.9312701
-0.5621984 -2.3144836 -0.769976
-0.8431877 2.2129166 1.0535746
2.12287 -1.746747 -1.8788357
0.5630095 0.5478229 0.7568885
0.8499855 0.6749993 1.0691343
0.6147762 0.6953368 1.2533235
0.3488931 0.1852426 0.2942004
0.3304586 0.3601414 0.2972298
0.3243982 0.3018091 0.2568543
-0.0536595 0.4927024 -1.3296451
-2.7098855 -1.4517961 -2.9934049
0.4760154 1.63716 2.5656295
-1.1398679 -2.5934821 -1.1462511
-1.0811019 1.7331071 0.7127157
1.7826945 -2.1367532 -2.1900632
0.5168824 1.0440573 -0.5210832
-1.9953156 -0.8547361 -2.1217972
0.9579738 2.3681989 3.5297978
-0.8014579 -2.3049526 -0.775788
-0.7684432 2.0853267 1.0696826
2.050083 -1.8020841 -1.9144186
0.5705418 0.551355 0.8085618
0.7145699 0.59706 0.8716077
0.4819584 0.7310389 0.9641683
0.33841 0.2885295 0.3704631
0.3126587 0.3522196 0.3569669
0.2673885 0.334669 0.2756446
0.0868647 0.7605854 -1.5242755
-2.331338 -1.1816581 -3.2571155
0.5583956 1.8897349 2.659917
-1.0153604 -2.6693819 -1.08684
-1.0968591 1.8184494 0.8339793
1.6628515 -2.1571885 -2.0927663
0.6473272 1.3268976 -0.6831308
-1.5806649 -0.473374 -2.1568611
1.2683578 2.5075526 3.9095171
-0.5874934 -2.4027156 -0.818909
-0.7808905 2.1741534 1.1346396
2.0376203 -1.751726 -1.7987503
0.5604625 0.5663122 0.8411447
0.7506731 0.7082841 1.1002543
0.7099622 0.6178176 1.2496001
0.427867 0.2666663 0.2679309
0.3159686 0.355704 0.3006603
0.3747688 0.4054626 0.2940159
0.0120888 0.7892236 -1.1964758
-2.333897 -1.4176316 -2.8995813
0.8678988 1.7027895 2.7019375
-1.0060447 -2.5236822 -1.0763451
-1.0491841 1.890928 0.8337747
1.9934821 -2.1019023 -2.1627964
0.6343855 1.4059837 -0.449744
-1.4909597 -0.88966 -1.7204049
1.4646339 2.367305 3.8916909
-0.6348013 -2.1614405 -0.8291701
-0.6493673 2.1180874 1.3323521
2.3079348 -1.7347845 -1.7900902
0.6222967 0.6167601 0.7467318
0.8429373 0.5279717 1.1791764
0.5967351 0.6645155 1.1897535
0.3712434 0.3622417 0.2471749
0.3998168 0.2271594 0.4985774
0.3144527 0.3671178 0.3727063
0.1786267 0.459112 -1.6244394
-2.4641756 -1.1117718 -3.1823182
0.7990461 1.7564356 3.0562505
-0.8686848 -2.4967327 -1.0881958
-1.0060427 1.8042769 0.8627952
1.9464131 -2.2257446 -2.1976422
0.8136123 1.0253324 -0.9520672
-1.6172108 -0.5495437 -2.5494296
1.4569279 2.4421086 4.0432603
-0.5452905 -2.158794 -0.7505024
-0.7160916 2.1072365 1.2805072
2.2245336 -1.9874824 -1.9229109
0.6349856 0.5662204 0.6723723
0.8469648 0.5622281 0.6328885
0.6578818 0.6856731 0.9870098
0.3233943 0.3379387 0.3376935
0.2899511 0.3029596 0.417712
0.2781205 0.2382621 0.2747314
-0.0622005 0.7009964 -1.4059393
-2.6579912 -1.4850887 -3.1707983
0.8151258 1.5836281 2.6450039
-1.1817323 -2.6049161 -1.1574517
-1.064332 1.7526171 0.6907207
1.8208178 -2.0898075 -2.0381963
0.5466347 1.3985719 -0.75594
-1.8350502 -0.9045093 -2.1463195
1.2742094 2.2882673 3.6184502
-0.750293 -2.1760712 -0.7193193
-0.6898383 2.1009619 1.0362937
2.1193775 -1.7010023 -1.7449681
0.6088352 0.6975755 0.6499993
0.822941 0.5805794 1.0244788
0.4590835 0.7046392 0.9734463
0.4314393 0.4288449 0.4381324
0.3744937 0.3483448 0.345573
0.2985597 0.3888052 0.2932282
-0.0029292 0.748219 -1.604498
-2.2331153 -1.4595501 -3.1948314
0.8420217 1.8804436 2.4202314
-0.9369355 -2.6697341 -1.0537255
-1.1390519 1.7925066 0.8377614
1.9023681 -2.0277449 -2.1670967
0.556986 1.3197451 -0.8691421
-1.4393691 -0.8679948 -2.3460839
1.4131415 2.6092939 3.3606433
-0.6420135 -2.5650402 -0.6154444
-0.7974427 2.1501166 1.2166575
2.1840167 -1.6289888 -1.8544954
0.5599152 0.5715261 0.7353559
0.7937462 0.5915552 0.8487475
0.5711198 0.7288504 0.9404118
0.294922 0.1046939 0.4382812
0.3416092 0.35761 0.3788961
0.2816485 0.3987561 0.3126013
0.0789745 0.8022856 -1.284654
-2.6807847 -1.2446881 -3.4737254
1.1370288 1.7746504 2.5512872
-1.0871431 -2.5439091 -1.0529901
-1.0345571 1.8967592 0.7727526
1.8705969 -2.0476921 -2.0919453
0.6744586 1.4012389 -0.4893452
-1.9306658 -0.5896994 -2.7547194
1.6722612 2.437643 3.8241762
-0.8142662 -2.1991975 -0.6717153
-0.7397891 2.2225065 1.0841009
2.167779 -1.6587987 -1.7197575
0.5954841 0.5989532 0.7953088
0.750119 0.6549887 0.719006
0.5352324 0.6629926 1.272889
0.2728769 0.3447116 0.3812747
0.294768 0.3257472 0.3113483
0.2971821 0.3888934 0.3721878
0.221942 0.6030492 -1.4625078
-2.668049 -1.440276 -3.0525835
0.6152943 1.5517547 2.6668567
-1.0205639 -2.5690093 -1.0849979
-1.1607474 1.8285606 0.7094734
1.8424236 -2.1551981 -2.1933209
0.8315596 1.1413837 -0.7296777
-1.8887358 -0.8753597 -2.0123538
1.2646843 2.2701245 3.8277292
-0.5752664 -2.3102778 -0.6125203
-0.8267099 2.1804761 1.1159866
2.0589695 -1.8742238 -1.8494128
0.6096176 0.5383346 0.7328301
0.7793133 0.5649163 1.0402296
0.64939 0.7183698 1.1608725
0.4452975 0.2587315 0.4724777
0.3340375 0.3519155 0.4065132
0.2165459 0.2809743 0.3439081
0.072764 0.5892808 -1.433123
-2.1939512 -1.4396195 -3.1227768
0.8470252 1.7803641 2.5620458
-1.119377 -2.4838939 -0.9427526
-1.0295361 1.7301237 0.7452008
1.7686702 -2.2709716 -2.1399287
0.6686049 1.140619 -0.813855
-1.4529415 -0.8410553 -2.2916552
1.388735 2.3877044 3.5703969
-0.7540413 -2.2538937 -0.6504394
-0.7787944 2.0220908 1.1208958
1.9492669 -1.9705478 -1.8225639
0.5958409 0.5513382 0.619268
0.7410096 0.5985642 0.8311216
0.5417099 0.6073404 1.008351
0.3653357 0.2300003 0.2923133
0.2507417 0.2919671 0.375695
0.1805967 0.3004238 0.3173647
0.0888191 0.7660719 -1.2233355
-2.4212538 -1.1780699 -2.9954963
0.7626438 1.7430152 3.0687038
-1.1742453 -2.5363884 -1.0730573
-1.0202679 1.671653 0.7418579
1.7726853 -2.382293 -2.1702127
0.6599035 1.3094106 -0.4093288
-1.5825147 -0.6084269 -2.2443945
1.3588028 2.3920882 4.2655848
-0.807681 -2.2084652 -0.7065921
-0.6707907 2.0031347 1.1160607
2.0413503 -1.7767272 -1.7075882
0.5710843 0.5433387 0.8140067
0.838739 0.569643 0.7511018
0.596159 0.6490729 1.196881
0.3665643 0.3279232 0.3664652
0.3494773 0.3314817 0.3742028
0.268665 0.6055657 0.4626244
0.0589407 0.6630592 -1.1321182
-2.5001098 -1.4781781 -3.4507928
0.9021522 1.8622451 2.7115783
-0.9932691 -2.4584821 -1.0340346
-1.0606365 1.9296179 0.8078879
1.7618596 -2.1011074 -2.1304036
0.6737694 1.2712178 -0.3317266
-1.6890244 -0.9471798 -2.6013508
1.4408672 2.5296129 3.9643157
-0.5769189 -2.164068 -0.6295466
-0.76994 2.2984081 1.2056667
2.0467758 -1.7832835 -1.7789752
0.6148287 0.6081586 0.8003916
0.8110853 0.5309983 0.849442
0.538715 0.6673678 1.2527374
0.4163503 0.2944141 0.404488
0.2906965 0.3687902 0.3977788
0.2849162 0.3178238 0.3514284
-0.0755839 0.7644591 -1.2879785
-2.6001061 -1.54813 -3.3272884
0.616715 1.5385083 2.7350633
-1.1673575 -2.6094972 -0.9904561
-1.0724206 1.8612012 0.786505
1.6509779 -2.1889908 -2.143431
0.5009728 1.3988873 -0.5874532
-1.7606434 -0.9626102 -2.3226339
1.1174228 2.2851366 4.0589448
-0.7501343 -2.2826974 -0.6572974
-0.7831884 2.1858417 1.121635
1.8482425 -1.8233855 -1.7010619
0.5765566 0.6344282 0.7005253
0.8394627 0.5855198 1.0046544
0.5007078 0.7466284 1.3238815
0.4172232 0.3267998 0.3331587
0.2892322 0.3246405 0.33513
0.1972646 0.3656053 0.4423691
0.0033568 0.6791883 -1.5140738
-2.5178997 -1.5266502 -3.6193779
0.8271136 1.6122498 2.6890045
-0.9718823 -2.6109282 -1.0978803
-1.0635778 1.9238581 0.7718103
1.8860086 -2.0389826 -2.1074689
0.6580912 1.3395993 -0.8343298
-1.6983856 -0.8991649 -2.5647783
1.4214545 2.2816869 3.7547679
-0.5973749 -2.3044194 -0.6809209
-0.7968568 2.2310853 1.1192876
2.1863742 -1.6355101 -1.8530338
0.6547344 0.660411 0.679744
0.8195142 0.6274854 1.0545996
0.5943409 0.6694371 1.0657633
0.3745074 0.3065087 0.4169593
0.266721 0.3072272 0.3474773
0.3003655 0.4034724 0.2544351
-0.0285535 0.6573347 -1.3378557
-2.1372349 -1.428328 -3.0963337
0.8033499 1.7387097 2.5226922
-1.0711032 -2.6152426 -1.1345701
-1.1246481 1.8484445 0.6766343
1.7402017 -2.3234327 -2.0722614
0.5638822 1.2476753 -0.734658
-1.3846114 -0.7436424 -2.078243
1.3804146 2.4081002 3.9018115
-0.6883153 -2.2271655 -0.6825252
-0.8295882 2.0965702 1.0683534
2.0415917 -1.8726409 -1.7084622
0.5924357 0.5903406 0.6031978
0.7526234 0.6846856 1.0180908
0.5770647 0.6693905 1.3791193
0.382788 0.3880771 0.4520449
0.2950599 0.2481257 0.3917191
0.30139 0.4507919 0.3637992
-0.148271 0.9004934 -1.6232226
-2.5059161 -1.3111495 -3.0574048
0.8196412 1.8796437 2.5864166
-1.0375416 -2.5197767 -1.0943718
-1.1009175 1.8919318 0.8983421
1.8045007 -1.9835641 -2.1667979
0.4790382 1.4719686 -0.9654924
-1.6563443 -0.7055089 -2.1204409
1.4129328 2.5545263 3.6353001
-0.6245746 -2.1911029 -0.6687786
-0.754132 2.193055 1.3026811
2.0983567 -1.6011541 -1.8914556
0.6273092 0.5714751 0.6577302
0.8495717 0.6056406 0.9369639
0.5932916 0.6748826 1.0488835
0.412967 0.3286738 0.4255932
0.3467855 0.3011232 0.404339
0.2938561 0.38241 0.2753423
0.1883416 0.6376623 -1.3910831
-2.7432906 -1.4156443 -3.2147217
0.8934676 1.5729101 3.0836551
-0.9710239 -2.6098996 -1.1120269
-1.0950864 1.8974813 0.8941697
1.9058055 -1.9601147 -1.9675827
0.7175756 1.1620973 -0.6023513
-1.8448452 -0.8003357 -2.4228878
1.5312046 2.3361362 4.4349683
-0.64729 -2.3454499 -0.6912752
-0.7664404 2.1547258 1.3110003
2.2836503 -1.5096903 -1.5488691
0.529234 0.524435 0.7887318
0.8984455 0.6153086 0.7918339
0.637737 0.7632261 1.3513132
0.3237339 0.2644497 0.4207516
0.328646 0.2572445 0.4168306
0.3778447 0.4504244 0.4187136
-0.06674 0.8329501 -1.4155728
-2.4731022 -1.2449788 -3.095915
0.5973451 1.7078688 2.6290813
-1.1824873 -2.600092 -1.0036733
-1.0948022 1.8864296 0.7037372
1.8992713 -2.0487193 -2.0690002
0.5273348 1.3796999 -0.7640946
-1.6184838 -0.7095089 -1.8466641
1.2487071 2.4469083 3.7309239
-0.8130386 -2.3092614 -0.5901199
-0.7840971 2.1668886 1.0454943
2.1377726 -1.443289 -1.7585251
0.5940748 0.5467498 0.6514782
0.8546183 0.5354699 1.2492509
0.651362 0.7390395 1.1018426
0.3694487 0.2908305 0.4135534
0.3107051 0.280459 0.341757
0.2385013 0.6054303 0.3104751
0.0472761 0.6459128 -1.3713914
-2.356425 -1.2388863 -3.1488524
0.5301846 1.5050716 2.7628234
-1.1677931 -2.4872257 -1.0518242
-1.198907 1.8399636 0.7256545
1.8200904 -2.3000837 -2.1876876
0.6935207 1.2139944 -0.6726701
-1.5051325 -0.5685223 -2.0565298
1.0186654 2.2297284 3.9909157
-0.8395368 -2.0878972 -0.6218377
-0.8566702 2.1450885 1.1275859
2.1757337 -2.0238824 -1.9904025
0.6462446 0.5680815 0.6987213
0.8512925 0.670364 1.0923227
0.4884808 0.7246568 1.2280923
0.3282563 0.3993286 0.4299864
0.3422368 0.3051249 0.4019314
0.3556433 0.2762013 0.1972852
0.1396058 0.8252361 -1.5374499
-2.5674957 -1.3980458 -3.4583957
0.9562531 1.6523785 2.888143
-1.0912541 -2.649375 -1.0578525
-1.0918843 1.8438653 0.9599874
1.7074537 -2.1218025 -2.1950819
0.6828438 1.4043419 -0.9263078
-1.7702031 -0.8091837 -2.6520299
1.5945832 2.3673788 3.8903942
-0.6710522 -2.3620352 -0.722165
-0.7352169 2.1290399 1.2592246
1.9292251 -1.385783 -1.7586318
0.543238 0.5791058 0.6111421
0.7972926 0.5888622 0.8063657
0.6383302 0.7150003 1.0022512
0.4202019 0.2873398 0.3356875
0.3566674 0.2851746 0.2992372
0.2217714 0.7360195 0.4364501
-0.1484051 0.7394772 -1.1301586
-2.1842877 -1.2774578 -3.4001906
1.2011842 1.7257696 2.77134
-1.1865532 -2.365718 -1.1337802
-1.0038287 1.788854 0.8043623
1.8011776 -2.1772381 -2.1370121
0.4122994 1.3530578 -0.4409171
-1.3574421 -0.6974708 -2.2390134
1.7500094 2.4216201 3.7522221
-0.8067041 -2.1013962 -0.6531509
-0.7007302 2.0851529 1.2062441
2.084919 -1.6601365 -1.6790195
0.5607045 0.6135806 0.6892415
0.8268455 0.5799869 1.1611773
0.5488252 0.6958504 0.9808821
0.379849 0.2643218 0.4806293
0.3030985 0.2962989 0.4018818
0.2837414 0.5171016 0.4579926
0.0205356 0.6928806 -1.3141066
-2.198243 -1.4830015 -3.2945049
0.7891466 1.6793227 2.5751068
-1.04174 -2.4348778 -1.0925941
-1.0546047 1.8157508 0.7544337
1.822646 -2.2869297 -2.218552
0.6016031 1.2871781 -0.523072
-1.4423085 -0.8602117 -2.4318734
1.4551234 2.3739401 3.5790064
-0.6166294 -2.1184715 -0.8084479
-0.7375302 2.1260529 1.1163533
2.1272671 -1.7061879 -1.880789
0.5810675 0.5942974 0.7910347
0.7559345 0.6227897 0.8626315
0.6659768 0.6946174 1.0038996
0.4251106 0.3164062 0.2841462
0.3170745 0.3103021 0.3619196
0.3046211 0.5807418 0.337763
0.1744675 0.382201 -1.2767411
-2.2887422 -1.3639265 -3.5300409
0.8002514 1.6774953 2.7033481
-0.975932 -2.4587924 -1.0530926
-1.0415942 1.7713062 0.7768743
1.8381025 -2.1848545 -2.1107301
0.7605139 0.9283511 -0.6597821
-1.5259981 -0.6073964 -2.5615234
1.3168499 2.398093 3.7926492
-0.6395712 -2.0422225 -0.6326728
-0.6761805 2.1023561 1.2167522
2.0717524 -1.8773455 -1.7036184
0.5860464 0.5461501 0.6169591
0.7627441 0.7565301 0.9685175
0.5165985 0.7205978 1.0893011
0.3363608 0.4165699 0.4204198
0.3654137 0.33105 0.4398779
0.23365 0.307509 0.4071117
0.1385077 0.5325477 -1.0414155
-2.2642528 -1.5056649 -3.6094235
0.7923812 1.7224663 2.3971443
-1.1694944 -2.5933263 -1.0883305
-1.0860564 1.8494427 0.6953418
1.8654266 -2.0945886 -2.2726466
0.7110794 1.1034133 -0.3470118
-1.5124568 -0.9140243 -2.5709991
1.4235761 2.3602659 3.288844
-0.7468373 -2.3540578 -0.6972552
-0.7553392 2.1797268 1.0547504
2.2046315 -1.647317 -1.9099328
0.5725716 0.5708656 0.6944037
0.751796 0.5916405 1.0384244
0.6311949 0.6377996 0.8916997
0.4226571 0.2392685 0.3910753
0.3307172 0.3302841 0.3594086
0.3392049 0.4472716 0.3627138
0.0385758 0.5647247 -1.4786693
-2.9887304 -1.4686069 -3.0917773
0.8187609 1.758938 2.6127109
-1.0948531 -2.5484827 -1.0699835
-1.2162265 1.7740212 0.8385408
2.0017876 -2.0760007 -2.1357791
0.6376018 1.2075008 -0.731756
-2.1632836 -0.8916163 -2.2363973
1.4782973 2.4278335 3.9652915
-0.7003489 -2.0845968 -0.5539756
-0.8651429 2.1068273 1.151823
2.2985229 -1.6250571 -1.8312341
0.599026 0.6427761 0.7469133
0.8254468 0.5769906 0.8553799
0.6595364 0.6688954 1.3525806
0.3945042 0.4638859 0.5160079
0.3510836 0.3328061 0.3132823
0.2967353 0.4509436 0.3045451
-0.0513996 0.697394 -1.4440332
-2.296635 -1.4603131 -3.4379522
0.7796785 1.8821876 2.4183492
-1.0425822 -2.5675584 -1.0752271
-1.1349279 1.7781897 0.8201295
1.7575472 -2.0234559 -2.2549982
0.5007997 1.2724536 -0.62955
-1.5730904 -0.8883388 -2.1042125
1.2447692 2.5147934 3.6446246
-0.6970307 -2.2664346 -0.7561302
-0.8366234 2.1171793 1.2022593
2.0204952 -1.7711656 -1.9252889
0.5521993 0.5750596 0.8144833
0.7235446 0.5719742 1.3337397
0.4650907 0.6326059 1.2262754
0.3455515 0.3011238 0.3190969
0.2983044 0.3389895 0.3821298
0.262948 0.2522903 0.3297093
0.0109427 0.7752726 -1.1592432
-2.6176522 -1.4249229 -3.1134971
0.6247245 1.6852341 2.2837888
-1.2072723 -2.4832674 -1.0611372
-1.0216843 1.840846 0.7413564
1.7308902 -2.207546 -2.2053782
0.4703 1.2882645 -0.4393997
-1.8311709 -0.8418769 -2.1202591
1.2956153 2.4729058 3.5669529
-0.8935984 -2.2047445 -0.5975407
-0.6727155 2.1648717 1.1242149
2.0092946 -1.8762398 -1.8595803
0.4593573 0.5129919 0.7198435
0.7864812 0.583046 0.9932381
0.6708908 0.7876717 1.2831641
0.313674 0.2785229 0.4635965
0.3489687 0.3240257 0.3828584
0.2784044 0.3313062 0.3457979
-0.0739863 0.6178003 -1.3108168
-2.4270303 -1.5121394 -3.5120031
0.9378993 1.757632 2.498205
-1.0480345 -2.6064481 -1.0645648
-1.056678 1.7987873 0.8801281
1.7674472 -2.2872557 -2.2153682
0.4956343 1.2280485 -0.5308267
-1.6646221 -0.966532 -2.3108463
1.5287349 2.4067181 3.5756618
-0.7056344 -2.219926 -0.6236611
-0.7306429 2.1208871 1.2558916
2.1606118 -1.7907631 -1.9236499
0.5696206 0.6102482 0.7799901
0.7624082 0.5456074 1.2011569
0.5908356 0.6490861 1.0774568
0.3424001 0.3865221 0.4409037
0.3260351 0.3220998 0.3757635
0.3931646 0.4964925 0.2917183
-0.0376117 0.564551 -1.0662039
-2.648088 -1.4732844 -3.33839
0.8599246 1.8405958 2.5584488
-1.1610272 -2.5800839 -1.0793197
-1.0118812 1.8701904 0.6659002
1.7532839 -2.226563 -2.3056045
0.52508 1.2000589 -0.3886582
-1.8794203 -0.9883747 -2.4019205
1.3602817 2.5105311 3.8505983
-0.8145551 -2.2328115 -0.7034308
-0.7132646 2.170644 1.0156791
1.9969184 -1.7607866 -1.9189169
0.5626917 0.635508 0.6775457
0.7686677 0.4849097 0.9364695
0.5003571 0.6699353 1.2921494
0.3464721 0.3472724 0.3758888
0.2986166 0.3004536 0.3497789
0.2436345 0.4657764 0.3866875
0.1989596 0.7096801 -1.3888754
-2.4503531 -1.1845844 -3.3266563
0.6401631 1.8148868 2.4926109
-1.1564898 -2.5242328 -1.0836195
-1.0489035 1.7800514 0.8599915
1.7766507 -2.4584859 -2.0592019
0.71203 1.30891 -0.5882869
-1.6114032 -0.6302276 -1.994389
1.2152304 2.5241494 3.6579482
-0.7348408 -2.1979183 -0.7434743
-0.7365703 2.1679026 1.2466826
2.0188206 -2.230328 -1.8432218
0.5130703 0.5992298 0.8005886
0.8389499 0.5543567 1.3322673
0.5750673 0.7092626 1.1653373
0.421649 0.3263146 0.3401453
0.3123333 0.3878512 0.3866912
0.2421699 0.2281578 0.2159801
0.1181634 0.8310281 -1.426524
-2.7255257 -1.390655 -3.2490108
0.54157 1.6187598 2.694439
-1.0211645 -2.5705176 -1.1133391
-1.0351914 1.7317545 0.8879365
1.68174 -2.2727501 -2.163556
0.6604198 1.4154115 -0.6717359
-1.979115 -0.8613104 -2.4313589
1.1643461 2.4327212 3.8880466
-0.6870739 -2.2284455 -0.80674
-0.7418575 2.0382079 1.234143
2.0272464 -1.8936051 -1.7553266
0.5422565 0.5843834 0.7547881
0.7464107 0.5293446 0.8176519
0.6227761 0.8139614 1.1936076
0.3340906 0.342072 0.3065992
0.2933339 0.3064533 0.3462066
0.3455064 0.3791451 0.4082294
0.1479041 0.6716079 -1.2234278
-2.3239605 -1.3343611 -3.033592
0.8318759 1.7308293 2.5488033
-1.1032336 -2.6603829 -1.2013916
-1.0732813 1.8945924 0.9143848
1.8412494 -2.1850671 -2.0973142
0.7345247 1.2127031 -0.3789643
-1.4737453 -0.8316604 -2.1295281
1.421756 2.4249876 3.5985425
-0.704332 -2.5049511 -0.6970366
-0.7716686 2.2130109 1.3450713
2.1202377 -1.8417886 -1.7181115
0.5866206 0.5410952 0.8444635
0.8502152 0.5027007 0.9040638
0.58988 0.6941583 1.0497392
0.3989016 0.1554318 0.504355
0.3016127 0.3184185 0.4306865
0.2789883 0.3432784 0.3792028
-0.0012669 0.6765668 -1.558202
-2.3746637 -1.6475893 -3.1993189
0.8807832 1.7728428 2.5979062
-1.1032087 -2.4724596 -1.120552
-1.0879667 1.7708166 0.9171644
1.8329849 -2.1539672 -2.1398874
0.626967 1.2841187 -0.812794
-1.6615293 -1.0190253 -2.3383992
1.5237329 2.5605747 3.547914
-0.7434487 -2.1818572 -0.7187421
-0.7942459 2.0952226 1.283696
2.1755722 -1.8817241 -1.6429552
0.628234 0.6075519 0.745408
0.7131345 0.6285639 0.8609197
0.6429497 0.7877319 0.9500078
0.35976 0.2906025 0.40181
0.2937209 0.3244059 0.3665317
0.3425873 0.2722431 0.4969322
-0.0706679 0.817362 -1.3958971
-2.4865013 -1.4438816 -3.3345166
0.6202499 1.8268932 2.8122832
-0.9349986 -2.5825824 -1.0899065
-1.1594681 1.7794498 0.8639206
1.7478411 -2.2717305 -2.1423971
0.5945313 1.4880136 -0.5633528
-1.7168151 -0.8790559 -2.4674585
1.1188064 2.5100761 3.6798581
-0.6338541 -2.2079963 -0.6569591
-0.7053364 2.0890584 1.236
2.0815415 -1.9551216 -1.9190553
0.6651992 0.6706515 0.8325442
0.7696862 0.5648256 0.8670581
0.4985566 0.6831829 0.8675748
0.3011445 0.374586 0.4329474
0.4541317 0.3096085 0.3720794
0.3337004 0.3166088 0.2233417
0.1720684 0.6874977 -1.3461957
-2.3987252 -1.2955973 -3.2646314
0.6932454 1.6364073 2.2768185
-1.0360924 -2.5397672 -1.0045232
-1.0475074 1.7516497 0.7605961
1.8033358 -2.2456035 -2.0699622
0.7550635 1.2623768 -0.7566083
-1.653466 -0.763167 -2.4116071
1.2671739 2.3067571 3.3450913
-0.7019997 -2.068914 -0.6791459
-0.7541659 2.1043442 1.0593061
2.0730161 -1.9046739 -1.7761734
0.5829951 0.5748791 0.5895874
0.7452592 0.5324303 0.8530243
0.5739285 0.6703497 1.0682727
0.3340927 0.4708532 0.3253773
0.2933415 0.3526945 0.29871
0.2696803 0.3409296 0.2937888
-0.0037171 0.6491099 -1.418904
-2.5806233 -1.3272076 -2.9907269
0.5520917 1.7937931 2.6298131
-1.0990241 -2.6379418 -0.9974951
-1.0927795 1.911491 0.8097989
1.7997467 -2.2209893 -2.1046362
0.6022076 1.330764 -0.5478391
-1.7610129 -0.785707 -1.937561
1.1014711 2.4458164 3.8581673
-0.7489422 -2.3500676 -0.5049008
-0.7919769 2.2870464 1.259072
2.0946547 -1.691432 -1.6892174
0.6059247 0.6816542 0.8710649
0.8196104 0.5415006 1.0531659
0.5493794 0.6520234 1.2283542
0.3500819 0.2878742 0.4925943
0.3008025 0.3755555 0.4492731
0.294908 0.5295573 0.4154188
-0.0616972 0.7019713 -1.2993147
-2.1115359 -1.3212177 -3.0241202
0.7861832 1.602822 2.4052271
-1.0417485 -2.4984472 -1.1074653
-1.1039141 1.7789001 0.7951104
1.8623843 -2.1385006 -2.0197612
0.5179935 1.2815692 -0.5726061
-1.3840779 -0.7278931 -1.9765945
1.433513 2.3232957 3.580551
-0.6997038 -2.223641 -0.6940037
-0.7715136 2.1351492 1.1625577
2.1873811 -1.8590429 -1.8017807
0.5796907 0.5795978 0.7267086
0.727458 0.5933246 1.0475257
0.6473298 0.7204738 1.1753239
0.3420447 0.2748061 0.4134617
0.3324005 0.3562491 0.3674473
0.3249968 0.2794578 0.2179805
0.0484312 0.5503765 -1.4269852
-2.5635148 -1.4922245 -3.2328502
0.6736186 1.8777976 2.6712662
-0.9151329 -2.5681117 -1.0323646
-1.0428308 1.8296511 0.8681953
1.8277253 -2.2285273 -2.2298931
0.6048933 1.1727267 -0.6130703
-1.7237925 -0.9459627 -2.4064781
1.1318641 2.5825572 3.7029311
-0.5085888 -2.4122702 -0.6657518
-0.6715505 2.2091053 1.3132715
2.1930609 -1.7690732 -1.859764
0.5564621 0.6223503 0.8139149
0.8397223 0.5462617 0.8263721
0.4582455 0.7047596 1.0316649
0.4065441 0.1558415 0.3666127
0.3712803 0.3794542 0.4450762
0.3653357 0.4594541 0.3701291
-0.0136599 0.4530151 -1.4879288
-2.5646452 -1.3526535 -3.2244733
0.9111039 1.8625782 2.82671
-1.1837705 -2.4460173 -1.0581345
-1.0015488 1.8521559 0.7581528
1.7537015 -2.1575359 -2.1369496
0.6144839 1.0259877 -0.8533872
-1.6776424 -0.676358 -2.117003
1.604938 2.5785414 4.072839
-0.8153638 -2.2264843 -0.6528271
-0.6963685 2.2217561 1.1031921
1.9411604 -1.7965202 -1.8298678
0.6281438 0.5729727 0.6345417
0.8870028 0.6762955 1.1074703
0.6938342 0.7159631 1.2461291
0.3684066 0.219533 0.4053074
0.3051803 0.3696003 0.3450394
0.1874589 0.3610157 0.3070818
-0.1581147 0.8586173 -1.4485592
-2.1563158 -1.3787087 -3.0771438
0.8141076 1.7465708 2.5378862
-1.2465653 -2.5836775 -1.0879371
-1.1111297 1.7067497 0.938147
1.7849647 -2.2662836 -2.2022418
0.4334788 1.4354722 -0.5019798
-1.365258 -0.7356562 -1.9598054
1.5338195 2.4243191 3.740979
-0.9097467 -2.176196 -0.6542959
-0.7387041 2.0218356 1.2780134
2.1197048 -1.8415048 -1.8475748
0.5915935 0.5768549 0.9465794
0.7910578 0.6430524 1.1173384
0.7197119 0.6777483 1.2030928
0.3368186 0.4074815 0.4336412
0.3724256 0.3150858 0.3398664
0.3347401 0.4247788 0.3546669
0.1562662 0.675068 -1.0977779
-2.3704979 -1.5789284 -3.260046
0.8829103 1.8833001 2.4897782
-1.1238815 -2.642571 -1.1005409
-1.119667 1.7884431 0.7950424
1.652866 -2.0635151 -2.1037363
0.7845235 1.3190141 -0.2768185
-1.5256302 -0.9630343 -2.1094325
1.5026528 2.5353047 3.7175699
-0.741631 -2.4737341 -0.739604
-0.7797016 2.064366 1.2267882
1.8229937 -1.7421771 -1.7074778
0.6282573 0.6439461 0.8209594
0.8448677 0.6158941 1.1506135
0.6197425 0.6520046 1.2277916
0.3822505 0.1688369 0.3609369
0.3399653 0.2759229 0.4317458
0.1701277 0.321338 0.3962585
-0.0805761 0.8128029 -1.0524479
-2.2633866 -1.5135335 -2.9752419
0.7510514 1.8957716 2.3595698
-0.9498118 -2.5567659 -1.0770113
-1.1516927 1.84824 0.8526577
1.8788617 -2.0533043 -2.1360753
0.5035639 1.3361129 -0.3906026
-1.5838882 -0.8891859 -2.2603257
1.3129002 2.5305967 3.4263147
-0.5989148 -2.2421126 -0.6928618
-0.8394016 2.1807966 1.3207114
2.1762673 -1.7189425 -1.824226
0.58414 0.5233099 0.6618454
0.6794985 0.6243477 0.7149163
0.5618488 0.6348251 1.0667449
0.350897 0.3146533 0.3841495
0.3122911 0.3325566 0.4680537
0.2974056 0.3343618 0.3118493
0.0068125 0.7165856 -1.6534757
-2.372241 -1.4442531 -3.2148658
0.6712532 1.6627665 3.0483246
-1.0498417 -2.6146714 -1.0506253
-1.1646805 1.8413715 0.7620475
1.8350696 -2.0748547 -2.2463712
0.5882264 1.3399183 -1.0776701
-1.4735573 -0.83394 -2.0327886
1.3599998 2.4097073 4.1136227
-0.7205873 -2.3139567 -0.5304916
-0.9037358 2.1283415 1.1006814
2.1004481 -1.7948851 -1.838512
0.5814139 0.6233328 0.5758056
0.8986837 0.6103131 1.1820773
0.6887466 0.7469408 1.0652981
0.3292544 0.3007148 0.5201337
0.2609447 0.28697 0.3386339
0.2653786 0.2799697 0.4078592
0.0590112 0.5506612 -1.1216586
-2.5614391 -1.2814815 -2.7810849
0.7197036 1.6552126 2.7752262
-1.0543041 -2.6388168 -1.0599295
-1.0959222 1.6380098 0.806078
1.8849272 -2.431747 -2.1766452
0.6363793 1.0986837 -0.3463235
-1.8267018 -0.7113531 -2.0271371
1.3126903 2.3564473 3.9137198
-0.6754453 -2.3377273 -0.6387046
-0.775031 1.9509303 1.0521428
2.1360514 -2.1102057 -1.8161237
0.5773681 0.5480226 0.7753351
0.7347373 0.5701284 0.7539478
0.5929866 0.7012347 1.1384936
0.3788588 0.3010895 0.4212249
0.3208912 0.3129205 0.2460649
0.2511242 0.3215412 0.3605215
0.0322035 0.6681682 -1.6366792
-2.5452011 -1.3055321 -3.3876266
0.7609039 1.7995714 2.5891687
-1.1764215 -2.4015873 -1.0020672
-1.050853 1.7802196 0.9666174
1.6781738 -2.3962227 -2.0929106
0.6257889 1.1873189 -0.9606181
-1.715443 -0.6002789 -2.4307357
1.4106291 2.4257476 3.4965749
-0.871004 -2.0122286 -0.6571959
-0.7636132 2.0847467 1.3702873
1.978195 -1.9513083 -1.7766203
0.5935854 0.5191506 0.6760611
0.8297582 0.7052533 0.9568909
0.6497252 0.6261762 0.9074063
0.3054175 0.3893587 0.3448713
0.2872398 0.3045271 0.4036699
0.3000212 0.4449144 0.3162903
0.0859622 0.5504055 -1.2716621
-2.7341234 -1.2963257 -3.0150958
0.7948876 1.6387145 2.3612755
-1.102644 -2.6193168 -1.0716363
-1.0592742 1.8084218 0.7254138
1.8542848 -2.0850724 -2.0326236
0.6805202 1.0560174 -0.7677115
-1.9125439 -0.6542504 -2.0163814
1.3553828 2.3427866 3.6113016
-0.7801952 -2.3076087 -0.6710807
-0.6844758 2.1824096 1.168566
2.1251955 -1.8729267 -1.737846
0.5945581 0.5056119 0.5039506
0.8215795 0.6420753 0.9987144
0.5604952 0.7040721 1.2500261
0.3224488 0.311708 0.4005556
0.3747984 0.3739878 0.4431522
0.2709107 0.2121457 0.2947776
0.0404428 0.7571392 -1.4180813
-2.3281527 -1.3920579 -3.3320595
0.5674644 1.8347936 3.0045697
-0.9841974 -2.6115902 -1.0402525
-1.0129822 1.7761629 0.8170379
1.7319968 -2.1246462 -2.2072186
0.6205125 1.3532145 -0.6040804
-1.5342788 -0.6399996 -2.3089789
1.2023503 2.4957799 4.0221016
-0.6176316 -2.3573315 -0.7035377
-0.629745 2.0869358 1.2377895
2.0036958 -1.7943755 -1.8223547
0.5800697 0.5960753 0.8140009
0.7938738 0.7520582 1.0230806
0.6348859 0.6609863 1.0175319
0.3665658 0.2542587 0.3367148
0.3832372 0.3107729 0.4207516
0.271699 0.3302707 0.384864
-0.0206412 0.5963496 -1.2626281
-2.189187 -1.2394738 -3.1683924
0.8222298 1.5732083 2.6199689
-1.0672242 -2.5792938 -1.1882458
-1.0611446 1.7201586 0.7496882
1.9720232 -2.3397924 -2.1309617
0.568381 1.2256616 -0.6570677
-1.394044 -0.5997696 -2.1694007
1.4668005 2.3452097 3.7397899
-0.6539913 -2.2360156 -0.9526138
-0.8231522 2.0663509 1.158852
2.2316988 -1.9467008 -1.7082553
0.5890222 0.629312 0.6055604
0.795143 0.6397042 0.9989917
0.6445707 0.7720014 1.1198209
0.413233 0.3432783 0.235632
0.2379924 0.3461923 0.4091637
0.2596756 0.3930916 0.4227064
-0.1348091 0.8812957 -1.1686443
-2.6959143 -1.275141 -3.0970811
0.5413657 1.8590811 2.7636948
-1.2552261 -2.6793191 -1.056736
-1.0108142 1.9168232 0.8054297
1.8804439 -2.2103708 -2.0422355
0.5088735 1.4848039 -0.4676636
-1.8318694 -0.6135898 -1.8840593
1.1324239 2.5791318 3.75371
-0.9157873 -2.2746527 -0.709779
-0.6886562 2.2554239 1.1904559
2.1363232 -1.8242197 -1.777149
0.6436826 0.6035082 0.7009808
0.8640448 0.6615512 1.2130217
0.5910582 0.7200507 0.9900151
0.3394388 0.4046664 0.346957
0.3221579 0.3386008 0.3850262
0.2558793 0.3861511 0.2650866
-0.0711769 0.5283531 -1.4292397
-2.4707032 -1.4639951 -3.2320531
1.0489819 1.9178124 2.3149876
-1.0421024 -2.5626719 -1.1492669
-1.0357306 1.7213251 0.6672026
1.8028653 -2.0913799 -2.1121616
0.5565168 1.1090211 -0.7981656
-1.72599 -0.9317955 -2.0973981
1.5466412 2.5950736 3.2735726
-0.6747908 -2.2230052 -0.6712281
-0.6209766 1.9805438 1.0452622
2.0931767 -1.5262434 -1.7258508
0.6276938 0.5806681 0.6310741
0.7447132 0.5321997 1.134655
0.4976592 0.6772613 0.958585
0.3673116 0.3396668 0.4780388
0.414754 0.2592187 0.3780596
0.2903113 0.5651365 0.3863108
-0.0331019 0.5935211 -1.3178675
-2.2730381 -1.2085628 -3.268441
0.6645521 1.5607514 2.8637024
-1.0171423 -2.5813681 -1.1336069
-1.1446853 1.7379991 0.7491135
1.8340981 -2.1336834 -2.1513979
0.5666449 1.1847834 -0.5442734
-1.4681826 -0.637255 -2.606756
1.2509475 2.2408498 4.1350669
-0.6573169 -2.1757381 -0.7069676
-0.868737 2.0654219 1.0855736
2.1732925 -1.7713449 -1.8179405
0.5997468 0.5912623 0.7735941
0.8048555 0.5713078 0.6616851
0.5863954 0.6800984 1.2713645
0.3598254 0.40563 0.4266393
0.2759484 0.3274228 0.3364601
0.3391944 0.3623385 0.3334574
-0.1644527 0.6939329 -1.2719283
-2.5033757 -1.2573494 -3.3949669
0.6303077 1.4768963 2.3821148
-1.0698693 -2.520376 -1.0900599
-1.1409267 1.8079731 0.6089561
1.8640066 -2.2058737 -2.1192847
0.3818623 1.3056298 -0.5502069
-1.6505455 -0.7910788 -2.4242721
1.1424699 2.1920073 3.3112617
-0.6228124 -2.2318765 -0.6566902
-0.8173563 2.122311 0.9929895
2.1892394 -1.8809313 -1.8124519
0.546315 0.6116969 0.7217214
0.8528301 0.4662706 0.9706948
0.5121622 0.715111 0.9291469
0.4470569 0.2884995 0.4333697
0.3235705 0.3143379 0.3840334
0.3252328 0.3249424 0.3068327
0.0602184 1.0156542 -1.5706193
-2.1329722 -1.5526907 -3.2169985
0.6581823 1.6727865 2.6114738
-1.0894792 -2.5549803 -1.1310968
-1.0645136 1.7685559 0.7817242
1.7945077 -2.0848822 -2.1092386
0.6527311 1.6550725 -0.7545914
-1.3445747 -1.0012753 -2.2039054
1.287632 2.3530672 3.6828691
-0.6595558 -2.3291859 -0.7348868
-0.6702047 2.1240021 1.1426697
2.0453623 -1.7402281 -1.6481187
0.5925127 0.6394184 0.8160279
0.7883975 0.5514154 1.0130931
0.6294497 0.6802807 1.0713953
0.4299234 0.2257944 0.3962101
0.3943089 0.3554462 0.3609455
0.2508546 0.3446541 0.4611199
-0.0915985 0.5878625 -1.2280716
-2.3247778 -1.3413184 -3.5125855
0.5366813 1.7724777 2.8568046
-0.9202182 -2.5692353 -1.1519335
-1.0665659 1.7073658 0.9238287
1.7156974 -2.3427102 -2.0937226
0.5176802 1.1778015 -0.4546388
-1.5098573 -0.7730284 -2.4721835
1.1199793 2.5219297 3.9394858
-0.5813265 -2.2171852 -0.7336025
-0.7294051 2.0088554 1.3316432
2.0541505 -1.9624575 -1.9172162
0.6092787 0.589939 0.7734328
0.8149205 0.56829 1.040402
0.583298 0.749452 1.0826812
0.3388917 0.3520501 0.418331
0.3371608 0.3014895 0.4078144
0.3384531 0.3802527 0.1765064
-0.0746813 0.8537548 -1.381661
-2.2036204 -1.2717874 -3.0587397
0.6700648 1.7764285 2.7669234
-1.0961413 -2.5790654 -1.0905692
-1.0676338 1.8372022 0.7737384
1.8349278 -2.2687206 -2.1372375
0.5045615 1.3697929 -0.5699795
-1.396402 -0.5984692 -2.0064442
1.2503875 2.38741 3.75009
-0.6991146 -2.1845242 -0.6866953
-0.7668309 2.1589102 1.1126377
2.1030358 -1.6269769 -1.9007578
0.5792427 0.5160381 0.8116815
0.8072184 0.6733182 1.0522955
0.5803227 0.6109815 0.9831666
0.3970267 0.3945412 0.4038739
0.300803 0.3217079 0.3388993
0.2681079 0.6417438 0.2364798
0.0795543 0.7832064 -1.3018511
-2.4438371 -1.5507491 -3.7112472
0.7006772 1.6732358 2.0656528
-1.1513071 -2.7477661 -1.1326103
-1.0906556 1.8109615 0.7974356
1.8711996 -2.294883 -2.1475002
0.6700978 1.3499206 -0.4723154
-1.5888042 -0.8512351 -2.7817181
1.387167 2.3987845 3.3944054
-0.7943221 -2.3781261 -0.7113947
-0.766095 2.119351 1.0767795
2.1186557 -1.7557993 -1.9397099
0.5905435 0.5667142 0.8295357
0.855033 0.699514 0.9295291
0.6864898 0.7255487 1.3287526
0.356985 0.36964 0.4212156
0.3245606 0.3083895 0.2793439
0.247456 0.5390837 0.2077903
-0.0723158 0.5559235 -1.3861065
-2.1493456 -1.5122627 -3.4549615
0.9064175 1.8455874 2.5940368
-1.1602745 -2.5701358 -1.0309021
-1.0949891 1.8363034 0.7393689
1.8037174 -2.2521819 -2.1938906
0.6094626 1.1005499 -0.8403833
-1.3504998 -0.9024932 -2.4673566
1.4210364 2.5979906 3.5606359
-0.847277 -2.34932 -0.5514296
-0.7435602 2.1838656 1.2026157
2.1669936 -1.9066321 -1.9201171
0.6817785 0.5446263 0.5457233
0.7988457 0.6097695 0.9876049
0.5146189 0.7524031 0.9665991
0.3129975 0.2208159 0.4794725
0.3514289 0.3475622 0.4632468
0.3632762 0.3455498 0.2737734
0.1395081 0.6936854 -1.4354819
-2.0737566 -1.3290147 -2.9274222
0.8864624 1.8820842 2.6800837
-1.160485 -2.579242 -1.092537
-1.0106853 1.7827261 0.7943752
1.7330309 -2.0200824 -2.0562708
0.7692204 1.2478721 -0.7368545
-1.3201045 -0.7442149 -1.767088
1.3709595 2.5103618 3.9942717
-0.7705616 -2.3770407 -0.7222719
-0.6557197 2.0687735 1.1560256
2.0063526 -1.785042 -1.6335074
0.6297123 0.5541866 0.6986274
0.7536521 0.5847998 1.1603342
0.4844971 0.6282777 1.314188
0.3899234 0.2022014 0.3702651
0.3549656 0.2860475 0.3616504
0.2733217 0.2350404 0.4227633
0.0572944 0.8518765 -1.4320542
-2.1191905 -1.0751074 -3.5220472
0.5503982 1.4701545 2.7657773
-1.0150839 -2.6506427 -1.1298326
-1.0582633 1.8558267 0.7984654
1.8251854 -2.0360588 -2.2319528
0.5913258 1.3404859 -0.5989208
-1.4146107 -0.4423318 -2.4969224
1.1119492 2.1594455 3.8356303
-0.6586847 -2.312611 -0.8667506
-0.7367629 2.1592859 1.2291657
2.0078679 -1.7390924 -1.8755284
0.5340314 0.4886093 0.8331334
0.7045798 0.6327756 1.0251248
0.561551 0.689291 1.0698529
0.3563992 0.3380317 0.263082
0.3215003 0.3034593 0.4307003
0.1826826 0.2969664 0.3564244
0.0854538 0.8252192 -1.492611
-2.6957373 -1.3008221 -3.5092422
0.6511569 1.5255265 2.6118715
-0.8510993 -2.5569554 -1.2027554
-1.0559288 1.7655698 0.6491944
1.8589338 -2.4555996 -2.166836
0.7187696 1.3548979 -0.7669859
-1.8896389 -0.6412664 -2.3763649
1.2210308 2.214273 3.6651355
-0.476129 -2.291915 -0.8740015
-0.7522504 2.0861239 1.0368158
2.1794695 -2.0593049 -1.7931255
0.6333159 0.5296787 0.725625
0.8060984 0.6595557 1.1328773
0.569874 0.6887465 1.0532639
0.3749703 0.2650403 0.3287539
0.3036784 0.3205541 0.3876214
0.3205356 0.3962947 0.3737105
0.2760145 0.8093007 -1.439883
-2.2536373 -1.5186629 -3.3727696
0.594835 1.8577852 2.6353398
-1.1540815 -2.5131411 -1.0469956
-1.0964138 1.8870329 0.9310326
1.6887734 -2.038526 -2.2572413
0.8561577 1.347199 -0.6497481
-1.4046344 -0.7824542 -2.5976853
1.0578747 2.6580785 3.7584654
-0.7459901 -2.1524299 -0.7331845
-0.7223529 2.2226307 1.2940599
1.9317204 -1.7929953 -1.9591049
0.5801432 0.5378983 0.7901349
0.8490029 0.7362087 0.7750843
0.4630397 0.8002934 1.1231256
0.4080914 0.3607112 0.3138111
0.374061 0.3355977 0.3630273
0.242947 0.2455307 0.2981364
-0.066685 0.734514 -1.2388954
-2.5271546 -1.0937973 -3.4304315
0.7980665 1.7192432 2.7813049
-0.9191924 -2.5604296 -1.0415875
-1.1134181 1.7703453 0.8247623
1.8108836 -2.1696679 -2.1204433
0.45047 1.2761361 -0.5884325
-1.7832799 -0.6119823 -2.2577595
1.4613891 2.3717702 3.821159
-0.5213848 -2.2281377 -0.5936189
-0.7609909 2.0718251 1.2512116
2.1964661 -1.6354004 -1.7854261
0.517155 0.5416221 0.650463
0.7438746 0.481815 1.172672
0.6633227 0.652527 1.0398542
0.3978076 0.3322919 0.4479686
0.3524272 0.3014799 0.4264493
0.3855824 0.5342675 0.3350172
-0.0970311 0.4693234 -1.3310717
-2.8697783 -1.5878814 -3.3190868
0.6764911 1.7998228 1.9111413
-1.0443126 -2.6547916 -1.0189126
-1.0758373 1.8055932 0.8904439
1.8210396 -2.203215 -2.1796764
0.5281924 1.0532588 -0.6181342
-2.044423 -1.0840917 -2.3823432
1.3697154 2.4251581 3.0829119
-0.6921702 -2.3511066 -0.6507759
-0.6933161 2.0182836 1.2641607
2.0579814 -1.7920894 -1.9721239
0.6252235 0.5839354 0.7129375
0.8253553 0.5037896 0.9367436
0.6932244 0.6253353 1.1717706
0.3521424 0.303685 0.3681367
0.3825212 0.2126903 0.3737168
0.2369419 0.4111256 0.2075525
0.0246642 0.7786426 -1.2356199
-2.1431822 -1.4879736 -2.8065941
0.8883607 1.9485418 2.4218602
-1.1235769 -2.6324094 -1.0355019
-1.0870921 1.7625404 0.7966564
2.0003678 -2.3440745 -2.1635237
0.6011378 1.4019001 -0.4371463
-1.3002769 -0.9027761 -1.773754
1.5576139 2.6068862 3.2536526
-0.715167 -2.406294 -0.6609244
-0.7851923 2.0733877 1.1792072
2.2738049 -1.9527863 -1.7811701
0.5764736 0.6232575 0.7984736
0.8429053 0.5851975 1.0328401
0.6692532 0.6583444 0.8317924
0.4084099 0.2261154 0.3745775
0.3018998 0.3108473 0.3825508
0.2734371 0.3912882 0.3823535
-0.0212885 0.7712864 -1.1454134
-1.9987121 -1.2680971 -3.5600707
0.6679669 1.8025809 2.701428
-1.0756392 -2.5121817 -1.1047948
-1.0950365 1.6955327 0.693843
1.767718 -2.2193026 -2.2734237
0.5563581 1.3173478 -0.4452718
-1.149797 -0.7576914 -2.2410225
1.2756157 2.4880781 3.7341568
-0.6992424 -2.2534902 -0.8201371
-0.7958491 1.958773 1.0209885
2.0333938 -1.9196685 -1.9361396
0.5776466 0.5460614 0.7001416
0.8489151 0.5104057 1.3190482
0.6076487 0.6854972 1.0327288
0.3763968 0.2586915 0.2846577
0.2991874 0.2632403 0.3271455
0.2656758 0.2996341 0.3372841
0.1958529 0.7600224 -1.3335833
-2.3707677 -1.4622191 -3.3777475
0.811833 1.6732015 2.7098693
-1.1636109 -2.5665436 -0.9816284
-1.084441 1.9320495 0.7098414
1.8941702 -2.1065208 -1.9904112
0.7389577 1.3010354 -0.5894678
-1.6631803 -0.8369235 -2.2909556
1.4026108 2.3435396 3.725662
-0.8232367 -2.2723877 -0.6170566
-0.7429566 2.2053915 1.1765061
2.1992256 -1.8156695 -1.5130226
0.5431048 0.5410131 0.7441155
0.7075873 0.6252956 1.0867919
0.5907778 0.6703382 1.0157927
0.3403743 0.2941559 0.3645719
0.3414844 0.2733419 0.4666647
0.3050554 0.2908513 0.4773885
-0.2260212 0.5954183 -1.2313718
-2.2741189 -1.3374726 -2.9147926
0.6609553 1.6824575 2.4642461
-1.1913666 -2.7117983 -1.1072591
-1.0564989 1.7613198 0.7059481
1.6997241 -2.0269882 -2.177408
0.4212968 1.2363139 -0.4686497
-1.4471136 -0.833894 -2.0058171
1.2002793 2.3751544 3.5009263
-0.7931161 -2.490477 -0.7373145
-0.7249171 2.1005911 1.1637154
1.9763802 -1.6354967 -1.8132491
0.647318 0.6408956 0.7627221
0.8270054 0.5035785 0.9089755
0.539324 0.6926969 1.0366802
0.3982505 0.2213213 0.3699446
0.3315818 0.3392713 0.4577674
0.2766561 0.3914915 0.3641588
-0.0087802 0.6804478 -1.3062718
-2.3189224 -1.5498572 -3.5984424
0.7155163 1.7395741 2.7621543
-1.2553836 -2.5838654 -1.1099347
-1.1134045 1.7709598 0.8121506
1.8080605 -2.3048203 -2.2282767
0.5705033 1.1633972 -0.6768126
-1.5055305 -0.8580508 -2.6606817
1.2464094 2.4196981 3.835387
-0.8256508 -2.2819734 -0.658259
-0.7787912 2.1004248 1.1727045
2.0870224 -2.0198551 -1.9715078
0.5792834 0.4829494 0.6294591
0.8133918 0.6918063 0.9377606
0.5308932 0.680124 1.0732327
0.4297328 0.301892 0.4516758
0.3346132 0.329465 0.3605538
0.2789619 0.2849652 0.2567689
0.2357373 0.6911526 -1.5371665
-2.4648763 -1.5124934 -3.1052838
0.7418287 1.8648103 2.5367872
-0.947494 -2.4170065 -1.0164687
-0.9512793 1.7577036 0.8440482
1.7285093 -2.2736956 -2.1672565
0.8192969 1.2763475 -0.7587078
-1.7213693 -0.9076691 -2.1152729
1.3307354 2.5836531 3.7005949
-0.5657555 -2.1575443 -0.6637918
-0.6440551 2.1434017 1.2692357
1.9147312 -2.0164126 -1.8368801
0.5835596 0.5851949 0.7784587
0.743507 0.6048243 0.9900109
0.5889067 0.7188427 1.1638076
0.3817385 0.2594622 0.352677
0.3072243 0.385698 0.4251876
0.1862218 0.2572831 0.3303764
0.0812691 0.6549885 -1.4075894
-2.3642782 -1.3488728 -2.9129483
0.3880734 1.782879 2.4852061
-1.0631105 -2.7119901 -1.0626209
-1.1276457 1.6618016 0.6822791
1.8857823 -2.436159 -2.1909569
0.6667944 1.2488953 -0.6492334
-1.5642963 -0.7058257 -1.8372269
1.0118493 2.4570057 3.5294904
-0.6393725 -2.4836469 -0.6153785
-0.8247069 2.0426783 1.077418
2.1705846 -1.9796866 -1.8987092
0.5855254 0.5939069 0.758356
0.7999819 0.6430471 1.0757215
0.623776 0.6741267 1.0442843
0.423738 0.2283432 0.4472423
0.3029388 0.3808767 0.3951389
0.2848023 0.4564724 0.2922477
0.0526092 0.7203019 -1.5029895
-2.4244624 -1.1939876 -3.1146543
0.7519629 1.8440082 2.8757207
-1.2254966 -2.5908204 -1.1235374
-1.064088 1.7948712 0.9900221
1.8286259 -2.3301429 -2.0775721
0.6373135 1.2136076 -0.7611893
-1.5707587 -0.4728747 -2.1078311
1.1942856 2.3785414 3.738155
-0.9352643 -2.2470688 -0.726306
-0.6916429 2.0986701 1.407147
2.1462906 -1.950256 -1.6844104
0.5847043 0.4933057 0.7418003
0.8537037 0.7211129 1.0068232
0.4423227 0.5345331 0.8624342
0.2902323 0.3437516 0.3972313
0.3724451 0.3037988 0.4171248
0.3176647 0.3798869 0.3931617
0.1991275 0.6354931 -1.5601845
-2.4568411 -1.5668174 -2.9552236
0.7210317 1.5587554 2.6661806
-1.0619204 -2.5876418 -1.0213317
-1.0480907 1.8275898 0.8715658
1.7797119 -2.199344 -2.1717154
0.7820792 1.1312222 -0.8111735
-1.6792759 -0.9425616 -2.1019324
1.3462977 2.2379263 3.8209913
-0.7524761 -2.2768792 -0.644785
-0.7271798 2.1054747 1.2366815
2.0875853 -1.8804399 -1.8285955
0.5829517 0.4957291 0.749011
0.7775652 0.6242558 0.8532913
0.625266 0.6791709 1.1548107
0.3094443 0.3107626 0.3765467
0.3209109 0.2778849 0.3651157
0.3078734 0.3189041 0.3431199
0.0233789 0.5594422 -1.2880808
-2.3738431 -1.4513442 -3.4371867
0.8466771 1.7485758 1.8697683
-1.0171117 -2.6088929 -1.0562132
-0.9712017 1.7928494 0.8008337
1.6377179 -2.1958669 -2.2507874
0.6653314 1.1431748 -0.5238556
-1.5501605 -0.8813195 -2.5917334
1.3900398 2.5140047 2.9944954
-0.6893129 -2.319252 -0.7803554
-0.6142012 2.039065 1.1718828
1.9198722 -1.7703712 -1.8890852
0.6419524 0.5837327 0.7642252
0.8236826 0.5700247 0.8454533
0.5433627 0.7654289 1.124727
0.3277988 0.2896408 0.2758578
0.3570006 0.2462156 0.3710491
0.2821542 0.4254957 0.3617022
0.1742816 0.6784726 -0.9863235
-2.0505754 -1.4163121 -3.2246323
0.5735096 1.7877608 2.521981
-1.1219215 -2.6091985 -1.0596412
-1.1047161 1.8090585 0.7614189
1.8200594 -2.2847819 -2.1052831
0.8327469 1.2513264 -0.3193437
-1.2629682 -0.825388 -2.2670115
1.1532382 2.4147444 3.719455
-0.7364997 -2.2755072 -0.6550959
-0.7758505 2.1604006 1.1390542
2.0492725 -1.9428559 -1.8094442
0.6584653 0.5728537 0.6669798
0.7876072 0.5909241 0.9576209
0.5797285 0.6269836 1.1974741
0.3854218 0.3336913 0.4045453
0.3288656 0.3513421 0.3776352
0.2292131 0.341926 0.2958389
0.2656627 0.7755711 -1.4136331
-2.5993217 -1.238681 -3.4397031
0.6177605 1.7768138 2.6809768
-1.1361588 -2.5284952 -1.2157099
-1.1381904 1.7279674 0.7772077
1.8385869 -2.2763256 -2.0694227
0.8301056 1.4736183 -0.5321279
-1.7837814 -0.7499394 -2.5537696
1.1451439 2.468671 3.8513918
-0.763033 -2.3398072 -0.9921203
-0.7035347 2.0471923 1.0945166
2.1477716 -1.8093178 -1.77943
0.5644429 0.6980472 0.8815052
0.8155403 0.4887416 0.8859336
0.5273834 0.6918572 1.170415
0.3731258 0.188688 0.2235896
0.4346557 0.3192249 0.3173089
0.3091847 0.4670079 0.2899927
-0.0481957 0.7121826 -1.3980115
-2.6326518 -1.4721454 -3.1449097
0.4871901 1.7463359 2.771048
-1.1737025 -2.5986945 -1.1001425
-1.1238114 1.8516052 0.8072086
1.7124009 -2.0120118 -2.1167437
0.5683329 1.2687451 -0.6579756
-1.9221406 -0.9100056 -2.075237
1.0033912 2.4210399 3.964532
-0.8148889 -2.2784327 -0.6666766
-0.83075 2.2213783 1.1811866
2.0649785 -1.6358158 -1.6613156
0.6165286 0.5565625 0.7400359
0.7105111 0.5621398 1.0696727
0.5162011 0.674704 1.193484
0.3588136 0.3202618 0.4334659
0.2930614 0.3697732 0.373978
0.3525776 0.376196 0.4554281
0.0203413 0.6594146 -1.7824648
-2.348997 -1.6391748 -3.1492971
1.0206428 1.5485312 2.7959342
-1.1687484 -2.593742 -1.1433344
-1.109654 1.810038 0.7166813
1.7768084 -2.2324398 -2.1303156
0.598437 1.2637667 -1.1542422
-1.5837293 -1.1841824 -2.2680363
1.6464304 2.2805019 3.7593184
-0.7879099 -2.2879454 -0.8072877
-0.7851431 2.0842955 1.0777434
2.0660528 -1.7677036 -1.7471029
0.5780957 0.6043521 0.6282226
0.7652676 0.4549924 0.8812609
0.6257876 0.7319707 0.9633842
0.3808384 0.3057967 0.3360467
0.3245109 0.2742575 0.3610621
0.2892444 0.4647362 0.3832127
-0.0965055 0.460872 -1.3606793
-2.5032225 -1.5936283 -3.4810101
0.671494 1.8161946 2.430741
-0.921874 -2.5097474 -1.0302189
-1.0900887 1.8232996 0.7736187
1.9247991 -2.1608859 -2.0930554
0.4936265 1.063649 -0.6930596
-1.7090049 -0.9511655 -2.4791546
1.2833211 2.5229986 3.627001
-0.5782568 -2.2828211 -0.6765398
-0.7532279 2.101792 1.0574371
2.3335868 -1.9029525 -1.7075639
0.590132 0.602777 0.6676197
0.7942176 0.6424628 1.0018555
0.611827 0.706804 1.1962601
0.3436173 0.2269263 0.3536791
0.3368608 0.2784924 0.2838183
0.4087877 0.2579334 0.3854914
0.0817116 0.511993 -1.4103585
-2.2887937 -1.5219666 -2.9469433
0.8172471 1.7185043 2.8367435
-1.109155 -2.3569105 -1.1361363
-1.2141567 1.8344251 0.6025903
1.8201383 -1.9504681 -2.1818548
0.698549 1.0576733 -0.6264715
-1.562898 -0.9582546 -1.9087316
1.4309259 2.4433348 4.0669536
-0.7370064 -1.8717792 -0.716071
-0.8769596 2.1257552 1.015061
2.0541645 -1.7178774 -1.8389498
0.6168374 0.5456803 0.7838871
0.7258957 0.563712 1.0382117
0.6136788 0.7248305 1.2302101
0.3721486 0.4851313 0.4200653
0.3371971 0.2913301 0.4124706
0.2340263 0.2325907 0.3429049
0.0435912 0.7157521 -1.3733195
-2.7375095 -1.3674586 -3.2934408
0.8885237 1.6676892 2.4513797
-1.093344 -2.5063139 -1.0750496
-0.9967638 1.7880634 0.7622742
1.9310962 -2.2889867 -2.1588472
0.5257492 1.256893 -0.6937801
-1.9527691 -0.7790963 -2.2372333
1.5533996 2.351093 3.582881
-0.7313153 -2.1701168 -0.7631058
-0.6646077 2.19605 1.1175048
2.2173928 -1.8468994 -1.8430686
0.4821579 0.5411409 0.6795394
0.7847404 0.5883624 1.0562074
0.664876 0.6834038 1.1315013
0.3620287 0.3361971 0.3119438
0.3321561 0.4079866 0.3552306
0.2862966 0.4420873 0.3157785
-0.0757881 0.6382851 -1.2276862
-2.4835298 -1.3676101 -3.301085
0.790886 1.5647948 2.4388298
-1.1545289 -2.7021835 -1.0934176
-1.1556598 1.7139689 0.7135243
1.9651333 -2.1374232 -2.2443596
0.4872326 1.2272298 -0.3547917
-1.751797 -0.7415398 -2.0653109
1.3852733 2.2583734 3.7785991
-0.7130873 -2.4347553 -0.7390346
-0.8520579 2.0777043 1.0246581
2.2624759 -1.7594147 -1.866013
0.5630207 0.5889447 0.8728945
0.7317328 0.6260702 1.2357741
0.5943872 0.6935786 1.3397693
0.4414415 0.2674281 0.3543831
0.3036019 0.3637354 0.3111339
0.2973426 0.3780084 0.3783466
-0.0474951 0.6929553 -1.2299668
-2.5050872 -1.3838266 -3.6333305
0.4715343 1.9078299 2.7231677
-1.0099547 -2.6444419 -1.1738275
-1.0914323 1.798078 0.8414003
1.7602809 -2.1734129 -2.2221917
0.5691567 1.3021642 -0.6543496
-1.7623391 -0.8167152 -2.588366
1.1540152 2.6161537 3.7354629
-0.6512272 -2.1691655 -0.8321751
-0.746502 2.1035338 1.2560396
1.9922884 -1.8026311 -1.9376655
0.6166518 0.6092089 0.5756172
0.7427481 0.5671114 1.0449645
0.6824809 0.7083238 1.0122952
0.3587275 0.4752764 0.3416524
0.3449303 0.3054559 0.4146393
0.2320075 0.3707818 0.2845262
-0.1044485 0.6810786 -1.4246629
-2.5679833 -1.5214344 -3.484246
1.0246288 1.8681896 2.6581707
-0.9681725 -2.6566074 -1.0475812
-1.0062118 1.7600414 0.8045328
1.8556207 -2.1430005 -2.1628443
0.4556654 1.2514394 -0.7818056
-1.7430966 -0.9804731 -2.5374107
1.6781043 2.5852222 3.6326217
-0.6391655 -2.4384812 -0.6250718
-0.6337164 2.0548592 1.1854481
2.1245048 -1.6316208 -1.819498
0.5601138 0.5703608 0.6428572
0.8248868 0.5409613 0.9468353
0.6534755 0.7170326 0.974451
0.329007 0.2181262 0.4225095
0.3724953 0.2948178 0.3809154
0.2688841 0.5113796 0.3433463
0.079756 0.529334 -1.371223
-2.6703944 -1.3571837 -3.062339
0.7431165 1.7206801 2.8105706
-1.1836889 -2.6677046 -1.0380057
-1.0765105 1.7600058 0.5905852
1.7908369 -2.2524227 -2.1034516
0.6326649 1.1214453 -0.7349872
-1.9442099 -0.7621219 -1.9684874
1.3008494 2.5064772 3.817722
-0.8254663 -2.3443301 -0.6690242
-0.7697019 2.0992986 0.9730829
2.0980829 -1.6157885 -1.7126658
0.552909 0.5921113 0.6362358
0.7261844 0.5950618 1.0938516
0.5577329 0.7857971 1.0071515
0.3582226 0.3233746 0.3689816
0.3068087 0.3392929 0.3824977
0.307246 0.6366342 0.3907858
0.0964887 0.5346389 -1.1027799
-2.5199257 -1.4095322 -3.0983054
0.8357144 1.8931211 2.6369414
-1.200345 -2.6650694 -1.0652367
-1.1703566 1.7699684 0.7667554
1.9565972 -2.1703557 -2.1722757
0.7914781 1.1283163 -0.2830016
-1.7574836 -0.828897 -2.1310476
1.4887108 2.637248 3.7622823
-0.816278 -2.2553974 -0.6562998
-0.8279126 2.1193449 1.1435067
2.2896782 -1.9040732 -1.9689632
0.6949894 0.5936774 0.8197783
0.7624421 0.5806353 0.9672578
0.6529964 0.7441268 1.1253409
0.384067 0.409672 0.4089369
0.342444 0.3493765 0.3767512
0.3330811 0.2662825 0.2033125
-0.0047999 0.6894735 -1.4905224
-2.5054513 -1.357827 -3.3161418
0.5788159 1.6396913 2.6018386
-1.0242639 -2.6549401 -1.0547578
-1.1353609 1.8257714 0.7021349
1.7715772 -2.0563783 -2.143757
0.6307295 1.3017879 -0.8750847
-1.6790066 -0.8012384 -2.3869703
1.2877707 2.2913686 3.5725899
-0.6833804 -2.3472564 -0.6528101
-0.8359864 2.1958288 1.0423731
1.9825408 -1.7224295 -1.7880332
0.6355293 0.6123144 0.6154377
0.8264447 0.5565886 0.9291715
0.7089548 0.6516773 0.9707512
0.3408834 0.3076836 0.4019477
0.2993745 0.3700574 0.3402382
0.2109636 0.3339488 0.3557237
0.1255974 0.7281896 -1.1434176
-2.2633628 -1.4057261 -3.2383307
0.5746806 1.6368692 2.3618554
-1.0529675 -2.59284 -1.0851509
-1.1290574 1.7906873 0.723993
2.017692 -2.1794521 -2.3486862
0.7365285 1.2751272 -0.4939086
-1.4958669 -0.7970771 -2.0643741
1.1350486 2.320861 3.6642338
-0.7755332 -2.2706708 -0.7525332
-0.7741216 2.1286833 1.0401728
2.3309977 -1.7691007 -1.8579215
0.6109311 0.5469376 0.649509
0.7674959 0.608649 1.1739567
0.560368 0.6839918 1.3023784
0.2774343 0.3221692 0.3326177
0.3549358 0.337996 0.3161798
0.3133056 0.4103513 0.4907646
0.0185987 0.8697411 -1.224148
-2.4915336 -1.4796617 -3.1835648
0.5421461 1.7753671 2.357574
-0.9879908 -2.4733251 -1.0907121
-1.0820319 1.7723234 0.7268579
1.817159 -2.21787 -2.1341472
0.6091424 1.4597071 -0.550861
-1.7199857 -0.9861449 -2.3207137
1.1815464 2.4739565 3.4423106
-0.6702335 -2.0766058 -0.6937172
-0.805034 2.1563024 1.1002231
2.0650423 -1.9603396 -1.7313427
0.5905438 0.589966 0.673287
0.7715478 0.4935168 0.8628511
0.6394003 0.6985895 1.0847366
0.3177573 0.3967193 0.3969949
0.2769979 0.383979 0.3733652
0.2478832 0.2575303 0.4028045
-0.0485237 0.7785526 -1.3554675
-2.6018294 -1.2200553 -2.9562873
0.8550411 1.7292749 2.6111908
-1.0650516 -2.5549568 -1.109671
-1.0490215 1.7125223 0.6368775
1.9133368 -2.178166 -2.1302551
0.544394 1.3112819 -0.7237549
-1.8419315 -0.6466302 -1.9757622
1.4579812 2.4516158 3.5888824
-0.6181557 -2.2230667 -0.7467823
-0.6866353 2.076085 1.044491
2.1899641 -1.8437926 -1.8888888
0.5929177 0.5327293 0.6317126
0.7598979 0.5734251 0.9805251
0.6029401 0.7223409 0.9776916
0.4468959 0.3318901 0.3628887
0.3623862 0.3635627 0.4076135
0.2766272 0.3343735 0.2413663
0.1234447 0.8108795 -1.5493942
-2.2652303 -1.2820041 -3.2869512
0.9941702 1.9288936 2.7932065
-1.0151077 -2.5700859 -1.0215899
-1.0468906 1.6765846 0.804904
1.8592484 -2.1555595 -2.0945079
0.6923638 1.451198 -0.8494911
-1.4196243 -0.5831257 -2.1634349
1.5990151 2.5180092 4.0482593
-0.7917995 -2.1673987 -0.6040356
-0.7264369 1.94952 1.1786067
2.1017751 -1.7298267 -1.8152634
0.5689191 0.6403185 0.6999031
0.8456059 0.6988784 1.1235163
0.6048448 0.5891156 1.2550528
0.2233082 0.4026872 0.4175543
0.3204537 0.2729354 0.3737027
0.2425266 0.4257327 0.2792445
0.0075371 0.681058 -1.4725187
-2.442561 -1.3688845 -3.405789
0.6984416 1.7031286 2.5444595
-1.0974394 -2.546549 -1.048815
-0.9978863 1.7892094 0.888377
1.7771286 -2.072329 -2.1801907
0.5118944 1.2818457 -0.7221121
-1.5725836 -0.7641744 -2.6158862
1.3380498 2.403348 3.5621476
-0.7044184 -2.2491411 -0.6713056
-0.6213287 2.1022523 1.2076018
2.0688156 -1.7404503 -1.7615428
0.5043573 0.6007878 0.7504066
0.8699774 0.6047101 0.7899028
0.6396082 0.7002195 1.0176881
0.3930211 0.2974079 0.3775094
0.3765576 0.3130429 0.3192249
0.291687 0.3318787 0.4186479
-0.1568877 0.7548632 -1.3958075
-2.646235 -1.2748382 -3.0771135
0.8533641 1.685559 2.4750079
-1.2698485 -2.5609918 -1.0005923
-1.0857414 1.7449743 0.756615
1.8510943 -2.2125899 -2.2445881
0.4506176 1.3568637 -0.6869303
-1.9150344 -0.7439561 -2.021141
1.3889321 2.4073447 3.6740628
-0.9981432 -2.1566316 -0.5951065
-0.8410327 2.0435749 1.1085596
2.1677732 -1.8907243 -1.8258751
0.6075053 0.6020005 0.7088772
0.7312007 0.5308821 1.0559724
0.535568 0.7217857 1.199055
0.2717053 0.4043602 0.4054858
0.2447087 0.2986006 0.3519447
0.3166788 0.3218656 0.4187129
0.0612574 0.6859708 -1.0646206
-2.75216 -1.453194 -3.1794086
0.8252824 1.6506413 2.5546442
-1.1776048 -2.5633766 -1.080276
-1.1339055 1.9791214 0.8484048
1.8466169 -2.1890831 -2.1269686
0.6084414 1.3123562 -0.3970901
-1.9953347 -0.8179606 -2.1387486
1.4531742 2.3718087 3.5725105
-0.8736523 -2.2118439 -0.5998134
-0.8620677 2.2831781 1.1851732
2.1727312 -1.8089219 -1.8513232
0.547184 0.6263854 0.6675306
0.7568253 0.6352334 1.04066
0.6278918 0.7211674 1.0178662
0.3039525 0.3515327 0.4804625
0.2718378 0.3040567 0.3367684
0.3261144 0.3801612 0.2756454
-0.0754982 0.4761224 -1.4904908
-2.6012284 -1.6759996 -3.3510934
0.6720834 1.7127832 2.5067685
-1.1320378 -2.6293177 -0.9758171
-1.0823842 1.7956728 0.8391623
1.6197575 -2.2131371 -2.0944253
0.4854077 1.0428074 -0.5999413
-1.7474313 -1.1203065 -2.2554025
1.2369885 2.4695862 3.6726962
-0.7286369 -2.2863036 -0.6165985
-0.7724613 2.0794232 1.2337051
1.9403771 -1.7690269 -1.835516
0.5609059 0.566685 0.8905495
0.8537971 0.5556931 1.0956909
0.5649051 0.7568031 1.1659277
0.403401 0.3430141 0.3592186
0.3099229 0.2837503 0.3945428
0.3206196 0.4441102 0.2589093
0.0913072 0.610061 -1.1855395
-2.241293 -1.340923 -3.7669055
0.7906993 1.9703122 2.5595037
-0.9797427 -2.5605899 -1.1858546
-1.1565894 1.8891179 0.8056413
1.8457226 -2.4221691 -2.0947726
0.7301176 1.2318753 -0.5300061
-1.4604804 -0.6307486 -2.6548065
1.3820856 2.5872919 3.6846862
-0.5250142 -2.2511498 -0.5880703
-0.8369561 2.2384247 1.097313
2.1192667 -1.8737058 -1.7245662
0.6388104 0.6218143 0.6555334
0.7808125 0.7101744 1.112099
0.5913863 0.6169797 1.1251825
0.4547285 0.3094401 0.5977843
0.3196333 0.3493068 0.2916717
0.2735441 0.5484633 0.3702064
0.0559095 0.6334683 -1.5119177
-2.3272487 -1.1241121 -3.1924906
0.6170194 1.6572612 3.0707796
-1.1519142 -2.7282376 -1.065336
-1.0241912 1.8212484 0.5976163
1.9035345 -2.1180028 -2.0850671
0.6376667 1.1605514 -0.8716743
-1.5428215 -0.5647994 -2.0152534
1.2682655 2.3733573 4.1897889
-0.8089405 -2.3004267 -0.6924495
-0.6577306 2.1349912 0.943669
2.1830592 -1.8330937 -1.8360768
0.5817573 0.527083 0.6402434
0.7844272 0.5593128 1.1772372
0.6512461 0.7160961 1.1190093
0.3429737 0.4278109 0.3728865
0.3664606 0.3137428 0.3460526
0.2795248 0.2849091 0.2489903
0.0427631 0.8652757 -1.1211211
-2.2928919 -1.5971405 -3.059479
0.5639585 1.650903 2.2701382
-1.0688731 -2.6829768 -1.1052367
-1.0914108 1.8933633 0.7340769
1.7937859 -2.1869291 -2.0500977
0.629006 1.4008721 -0.2756036
-1.4415022 -1.0664634 -1.8652942
1.2753814 2.4783374 3.4908462
-0.73309 -2.3674975 -0.7619598
-0.7464318 2.1772969 1.1090419
2.1045255 -1.8294504 -1.700124
0.5862429 0.5355964 0.8455175
0.8513897 0.5306771 1.1941848
0.7114229 0.8274343 1.2207081
0.3357831 0.3154793 0.3432769
0.344979 0.2839335 0.374965
0.3107395 0.3574788 0.3499738
-0.1612588 0.7103319 -1.2620729
-2.2996235 -1.2534449 -3.425336
0.8330052 1.4953556 2.5791213
-0.976731 -2.6310283 -1.1174682
-1.1527326 1.7565143 0.7569925
1.8078829 -1.995236 -2.183137
0.4250124 1.2728834 -0.663908
-1.4776267 -0.6143045 -2.5570059
1.5529613 2.2509486 3.8825913
-0.6028612 -2.2898602 -0.8205064
-0.8547485 2.1044363 1.093229
2.0452687 -1.6814704 -1.9088635
0.5862713 0.5625516 0.5981649
0.8219967 0.6391404 0.86833
0.7199561 0.755593 1.30347
0.3738698 0.3411681 0.2969617
0.2979841 0.347922 0.3362365
0.2373858 0.3137656 0.2742736
0.2045893 0.6103566 -1.3526035
-2.3971625 -1.3854922 -3.3215079
0.6287478 1.584938 2.5765409
-1.0282801 -2.6086899 -1.0928512
-1.0701148 1.8785508 0.8432517
1.7403116 -2.1107043 -2.2597883
0.7885818 1.2322708 -0.5621749
-1.6237889 -0.7634408 -2.1585989
1.222328 2.2723866 3.8128018
-0.7281508 -2.2683969 -0.8046654
-0.6915754 2.1905713 1.2594667
2.0366992 -1.7305242 -1.9390383
0.5839925 0.6219142 0.7904286
0.7733736 0.6220514 1.1629089
0.5935802 0.6874486 1.2362608
0.3001292 0.3402931 0.2881858
0.3785393 0.3120205 0.416215
0.2963876 0.3801801 0.3207499
0.145591 0.8137198 -1.3078202
-2.3180068 -1.0673664 -3.0779087
0.7613423 2.0658465 2.2360958
-1.1959863 -2.6234884 -1.1127167
-1.098025 1.8642302 0.7106854
1.834217 -2.1698231 -2.185712
0.6573593 1.3859007 -0.5181158
-1.5543117 -0.4214467 -2.0860838
1.3730336 2.770658 3.2783149
-0.8725186 -2.3467054 -0.6247456
-0.7465195 2.193874 1.0280473
2.1439791 -1.9223513 -1.854161
0.5117683 0.5721808 0.7897044
0.7636951 0.6459197 0.9918249
0.6116913 0.7048115 1.042219
0.3234677 0.2767829 0.4879712
0.3515055 0.3296437 0.3173619
0.3097622 0.2474717 0.3315509
-0.0894678 0.5697267 -0.9503754
-2.0312364 -1.3338604 -3.2317438
0.6398187 1.7579957 2.8558523
-1.08547 -2.6658285 -0.9719117
-1.0441274 1.8159102 0.9319529
1.9817772 -2.1356379 -2.036352
0.4977284 1.1392696 -0.0982073
-1.2103873 -0.7185119 -2.4808633
1.2012009 2.5189475 3.7962248
-0.6923558 -2.3870742 -0.5704541
-0.6634922 2.1490138 1.3534281
2.2545382 -1.683188 -1.7250264
0.5871962 0.5695429 0.8521681
0.8208491 0.6153485 0.7508805
0.5613822 0.7609518 0.9403725
0.3931143 0.2787543 0.4014576
0.3806352 0.3331037 0.4214752
0.272761 0.4524499 0.3113257
0.2464328 0.6724644 -1.3097014
-2.1471859 -1.2024588 -3.153223
0.8619542 1.8641642 2.5780915
-1.2219538 -2.4698939 -1.1594053
-1.0145385 1.87234 0.7190949
1.6781898 -2.3388237 -2.2015553
0.8594227 1.2538453 -0.6893537
-1.2198734 -0.6687311 -2.3783407
1.4425441 2.6454817 3.6888076
-0.8252797 -2.2499457 -0.6419317
-0.6870333 2.2622596 1.2200432
1.9166228 -1.7804143 -1.7646308
0.6129899 0.5813809 0.6203478
0.9273125 0.5337278 0.7748823
0.58059 0.7813175 1.1107161
0.3966741 0.2199482 0.5174736
0.3275052 0.3899195 0.5009483
0.238433 0.5584094 0.4369244
-0.0509136 0.949076 -1.1575012
-2.7809323 -1.5214794 -3.3923307
0.6853462 1.8547048 2.8599619
-1.2032101 -2.5187247 -1.1222296
-1.0520311 1.8439081 0.8648317
1.8656021 -2.1207079 -2.1306975
0.5682982 1.600194 -0.433932
-1.9623094 -0.8624691 -2.3852909
1.3424321 2.6703403 3.9382873
-0.8322992 -2.0969313 -0.8099625
-0.7325338 2.0851999 1.2178017
2.2620794 -1.7802276 -1.752524
0.6192118 0.651118 0.7235693
0.8186229 0.6590102 1.0070398
0.6570859 0.8156355 1.0783254
0.370911 0.4217935 0.312267
0.3194973 0.2412918 0.35297
0.3964773 0.3404803 0.3781735
-0.0611077 0.7131971 -1.1934177
-2.3966978 -1.496442 -3.0378172
0.9037922 1.9142707 2.8011304
-1.165758 -2.4738428 -1.1426476
-1.1176558 1.7392324 0.6879806
1.7747911 -2.0763437 -2.1444431
0.4922154 1.2572251 -0.4728248
-1.6667161 -0.982762 -1.8360262
1.6351964 2.6728157 3.812276
-0.8171321 -2.2438305 -0.9378991
-0.7297754 2.0765799 1.0136877
2.0966297 -1.6787857 -1.9624256
0.5533231 0.544028 0.7205928
0.7299818 0.51368 1.201791
0.7314042 0.758545 1.0111455
0.3486259 0.2300123 0.2047485
0.3878804 0.3373476 0.3257071
0.3218386 0.397558 0.1820175
-0.0558831 0.7419186 -1.1395215
-2.4282553 -1.4055879 -3.1327988
0.9008385 1.605452 3.0297821
-1.2088886 -2.5262613 -1.074708
-1.1718096 1.899746 0.8066943
1.9099594 -2.2919227 -1.990282
0.5046758 1.259415 -0.4874853
-1.6548904 -0.8023979 -1.8560943
1.4930486 2.354689 4.0391573
-0.8406598 -2.1710982 -0.6969314
-0.8611776 2.2212449 1.1349841
2.2364984 -1.7962728 -1.5895615
0.5605588 0.5174964 0.6520361
0.7733649 0.6031899 1.2767045
0.5922101 0.7492371 1.0093752
0.3682288 0.3551631 0.3777766
0.3106319 0.3214989 0.3282898
0.326539 0.4956499 0.4007206
-0.1633535 0.8843209 -1.4397956
-2.3057918 -1.388271 -3.3810798
0.715458 1.7078519 2.3533376
-1.0371105 -2.5236106 -1.0872691
-1.1222114 1.831937 0.9508807
1.7662933 -2.3745469 -2.1525044
0.4184909 1.4245274 -0.7939003
-1.5236395 -0.8501564 -2.3364676
1.2150439 2.4263765 3.458398
-0.6623137 -2.2044843 -0.6595128
-0.8117817 2.0988131 1.3069669
1.9979969 -1.9170171 -1.8693876
0.5818444 0.5402065 0.6458953
0.7821523 0.5381146 1.0446122
0.499586 0.7185246 1.1050604
0.3747968 0.3191262 0.4277563
0.3104298 0.2668761 0.3560862
0.2317036 0.4575298 0.2831168
-0.0387618 0.5439418 -1.2021221
-2.3121246 -1.3891493 -3.2041256
0.7429064 1.6910669 2.3728763
-1.0345034 -2.5976079 -1.1128293
-1.1035644 1.944236 0.8513999
1.7421701 -2.1908464 -2.1520385
0.5128928 1.1296912 -0.5817841
-1.5151087 -0.7017073 -2.3512727
1.3325673 2.3473024 3.3198301
-0.7184412 -2.1839446 -0.7092064
-0.8584994 2.2945729 1.2872639
2.0626563 -1.7794676 -1.7598949
0.5516546 0.5857494 0.6203379
0.7970159 0.687442 0.852853
0.5896609 0.6562355 0.9469538
0.3160622 0.4136633 0.4036228
0.245065 0.3503369 0.435864
0.3204862 0.4113788 0.3921435
0.0975035 0.6450094 -1.3247507
-2.3148746 -1.2842172 -3.3242861
0.5597209 1.6978374 2.4743299
-1.1426927 -2.5889601 -1.1344705
-0.9876447 1.7748798 0.9126413
1.7748911 -2.0781912 -2.1651133
0.7265899 1.2452046 -0.4981402
-1.5601318 -0.6105886 -2.443774
1.0138607 2.4732509 3.6714382
-0.7361927 -2.2446425 -0.747331
-0.6508517 2.1632247 1.1987326
2.1508421 -1.7556223 -1.7929947
0.6290864 0.6001952 0.8266104
0.7547428 0.6736286 0.8805122
0.4541398 0.7754136 1.1971083
0.4065 0.3443176 0.3871396
0.336793 0.3883449 0.2860913
0.375951 0.3225689 0.3721186
-0.0620501 0.5381762 -1.4679305
-2.6581882 -1.5025482 -3.4679308
0.9994838 1.7924131 2.1656527
-0.8746513 -2.6758476 -1.1398574
-1.1563659 1.7943504 0.8203495
1.8427744 -2.1392193 -2.1050398
0.5707609 1.1696983 -0.838853
-1.9238681 -0.8779621 -2.697586
1.6530638 2.4339939 3.1012426
-0.5617798 -2.2888871 -0.8267217
-0.7320852 2.0327018 1.2852303
2.107235 -1.8850252 -1.855129
0.632811 0.6315221 0.6290775
0.73432 0.6245861 0.7703448
0.65358 0.6415808 0.9355899
0.3128716 0.3869605 0.3131357
0.4242807 0.2383513 0.4648808
0.2644606 0.2541941 0.2499108
-0.029719 0.7387345 -1.3743601
-2.5704121 -1.3848507 -3.4154798
0.6201638 1.7397763 2.6169019
-1.0641408 -2.7415968 -1.1138553
-1.0607501 1.8299797 0.8454487
1.985623 -2.2392535 -2.0895367
0.5617425 1.3679849 -0.5226508
-1.813479 -0.7099902 -2.3109262
1.3404655 2.4137497 3.5125778
-0.7676753 -2.4453404 -0.6517872
-0.6931098 2.103612 1.1622579
2.3408427 -1.9578594 -1.836844
0.5914614 0.6292504 0.8517093
0.7569331 0.6748605 1.1045536
0.7203016 0.6739735 0.8956759
0.2964655 0.2962563 0.4620681
0.3676403 0.2736323 0.3168092
0.3552196 0.2813942 0.2526927
0.032384 0.681258 -1.1372468
-2.2400554 -1.3655276 -3.3332306
0.7764889 1.913518 2.8733459
-1.1767383 -2.6486468 -1.081634
-1.143217 1.8178127 0.7865321
1.8266579 -2.1055295 -2.1715491
0.6915447 1.1943537 -0.481215
-1.5208442 -0.8218642 -2.5697972
1.3806798 2.6907129 4.0969785
-0.8220546 -2.3303494 -0.6702012
-0.7012207 2.1199741 1.1651428
2.1356766 -1.7980004 -1.9034374
0.6591607 0.5130956 0.6560318
0.7192112 0.5436634 0.7634334
0.6041909 0.777195 1.2236326
0.3546837 0.3182974 0.4114328
0.4419963 0.3021614 0.3786107
0.3090187 0.3075291 0.2681117
-0.055386 0.5206118 -1.3564428
-2.5542471 -1.4503337 -3.261117
0.7016423 1.9288661 2.4145149
-1.1712078 -2.6517151 -1.1429327
-1.1375666 1.7091475 0.6950334
1.867495 -2.1980369 -2.194409
0.6044974 1.1528735 -0.6652266
-1.8096386 -0.7588977 -2.2944756
1.2825822 2.6201796 3.3915317
-0.7736831 -2.2334505 -0.8259037
-0.8057643 2.0427816 1.0442018
2.1965778 -1.6834022 -1.7451686
0.6598834 0.6322618 0.6912163
0.7446084 0.691436 0.9666414
0.5809399 0.6913134 0.9770169
0.3975248 0.4182646 0.317029
0.3318023 0.3336341 0.3491685
0.3290828 0.5146347 0.4492403
0.1263588 0.5804822 -1.3649215
-2.4854102 -1.3567055 -3.2038483
0.7340675 1.785314 2.8318884
-0.9956302 -2.5503507 -1.1048863
-1.0218114 1.8151608 0.7852425
1.8393008 -2.1893422 -2.183887
0.6691545 1.1470336 -0.5849476
-1.7960344 -0.6351629 -2.1383929
1.3461023 2.4498779 4.1940701
-0.6791296 -2.2348304 -0.7139458
-0.6882154 2.1104838 1.2055227
2.1133282 -1.8167575 -1.8204817
0.5427957 0.5665514 0.7799739
0.6893758 0.7215426 1.0654553
0.6120348 0.6645639 1.3621817
0.3165006 0.3155203 0.3909405
0.3335959 0.295323 0.4202801
0.2740274 0.3725847 0.3634053
0.0105103 0.806866 -1.2803143
-2.6116627 -1.3529232 -3.1503889
0.6876712 2.0527371 3.0527305
-1.0641772 -2.6318755 -1.1686361
-1.1837961 1.745708 0.9005791
1.8035722 -2.1050046 -2.2242283
0.463287 1.4099543 -0.5408208
-1.8444728 -0.7564567 -2.0234676
1.226514 2.6953185 4.1653099
-0.7229298 -2.2368413 -0.6913347
-0.8315145 2.0386073 1.257392
2.0367227 -1.6970364 -1.9571211
0.4527767 0.6030883 0.7394935
0.7671898 0.5964665 1.1269213
0.5388428 0.6425814 1.1125794
0.3412473 0.3950342 0.4773014
0.3522816 0.2928993 0.3568129
0.2331504 0.4079682 0.2671072
0.0199138 0.6831431 -1.5365929
-2.6437332 -1.3956855 -3.0767758
0.8102284 1.6301952 2.3263097
-1.0751517 -2.4702689 -1.1019131
-0.949871 1.8424004 0.8182663
1.7989065 -2.3253214 -2.0241595
0.6317772 1.3104746 -0.9167141
-1.7847735 -0.8112473 -1.9513958
1.4537824 2.4010357 3.6532269
-0.7641518 -2.2278185 -0.6325386
-0.5567495 2.2067441 1.2303199
2.1204728 -1.9327914 -1.656031
0.6118634 0.6273315 0.6198787
0.8589597 0.5844382 1.12538
0.643554 0.7708405 1.3269172
0.3109999 0.2424504 0.4693745
0.3931215 0.3643438 0.4120536
0.3215662 0.39253 0.3681285
0.2393584 0.5859516 -1.620075
-2.2897461 -1.2889522 -3.4510107
0.453782 1.7949451 2.4929581
-1.1864173 -2.7320011 -1.0341942
-1.1012133 1.8061574 0.7629408
1.9230165 -2.2815286 -2.0326937
0.8975117 1.1633437 -0.9873281
-1.5254182 -0.6474279 -2.4175992
1.0484758 2.5063853 3.6129578
-0.8795016 -2.4271378 -0.6540387
-0.7897224 2.1651521 1.1881159
2.2039986 -1.9417763 -1.8348192
0.6581533 0.5773921 0.6327469
0.7643279 0.6415243 1.0334116
0.5946938 0.7114401 1.1199997
0.3069157 0.3048633 0.3801555
0.3114909 0.3589947 0.4251751
0.2809821 0.3397523 0.1978745
0.1393414 0.6866405 -1.5692469
-2.3580102 -1.5513976 -3.4409724
0.8375832 1.8090232 2.6393705
-1.1235971 -2.5193831 -1.0541147
-1.0639426 1.7911082 0.8934619
1.8968131 -2.2884253 -2.1341761
0.7107739 1.2208889 -0.9397152
-1.4651418 -0.8454154 -2.3881795
1.4271254 2.4856321 3.705735
-0.7371537 -2.200292 -0.8212093
-0.7165334 2.0828645 1.2056498
2.2010159 -1.9068061 -1.7390043
0.5714325 0.5342484 0.6295317
0.8928684 0.7059822 1.0527929
0.5895421 0.6766089 1.0663645
0.3864434 0.3190912 0.2329054
0.3474092 0.2917564 0.3121879
0.3042028 0.3816192 0.3951718
0.0648654 0.5401638 -1.4733265
-2.4195712 -1.3161217 -2.956931
0.6002378 1.8516364 2.2491855
-1.1062897 -2.5616234 -1.099684
-1.0738775 1.7421992 0.8611413
1.8108699 -2.1647464 -2.3058319
0.6462093 1.1160694 -0.7277534
-1.5516654 -0.7112648 -1.8350798
1.1878056 2.4607216 3.1858569
-0.7774738 -2.2046126 -0.5275231
-0.7417439 2.0973028 1.2572411
2.1160217 -1.7910436 -2.0878533
0.5813439 0.5759056 0.7455731
0.8679059 0.6048568 1.1218511
0.5875678 0.6090852 0.9366714
0.3288159 0.3570108 0.5721609
0.3321336 0.3551036 0.3960997
0.3051518 0.3737028 0.2179785
0.2221718 0.6790337 -1.5071298
-2.638518 -1.3930916 -3.1275931
0.5734834 1.7035926 2.8720819
-1.0037919 -2.7087253 -1.0831437
-1.081083 1.8968898 0.6524798
1.9078671 -2.1307201 -2.0839476
0.7725365 1.2741327 -0.9138575
-1.8842922 -0.7974513 -2.1489708
1.0697225 2.4504233 4.1034821
-0.654164 -2.42162 -0.6822236
-0.7346791 2.21033 0.9450958
2.1530605 -1.6553312 -1.7253051
0.5503648 0.595099 0.5932724
0.7542258 0.5956404 0.9786223
0.4962391 0.7468308 1.2314002
0.3496279 0.2871053 0.4009201
0.3464039 0.3134402 0.292616
0.2451935 0.4753888 0.3586424
0.0071513 0.8857727 -1.3194046
-2.4585285 -1.3390552 -3.3343026
0.419627 1.3727963 2.9339419
-1.0254432 -2.5716543 -1.1210176
-0.956197 1.8552903 0.8789571
1.8046455 -2.3126435 -2.1641579
0.6254038 1.4418125 -0.7032044
-1.6748085 -0.7529605 -2.4495489
1.2349189 2.0811283 3.9538191
-0.6676648 -2.3879711 -0.6589542
-0.6440889 2.1143802 1.2244479
2.0784638 -2.1017168 -1.8323496
0.6182525 0.5560398 0.6162002
0.7837201 0.5860946 0.8847537
0.815292 0.7083321 1.0198771
0.3577783 0.1836832 0.4620634
0.3121082 0.2590899 0.3454907
0.2738183 0.2109266 0.3318083
-0.0556116 0.8276833 -1.6315394
-2.6065868 -1.2554203 -2.916126
1.1255902 1.8155015 2.3684194
-1.1632489 -2.5775802 -1.1344643
-1.0882164 1.8520612 0.7085168
1.7785166 -2.2496371 -2.1876834
0.5316374 1.4302124 -0.8965208
-1.7653569 -0.6200871 -1.8410168
1.8270998 2.4963808 3.5436818
-0.864791 -2.1600384 -0.7690584
-0.6891228 2.2017467 1.1757388
2.1216713 -1.7161227 -1.7991772
0.5872489 0.6025291 0.7350186
0.8412299 0.6353332 1.0751092
0.7015096 0.6808792 1.1752624
0.2984579 0.4175418 0.3654059
0.3990936 0.3496856 0.467222
0.3431547 0.5335144 0.3885062
0.030727 0.5606331 -1.35987
-2.5488089 -1.4011306 -3.12357
0.6780875 1.5018235 3.018982
-0.9729398 -2.5131675 -1.10473
-1.1589601 1.7353252 0.7202546
1.8645288 -2.0138492 -2.1940581
0.610819 1.0756333 -0.7058878
-1.6772014 -0.8396675 -1.9496066
1.1644811 2.2538765 4.0137083
-0.5877778 -2.2454678 -0.7967889
-0.8358257 2.0656342 1.0575982
2.1714968 -1.5953022 -1.7655728
0.580092 0.5150001 0.6539822
0.8716074 0.5614631 1.1739635
0.4863937 0.752053 0.9947263
0.385162 0.2676998 0.3079412
0.3231345 0.330309 0.3373437
0.3069681 0.418547 0.4284853
-0.0487367 0.5428557 -0.9931705
-2.6361836 -1.5351524 -3.2596528
0.8282629 1.4933551 2.7097869
-1.1423324 -2.5316946 -1.1917404
-1.0800527 1.7393883 0.7669092
1.7516519 -2.0877251 -2.1757335
0.4790058 1.1311156 -0.3064603
-1.8610155 -0.9446184 -2.4423149
1.5078437 2.1813873 3.7472627
-0.843705 -2.2288257 -0.7359212
-0.7899733 2.0130237 1.1741242
2.046257 -1.6400491 -2.0850005
0.5277425 0.5882599 0.6867102
0.7751681 0.590534 0.8173378
0.6795808 0.6880322 1.0374758
0.2986274 0.302869 0.4558192
0.2900794 0.2736354 0.4072149
0.2946051 0.447676 0.0907329
-0.0814117 0.6941747 -1.2133085
-2.5705278 -1.4217724 -3.1382388
0.9108917 1.6686688 2.287059
-1.0643227 -2.5397152 -1.0487067
-1.0815133 1.8471283 0.7308638
1.8312604 -2.0323104 -2.0893449
0.4670467 1.2680634 -0.3876036
-1.8011767 -0.8571195 -2.2322995
1.4689023 2.420845 3.2393677
-0.6857611 -2.3112929 -0.6326819
-0.7919088 2.231583 1.1085559
2.106601 -1.5986422 -1.7798903
0.5484584 0.5738887 0.8257049
0.769351 0.5646529 0.9059394
0.5580106 0.7521762 0.9523087
0.3785615 0.2284223 0.4160248
0.2896045 0.3844547 0.3776921
0.2753406 0.4336682 0.3094545
0.1403588 0.8991692 -1.2786843
-2.4979038 -1.2052689 -3.2015996
0.8492827 1.9236121 2.2946301
-1.2812593 -2.5191028 -0.9621566
-1.0975164 1.852392 0.8820798
1.8599087 -2.3290582 -2.1049432
0.7623617 1.5374172 -0.5471964
-1.7045295 -0.6498348 -2.0850468
1.4306028 2.6296242 3.4658569
-0.9114871 -2.2174601 -0.7350691
-0.7881113 2.2000215 1.3530019
2.1573291 -1.8843246 -1.7774957
0.6220029 0.6382481 0.7314879
0.7933743 0.5554341 1.1165528
0.5813201 0.7060121 1.1712268
0.3697722 0.3016428 0.2270875
0.3094051 0.3476294 0.470922
0.2974204 0.4447336 0.3274475
0.0750466 0.8148574 -1.1250173
-2.5824836 -1.3282594 -3.3908368
0.8731598 1.8241106 2.7464661
-1.0466548 -2.4791587 -1.1560625
-1.1829739 1.7999526 0.805842
1.7862373 -2.0986484 -2.1429098
0.6398184 1.4516351 -0.3206077
-1.7479306 -0.7133247 -2.2698726
1.4189062 2.5783046 3.7914952
-0.746942 -2.0689971 -0.8082267
-0.8359811 2.123696 1.2261484
2.0363345 -1.8182541 -1.7035984
0.5647718 0.6367778 0.8044096
0.834553 0.6149348 1.1209642
0.5457464 0.754194 1.0450291
0.2997128 0.4101616 0.3478358
0.3469928 0.3237434 0.4203064
0.2500972 0.2803943 0.4393114
0.0154167 0.716008 -1.1208609
-2.4795103 -1.5854733 -2.9905527
0.7164783 1.7571022 2.6102682
-1.0176253 -2.620869 -1.0214764
-1.0368757 1.7685826 0.7325181
1.8079414 -2.0318753 -2.1557766
0.6102418 1.2928488 -0.3752713
-1.6997196 -0.9921082 -1.7305651
1.3183385 2.3931201 3.6540816
-0.6498413 -2.3520323 -0.5013467
-0.7435465 2.098877 1.1032931
1.9855149 -1.4080316 -1.7814173
0.594825 0.5768408 0.7455895
0.7797907 0.5933651 1.2599875
0.6018602 0.636018 1.0438134
0.3677841 0.2688368 0.5201297
0.2933292 0.3302944 0.370775
0.1775736 0.6238437 0.3743594
-0.1182488 0.7128373 -1.4743652
-2.3762622 -1.5186381 -3.3863849
0.6594807 1.539081 2.694378
-1.0791997 -2.5311828 -1.1448076
-0.9719865 1.742787 0.7852072
1.9018367 -2.3632847 -2.156406
0.4729933 1.3672561 -0.7707873
-1.508903 -0.8662124 -2.0726631
1.2920351 2.2961702 4.0070756
-0.7155647 -2.231281 -0.654139
-0.6346385 2.1332817 1.1456034
2.1177347 -2.0795988 -1.9525672
0.591242 0.6544188 0.7035779
0.8673591 0.6524257 1.3137219
0.6325543 0.7570892 1.3126975
0.363635 0.2999018 0.4906685
0.337348 0.3904947 0.3603962
0.215898 0.283686 0.2038388
-0.009347 0.7217617 -1.5626036
-2.6351587 -1.5578385 -3.5398679
0.6739344 1.9594669 2.6357474
-1.0791947 -2.6754725 -0.9597324
-1.0110339 1.7809581 0.6416122
1.8777731 -2.0553351 -2.1875667
0.6281195 1.3118824 -0.8655584
-1.8599517 -0.9683174 -2.5354998
1.1424447 2.6512867 3.9058818
-0.7047656 -2.3016241 -0.5497667
-0.6969084 2.1157613 0.9725852
2.2454513 -1.6641881 -1.8979846
0.6374664 0.5901207 0.6970451
0.775207 0.5895211 1.0043681
0.4685104 0.6918199 1.2701344
0.3744291 0.3738485 0.4099657
0.3141255 0.3348032 0.330973
0.3676781 0.3911469 0.2895821
-0.0926183 0.781407 -1.0278851
-2.6101468 -1.4030429 -3.3925377
0.6613621 1.8017749 2.4785003
-1.1158235 -2.6905626 -1.0843734
-1.0171289 1.7195599 0.7644246
1.7004842 -2.3452924 -2.094543
0.4467578 1.3926469 -0.2807076
-1.8294175 -0.7904843 -2.5160437
1.2779405 2.5356334 3.615091
-0.8027478 -2.3157996 -0.7403593
-0.6788885 1.9698784 1.0808886
1.96697 -1.974665 -1.8231089
0.5393761 0.6112399 0.7471775
0.7807294 0.6125586 0.876494
0.6165785 0.7338585 1.1365907
0.3130757 0.374763 0.3440142
0.3382404 0.2503186 0.3164639
0.2664858 0.3706274 0.2714341
0.1151195 0.8129716 -1.4288582
-2.737002 -1.5050859 -3.2039979
0.6040348 1.7496686 2.7352287
-1.1422734 -2.534548 -1.1006108
-1.0391713 1.7641644 0.7882921
1.8201754 -2.3367667 -2.104879
0.6919106 1.3574733 -0.670393
-1.9029947 -0.8350711 -1.9820417
1.2147733 2.4072184 3.841544
-0.7608235 -2.1570073 -0.7361712
-0.6527077 2.0831673 1.1091857
2.1238732 -2.0379875 -1.8298898
0.5767911 0.5445016 0.7584653
0.8340073 0.6700148 1.2219562
0.6107385 0.6575498 1.1063153
0.3814499 0.3775408 0.3644396
0.3864636 0.3190029 0.3208936
0.3036978 0.2987793 0.2749892
-0.03772 0.813093 -1.399491
-2.483244 -1.2552948 -3.6411819
0.5513472 1.7776793 3.0139963
-1.2362503 -2.6241749 -1.0118051
-1.0411266 1.7868022 0.825219
1.8603792 -2.3439273 -2.122103
0.5858164 1.4285169 -0.7208294
-1.7178691 -0.6438224 -2.8129085
1.2232652 2.5019034 4.3653074
-0.9110674 -2.3459337 -0.597702
-0.6788536 2.1334426 1.2085892
2.1377925 -1.9408818 -1.6560965
0.6235364 0.6154239 0.6786616
0.7653749 0.6114724 0.8282734
0.671918 0.7242241 1.3513111
0.3251829 0.2782412 0.4141031
0.3622729 0.3466404 0.3833703
0.2774133 0.4030455 0.4660065
0.0444404 0.5006676 -1.0317134
-2.1136784 -1.3696113 -3.5114138
0.8563448 2.0343411 2.5240672
-1.0288411 -2.6040016 -1.0348843
-1.0677972 1.8536005 0.8606198
1.827023 -2.1386786 -2.0557528
0.5713572 1.020939 -0.2510892
-1.3704206 -0.6794416 -2.6032371
1.4145037 2.6647602 3.7288487
-0.6692545 -2.3804895 -0.7178438
-0.7268769 2.1808136 1.1241823
2.126145 -1.8185961 -1.7306856
0.5269168 0.5202713 0.7806241
0.7432578 0.6901698 0.9081766
0.5581589 0.6304191 1.2047815
0.3595866 0.223512 0.3170406
0.3409202 0.3272131 0.2635624
0.299122 0.3200825 0.3250673
-0.0197574 0.7460832 -1.4239301
-2.3833354 -1.3605875 -3.1206123
0.6507225 1.6897793 2.2988803
-1.0721178 -2.4840216 -1.1283806
-0.9807214 1.7754529 0.928216
1.7601459 -2.1254245 -2.2137615
0.5946207 1.3375514 -0.8750841
-1.5990986 -0.7288323 -2.2019402
1.1434436 2.4712895 3.2126905
-0.7391443 -2.2110424 -0.7428806
-0.6255929 2.0459169 1.3218239
2.0776578 -1.7246779 -1.7681688
0.6143781 0.5914681 0.5488461
0.7842368 0.6317552 0.9186721
0.4927211 0.7815102 0.9138102
0.3329735 0.2729791 0.3855
0.3551285 0.2704639 0.3936079
0.317512 0.4007466 0.4455927
-0.0625342 0.4253011 -1.2652666
-2.1857576 -1.2701115 -3.3313517
0.8802253 1.7441741 2.6829961
-1.04564 -2.530899 -1.1148809
-1.150436 1.836729 0.7521173
1.7669368 -2.1777018 -2.1358113
0.4786964 0.9269969 -0.5761898
-1.3725533 -0.7253192 -2.6003468
1.3984318 2.3816808 3.8955663
-0.7400712 -2.0962956 -0.7987822
-0.8572558 2.1043162 1.092221
1.9969274 -1.6909394 -1.7567241
0.5412306 0.5016958 0.6890768
0.8132043 0.5447923 0.7310049
0.5182066 0.6375067 1.2125702
0.3055688 0.4346034 0.3160987
0.2931802 0.2675872 0.3401037
0.2299905 0.4867624 0.3790872
0.1126892 0.8430219 -1.3422193
-2.2016749 -1.3460189 -3.4822674
0.7013703 1.7743188 2.5698071
-1.016567 -2.5389004 -1.0852621
-1.0258441 1.7649508 0.9302288
1.8182523 -2.2277484 -2.1723287
0.6534291 1.3707588 -0.5897754
-1.3268227 -0.7881836 -2.248011
1.2122114 2.4239867 3.6783862
-0.6558291 -2.2420216 -0.6742498
-0.6351945 2.105937 1.3609692
2.13125 -1.7750848 -1.8625533
0.54074 0.5277369 0.7524439
0.8748522 0.5578353 1.2342564
0.5108411 0.6496679 1.1085791
0.3607379 0.2968788 0.4110123
0.3906496 0.3409862 0.4307403
0.3129977 0.4526636 0.3097755
-0.0791267 0.5058527 -1.4112674
-2.3464917 -1.3627774 -3.3505192
0.8361885 2.0016292 2.7273746
-1.2257077 -2.5323696 -1.0891926
-1.1787803 1.7377145 0.8104516
1.7923281 -2.1319322 -2.131578
0.5393995 1.0366412 -0.7173692
-1.5173076 -0.8545255 -2.2042141
1.4332444 2.7058637 3.5523697
-0.8647165 -2.2597784 -0.7760614
-0.8192401 2.0407131 1.1901383
2.1040609 -1.5131862 -1.891148
0.6185262 0.5307885 0.6938982
0.8291842 0.5082519 1.1463052
0.5970558 0.7042344 0.8249951
0.3609912 0.2725912 0.3131312
0.3595402 0.3029985 0.3796868
0.3117329 0.618746 0.24043
0.0249577 0.50013 -1.2635544
-2.3947496 -1.4149303 -3.4191517
1.0665744 1.9100484 2.3898886
-1.0110671 -2.5801247 -1.1629339
-1.0889962 1.7685809 0.6641758
1.6992494 -2.3267392 -2.1889816
0.6004705 1.1582238 -0.5521236
-1.5456436 -0.9643798 -2.7287619
1.6228926 2.5892869 3.4229848
-0.6952881 -2.237858 -0.7349256
-0.7903421 2.1007863 1.0283106
2.108121 -2.042018 -1.8019985
0.5755128 0.6580938 0.7114309
0.849106 0.4505505 0.6903899
0.5563182 0.6792385 1.0330961
0.315779 0.3422667 0.4280083
0.2986542 0.3322055 0.3641348
0.4088716 0.2847212 0.3869831
0.0306345 0.5799728 -1.6451862
-2.414711 -1.3619149 -2.6119429
0.8262948 1.5334077 2.4875231
-1.1132914 -2.6642863 -1.1321498
-1.0677028 1.7869421 0.7695247
1.8077451 -2.3529089 -2.0998482
0.6046016 1.2265696 -0.9497827
-1.6505668 -0.6478266 -1.5599021
1.4149123 2.305397 3.6374958
-0.8552588 -2.2946136 -0.7106068
-0.6545277 2.1345475 1.2239486
2.0409448 -1.8809186 -1.7510683
0.5739671 0.6465968 0.6954035
0.7641442 0.7140883 1.0520408
0.5886176 0.7719894 1.1499727
0.2580326 0.3696727 0.421543
0.4131751 0.3476054 0.4544238
0.2331997 0.4719903 0.3487799
0.129154 0.6535957 -1.4020279
-2.2998718 -1.5606247 -3.1490212
0.7745075 1.9830044 2.6613963
-1.025071 -2.5741943 -1.1206802
-1.0783416 1.8113955 0.7923105
1.7918524 -2.1569669 -2.1316485
0.7300279 1.1555476 -0.5809436
-1.4759699 -0.91301 -2.197577
1.345816 2.7356107 3.580924
-0.727151 -2.3669066 -0.786764
-0.8099421 2.0281682 1.1765398
2.0321467 -1.7193899 -1.9133643
0.600874 0.5019519 0.8210842
0.8239019 0.6476148 0.9514442
0.5713085 0.7526064 0.9195276
0.29792 0.2072877 0.3339162
0.2683996 0.2167727 0.3842293
0.2402943 0.4375769 0.2182842
0.1529993 0.8860766 -1.2663049
-2.5647583 -1.2539801 -3.3649473
0.7227441 1.8771089 2.7400076
-1.2059117 -2.6433883 -1.1563583
-1.1230988 1.7415068 0.7617691
1.7290998 -2.0641166 -2.1873297
0.7150833 1.4678917 -0.6577915
-1.784315 -0.7200083 -2.3744512
1.2699772 2.5644666 3.9673029
-0.7986183 -2.4624536 -0.8092083
-0.7611386 2.0499885 1.1496309
2.0147238 -1.7105184 -1.8076963
0.5620841 0.5818151 0.6085133
0.7804433 0.5339718 0.9904961
0.5472331 0.6873578 1.2272953
0.4072934 0.1809347 0.34715
0.3619602 0.3084817 0.3878618
0.285624 0.3535982 0.3796334
-0.0215787 0.5425126 -1.0804714
-2.6958732 -1.5084195 -3.4055588
0.8220472 1.6319012 2.6307756
-1.2093459 -2.4996991 -1.1516379
-0.9971116 1.7874457 0.7414482
1.7699452 -2.1069115 -2.174919
0.6355822 1.0791719 -0.4441696
-1.8081234 -0.9006779 -2.4696169
1.4054308 2.3419695 3.9398162
-0.8930705 -2.1411312 -0.786284
-0.5873974 2.1100023 1.066442
2.0346302 -1.8303681 -1.805506
0.6571609 0.5366593 0.6363018
0.8877498 0.6077417 0.9359419
0.5833837 0.7100683 1.3090406
0.3162754 0.3585678 0.3653539
0.4097142 0.3225566 0.3249939
0.264685 0.2765434 0.3694129
0.0297642 0.8237203 -1.4732442
-2.4442017 -1.3866719 -3.6601799
0.8124925 1.7131593 2.4023467
-1.0012716 -2.4247866 -1.0752212
-1.1051172 1.83973 0.9628438
1.8473512 -2.267865 -2.1216589
0.5813185 1.379151 -0.8124892
-1.5996007 -0.7669831 -2.7836079
1.4213813 2.5109775 3.5856623
-0.6036944 -2.1036199 -0.6171935
-0.7427088 2.1356507 1.3392934
2.0842458 -1.9562551 -1.8278556
0.5515543 0.5554307 0.6607549
0.8446009 0.6196888 0.876572
0.6088888 0.7978183 1.1833156
0.3975772 0.3211667 0.4580276
0.3624084 0.2959207 0.3764496
0.2368947 0.3116099 0.2938034
-0.0274903 0.6729395 -1.2451384
-2.3670422 -1.2350188 -3.4397037
0.5887326 1.6250494 2.9456066
-1.1556561 -2.45365 -1.1612478
-0.9533427 1.8399461 0.7879065
1.7469989 -2.2181911 -2.0219278
0.5921339 1.2998861 -0.5703046
-1.5325657 -0.677583 -2.443835
1.1341041 2.3390521 4.0416833
-0.8534327 -2.1183605 -0.7769583
-0.5809319 2.1715805 1.1140267
2.0091492 -1.7260965 -1.5920763
0.6196242 0.6269466 0.6748339
0.8344766 0.5574358 0.9958687
0.5453715 0.7140028 1.0960767
0.3022234 0.3352895 0.3842895
0.3724108 0.3316345 0.3261202
0.2621504 0.4920946 0.4298515
-0.0125446 0.61345 -1.446195
-2.3532303 -1.27994 -3.2264818
0.6609897 1.8070485 2.8071202
-1.023707 -2.5458602 -1.1058405
-1.1513012 1.7122944 0.9081446
1.7778665 -1.923693 -2.2435722
0.5783831 1.1943312 -0.6004688
-1.5274644 -0.6471736 -2.2735167
1.167745 2.5666373 3.9262128
-0.7067478 -2.1539621 -0.6536715
-0.838577 2.0265266 1.3203797
2.0636131 -1.4118123 -1.7813069
0.5909277 0.5808812 0.8457262
0.825766 0.6327663 0.9529651
0.5067553 0.7595888 1.1190927
0.3169592 0.3918981 0.4521691
0.3127242 0.3142322 0.4122351
0.2857466 0.5118807 0.4622654
0.1230557 0.7648923 -1.3809348
-2.5574859 -1.4115956 -2.9845759
0.6989205 1.6313735 2.9486085
-0.9928595 -2.5277193 -0.9418109
-1.0012855 1.7791627 0.8028322
1.8320267 -2.1984731 -2.3897231
0.7050627 1.3156171 -0.6053997
-1.7153069 -0.9437871 -2.0355869
1.2713624 2.3369448 4.0813873
-0.6287392 -2.2100248 -0.6328853
-0.6626576 2.0757704 1.0910809
2.1581592 -1.7708952 -2.129526
0.5820071 0.5507248 0.7755351
0.842179 0.4678085 0.948989
0.5724419 0.7055713 1.1327789
0.3641203 0.3176945 0.3089256
0.3386279 0.2966078 0.2882487
0.3261325 0.427578 0.2601972
-0.106004 0.8861586 -1.5754626
-2.5376507 -1.2965603 -3.3313638
0.6193604 1.7976081 2.4322428
-1.0308521 -2.547252 -1.0953728
-1.042375 1.7647353 0.8113671
1.8135312 -2.2108178 -2.2000905
0.4448058 1.4411182 -0.8612259
-1.7724696 -0.7686773 -2.2667492
1.2064465 2.5715139 3.6104575
-0.6695024 -2.2733809 -0.7704559
-0.7551526 2.0623648 1.2000319
2.1490234 -1.7995733 -1.9030929
0.5508098 0.5549596 0.7142367
0.7651811 0.527883 1.0646146
0.5870861 0.7739058 1.1782147
0.3613497 0.2738711 0.3249169
0.2872224 0.2976295 0.3886648
0.3354921 0.4112446 0.2969976
0.0225248 0.5674451 -1.6914319
-2.4149455 -1.3562759 -3.162685
0.7062254 1.6390458 2.3845847
-1.0383668 -2.7109067 -1.0323701
-1.059154 1.7697817 0.9330864
1.7033776 -2.1357562 -2.2458801
0.6203029 1.1074455 -1.0144777
-1.5130458 -0.7826606 -2.1089055
1.35182 2.3335948 3.5267043
-0.7129943 -2.4581723 -0.7188758
-0.6982606 2.1123573 1.293231
1.9738688 -1.6503802 -1.8985087
0.5977782 0.5400003 0.6769543
0.9018997 0.5736153 1.0537795
0.6455947 0.694549 1.1421196
0.3253724 0.2527344 0.3134942
0.3608934 0.3425756 0.3601446
0.2704912 0.485376 0.3473714
0.0480409 0.7165741 -1.068106
-2.375144 -1.3634371 -3.4506442
1.029706 1.9189189 2.381047
-1.0704537 -2.5924671 -1.0066408
-1.0205552 1.7148402 0.7714957
1.7796384 -2.219877 -2.1314392
0.6163381 1.1835427 -0.3774715
-1.5777632 -0.688227 -2.3343664
1.6667763 2.6277069 3.6310737
-0.7442943 -2.3525887 -0.6687822
-0.6316552 1.9934656 1.1845992
2.1079257 -1.7570877 -1.8308775
0.5682972 0.4669687 0.6906345
0.7973808 0.6752101 1.1162778
0.6370703 0.708788 1.2500268
0.3261595 0.2398784 0.3378586
0.3889 0.2786254 0.4131035
0.3282873 0.4627893 0.3005617
-0.0297748 0.7744285 -1.1838626
-2.4277479 -1.5243337 -3.1107805
0.7395128 1.4622307 2.487738
-0.9963086 -2.4771969 -1.0618027
-1.0820734 1.8356017 0.8037897
1.7959231 -2.1756704 -2.0335604
0.5348621 1.3404284 -0.4654803
-1.6142314 -0.9942892 -2.0794299
1.2564011 2.192268 3.3487972
-0.6818664 -2.2094883 -0.611898
-0.8475859 2.2316368 1.2552508
1.9862435 -1.8918414 -1.6458987
0.5646369 0.566 0.7183823
0.8135165 0.5300445 1.0313506
0.5168883 0.7300372 0.8610592
0.3144421 0.2677086 0.4499048
0.2344875 0.3960351 0.4514611
0.1903205 0.283829 0.3876617
0.0657593 0.5605813 -1.4611167
-2.304865 -1.465074 -3.3630538
0.7973815 1.9075521 2.7887451
-1.1668039 -2.6818796 -0.9903299
-1.0951641 1.7301173 0.8047383
1.7948791 -2.2069183 -2.1766323
0.6651332 1.1218645 -0.7222417
-1.4008971 -0.7835747 -2.2522614
1.5085974 2.6530139 3.6352719
-0.8240123 -2.2614877 -0.5799529
-0.7866728 2.0956628 1.1681106
2.0994042 -1.7088568 -1.7383373
0.5993738 0.5612833 0.7388749
0.9039679 0.6814994 1.1107924
0.7112159 0.7454618 0.8465267
0.3427916 0.4203919 0.410377
0.3084914 0.3655455 0.3633723
0.304525 0.4980615 0.438295
-0.0565046 0.5620045 -1.2852469
-2.624427 -1.3593366 -3.2449709
0.7248745 1.7186921 2.4940331
-0.9961345 -2.5460898 -1.1315338
-1.1006935 1.7430423 0.8796401
1.8005875 -2.2486861 -2.0865529
0.6203358 1.2380447 -0.5328041
-1.831604 -0.7125196 -2.3083763
1.4375305 2.3999225 3.4838252
-0.6956365 -2.1840325 -0.8510492
-0.6750874 2.1173983 1.2157066
2.0466918 -1.8940631 -1.6189725
0.6768404 0.6760402 0.7524427
0.792823 0.6468169 0.9365946
0.712656 0.6812304 0.989792
0.300498 0.3620573 0.2804846
0.4256061 0.374356 0.3360666
0.2461042 0.354623 0.4675804
0.0730872 0.7575365 -1.3206761
-2.2321429 -1.4276555 -3.1336981
0.6785701 1.8046266 2.3719473
-1.1056445 -2.5666371 -1.0861503
-1.2157819 1.7170103 0.8571837
1.8840396 -1.8837085 -2.1179291
0.6720058 1.3393546 -0.6072532
-1.3455277 -0.8325914 -1.9266124
1.161578 2.5518066 3.4395035
-0.7304906 -2.2407726 -0.6773047
-0.8436748 2.0780747 1.21682
2.2070946 -1.4204529 -1.7771453
0.5989186 0.5818181 0.7134229
0.8866152 0.5950641 1.2070858
0.4830079 0.74718 1.0675562
0.3751539 0.3258646 0.4088456
0.3721071 0.3610643 0.3596362
0.3230549 0.4632556 0.3407838
-0.0591933 0.6083938 -1.6382645
-2.1466966 -1.3926531 -3.5074671
1.0313902 1.5727424 2.4867602
-1.1602145 -2.5021804 -1.0905199
-1.1413469 1.8198999 0.8072094
1.9081035 -2.0943766 -2.0759016
0.5108154 1.2032913 -1.021403
-1.4766104 -0.8316543 -2.461811
1.5591741 2.3818411 3.6458094
-0.8141291 -2.2211408 -0.7375737
-0.8462672 2.1068225 1.080839
2.2474479 -1.6686538 -1.6805247
0.5700087 0.5948975 0.6168615
0.6700862 0.5609988 1.0456561
0.5277839 0.8090988 1.1590493
0.3460854 0.2810397 0.3529462
0.2950797 0.2869226 0.2736296
0.3393444 0.4257229 0.3953768
-0.0147508 0.9042128 -1.536057
-2.2092104 -1.3104163 -3.1246201
0.7186634 1.5246888 2.5970226
-1.0968569 -2.4560628 -1.1347857
-1.0437337 1.8020889 0.7766376
1.8879197 -2.1888299 -2.1239189
0.5602483 1.4487057 -0.708973
-1.465548 -0.7257255 -2.1566167
1.2538392 2.2391756 3.5135522
-0.7381619 -2.245911 -0.8503006
-0.7027238 2.0755198 1.1242754
2.0742984 -1.9463849 -1.7541217
0.5749991 0.544493 0.827084
0.7436625 0.5846907 0.9680033
0.5351758 0.7144867 0.9165296
0.358695 0.2101517 0.2844851
0.3410098 0.2734309 0.3476378
0.1863787 0.2424449 0.3697972
-0.0037242 0.6528171 -1.3031457
-2.3511122 -1.4668826 -3.4006425
0.8592868 1.8717799 2.6594057
-1.1992411 -2.6203638 -1.0156726
-1.0670942 1.748146 0.7420986
1.8734556 -2.1895345 -2.261991
0.5989749 1.1875066 -0.6961289
-1.5796186 -0.9246838 -2.3117585
1.2612465 2.5327268 3.8568131
-0.8517959 -2.2560717 -0.5719529
-0.7279099 2.0779292 1.0253535
2.1249339 -1.880519 -1.8937289
0.6026991 0.5346895 0.6070168
0.7714936 0.5421988 1.088884
0.4019596 0.6609469 1.1974073
0.3474452 0.3642921 0.4437197
0.3391843 0.3297832 0.2832549
0.2514783 0.3090155 0.3682621
0.1221803 0.8356097 -1.5951052
-2.444831 -1.2231943 -3.2988549
0.8094342 1.8768389 2.3919952
-1.1719182 -2.4415491 -0.9979237
-1.0918314 1.7221375 0.7357227
1.6007326 -2.2996049 -2.1669165
0.8101163 1.4690488 -0.9213902
-1.6736595 -0.5448263 -2.2720277
1.25889 2.6145056 3.531282
-0.8152364 -2.2478114 -0.5576882
-0.7355832 2.0377106 1.1488201
1.8029708 -2.0440266 -1.7613742
0.687936 0.633439 0.6737149
0.7711716 0.6783681 1.0268272
0.4494558 0.7376667 1.1392869
0.3566818 0.1937377 0.4402355
0.3562482 0.3155731 0.4130975
0.2022382 0.2555783 0.4055423
-0.0325198 0.5973875 -1.3746415
-2.7642907 -1.5158272 -3.5264289
0.6293904 1.795804 2.6813168
-1.2233528 -2.4808532 -1.1196075
-1.1334178 1.8617183 0.8702418
1.8081315 -2.0588178 -2.1234764
0.5426004 1.1334114 -0.7263786
-1.9261614 -1.0015474 -2.5432325
1.3633581 2.3857334 3.6694708
-0.9313838 -2.0400889 -0.8413372
-0.7635894 2.1654165 1.2767857
2.0305721 -1.6388672 -1.7488819
0.5751201 0.5360239 0.6482629
0.8381292 0.5142798 0.9831964
0.7339677 0.5899294 0.9881541
0.291969 0.4407642 0.2782702
0.3698284 0.3036983 0.406544
0.2224406 0.4199507 0.3745945
0.0509404 0.5359951 -1.305964
-2.1165823 -1.2804648 -3.2663177
0.8059156 1.8474617 3.0491047
-0.946502 -2.5760107 -1.1313924
-1.0502743 1.7865941 0.8843209
1.8569238 -2.2525269 -1.9906321
0.6533191 1.0611419 -0.5304769
-1.308334 -0.6213211 -2.2289122
1.5064241 2.508876 4.182234
-0.5810223 -2.2470247 -0.8013826
-0.6613868 2.0710718 1.2438756
2.1059052 -1.9072243 -1.6285155
0.6023787 0.5251468 0.7754871
0.8082484 0.6591437 1.0374056
0.7005085 0.6614143 1.1331293
0.3654797 0.328986 0.3300097
0.3888875 0.2844777 0.3595547
0.2489813 0.3453026 0.3621166
0.1129655 0.683335 -1.2710449
-2.5334675 -1.2778821 -3.2445358
0.6196687 1.6903342 2.731792
-1.2103301 -2.5989506 -1.0836737
-1.0568005 1.7790887 0.841168
1.7632268 -2.1990272 -2.2044682
0.7701581 1.2755618 -0.4951792
-1.682873 -0.7831051 -2.2217914
1.2501331 2.357282 3.9010351
-0.8469598 -2.285389 -0.7137363
-0.7628041 2.1113485 1.1673516
1.9722035 -1.8210081 -1.9082083
0.6571925 0.5922269 0.7758658
0.8505945 0.4947771 1.0227444
0.6304643 0.6669478 1.1692431
0.3633703 0.3135616 0.3699374
0.2939964 0.3322598 0.3261836
0.2089767 0.3780191 0.2962598
-0.0490984 0.5673771 -1.2588107
-2.3732293 -1.4490124 -3.4705429
0.6978583 1.8666295 2.989629
-1.1463369 -2.4911232 -1.0701783
-1.1012255 1.8042295 0.7851651
1.8810283 -2.4980111 -2.1867374
0.5164551 1.2013799 -0.4628626
-1.6059044 -0.8102075 -2.5923013
1.4124119 2.5886377 4.1919577
-0.7216845 -2.2758705 -0.7575459
-0.7994686 2.0534957 1.1732515
2.1483008 -2.0926141 -1.871649
0.5655535 0.6340028 0.795948
0.767325 0.6388049 0.8782417
0.7145535 0.7220082 1.2023287
0.4246524 0.2152527 0.3126324
0.301757 0.2492662 0.3880864
0.2672725 0.405397 0.3150884
-0.029971 0.5551767 -1.1669369
-2.2899987 -1.4483169 -3.4394989
0.8484385 1.8164602 2.6768874
-1.3291703 -2.5424154 -1.0490966
-1.1559787 1.8356302 0.9969659
1.8710453 -2.3459465 -2.2066894
0.6090706 1.1274914 -0.4910742
-1.5153294 -0.9191904 -2.29096
1.494205 2.4912239 4.0004187
-0.9349468 -2.2345665 -0.8034535
-0.8392439 2.15689 1.3345215
2.0900972 -1.9636959 -1.9404725
0.6390416 0.5723147 0.6758627
0.7746693 0.5291265 1.1485389
0.6457665 0.6747637 1.3235313
0.3942235 0.3078489 0.2456431
0.3167349 0.3212598 0.3375556
0.2190519 0.3822507 0.2662169
0.142165 0.6716349 -1.1454469
-2.1997968 -1.4272169 -3.3215655
0.7412495 1.578806 2.8103708
-1.2196218 -2.7892495 -1.1106702
-1.1195505 1.7865674 0.8465437
1.7725093 -2.0560099 -2.2032189
0.749548 1.3076772 -0.447206
-1.4045805 -0.759276 -2.361986
1.376506 2.3056315 4.0523185
-0.8152313 -2.4125714 -0.7055495
-0.8362207 2.0907915 1.2440208
2.0000644 -1.7859389 -1.8898316
0.607383 0.6360423 0.6982409
0.7952163 0.6679409 0.9595795
0.6352565 0.7268255 1.2419476
0.4043905 0.3766781 0.4051207
0.2833298 0.3042241 0.397477
0.227555 0.270071 0.3133873
0.0060463 0.7995899 -1.1863545
-2.436676 -1.5759541 -3.5762452
0.4500602 1.6981713 2.2304613
-1.1014397 -2.6008993 -1.1515364
-1.0559774 1.7884331 0.7167722
1.6559397 -2.2855269 -2.1065728
0.5731436 1.456909 -0.3806469
-1.5964369 -0.8967054 -2.5845957
0.9713057 2.3233848 3.4348226
-0.7454109 -2.2309181 -0.7844841
-0.7694104 2.0628645 1.0113758
1.9601748 -2.0787104 -1.8172032
0.5670973 0.6573191 0.8057075
0.8402391 0.6792487 0.9916495
0.5212454 0.6252135 1.2043613
0.3560287 0.3699812 0.3670523
0.286567 0.2744314 0.2946035
0.3042351 0.2068165 0.2893696
0.1733692 0.7020343 -1.4413688
-2.3522411 -1.4834265 -3.2206031
0.8290534 1.713115 2.6047736
-1.0594331 -2.6494395 -1.0665359
-1.1018273 1.7217798 0.8931041
1.8184913 -2.1724581 -2.2254459
0.7234835 1.2659926 -0.7024395
-1.5812148 -1.0716093 -2.2967041
1.4508079 2.408293 3.6291854
-0.7285641 -2.3274115 -0.7423423
-0.8102436 2.0669653 1.1420249
2.1111092 -1.9045938 -1.9460416
0.5501143 0.5639583 0.7389293
0.7710263 0.4118172 0.923899
0.6217545 0.6951781 1.0244118
0.330869 0.3220279 0.3241936
0.2915837 0.3451855 0.2489208
0.2926179 0.2678643 0.2794043
0.0676651 0.7148641 -1.6135734
-2.4271502 -1.4828463 -3.0670279
0.3792946 1.6939931 2.5146427
-0.9979626 -2.4874151 -1.0636539
-1.1980375 1.8718544 0.6995549
1.856923 -1.9668628 -2.1158689
0.7751723 1.2913643 -0.7820563
-1.613083 -0.9492722 -1.971785
1.0517686 2.3782495 3.4853675
-0.6287516 -2.0853086 -0.7357461
-0.8609599 2.1561603 1.0492738
2.1783881 -1.6421729 -1.7678771
0.7075072 0.5765002 0.8315171
0.8140671 0.5335742 1.0952429
0.672474 0.6842565 0.9707248
0.369211 0.4021065 0.3279078
0.3370776 0.2843058 0.3497189
0.3214652 0.3246899 0.3479918
0.3047987 0.4542802 -1.3786415
-2.5896847 -1.306093 -3.2166326
0.7713271 1.5757254 2.8554333
-1.1017325 -2.5536079 -1.0325242
-1.0464332 1.7419327 0.7687988
1.9255633 -2.0331579 -2.1920224
0.8826157 0.996617 -0.6601622
-1.8054899 -0.6056902 -2.2138372
1.4004403 2.2059876 3.9977777
-0.698098 -2.3335811 -0.6242303
-0.6885851 2.1187087 1.0793438
2.1673856 -1.4682127 -1.8443236
0.577817 0.5423369 0.7184794
0.7841948 0.7004028 1.0027954
0.6291132 0.6302622 1.1423444
0.4036345 0.2200268 0.4082939
0.3578481 0.376776 0.3105451
0.2418223 0.5649452 0.3476988
0.0115342 0.8466963 -1.3764597
-2.5140435 -1.3397258 -3.3408234
0.3176336 1.6465782 2.7344234
-1.1487122 -2.5710885 -1.0890211
-1.0232729 1.7908428 0.89246
1.7949919 -2.2514993 -2.1013746
0.5919178 1.3906835 -0.563388
-1.6977559 -0.7204859 -1.981285
0.9949548 2.3809159 3.526311
-0.7196497 -2.3386277 -0.6175351
-0.7071938 2.1110462 1.3538454
2.0492811 -1.8320253 -1.8023075
0.5803836 0.5439872 0.8130716
0.8162877 0.6192399 1.3595384
0.6773212 0.7343376 0.7918876
0.4290625 0.2324608 0.4714859
0.3160791 0.3202034 0.4613853
0.2542892 0.4194739 0.2990671
0.1190728 0.8937725 -1.3289401
-2.3164314 -1.1547913 -3.5735795
0.7525885 1.657885 2.5749691
-1.3304788 -2.5835134 -0.9637167
-1.0124314 1.7324873 0.7802081
1.921287 -2.1591231 -2.0637985
0.6986161 1.4414018 -0.6642738
-1.5599442 -0.5040981 -2.4359923
1.3864698 2.3211309 3.9156453
-0.9897467 -2.3337457 -0.56731
-0.6842334 2.092957 1.0859892
2.1882896 -1.7579289 -1.6927526
0.5795433 0.5476293 0.6646662
0.7564872 0.6506932 1.1375871
0.6338813 0.6632459 1.3406762
0.3407322 0.2497677 0.3964067
0.328198 0.3604698 0.3057811
0.2670026 0.4011943 0.3710459
0.1009653 0.8096462 -1.3369777
-2.7254563 -1.5024649 -2.966541
0.7473165 1.6736675 2.7367077
-1.0176006 -2.6563318 -1.0845441
-1.1086054 1.6965531 0.7827736
1.7511133 -2.124406 -2.135816
0.6846576 1.3878175 -0.6434994
-1.9570495 -0.9815287 -2.1859491
1.344936 2.3245577 3.748629
-0.67854 -2.3342876 -0.7821625
-0.8260739 2.0069193 1.0607785
1.9845133 -1.7195238 -1.6761686
0.5836923 0.5781713 0.6934782
0.7684068 0.5209363 0.7805919
0.5976196 0.6508902 1.0119212
0.3390606 0.3220443 0.3023816
0.2825316 0.3103661 0.2780049
0.2334 0.4048822 0.4596473
-0.1662767 0.6921535 -1.3720121
-2.6082487 -1.4774376 -3.5221363
0.7026126 1.5756838 2.6958896
-1.2053393 -2.6326476 -1.0717303
-1.150983 1.7754065 0.7195961
1.768475 -2.1604153 -2.1606011
0.4174787 1.3613015 -0.7299327
-1.8279083 -0.8912423 -2.5535008
1.4248471 2.2558243 3.9470388
-0.8570621 -2.3686452 -0.6210706
-0.8355888 2.0555073 1.1132138
2.0685067 -1.8578356 -1.773243
0.5837554 0.6691479 0.6420795
0.7803404 0.5861953 0.9686356
0.7222345 0.6801404 1.2511492
0.3482772 0.2640024 0.4506597
0.3153941 0.2801008 0.3936177
0.3000318 0.3025796 0.387358
-0.0837057 0.7109824 -1.3448666
-2.6929098 -1.3285295 -3.1144506
0.5721851 1.6752208 2.3569678
-1.1523646 -2.5188846 -1.1109654
-1.2023317 1.9711679 0.869911
1.8815209 -2.1773766 -2.0754351
0.5314816 1.3095121 -0.6610289
-1.9260199 -0.7363055 -2.0630978
1.2868046 2.3517734 3.5557943
-0.841833 -2.2172773 -0.7448789
-0.8583615 2.2525547 1.2241603
2.1368615 -1.7952438 -1.6196009
0.6151873 0.5985298 0.6838378
0.7668899 0.5922241 1.0513528
0.7146195 0.6765527 1.1988264
0.3105316 0.3016073 0.3660865
0.3439702 0.2813869 0.3542492
0.2553407 0.3821328 0.4558342
0.0134667 0.936794 -1.7099684
-2.438403 -1.2933227 -2.9943312
0.6059888 1.6955824 2.5145441
-1.135263 -2.708217 -1.0006003
-1.0373977 1.8341612 0.7656756
1.7694812 -2.3012117 -2.1459119
0.6501791 1.4346781 -0.9650837
-1.6088561 -0.7152903 -1.8733362
1.2637149 2.3434021 3.5076881
-0.8032805 -2.2778431 -0.8369739
-0.7379227 2.1274053 1.123024
2.0516739 -1.8440856 -1.7330915
0.6367124 0.4978842 0.7448848
0.8295469 0.5780324 1.1209951
0.6577261 0.6478197 0.993144
0.3319825 0.4303739 0.1636264
0.2994749 0.2932441 0.3573484
0.2821926 0.4571261 0.4128205
0.0038286 0.5778666 -1.4534744
-2.3547595 -1.3438081 -3.2039245
0.9411567 1.8898448 2.6718464
-1.0645649 -2.6494337 -1.0275564
-1.0156319 1.8800702 0.7590595
1.7955745 -2.1644632 -2.1422607
0.5594365 1.1486405 -0.6793429
-1.5905581 -0.7851787 -2.3379072
1.5705345 2.5667619 3.7031512
-0.6682219 -2.4033627 -0.6526988
-0.6443284 2.2011912 1.1774969
2.0874568 -1.8278175 -1.7918753
0.5556079 0.5707739 0.7741314
0.7642014 0.5586294 0.8660173
0.6293779 0.6769171 1.0313048
0.3963429 0.246071 0.3748576
0.3713036 0.321121 0.4184374
0.2918823 0.3366457 0.3503854
-0.0513508 0.6722248 -1.3750007
-2.6846957 -1.1915458 -3.0695199
0.5469198 1.7031279 2.7816245
-1.140457 -2.6197169 -1.0627082
-0.9988362 1.7950425 0.8590373
1.9293758 -2.1945775 -2.182565
0.5371893 1.2473223 -0.6437641
-1.8009147 -0.3740213 -2.033788
1.1936627 2.4520081 3.8914454
-0.7371542 -2.2683664 -0.6802849
-0.5966777 2.1116342 1.3086267
2.2598128 -1.8015534 -1.8004184
0.5885401 0.5750976 0.7312366
0.883781 0.8175245 1.0357319
0.6467429 0.7488802 1.1098209
0.4033028 0.3513505 0.3824233
0.4021586 0.3165917 0.4495895
0.330437 0.3930242 0.3821466
0.1252265 0.8114172 -1.3378815
-2.5998769 -1.4746814 -3.3258166
0.4908367 1.5636111 2.2970547
-0.8513425 -2.6102601 -1.0952462
-1.1430867 1.7895051 0.7673459
1.9931243 -2.0335102 -2.0893766
0.7548302 1.3542712 -0.7448224
-1.8096925 -0.9608305 -2.1658181
0.85332 2.3342556 3.5037878
-0.4528802 -2.2802801 -0.7553399
-0.7829213 2.160136 1.159029
2.2703444 -1.6062565 -1.8387037
0.6296036 0.542854 0.593059
0.7901844 0.5138509 1.1599985
0.3624834 0.7706445 1.2067331
0.3984622 0.32998 0.3399063
0.3601655 0.3706308 0.3916831
0.2772201 0.4272538 0.2506729
0.1481955 0.9044751 -1.2314529
-2.2263736 -1.4665938 -3.0863511
0.6245156 1.8057054 3.0038061
-1.0948674 -2.5391156 -1.0757661
-1.0999627 1.9220299 0.8539313
1.8336932 -2.1004887 -2.221624
0.7108544 1.4574132 -0.3769588
-1.450988 -0.9639425 -2.1643679
1.3067327 2.5413898 4.1930839
-0.7962204 -2.1772707 -0.6901093
-0.7675617 2.1922853 1.2332065
2.1829927 -1.7876176 -1.9014601
0.5626589 0.5529381 0.854494
0.7753857 0.5026513 0.9219831
0.6822171 0.7356843 1.1892778
0.298647 0.3618449 0.3856567
0.332401 0.2702553 0.3792752
0.3492994 0.3128711 0.3201639
0.1621963 0.6854131 -1.179674
-1.957881 -1.4707227 -3.4987809
0.5753272 1.9372327 2.2777804
-1.2086494 -2.5742508 -1.0730838
-1.0343921 1.7093513 0.9134437
1.8116641 -2.510673 -2.150499
0.6898706 1.2864708 -0.4638114
-1.2087122 -0.8761904 -2.6366425
1.0887228 2.5984089 3.6376569
-0.8764739 -2.1883964 -0.7125149
-0.6541059 2.1265587 1.3556428
2.1369505 -2.1159911 -1.8097683
0.5276744 0.6010577 0.7158626
0.7491688 0.5945323 0.8621384
0.5133955 0.6611762 1.3598765
0.3321755 0.3858544 0.360569
0.3802862 0.4172074 0.4421991
0.3252864 0.3946818 0.3407307
-0.0412528 0.8056726 -1.2309957
-2.3479107 -1.2141453 -3.1055022
0.9560245 1.5870315 2.5411674
-1.117977 -2.5435093 -1.0984807
-1.0811862 1.8505607 0.8618862
1.7235427 -2.1952191 -2.0956261
0.5061197 1.3439436 -0.4532411
-1.5309675 -0.6642117 -2.2477279
1.5150704 2.2637686 3.7731699
-0.7892475 -2.2391187 -0.7454784
-0.7024793 2.1597317 1.132918
1.9789907 -1.6728728 -1.7027897
0.5473724 0.538271 0.7777547
0.8169432 0.5499336 0.8577743
0.5590459 0.6767371 1.2320025
0.3287295 0.3043905 0.3530023
0.3787068 0.3091711 0.2710318
0.255448 0.5223464 0.3928364
-0.0215203 0.6431839 -1.2944482
-2.3045998 -1.4806586 -2.9571282
0.72761 1.9896612 2.3585888
-1.1231464 -2.6429809 -1.140872
-1.0587938 1.7439177 0.8907255
1.8754716 -1.9670234 -2.1175429
0.441978 1.231143 -0.488308
-1.5404031 -0.9294991 -1.922927
1.4081358 2.6449342 3.4355866
-0.7186443 -2.4280957 -0.7531867
-0.6106099 2.0737495 1.2678113
2.114489 -1.6176569 -1.6593086
0.4634983 0.5879591 0.8061402
0.7641967 0.5511595 1.0342012
0.6805258 0.655273 1.0769978
0.4045021 0.2148852 0.3876853
0.4481839 0.3298318 0.3770858
0.2390174 0.3493665 0.4582343
0.1077579 0.3410229 -1.6274548
-2.1846209 -1.4829573 -3.4810847
0.726873 1.698498 2.9057251
-1.1048504 -2.6264469 -1.1091493
-1.165693 1.9154008 0.8342638
1.7616885 -2.2267057 -2.0427283
0.7077912 0.8751014 -0.9363737
-1.3826786 -0.9130955 -2.6336906
1.3759818 2.3976242 3.780773
-0.7870095 -2.3056665 -0.7725876
-0.8445689 2.2634409 1.226207
2.1181349 -1.9031282 -1.8221181
0.6000333 0.5340785 0.6910812
0.8019423 0.5698618 0.8473942
0.6491088 0.6991262 0.8750479
0.317841 0.3207804 0.3365617
0.3211241 0.34804 0.3919432
0.3564464 0.3235775 0.2206102
0.0031069 0.6567413 -1.3646063
-2.3491459 -1.595651 -3.3685948
0.4179193 2.1759652 2.8129567
-0.9808355 -2.5627334 -1.0248731
-1.0850292 1.7701807 0.8978553
1.6327496 -2.3013915 -2.0207322
0.5725894 1.2788104 -0.65341
-1.6350367 -0.9863251 -2.4198372
0.9576218 2.8689231 3.8709173
-0.6090919 -2.2442498 -0.6420416
-0.8076766 2.0918658 1.2386339
1.8738724 -1.7876442 -1.7383086
0.5694825 0.6220691 0.7111963
0.7141092 0.6093259 0.9487577
0.5397025 0.6929579 1.0579606
0.3717435 0.3184836 0.3828315
0.2773525 0.3216851 0.3407786
0.2411228 0.5137473 0.2824236
0.0664283 0.7889002 -1.134885
-2.3065985 -1.5164717 -3.3908454
0.5787861 1.864745 2.8319347
-1.1836268 -2.6333686 -1.0478754
-1.049065 1.7862357 0.8326541
1.8911828 -2.1403703 -2.1342898
0.6909209 1.3853263 -0.4379176
-1.5027101 -0.9503672 -2.2239966
1.1167635 2.4671651 3.5755502
-0.8082438 -2.2861507 -0.6490882
-0.7546551 2.1142508 1.1985807
2.214319 -1.5980958 -1.87516
0.6244926 0.5964261 0.6969674
0.8038884 0.5661045 1.1668488
0.5379774 0.6024201 0.7436156
0.375383 0.3472178 0.3987872
0.2944099 0.3280151 0.3659266
0.3231362 0.5422745 0.2591299
0.0832323 0.9070888 -1.3037739
-2.6664991 -1.392644 -3.3812002
0.5090162 1.8039885 2.9740793
-1.070164 -2.5715311 -1.1382499
-1.0002097 1.762848 0.6991637
1.8101826 -2.1953848 -2.291953
0.6175805 1.5357221 -0.7341183
-1.9716083 -0.8197411 -2.3897172
1.1432273 2.4613328 3.9760571
-0.6989932 -2.2640744 -0.8983479
-0.6384913 2.0767115 1.0998055
2.0982763 -1.7970063 -2.0641354
0.5343482 0.6286333 0.5696555
0.6948908 0.5729029 0.991483
0.634211 0.6573444 1.0019778
0.3711708 0.3074567 0.2399019
0.3617184 0.3138636 0.4006418
0.2880937 0.3983785 0.2278176
-0.0295663 0.4645808 -1.5511353
-2.6836681 -1.5398029 -3.1928736
0.6779139 1.7628083 2.8636653
-1.1627193 -2.6335407 -1.0468322
-1.1842495 1.8077159 0.7040805
1.7692651 -2.0785107 -2.2179862
0.5332309 1.0546743 -0.7676886
-1.8733496 -0.940114 -2.1737321
1.2214326 2.5250822 3.8943013
-0.7956112 -2.3592968 -0.814716
-0.8816395 2.0875446 1.1069669
2.0833424 -1.7745969 -1.8481157
0.5627972 0.5900935 0.7834467
0.8103186 0.5996888 1.0191416
0.5435187 0.7622738 1.0306359
0.3671081 0.2742439 0.2321162
0.30261 0.2798288 0.4028864
0.3140773 0.3039137 0.3698705
-0.0219555 0.6455619 -1.0050084
-2.2657196 -1.330243 -2.9316345
0.5963561 1.5827932 2.5681381
-0.9374434 -2.4756534 -1.0284065
-1.0692939 1.8780679 0.7457555
1.7646108 -2.179919 -1.9639243
0.580993 1.3211707 -0.206499
-1.5084046 -0.8314732 -2.1300535
1.1382818 2.284223 3.5789908
-0.5418341 -2.1372567 -0.6893503
-0.7114157 2.1207831 1.0522995
2.1186802 -1.8000057 -1.5989861
0.6029486 0.6756087 0.7985094
0.757315 0.4987698 0.801581
0.5419257 0.7014298 1.0108528
0.3956092 0.3383967 0.3390562
0.3578782 0.2427152 0.306544
0.3540694 0.3799133 0.3649382
0.066077 0.7335557 -1.3447264
-2.1162457 -1.3906532 -3.470277
0.5356455 1.6566078 2.7774784
-1.0633128 -2.4731973 -1.0467301
-0.9912733 1.6867916 0.842076
1.7950039 -2.2762289 -2.0854653
0.7049256 1.3054924 -0.7094698
-1.33321 -0.6980814 -2.5078444
1.1451574 2.335371 3.9107836
-0.7430325 -2.0667147 -0.6800444
-0.6621668 2.0731684 1.2513571
2.0166793 -1.8921637 -1.8348962
0.6388486 0.5719367 0.6352565
0.7830357 0.6925717 0.9624326
0.6095119 0.6787632 1.1333052
0.3202803 0.4064826 0.3666858
0.3291065 0.3863768 0.4092811
0.2216754 0.3840651 0.250569
-0.0207833 0.7273882 -1.2753632
-2.1401783 -1.2335157 -3.2502505
0.6265176 1.9683383 2.6526937
-1.1216462 -2.5488468 -1.0624128
-1.1161255 1.7520904 0.9140864
1.8995259 -2.2566796 -2.2396689
0.6518136 1.2885253 -0.4854761
-1.3935636 -0.6461313 -2.1701032
1.3327747 2.6326299 3.7579626
-0.7577458 -2.3196592 -0.6885028
-0.8470811 2.0692159 1.2107526
2.1851778 -1.7383394 -1.7454571
0.6725969 0.5611371 0.789887
0.7466147 0.5873844 1.0801472
0.7062571 0.6642916 1.1052689
0.3639004 0.2291877 0.37391
0.2690444 0.3171255 0.2966662
0.2856519 0.5183401 0.4942118
0.1091604 0.5036089 -1.3062901
-2.3920903 -1.3923404 -3.3724318
0.5184975 1.978854 2.5237717
-1.1473589 -2.5302016 -0.9578878
-1.0098917 1.716077 0.7022422
1.7940699 -2.1421243 -2.1367506
0.7002045 1.1257045 -0.5331962
-1.5240298 -0.9079536 -2.3652428
1.0808829 2.6547017 3.549258
-0.8324775 -2.2604871 -0.5633146
-0.73231 2.0090377 1.1181803
2.1469497 -1.5761285 -1.7296982
0.5910441 0.6220955 0.7730939
0.8680605 0.4843868 1.007189
0.5623854 0.6758477 1.0254863
0.3148814 0.2697145 0.3945732
0.2775817 0.2929607 0.4159381
0.3528798 0.5659958 0.4070524
-0.0484851 0.5233627 -1.4960282
-2.5534501 -1.7194551 -3.2720817
0.6237154 1.8009963 2.4050171
-1.0358837 -2.6130706 -1.0740855
-0.9556327 1.8602804 0.8219214
1.8225154 -2.4198942 -2.2696266
0.5181965 1.0392496 -1.0002801
-1.7458963 -1.181454 -2.4174139
1.1637778 2.6124206 3.7216486
-0.6592201 -2.3292972 -0.7509582
-0.6880327 2.2980774 1.2679409
2.1505653 -2.0685407 -1.8478614
0.5666816 0.5158869 0.495748
0.8075539 0.5380011 0.8546678
0.5400624 0.8114243 1.3166315
0.3766637 0.2837734 0.3231273
0.2676 0.437797 0.4460195
0.3280498 0.3513535 0.4217652
0.1625569 0.673547 -1.3434109
-2.3888638 -1.4997172 -3.2725923
0.7246883 1.8737004 2.4675665
-1.0134179 -2.5776582 -1.0230315
-1.0091372 1.8192107 0.7167272
1.8875432 -2.3027828 -2.2274809
0.7716005 1.2979091 -0.6453363
-1.6081691 -0.8667518 -2.1973604
1.441756 2.5691627 3.461622
-0.6429637 -2.289204 -0.5395903
-0.7267983 2.1607972 1.0553456
2.1512718 -2.0227873 -2.0011608
0.6090435 0.6243621 0.6980746
0.7806947 0.6329654 1.0752319
0.7170677 0.6954624 0.9940555
0.3704541 0.2884542 0.4834412
0.282339 0.3415866 0.3386184
0.2637286 0.2799955 0.2263202
-0.0055956 0.7907439 -1.2595875
-2.6456954 -1.5264453 -2.8585327
0.8778777 1.7434808 2.4496933
-1.0799541 -2.6085433 -1.1337879
-1.1053668 1.8341573 0.8527913
1.7721151 -2.3720946 -2.2245831
0.5866585 1.4213907 -0.5027382
-1.8281337 -0.9611811 -1.9341723
1.4504295 2.4397454 3.4127927
-0.8219303 -2.2415325 -0.739591
-0.7977444 2.2383634 1.1569902
2.1075703 -2.0112923 -1.9250494
0.5922541 0.6306467 0.7568493
0.8175617 0.5652642 0.9243604
0.5725517 0.6962646 0.9630994
0.2580237 0.3670108 0.3941969
0.3076224 0.4042061 0.3041989
0.3354552 0.3608023 0.2995337
0.1929804 0.5574704 -1.3535655
-2.5000722 -1.3644268 -3.3544868
0.9311755 1.7542758 2.6972238
-1.1896966 -2.6682398 -1.1208169
-1.0555671 1.770489 0.8401498
1.9809074 -2.3285054 -2.2036327
0.8205824 1.1139916 -0.5983389
-1.7381083 -0.7532724 -2.2939087
1.505752 2.3927774 3.7125101
-0.8087563 -2.3942108 -0.860684
-0.7116226 2.0710272 1.200109
2.1833419 -1.8993854 -1.7762451
0.627602 0.5565212 0.7552266
0.7619639 0.6111543 1.0605781
0.5745765 0.6385015 1.0152863
0.3809404 0.274029 0.2601329
0.3439445 0.3005382 0.3599592
0.2024345 0.42912 0.4273876
-0.0335746 1.0008741 -1.3619331
-2.194852 -1.3791586 -3.5063469
0.5992254 1.559011 2.6625311
-1.0447804 -2.6855204 -1.1810185
-1.0595301 1.8497203 0.77682
1.8698061 -2.1119331 -2.1893473
0.5822234 1.6105812 -0.6623985
-1.4390977 -0.6783047 -2.5108768
1.2136138 2.292237 3.855422
-0.7152777 -2.2872711 -0.7460061
-0.749728 2.1972524 1.1590343
2.1231254 -1.679991 -1.9194905
0.6157981 0.609707 0.6995345
0.7557543 0.7008538 0.9954702
0.6143884 0.733226 1.1928909
0.3295027 0.3982493 0.4350124
0.3098021 0.3475321 0.3822144
0.2533194 0.4319421 0.2698568
0.0636974 0.6454582 -1.2288031
-2.3213331 -1.4257549 -3.5171816
1.0014534 1.7498582 2.170355
-1.1230037 -2.5962392 -1.1319767
-1.0949035 1.7722454 0.8406616
1.8877794 -2.1314834 -2.1607242
0.6962356 1.1670808 -0.4206309
-1.4450261 -0.8623692 -2.3675216
1.6480668 2.5034395 3.4896919
-0.8382213 -2.3513984 -0.7516547
-0.806802 2.054314 1.185811
2.2199032 -1.7645348 -1.6841829
0.6325382 0.5216226 0.8081722
0.876307 0.5633857 1.1496599
0.6466134 0.7535814 1.3193369
0.2847824 0.2448408 0.380322
0.2881015 0.2820686 0.3451494
0.3321238 0.3669486 0.4765414
-0.1280749 0.6596443 -1.3440547
-2.2584734 -1.4937878 -3.1753339
0.9114064 1.7585555 2.4761781
-1.0292546 -2.5466241 -1.0019841
-1.0019761 1.7366089 0.7636551
1.9445949 -2.2811989 -2.2011032
0.4912154 1.1461098 -0.6339894
-1.5434342 -0.7145333 -2.0518917
1.6946705 2.4177156 3.6578919
-0.7279945 -2.1454565 -0.6123107
-0.7328023 2.076236 1.1493049
2.1895114 -1.9586956 -1.8327029
0.6192903 0.4864655 0.7100653
0.7150392 0.7792545 1.1234422
0.7832641 0.6591601 1.1817138
0.3012602 0.4011676 0.3896734
0.2691739 0.3396271 0.3856498
0.2449165 0.3225033 0.3684004
0.0980366 0.726317 -1.3255745
-2.4114034 -1.5252019 -3.0920776
0.7251644 1.9522799 2.2539244
-1.0482215 -2.6252132 -1.0858656
-1.0113789 1.718761 0.809117
1.8023158 -2.153319 -2.1449458
0.7523329 1.322354 -0.6804988
-1.617882 -0.8807447 -2.1213187
1.2856165 2.67263 3.2277404
-0.672588 -2.3559266 -0.7665371
-0.7298413 2.02142 1.2224015
2.0795457 -1.7500951 -1.7064482
0.6542963 0.596037 0.6450757
0.7935214 0.6444572 0.9707589
0.5604521 0.7203501 0.973816
0.3756335 0.2692867 0.3193285
0.2815376 0.302659 0.4132845
0.2772299 0.4032239 0.4384976
0.1784642 0.7990658 -1.5229561
-2.4757627 -1.2605342 -3.2349389
0.6998444 1.7759652 2.2708577
-0.9256744 -2.764014 -1.0808138
-1.0931843 1.7658241 0.867132
1.9405211 -2.136531 -2.2113609
0.7294886 1.3516758 -0.8168516
-1.6739274 -0.5979016 -2.2187447
1.2805539 2.4752365 3.0765616
-0.506756 -2.6324199 -0.6266711
-0.796015 2.0365301 1.2085379
2.2777526 -1.7459909 -1.8282946
0.5510243 0.5526099 0.7061045
0.8018353 0.6626325 1.0161942
0.5807095 0.6992713 0.8057039
0.4189184 0.1315941 0.4541427
0.2971693 0.270706 0.341406
0.3372315 0.3905402 0.3830664
-0.1993107 0.600128 -1.2540624
-2.452447 -1.4015416 -3.0713075
0.9259178 1.7056262 2.9845865
-1.2057398 -2.6005896 -1.0438336
-1.212888 1.8342369 0.7395669
1.7953934 -2.2356845 -2.1536856
0.4126664 1.1188406 -0.3473068
-1.6569822 -0.8425641 -2.1767619
1.5992333 2.4334137 3.9564742
-0.7819161 -2.3006253 -0.6636151
-0.8968202 2.179284 1.0685854
2.0840214 -1.9359202 -1.8939431
0.6119771 0.5187126 0.9067556
0.7954648 0.5589776 0.8945456
0.6733155 0.7277876 0.9718877
0.4238237 0.2999643 0.3802185
0.3160678 0.3450471 0.3290184
0.288628 0.2997644 0.2597425
0.1397288 0.6247645 -1.6832736
-2.5076778 -1.4260326 -3.1166714
0.9135372 1.5821459 2.5085708
-1.0823349 -2.4681342 -0.9991741
-1.0482225 1.8251081 0.8649448
1.8790745 -2.3860459 -2.1282276
0.6870923 1.1959892 -1.0036433
-1.5541119 -0.851358 -2.1647056
1.4073104 2.2870841 3.4538922
-0.7590557 -2.2378851 -0.556648
-0.7252212 2.2096989 1.2437243
2.1232706 -1.7843727 -1.8131486
0.5473635 0.5712247 0.6796304
0.9535659 0.5746745 0.9519658
0.4937732 0.7049383 0.9453214
0.3232792 0.2302492 0.4425262
0.3230012 0.3845908 0.3787795
0.2441961 0.6016732 0.3150789
0.1673013 0.5405078 -1.7064599
-2.4619563 -1.5371575 -3.3398595
0.8103468 1.7129956 1.8827095
-1.0443744 -2.6729847 -1.1514095
-0.9991048 1.8844934 0.7310048
1.7651847 -2.3554311 -2.2063585
0.7828712 1.0871019 -0.9529276
-1.7162564 -0.9626343 -2.3177703
1.4797661 2.4882529 3.1199359
-0.6402769 -2.309628 -0.7271547
-0.6811268 2.1057273 1.0792193
2.1098196 -1.9292317 -1.8045522
0.6155699 0.5465941 0.7535323
0.7456999 0.5745232 1.0220891
0.6694193 0.7752574 1.2372264
0.4040974 0.3633567 0.4242548
0.317978 0.2212339 0.3482145
0.3446349 0.4261994 0.4018063
0.0648386 0.8027627 -1.0517655
-2.3669211 -1.4236364 -2.9248713
0.4960796 1.7769192 2.4016633
-1.1268503 -2.578318 -1.1305175
-1.031253 1.654952 0.6385432
1.7470493 -2.1204352 -2.2475501
0.6652361 1.3574388 -0.3473571
-1.5298628 -0.9157568 -1.9537403
1.1554877 2.4886814 3.5794899
-0.7455461 -2.3082577 -0.7531438
-0.7497774 1.9395549 0.9864542
2.0790314 -1.7289875 -1.9965586
0.6003975 0.5546761 0.7044085
0.8370583 0.5078796 0.971131
0.6594081 0.7117622 1.1778266
0.3813043 0.2700602 0.3773737
0.2814756 0.2846029 0.347911
0.3319821 0.3914477 0.2509916
-0.0266837 0.6500379 -1.2645292
-2.6048027 -1.6478388 -3.2531567
0.8107764 1.4382266 2.8223009
-1.1544598 -2.6713008 -1.0312194
-1.0422487 1.7157788 0.8310132
1.7523886 -2.2050089 -2.2467057
0.5125111 1.1907036 -0.6498712
-1.7743179 -0.9545098 -2.1642116
1.312037 2.1982645 3.9188235
-0.749802 -2.2762289 -0.6047931
-0.7325276 1.9977407 1.3034463
2.079121 -1.8174667 -1.9999863
0.5391948 0.5406658 0.614658
0.8304848 0.6933289 1.0889452
0.5012606 0.7600379 1.0965227
0.4046577 0.395072 0.4264263
0.3097212 0.2819619 0.4724331
0.3267324 0.3875422 0.2467194
0.0971044 0.7217166 -1.6001427
-2.6734097 -1.5051032 -3.433692
0.5888524 1.9092771 2.661629
-1.0812955 -2.6830606 -1.0608331
-1.191972 1.69688 0.7802682
1.7465337 -2.1864654 -2.1388885
0.7009747 1.3168596 -0.8174178
-1.8504361 -0.8812323 -2.1037644
1.0590092 2.5367795 3.625482
-0.7012865 -2.372781 -0.6315018
-0.9644474 2.0983852 1.1362401
2.0936242 -1.697167 -1.7370597
0.6038704 0.5951431 0.7827249
0.8229736 0.6238709 1.3299276
0.4701568 0.6275023 0.963853
0.380009 0.3102796 0.4293314
0.2275246 0.4015052 0.3559719
0.3470905 0.4892984 0.4018288
0.1759107 0.7780823 -1.2495436
-2.787563 -1.3321099 -3.1306984
0.8913522 1.6193316 3.1323866
-1.0337933 -2.5694054 -1.1107356
-1.0864188 1.7108711 0.7634323
1.77163 -1.9933 -2.2647877
0.7454314 1.3895276 -0.6211441
-1.9252933 -0.8192201 -1.9742686
1.4948279 2.3527072 4.0838585
-0.7243204 -2.2193273 -0.7251275
-0.7297519 2.019809 1.1121364
2.0530612 -1.6498786 -1.8993054
0.5695207 0.6114453 0.6283995
0.8622697 0.5128899 1.1564298
0.6034757 0.7333756 0.9514719
0.3094729 0.3500781 0.3856081
0.3566669 0.308938 0.348704
0.2814312 0.3434213 0.3654823
0.0842993 0.8679917 -0.9564822
-2.3247101 -1.2529094 -3.2648009
0.8164509 1.8713507 2.2964468
-1.1539822 -2.4986444 -1.090704
-1.0453841 1.7680104 0.8225205
1.7927369 -2.1894612 -2.0719421
0.6798511 1.443413 -0.1377037
-1.5345716 -0.6020777 -2.2663066
1.2963743 2.6410723 3.4433515
-0.8356504 -2.1634873 -0.6018699
-0.7704141 2.0885921 1.1893951
2.0573949 -1.7680357 -1.7325846
0.5955518 0.5754213 0.8187784
0.7901385 0.6508317 0.9984943
0.4799234 0.7697216 1.1469046
0.3183318 0.3351571 0.4888341
0.27497 0.3205817 0.3668746
0.2646581 0.4214256 0.3393575
-0.1098998 0.7466048 -1.299684
-2.6830219 -1.3539036 -3.4204226
0.7352273 1.7533723 2.6354441
-1.1127566 -2.5209936 -1.1000717
-1.0492222 1.8453385 0.7961193
1.8336769 -2.2729178 -2.2486096
0.4931576 1.279466 -0.5489719
-1.8676932 -0.8552789 -2.3967792
1.3016437 2.4280914 3.6457108
-0.7902365 -2.1282447 -0.6145168
-0.6787023 2.1945485 1.1405347
2.1561138 -1.8547135 -1.9321788
0.6030574 0.5328613 0.7507121
0.8153287 0.4986247 1.0236434
0.5664164 0.6747191 1.0102668
0.3225201 0.3927489 0.4855549
0.3705199 0.3492101 0.3444154
0.3224369 0.4182042 0.3164307
0.2309101 0.8874405 -1.4092817
-2.4637625 -1.3941869 -3.2950519
0.8270181 1.6042291 2.775257
-1.1721905 -2.7618191 -1.052431
-1.0235408 1.688005 0.8241463
1.9046966 -2.3303343 -2.1312466
0.8478913 1.4927147 -0.8051939
-1.6839358 -0.7907066 -2.354439
1.3512833 2.3705145 3.883473
-0.7408532 -2.4635504 -0.6291128
-0.697027 2.001139 1.2382378
2.2422789 -1.7876228 -1.7355682
0.6169812 0.6052742 0.6040878
0.7798267 0.6034803 0.9406129
0.5242652 0.7662854 1.108216
0.4313373 0.2982687 0.4233183
0.3265137 0.313134 0.4140915
0.3375823 0.5427115 0.3956784
0.0674748 0.3825236 -1.5637937
-2.5107156 -1.2208217 -3.1080805
0.7943893 1.50582 2.9527774
-1.1242043 -2.5579251 -1.1074686
-1.1331974 1.7265147 0.6718968
1.7622694 -2.1941671 -2.2021751
0.6731303 0.9258194 -0.8545898
-1.7232319 -0.6333295 -2.0423039
1.3905129 2.1443601 3.9265356
-0.7490741 -2.2088016 -0.7127375
-0.8045327 2.0381484 1.0764265
2.1138043 -1.862946 -2.0002384
0.6056555 0.5432957 0.7092039
0.7874837 0.5874922 1.0657766
0.5961237 0.6385401 0.9737582
0.3751302 0.3491235 0.3947311
0.3286647 0.3116337 0.4045297
0.351535 0.331221 0.2019367
-0.2409343 0.7309685 -1.2933985
-2.5860935 -1.2704177 -3.4287985
0.7482172 1.7959905 2.642532
-1.1839807 -2.593849 -1.0755524
-1.05941 1.8415235 0.5853497
1.7109627 -2.1661398 -2.1480765
0.2615489 1.2992923 -0.5137373
-1.7651606 -0.6552242 -2.5542117
1.4299553 2.6058001 3.9222609
-0.7683243 -2.2275488 -0.6728725
-0.6326439 2.1519668 1.0299114
1.9861917 -1.8469186 -1.8737528
0.5024832 0.5683237 0.7796612
0.8209329 0.6151935 0.8745869
0.6817381 0.8098096 1.2797289
0.4156564 0.3663002 0.4026798
0.4267661 0.3104434 0.4445617
0.275229 0.3192212 0.2743236
-0.0652647 0.9191371 -1.4377026
-2.2450723 -1.3326934 -3.4665007
0.9345391 1.7413413 3.0012644
-1.0254335 -2.5818545 -1.0581564
-1.1263184 1.7618327 0.8910097
1.8931261 -2.5619837 -2.0628713
0.5173728 1.4207543 -0.5323501
-1.5298257 -0.6934977 -2.5752738
1.4497464 2.4442036 4.012689
-0.6184282 -2.3027945 -0.707578
-0.8386359 2.0542426 1.2106543
2.1859826 -2.2136289 -1.6523503
0.5826375 0.5016173 0.9053525
0.7152466 0.6391957 0.8912268
0.5152073 0.7028623 1.0114246
0.4070054 0.27906 0.3505784
0.2876825 0.2924099 0.3196446
0.2928565 0.3483547 0.4105209
0.2043893 0.6608918 -1.4133403
-2.5693637 -1.4718878 -3.5048584
0.863509 1.4630979 2.4547725
-1.1240676 -2.5248182 -1.156637
-1.2115757 1.777247 0.8608418
1.9482891 -2.267837 -2.1246834
0.818108 1.1721393 -0.6158876
-1.8238312 -0.8098806 -2.3759104
1.4210909 2.2317632 3.4101593
-0.7208272 -2.21609 -0.8601855
-0.830468 2.0987244 1.2179839
2.2669416 -1.8006693 -1.7574541
0.6137187 0.5112475 0.7974527
0.7455325 0.6620072 1.1289479
0.5575818 0.7686653 0.9553868
0.4032404 0.3087282 0.2964515
0.3811076 0.3214774 0.357142
0.3186525 0.4671677 0.3672294
0.1358408 0.9081266 -1.3271784
-2.4359552 -1.2698906 -3.2569197
0.8132541 1.934074 2.4771712
-0.9630288 -2.5549262 -1.1771814
-1.1116753 1.914022 0.7830172
1.9043119 -2.2669828 -2.2033115
0.7274427 1.3939499 -0.512931
-1.730699 -0.6816589 -2.2704001
1.4086285 2.6280515 3.6077069
-0.6159195 -2.3330273 -0.9279759
-0.7733761 2.2543216 1.0898351
2.1177554 -1.8888194 -1.9387357
0.5916019 0.4858233 0.8142474
0.7052561 0.5882317 0.9865196
0.5953744 0.6939775 1.1305356
0.3471093 0.2218989 0.2492055
0.3382992 0.3402995 0.3068179
0.2134435 0.3781634 0.2645758
0.2246469 0.5744935 -1.2587805
-2.4603265 -1.2400826 -3.0578537
0.7377396 1.7303087 2.2780098
-1.1752388 -2.6187399 -1.1070201
-1.0488984 1.8029098 0.7797327
1.6805241 -2.1789787 -2.1460118
0.8440082 1.1745851 -0.543805
-1.7103332 -0.4772293 -1.969311
1.3017412 2.3510926 2.9641539
-0.812597 -2.3128277 -0.6671034
-0.6223367 2.1326818 1.1628899
2.0222716 -1.7926281 -1.8594797
0.6193613 0.6000916 0.7149755
0.7499934 0.7628533 1.0885427
0.5640017 0.6207839 0.6861441
0.3626418 0.3059122 0.4399167
0.4265617 0.329772 0.3831571
0.3417475 0.3863506 0.2865321
-0.1370954 0.6973018 -1.4413942
-2.1113683 -1.555321 -3.2844004
0.982126 1.892736 2.5478739
-1.1289125 -2.5569474 -1.1182196
-1.0857629 1.7968609 0.7050546
1.7759775 -2.2077637 -2.2500297
0.4570912 1.302884 -0.6628978
-1.2923377 -1.0408079 -2.4398757
1.6249902 2.4828348 3.528051
-0.7852403 -2.1830413 -0.7479527
-0.7585262 2.1729055 1.1161766
2.0128858 -1.8453717 -1.997596
0.5941866 0.6055822 0.7784965
0.8190306 0.5145131 0.8445247
0.6428642 0.5900988 0.9801772
0.3436722 0.373906 0.370267
0.3272367 0.3760446 0.411122
0.2369083 0.362392 0.2524337
-0.05692 0.7461095 -1.1058766
-2.5291027 -1.3039754 -3.1018849
0.7610895 1.8575107 2.5087043
-1.1142797 -2.5533729 -1.0786085
-1.1024168 1.6923666 0.6876509
1.744183 -2.2692869 -2.1339022
0.6382517 1.3725478 -0.5252781
-1.7515954 -0.8041282 -2.1099198
1.248289 2.535996 3.3068448
-0.7700859 -2.2264669 -0.7978431
-0.7587287 2.000007 1.0711892
2.0108297 -1.9750241 -1.8222153
0.6951717 0.6264384 0.5805985
0.7775074 0.4998473 0.9919651
0.4871995 0.6784853 0.7981405
0.3441937 0.326906 0.2807654
0.3436881 0.3076404 0.3835383
0.2666467 0.2942628 0.3116869
-0.0710897 0.6414029 -1.5779029
-2.08765 -1.3401067 -3.3183352
0.5235843 1.8904869 2.5365732
-1.0610953 -2.7385955 -1.1314193
-1.0263497 1.8373239 0.7456361
1.8779404 -2.1702211 -2.2092498
0.5126785 1.1639031 -0.9145843
-1.3025035 -0.6880779 -2.4568477
1.2186349 2.6135588 3.7178589
-0.7449688 -2.4554726 -0.8065039
-0.6039327 2.1875299 1.1269031
2.2491327 -1.8150082 -1.8696862
0.5837682 0.5225002 0.6633186
0.7851465 0.6520288 0.8614875
0.6950506 0.7230719 1.1812857
0.3161266 0.2831229 0.3249154
0.422417 0.350206 0.381267
0.3711923 0.3552129 0.3395636
-0.0665612 0.7933453 -1.4888079
-2.3371471 -1.2565481 -3.2499237
0.8485372 1.615624 3.1251342
-1.0789628 -2.4870357 -1.0076079
-1.1996611 1.7961155 0.8872858
1.7796039 -2.2073917 -2.1717271
0.5383114 1.4698301 -0.7662859
-1.5948333 -0.7559479 -2.1188804
1.4027309 2.3017224 4.2164081
-0.7185206 -2.0821639 -0.6577651
-0.8210113 2.0602754 1.3214417
2.0547502 -1.7561627 -1.7597088
0.6048726 0.6764849 0.722522
0.7423138 0.5006002 1.1310433
0.5541938 0.6860984 1.0912739
0.3604422 0.4048719 0.3498428
0.3786498 0.2641599 0.4341558
0.2751462 0.451229 0.4120183
0.1914042 0.6605276 -1.3645804
-2.4323378 -1.4752073 -3.1261629
0.7226464 1.4839524 2.5490092
-1.0087274 -2.5666442 -1.1502419
-1.0454696 1.8256061 0.7032696
1.9058845 -2.3009259 -2.2273172
0.7712293 1.3325996 -0.5917611
-1.6156087 -0.8231752 -2.0534163
1.2281205 2.2079199 3.8173346
-0.6595616 -2.2833946 -0.7815892
-0.7195162 2.0794261 1.1257145
2.2189123 -1.716394 -1.9090374
0.5798251 0.6720721 0.7728193
0.816729 0.6520321 1.0727465
0.5054741 0.7239676 1.2683254
0.3491659 0.2832495 0.3686527
0.3259533 0.2538199 0.4224449
0.3130278 0.5845319 0.3182798
0.04782 0.7417881 -1.4114184
-2.3367574 -1.3126746 -2.9453641
0.5052313 1.874673 2.6677227
-1.0786002 -2.6178335 -1.0728914
-1.0115325 1.7110802 0.8289319
1.7218306 -2.1188007 -2.1245328
0.7232025 1.3653144 -0.5922187
-1.5526415 -0.7374261 -1.8352114
1.1317493 2.5901903 3.7273309
-0.6704314 -2.3618908 -0.7915687
-0.5973162 2.0220732 1.2400371
1.9511047 -1.8018506 -1.6010162
0.6753825 0.6235263 0.8191996
0.7841159 0.5752485 1.1101527
0.6265179 0.7155173 1.0596082
0.4081688 0.2559427 0.2813227
0.4142163 0.3109931 0.4111052
0.2292742 0.3169501 0.5235166
0.0290982 0.8591293 -1.4911788
-2.5200159 -1.42389 -3.3690064
0.6924739 1.8458131 2.582442
-1.0462958 -2.6722578 -1.0243424
-1.074073 1.800858 0.8364615
1.8388831 -2.2679612 -2.2008925
0.7016179 1.477394 -0.6813065
-1.7224285 -0.8365984 -2.4468373
1.3934152 2.5856741 3.5056341
-0.7250252 -2.3362483 -0.7161976
-0.8113947 2.0554651 1.2130694
2.1156952 -1.8385877 -1.9764835
0.6725197 0.6182647 0.8098723
0.7975874 0.5872916 0.9221691
0.7009412 0.739861 0.9231921
0.3212706 0.3360094 0.3081449
0.2626783 0.254607 0.3766079
0.2768121 0.4293735 0.224409
-0.0599009 0.7058508 -1.2376852
-2.2740946 -1.4236327 -3.3668755
0.6011621 1.4105765 2.3200609
-1.0925686 -2.4990525 -1.0940544
-1.1562772 1.8712711 0.7939006
1.8385348 -2.1965461 -2.1609393
0.5308874 1.2828711 -0.5808617
-1.4669639 -0.8410139 -2.2199159
1.2591702 2.1416236 3.3518162
-0.7663187 -2.259805 -0.6607423
-0.863574 2.1890833 1.103468
2.1515783 -1.7558913 -1.8056208
0.5907884 0.5770203 0.6568235
0.8071306 0.5826188 1.1469596
0.6580082 0.731047 1.0317553
0.3262498 0.2392475 0.4333121
0.2927032 0.3178122 0.3095674
0.3130435 0.4406548 0.3553184
-0.3750888 0.7245856 -1.0416057
-2.2965999 -1.3333221 -3.4820807
1.0263695 1.5401548 2.6068796
-1.1113607 -2.5408835 -1.0386903
-0.9772056 1.8203253 0.7708816
1.7222804 -2.173331 -2.1757265
0.1256291 1.3219595 -0.2293992
-1.5752509 -0.6577322 -2.532993
1.7444343 2.2345052 3.7604658
-0.684273 -2.2255073 -0.6188279
-0.6022198 2.2412002 1.2394734
2.001377 -1.9840884 -1.7389768
0.5007179 0.5973739 0.8122066
0.721349 0.6755899 0.9490877
0.7180648 0.6943503 1.1535863
0.4270877 0.3153762 0.4198624
0.3749858 0.4208749 0.4685918
0.2790966 0.1892427 0.4367497
0.0509265 0.7418331 -1.2656646
-2.2157731 -1.3102077 -3.1931861
0.8177153 1.9244996 2.5819952
-1.0206842 -2.6328577 -1.0795659
-1.2492113 1.8015995 0.8521216
1.8931698 -2.1407473 -2.0873112
0.6646955 1.3557569 -0.4494728
-1.3772846 -0.7763723 -2.2497977
1.4415736 2.5912357 3.6680605
-0.696584 -2.3967111 -0.6493611
-0.9447013 2.1007123 1.2724049
2.2160021 -1.8444941 -1.6931249
0.613769 0.6139238 0.8161918
0.8384885 0.5338354 0.9433884
0.6238583 0.666736 1.0860653
0.3241002 0.2361466 0.4302049
0.30451 0.2991128 0.4202833
0.3228322 0.2962531 0.3941863
0.0353034 0.6196367 -1.3642035
-2.7262465 -1.6819051 -3.5237643
0.8552708 1.6753067 2.0042995
-1.0915794 -2.6274682 -1.0497271
-1.0709938 1.6661318 0.7530939
1.8707008 -2.1181191 -2.0841581
0.5799773 1.1264051 -0.6463123
-1.9448524 -0.9959175 -2.4595299
1.4443684 2.3692824 3.197221
-0.8214701 -2.3534938 -0.6363071
-0.8038763 1.9856023 1.048156
2.084843 -1.7890914 -1.8251785
0.5446739 0.5067684 0.7178913
0.7813941 0.6859875 1.0642344
0.5890976 0.6939756 1.1929215
0.2701093 0.2739745 0.41342
0.2671176 0.3194704 0.2950621
0.2141421 0.3290277 0.2589796
-0.0156711 0.8642801 -1.3279926
-2.2977731 -1.6826652 -3.0342032
0.3683213 1.4914475 2.5666639
-1.2064637 -2.6256853 -1.1166859
-1.0800043 1.7144596 0.931497
1.7472168 -2.2669597 -2.0486205
0.5528547 1.5470924 -0.5059998
-1.4750486 -1.0901056 -2.075988
0.9021731 2.2507137 3.7175891
-0.9050282 -2.2567515 -0.6698826
-0.8027702 2.0557659 1.2947624
1.9639906 -1.9261972 -1.7929152
0.5685258 0.6828123 0.8219929
0.8227245 0.5925596 0.9582152
0.5338518 0.7592663 1.1509252
0.3014355 0.3689339 0.4468033
0.2772341 0.3413063 0.3632654
0.2167738 0.3407625 0.2557053
-0.0248283 0.540123 -1.6777241
-2.3147901 -1.2144718 -3.3734008
0.6542663 1.9332301 2.3714903
-1.0861217 -2.6748762 -1.0913317
-1.0048256 1.7925978 0.907373
1.7270237 -2.2897558 -2.1943139
0.5962161 1.1011826 -0.9279955
-1.5284718 -0.6284094 -2.3431211
1.2104768 2.6549418 3.4309329
-0.6648906 -2.3365912 -0.7449181
-0.6768983 2.0396084 1.2870257
2.005765 -1.9659906 -1.9544385
0.6210443 0.5610596 0.7497286
0.7863183 0.5860624 1.0302797
0.5562106 0.7217118 1.0594427
0.4212311 0.338285 0.3464136
0.3279273 0.2470106 0.3796527
0.2787413 0.3237652 0.2398755
-0.056846 0.8332867 -1.2256897
-2.5301701 -1.5279373 -2.9255174
0.7177835 1.5703312 2.7782559
-1.1802435 -2.5913077 -1.0628227
-1.067453 1.8288382 0.9219205
1.8967101 -2.3694083 -2.2039754
0.5326722 1.4643207 -0.6088362
-1.7342655 -0.8689207 -1.8372015
1.3455745 2.284685 3.6651103
-0.7373322 -2.2556478 -0.5742384
-0.7867693 2.0868965 1.3264077
2.2208199 -1.8524376 -1.9993206
0.5895182 0.631034 0.6168535
0.7959046 0.6590166 1.0883159
0.627791 0.7143538 0.8868544
0.4429113 0.3356599 0.4885842
0.2806837 0.2580583 0.4044872
0.3241098 0.5169706 0.2046548
0.1930755 0.8435176 -1.219113
-2.3794616 -1.4737692 -3.3920294
0.7135156 1.5869589 2.714729
-1.2170553 -2.4020366 -1.0331437
-1.112223 1.8178009 0.9140777
1.8018162 -2.2328583 -2.1914574
0.8370151 1.4069686 -0.4234771
-1.5138185 -0.8098003 -2.47495
1.3302661 2.2544765 4.0559664
-0.8713885 -2.1355168 -0.6778887
-0.763852 2.1106965 1.382273
2.0364963 -1.8945807 -1.892164
0.6439396 0.563451 0.7956359
0.8656431 0.6639689 0.9170794
0.6167505 0.6675176 1.3412373
0.3456668 0.2665198 0.3552551
0.348371 0.2928956 0.4681954
0.2346801 0.3382776 0.2992934
0.0603306 0.6283541 -1.2697262
-2.5832584 -1.6927803 -3.490373
0.7386743 1.699256 2.5360109
-1.2166383 -2.58545 -1.0533714
-1.035488 1.7965623 0.8715359
1.881218 -2.1865104 -2.173922
0.7120424 1.1712262 -0.6560495
-1.7224043 -1.0867992 -2.364382
1.3646551 2.4379972 3.6663113
-0.8268188 -2.236947 -0.7743694
-0.6744792 2.0954738 1.2545981
2.1911673 -1.8269561 -1.9256158
0.6517118 0.5428722 0.6136767
0.8608541 0.605981 1.125991
0.6259808 0.7387411 1.1303004
0.3898195 0.3485031 0.279002
0.3610088 0.2989115 0.3830622
0.3099493 0.3595543 0.2483062
0.1359111 0.7499403 -1.5567619
-2.2956128 -1.4509088 -3.0741722
0.8893856 1.4945537 2.1401026
-0.9728478 -2.7066619 -1.0446355
-1.136008 1.8685689 0.7874598
1.5763336 -2.2804163 -2.1676906
0.6605133 1.41281 -0.6408348
-1.496642 -0.7570845 -2.106439
1.5429057 2.1636838 3.1056357
-0.6505045 -2.5117298 -0.6205565
-0.8184538 2.1265772 1.2068185
1.8124042 -1.8788435 -1.8155968
0.5246022 0.6628697 0.9159271
0.7989708 0.6938243 0.9677331
0.65352 0.6691301 0.9655331
0.3223433 0.1949321 0.424079
0.3175541 0.2580084 0.4193587
0.2360706 0.4015728 0.3520938
0.0530598 0.696639 -1.2654209
-2.3693104 -1.5064765 -3.5076317
0.4554832 1.4904454 2.6050529
-1.1483366 -2.5861819 -1.0804891
-1.1160978 1.8479534 0.8749234
1.8645121 -2.0977117 -2.1116107
0.5975235 1.2600401 -0.5398589
-1.5655308 -0.7948541 -2.3070632
1.1089777 2.3525706 3.7797267
-0.7798627 -2.2555922 -0.758854
-0.7428265 2.1877894 1.3743045
2.1794384 -1.6084298 -1.6778208
0.5444638 0.5634011 0.7255621
0.8037797 0.7116224 1.2005685
0.6534945 0.8621252 1.1746738
0.368474 0.3305897 0.3216351
0.3732713 0.339836 0.4993811
0.3149263 0.4892819 0.4337899
0.0855235 0.772608 -1.4144126
-2.6222372 -1.604084 -3.4638321
0.5019323 2.0453269 2.9070084
-1.0622772 -2.5707204 -1.1017533
-1.1021804 1.7836893 0.8034764
1.9108802 -2.2952156 -2.2450773
0.6393215 1.3788769 -0.7969346
-1.9166232 -0.8503847 -2.4257308
1.1190083 2.7317439 4.0621683
-0.7972455 -2.3772911 -0.6854174
-0.738503 2.0719349 1.1038858
2.1769318 -1.9111642 -1.9689208
0.553798 0.6062688 0.617478
0.705614 0.7536992 1.0381013
0.6170759 0.686417 1.1551599
0.2650317 0.1934293 0.4163358
0.3636774 0.2882456 0.3004094
0.2660516 0.3840514 0.2761565
-0.1226443 0.9030385 -1.4174944
-2.3578732 -1.1838733 -3.5906225
0.5355102 1.6146649 2.5771586
-1.0892276 -2.637309 -1.1221197
-1.1140135 1.8256945 0.8424339
1.7630846 -2.0234698 -2.0470002
0.5886506 1.4534018 -0.6294096
-1.5603863 -0.7259799 -2.5582242
1.1612938 2.2473692 3.5732761
-0.714817 -2.3479643 -0.7568016
-0.7669771 2.1460933 1.208912
2.0841896 -1.5244002 -1.7697238
0.7112949 0.5503633 0.7880847
0.7974869 0.4578934 1.0323983
0.6257836 0.6327043 0.9961175
0.3744106 0.2893447 0.3653181
0.3470364 0.3203988 0.3664781
0.321105 0.4990696 0.2772763
-0.0391727 0.8742458 -1.5174037
-2.2846735 -1.318396 -3.1169629
0.7510919 1.8542078 3.1056114
-1.0763718 -2.5386718 -1.1978828
-1.1643105 1.8381765 0.8297672
1.8941249 -2.3740085 -2.0356359
0.5333889 1.5252827 -0.7369685
-1.3722203 -0.7117669 -2.1069114
1.3065551 2.5291165 4.2661701
-0.7283225 -2.2327643 -0.8367623
-0.9231625 2.1437937 1.2214943
2.2383074 -2.0691693 -1.6121746
0.5725616 0.651037 0.7804352
0.9124533 0.6066291 1.0100515
0.5554632 0.6749087 1.1605587
0.3480493 0.3059075 0.3611205
0.241148 0.3056172 0.3917271
0.3441824 0.3048393 0.4234613
-0.1173785 0.6783115 -1.5796005
-2.1962987 -1.2776449 -3.3670782
0.7790396 1.6148868 2.5820927
-0.9911802 -2.7550041 -1.002333
-1.0669799 1.7586546 0.8386609
1.890431 -2.1742338 -2.2257385
0.4721561 1.1799777 -0.9308762
-1.405735 -0.7517538 -2.1998417
1.3366143 2.2494883 3.6147234
-0.5745813 -2.3708747 -0.7477445
-0.7244897 1.9837954 1.2210585
2.1994594 -1.7998546 -1.8187234
0.5895347 0.5016662 0.6487243
0.7905637 0.525891 1.1672365
0.5575747 0.6346015 1.0326306
0.4165989 0.3841293 0.2545884
0.3424902 0.2251408 0.3823976
0.3090284 0.3743792 0.4070151
-0.1346702 0.6099972 -1.3447152
-2.2875832 -1.729128 -3.2931989
0.6698159 1.801927 3.1241226
-1.1470531 -2.6276121 -1.0898705
-1.1567532 1.7112484 0.8031535
1.8093513 -2.1407613 -2.120008
0.4259797 1.2326419 -0.6949754
-1.6479482 -1.1543257 -2.3031646
1.3958423 2.4942235 4.2555657
-0.7388185 -2.387911 -0.7753596
-0.8041193 2.0725272 1.0988077
2.1628356 -1.6590912 -1.9306621
0.5606499 0.6226446 0.6497397
0.6396351 0.5748022 0.9900344
0.7260264 0.6922966 1.1314431
0.4082346 0.2397011 0.314511
0.3526339 0.3612788 0.2956542
0.3534843 0.48167 0.1893459
0.0166359 0.6099089 -1.3873016
-2.4215762 -1.4650074 -3.0256158
0.6488601 1.8738768 2.4069737
-1.096752 -2.5301486 -1.1464164
-1.0871522 1.8851157 0.766675
1.7873271 -2.1734327 -2.1303895
0.6329677 1.1954363 -0.7178282
-1.6811424 -1.0105897 -1.9040343
1.1571613 2.6127269 3.4734369
-0.697456 -2.1913597 -0.8079797
-0.7835003 2.1998656 1.1498252
2.0737539 -1.9242447 -1.8380693
0.6163318 0.5855273 0.6694734
0.7404339 0.4544177 1.1215815
0.5083012 0.7388501 1.0664633
0.3992961 0.3387889 0.3384367
0.3036519 0.3147499 0.3831503
0.2864268 0.249188 0.2923201
0.2043725 0.6170388 -1.4276831
-2.384515 -1.3150741 -3.2348061
0.8221573 2.0066558 2.3829348
-1.1342509 -2.5781194 -0.9627129
-1.0223509 1.7612251 0.9181394
1.8950509 -2.0875776 -2.0312762
0.7418487 1.1933184 -0.6562205
-1.5950555 -0.714846 -2.4962118
1.4612545 2.6785121 3.5367758
-0.8008995 -2.1203765 -0.5878554
-0.6439495 2.136213 1.3542122
2.1591291 -1.631358 -1.9118064
0.5374762 0.5762796 0.7714626
0.7894596 0.6002281 0.7385944
0.6390972 0.6718563 1.1538411
0.3333514 0.457743 0.3748575
0.3784014 0.3749879 0.4360728
0.2640782 0.4562197 0.1194698
-0.0352676 0.7720273 -1.7264113
-2.2342679 -1.3059599 -3.2480084
0.7956639 1.4992457 2.6557208
-1.008686 -2.6852266 -1.1350291
-1.0248524 1.8342055 0.8053593
1.9404184 -2.1290232 -2.2306208
0.5569846 1.3888028 -0.8620883
-1.4563361 -0.7528054 -2.3475696
1.3160406 2.2464574 3.7236178
-0.648634 -2.385069 -0.7536274
-0.7392673 2.1011077 1.1526956
2.2802588 -1.8033293 -1.9099344
0.5922522 0.6167754 0.8643229
0.7779318 0.5531545 0.9004389
0.5203766 0.7472117 1.0678969
0.3600521 0.3001575 0.3814017
0.2855851 0.2669021 0.3473362
0.3398404 0.3256939 0.3206864
0.1145309 0.8034311 -1.2646113
-2.4396492 -1.5188988 -3.2958248
0.7796095 2.0372469 2.4424862
-1.0753608 -2.5346706 -1.0088619
-1.1538186 1.7970652 0.6744941
1.9326452 -2.1319095 -2.1184135
0.7730141 1.3466587 -0.6399931
-1.6130852 -0.8098265 -2.389741
1.2319511 2.7346861 3.5374855
-0.6863476 -2.1647219 -0.5860784
-0.8368862 2.185762 1.0909653
2.2286935 -1.9183316 -1.7584914
0.6584832 0.5432276 0.6246182
0.826564 0.7090723 0.9060837
0.4523416 0.6974392 1.0949992
0.3890132 0.3699487 0.4227835
0.3169324 0.3886968 0.4164712
0.2960482 0.2135779 0.3599221
-0.0338012 0.842435 -1.5138072
-2.7090191 -1.3298354 -3.400421
0.7801366 1.6811967 2.4568301
-0.9914189 -2.5200317 -1.1281745
-1.012753 1.7293036 0.909598
1.8013173 -2.1101927 -2.2533763
0.51782 1.3878154 -0.9240696
-1.909403 -0.7499499 -2.5371416
1.3832513 2.4386924 3.501904
-0.5676071 -2.2368354 -0.802002
-0.7115697 1.9941521 1.3109064
2.0346155 -1.6751711 -1.9799817
0.5516212 0.5453804 0.5897376
0.7996161 0.5798855 0.8632794
0.6031147 0.7574956 1.0450739
0.4238118 0.2831963 0.3261725
0.3011833 0.2648484 0.4013084
0.2332983 0.4350216 0.2733946
0.0278319 0.7319021 -1.2242923
-2.490117 -1.5578669 -3.220914
0.8361253 1.6804143 2.3395578
-1.0228307 -2.5816505 -1.0433328
-1.091578 1.9460048 0.8468768
1.6300474 -2.3190755 -2.1724344
0.6730333 1.3072635 -0.6383364
-1.8364816 -0.9048272 -2.1076496
1.3530285 2.4157012 3.3958937
-0.596335 -2.2544514 -0.6769204
-0.7865927 2.2210908 1.1716475
2.0427358 -1.8199248 -1.9435848
0.6452014 0.5753614 0.5859559
0.6536354 0.6530397 1.1132645
0.5169032 0.735287 1.0563359
0.4264957 0.3271991 0.3664123
0.3049854 0.275086 0.3247706
0.4126884 0.4991507 0.2288496
-0.0512126 1.0181083 -1.531328
-2.3907695 -1.3323322 -3.2097133
0.6865081 1.8231344 2.7312551
-1.1380727 -2.5307732 -1.0274555
-1.0806746 1.8078938 0.7832018
1.7870535 -2.1993461 -2.1810925
0.5770258 1.7025602 -0.8664392
-1.6396095 -0.7844298 -2.1571135
1.2143217 2.4925305 3.9630743
-0.8117449 -2.1352216 -0.716603
-0.8190333 2.0575638 1.1814587
2.1553111 -1.7303053 -1.758416
0.6282385 0.6844519 0.6648888
0.75116 0.5479025 1.0525999
0.5278136 0.6693961 1.2318192
0.3263278 0.3955516 0.3108525
0.2616413 0.24967 0.398257
0.3682576 0.4690409 0.4226765
0.1295072 0.8881622 -1.3659808
-2.4269639 -1.4860587 -3.3042854
0.7300703 1.8919424 2.5671546
-1.0764919 -2.7780147 -1.0331942
-1.084733 1.7509147 0.7606227
1.8337333 -2.057965 -2.0624938
0.7244151 1.4509961 -0.7750497
-1.642825 -0.9242795 -2.464002
1.2997966 2.5632337 3.7871981
-0.672706 -2.4891544 -0.5647703
-0.7452483 2.0837764 1.0302851
2.1488975 -1.7367712 -1.6772277
0.5949078 0.5628338 0.5909311
0.7841389 0.5617791 0.8402834
0.5697263 0.6712914 1.2200435
0.4037859 0.2888603 0.4684239
0.3394847 0.3328617 0.2696624
0.3151642 0.3211937 0.3852661
0.1616478 0.5690853 -1.7683846
-2.5837758 -1.2278727 -2.9625178
0.6119342 1.8389082 2.8939455
-1.0398531 -2.5595302 -1.0853568
-0.9956222 1.7253021 0.8890036
1.8478602 -2.0096624 -2.0931018
0.7735249 1.1466774 -0.9750501
-1.8478059 -0.6310897 -1.9189887
1.1820331 2.5686322 3.983942
-0.6614967 -2.3525539 -0.8129503
-0.6447015 2.0141449 1.2857533
2.1605303 -1.5647345 -1.7113802
0.6118771 0.5775921 0.7933345
0.7359699 0.5967831 1.0435291
0.5700989 0.7297241 1.0899965
0.3783564 0.2069763 0.2724065
0.3509207 0.2888428 0.3967497
0.3126701 0.4449278 0.3817216
0.1480911 0.8354159 -1.2337472
-2.6288447 -1.2845349 -3.5675266
0.6017473 1.5368456 2.8268871
-1.2720738 -2.5694082 -0.9844164
-1.1715654 1.7835277 0.8808357
1.7923396 -2.1960748 -2.1099443
0.7449095 1.4283004 -0.592284
-1.8543081 -0.6438261 -2.3363574
1.301 2.1900814 3.9202508
-0.9269111 -2.3158534 -0.5958827
-0.859661 2.1203019 1.2666026
2.1128616 -1.7122434 -1.7058783
0.5968184 0.5928845 0.6414632
0.7745366 0.6407088 1.2311692
0.6992527 0.6532358 1.0933637
0.3451627 0.2535548 0.3885337
0.3119044 0.3367742 0.3857669
0.3205221 0.4838313 0.404066
0.0715401 0.693551 -1.2744516
-2.6545845 -1.3655644 -3.3560582
0.7343047 1.7616559 2.1961356
-1.0516694 -2.4914724 -1.068377
-0.9933931 1.7711282 0.9318909
1.9012676 -2.0659634 -2.1347396
0.6746647 1.2486329 -0.5280797
-1.748472 -0.7232346 -2.2087778
1.3328668 2.4392347 3.2146235
-0.6572747 -2.2071966 -0.5181369
-0.6547955 2.1197636 1.2667153
2.2433086 -1.6724244 -1.7986141
0.6031246 0.5550818 0.7463719
0.9061124 0.6423297 1.1472804
0.598562 0.6775788 1.0184879
0.3943947 0.2842757 0.5502402
0.3385976 0.3486355 0.3348245
0.342041 0.3935389 0.3361255
0.1463066 0.7889567 -1.4046651
-2.5876203 -1.3053321 -3.2960771
0.865577 1.8885601 2.2692293
-1.0004919 -2.5610904 -1.0837807
-1.0512192 1.6368397 0.7420706
1.7655291 -2.0582678 -2.0608697
0.7425009 1.386095 -0.6181853
-1.7913857 -0.7533114 -2.3355432
1.3973901 2.6791975 3.1530748
-0.6093692 -2.2658183 -0.5548052
-0.7383122 1.8799666 1.0360827
2.0225942 -1.7500757 -1.5409796
0.5961943 0.5971382 0.7864799
0.7962347 0.5520207 0.9605339
0.5318131 0.7906374 0.8838456
0.3911226 0.2952721 0.5289755
0.312907 0.243127 0.2940121
0.2570652 0.3081921 0.5198901
0.2477781 0.797043 -1.3929729
-2.7512235 -1.0548767 -3.3872984
0.3334333 1.8864724 2.4117563
-1.0985115 -2.526963 -1.0703619
-1.1816373 1.7624052 0.7432842
1.7670132 -2.1560065 -2.1695169
0.8866507 1.4094836 -0.7239734
-2.0175777 -0.3092269 -2.4327881
0.8814629 2.5356186 3.5102846
-0.7246216 -2.2709067 -0.6820144
-0.8324035 2.0229191 1.0842011
2.1184018 -1.8389303 -1.9066192
0.6388726 0.6124406 0.6689995
0.7336459 0.7456498 0.9545103
0.5480296 0.6491463 1.0985284
0.3738899 0.2560562 0.3883475
0.3492338 0.2605139 0.3409169
0.3513885 0.3170763 0.2628978
0.053964 0.9473039 -1.5918097
-2.7248873 -1.4407245 -3.6330459
0.8207013 1.8199199 3.0367946
-1.0253774 -2.4737608 -1.0189194
-1.0530997 1.8355534 0.8087797
1.8355127 -2.0316921 -2.1855393
0.5994928 1.5291457 -0.8710113
-1.9058805 -0.9132173 -2.5057149
1.4797453 2.5811833 3.9698611
-0.6468672 -2.0204184 -0.7098711
-0.6911895 2.1374305 1.0854398
2.0965603 -1.8286814 -1.8838285
0.5455288 0.5818419 0.7207984
0.8190068 0.5275072 1.127331
0.659044 0.7612634 0.9330665
0.3785102 0.4533423 0.3090483
0.3619102 0.3018771 0.2766601
0.2610476 0.2030107 0.3017109
0.0420966 0.6422055 -1.2528304
-2.448785 -1.4718493 -3.0309289
0.6847468 1.6621982 2.4641778
-1.0876044 -2.6627206 -1.0525112
-1.0948497 1.7869701 0.8946417
1.8318838 -2.3442197 -2.0493373
0.6364929 1.1935675 -0.4526436
-1.7124478 -0.8778678 -2.0692206
1.3676276 2.3716801 3.6273191
-0.7301952 -2.3866569 -0.7098562
-0.7651512 2.1136676 1.2768112
2.1422638 -1.9610364 -1.6030943
0.5943963 0.5513619 0.8001868
0.7363372 0.5939815 0.9617084
0.6828808 0.7094819 1.1631413
0.3574092 0.2760637 0.342655
0.3296984 0.3266975 0.3821695
0.31038 0.3831834 0.446243
-0.0069373 0.8877351 -1.4830889
-2.7143271 -1.3289843 -3.3366445
0.8494727 1.7397496 2.6008154
-1.166519 -2.6084067 -1.0643488
-1.0924668 1.9075292 0.7352381
1.8579038 -2.1489933 -2.0556575
0.6508321 1.4556406 -0.7420418
-1.820853 -0.7433037 -2.4053095
1.6192265 2.5008521 3.6495853
-0.8007365 -2.3013443 -0.6915974
-0.6961709 2.1829981 1.0524503
2.1947502 -1.8658739 -1.7231697
0.6577695 0.5679056 0.741047
0.8934741 0.5856806 0.931335
0.7697539 0.7611025 1.0487699
0.3657825 0.3070623 0.3727514
0.3962959 0.2754689 0.3172122
0.3368464 0.2831194 0.3324878
-0.1140609 0.6563951 -1.1619347
-2.4577088 -1.3620232 -3.5311647
0.7906362 1.6371748 2.5273914
-1.2144902 -2.6457293 -1.0695389
-1.142942 1.6632687 0.7719344
1.8823601 -2.1478823 -2.19086
0.4286195 1.3045588 -0.5456986
-1.6589357 -0.6841672 -2.453446
1.3231828 2.316896 3.3938397
-0.8310384 -2.3773989 -0.7323478
-0.7393777 1.9670594 1.1952132
2.231955 -1.7572749 -1.8776024
0.5426804 0.6481637 0.6162362
0.7987731 0.677856 1.0777188
0.5325466 0.6797212 0.8664483
0.3834518 0.2683303 0.3371911
0.4035643 0.3037906 0.4232788
0.349595 0.3906074 0.3132576
0.0215182 0.6018742 -1.090087
-2.2618807 -1.4281482 -3.0824408
0.8865634 1.7906842 2.4394564
-1.0556104 -2.6797602 -1.189772
-1.0758619 1.7771605 0.7761124
1.7112116 -2.1420488 -2.2236836
0.5490708 1.1844243 -0.3143889
-1.4731963 -0.7899535 -2.1114985
1.4461995 2.5214897 3.6114251
-0.6510172 -2.4615313 -0.7935482
-0.7623647 2.0107391 1.1507805
1.860779 -1.745301 -1.85468
0.5275526 0.5825501 0.7756981
0.7886844 0.6381948 0.9709423
0.5596361 0.7308055 1.1719686
0.4045932 0.2182288 0.3962238
0.3134972 0.2335786 0.3746681
0.1495674 0.3967478 0.3690036
0.072524 0.6301835 -1.4735316
-2.641846 -1.4823726 -3.1003621
0.5449716 1.5021714 2.7056648
-0.9690219 -2.4843225 -1.0643425
-1.0188609 1.8160752 0.7511331
1.6899301 -2.1390683 -2.1057621
0.6427498 1.1913737 -0.7727204
-1.8007648 -0.9113518 -2.1817433
1.075703 2.2360266 3.840231
-0.5825745 -2.0419966 -0.6720147
-0.7399513 2.1107434 1.2081233
1.964958 -1.8663195 -1.707023
0.5702258 0.5611902 0.7008112
0.8410813 0.5710209 0.9186189
0.5307314 0.7338551 1.1345662
0.3864474 0.4423259 0.3923277
0.2789096 0.2946681 0.4569902
0.2750279 0.2727488 0.3987391
-0.0178482 0.5243673 -1.3762983
-2.4518415 -1.4507486 -3.2228323
0.7969932 1.7423174 2.8968537
-1.0839521 -2.4383786 -1.0765101
-1.0799092 1.8585154 0.7954475
1.9014844 -2.1383688 -2.1167083
0.5350158 1.013453 -0.6531887
-1.763269 -0.8995177 -2.1706136
1.3383419 2.4963557 3.923449
-0.7753158 -2.1365352 -0.6576425
-0.7975786 2.2429623 1.1233097
2.1374966 -1.7761589 -1.7551288
0.552864 0.4890857 0.7231096
0.6885725 0.5512309 1.0522187
0.5413487 0.7540383 1.0265953
0.3086364 0.3018434 0.4188677
0.2823307 0.3844469 0.3278622
0.2360122 0.3622099 0.3615795
0.1053221 0.8873667 -1.391586
-2.5045416 -1.2741003 -3.2727352
0.6331755 1.7554974 2.1211505
-1.0719563 -2.4643836 -1.0659194
-1.1423445 1.8012 0.8204173
1.8060494 -2.1411477 -2.1931695
0.7275588 1.4922477 -0.7406121
-1.7318129 -0.5909438 -2.3005083
1.1670406 2.5874435 2.9416913
-0.7485371 -2.1054597 -0.7564998
-0.8298252 2.0737961 1.1326512
2.1325646 -1.8976337 -1.8897522
0.6222367 0.604881 0.650974
0.7727286 0.6831565 0.9722269
0.5338651 0.8319461 0.8205409
0.3234192 0.3589239 0.3094196
0.3125193 0.2725961 0.3122338
0.3265153 0.243514 0.3034173
0.2104993 0.7119672 -1.6160153
-2.6914313 -1.3657121 -3.2875335
0.9899874 1.5920214 2.6048044
-0.874938 -2.4603328 -1.1046527
-1.0338178 1.7308046 0.9215918
1.7829233 -2.1071907 -2.1506175
0.8063072 1.279171 -0.7655625
-2.0383883 -0.7573379 -2.3869466
1.5484632 2.2686879 3.4845872
-0.5264733 -2.0697517 -0.7257427
-0.7238103 2.0326749 1.2936046
2.0969205 -1.5462606 -1.8128318
0.5958079 0.5672038 0.8504529
0.653043 0.6083742 0.9005869
0.5584758 0.6766665 0.8797828
0.3484647 0.3905811 0.37891
0.3100075 0.3018702 0.3720128
0.3139971 0.5609301 0.3377858
0.0971888 0.8291597 -1.3357943
-2.4464388 -1.2708348 -3.5837333
0.7703783 1.7022113 2.5993575
-0.9302449 -2.5454114 -1.096783
-1.0324426 1.8109079 0.851308
1.8772088 -2.1733358 -2.0950997
0.7095957 1.4679007 -0.5627771
-1.5950795 -0.7737407 -2.5860883
1.3485271 2.3847379 3.9449859
-0.663016 -2.2420395 -0.7154911
-0.71929 2.1674396 1.2235661
2.2253364 -1.8546242 -1.8744048
0.6124069 0.638741 0.7730172
0.8513592 0.497094 0.9976451
0.5781488 0.6825265 1.3456284
0.2672288 0.3033719 0.381292
0.3131526 0.3565316 0.3722581
0.3481276 0.3187117 0.2206949
0.0716106 0.9109164 -1.573564
-2.2286858 -1.5241322 -3.2578918
0.5959654 1.883707 3.0576929
-0.9685169 -2.6118906 -1.0224845
-1.0404179 1.7157897 0.8299147
1.9293657 -2.3024755 -2.1002887
0.6809691 1.5231532 -0.7860172
-1.337529 -1.0395817 -2.1121555
1.1481059 2.6285 4.3167571
-0.6604533 -2.2424421 -0.5825692
-0.6502487 2.0511502 1.2107102
2.2316065 -1.996872 -1.6587979
0.6093586 0.6122368 0.7875467
0.8911568 0.4845505 1.1457363
0.5521406 0.744793 1.2590642
0.3080636 0.3694485 0.4399152
0.3901693 0.3353605 0.3807955
0.3022408 0.3056036 0.4414907
-0.0669611 0.4081014 -1.279206
-2.3408486 -1.3447888 -3.138046
0.8519022 1.5276594 2.418108
-1.2486371 -2.5514702 -1.1115476
-1.0486337 1.7506367 0.8999647
1.784793 -2.1716703 -2.1169391
0.604745 1.0588113 -0.4598864
-1.5571326 -0.7897455 -2.0328887
1.4458773 2.2466939 3.3157333
-0.9455856 -2.2007382 -0.6779001
-0.6376445 2.0323193 1.2579244
2.0367006 -1.7160577 -1.7217206
0.6717061 0.65071 0.8193196
0.7837159 0.5550434 1.1051573
0.5939751 0.7190345 0.8976253
0.3030514 0.350732 0.4336475
0.4109892 0.2816825 0.3579597
0.2519075 0.4556126 0.3952185
0.0457647 0.6228684 -1.3060214
-2.4125041 -1.6328775 -2.7845843
0.5057754 1.6829794 2.1983132
-1.1719271 -2.590254 -1.1131536
-1.0889011 1.7383973 0.8441782
1.7990386 -2.2709999 -2.1213883
0.6284857 1.1425316 -0.6699822
-1.5545879 -0.985355 -1.7897951
1.1432328 2.3700249 3.4770471
-0.7631228 -2.2191314 -0.6513589
-0.860622 2.0658712 1.1884195
2.1205317 -1.7626015 -1.8547095
0.582721 0.5196632 0.6360392
0.8579161 0.6475225 0.9947893
0.6374574 0.6870454 1.2787339
0.4088043 0.3711225 0.4617947
0.2282791 0.3274739 0.3442413
0.3214931 0.5083984 0.2666788
0.0174835 0.7019112 -1.6252947
-2.0810006 -1.3530781 -3.2438892
0.5828383 1.6159506 2.5424331
-1.1929465 -2.4873813 -1.1352686
-1.1785528 1.8245571 0.8039148
1.8334824 -2.2524221 -2.1543077
0.6158414 1.2596705 -1.0061783
-1.2783304 -0.6515596 -2.1716172
1.0645059 2.3480164 3.7380489
-0.8136768 -2.2150418 -0.7620567
-0.7976635 2.1765278 1.2333099
2.0770871 -1.9666235 -1.7500545
0.598358 0.5577594 0.6191164
0.8026702 0.7015185 1.072272
0.4816676 0.7320658 1.1956158
0.3792697 0.2723394 0.3732119
0.3808893 0.3519707 0.4293951
0.2436047 0.2857986 0.4042532
0.1679542 0.7259035 -1.3490618
-2.726288 -1.120216 -3.4917914
0.8762399 1.9821875 2.8716145
-0.9949492 -2.5768026 -1.0335512
-1.0299224 1.8051488 0.7857995
1.8661784 -2.3236871 -2.1510937
0.762514 1.353489 -0.7036296
-1.9450966 -0.4850881 -2.4053251
1.3568987 2.7016681 3.7105592
-0.674404 -2.3598763 -0.6533317
-0.6846485 2.120646 1.1564676
2.1717666 -1.8785509 -1.8371023
0.5945598 0.6275855 0.6454321
0.7811913 0.6351279 1.0864663
0.4806588 0.7194806 0.8389447
0.3205452 0.2169263 0.3802196
0.3452739 0.3154972 0.3706681
0.3055882 0.4451362 0.3139914
-0.0162668 0.6205097 -1.3921729
-2.6273556 -1.5100186 -3.1428286
0.7588907 1.8682408 2.7390906
-0.9482258 -2.6180066 -1.2380243
-1.0717116 1.7752755 0.8601459
1.761491 -2.1655634 -2.2229534
0.5653014 1.1926209 -0.7334601
-1.7732749 -0.8630961 -2.1248167
1.3731333 2.5831892 3.8624746
-0.6715311 -2.3988745 -0.8965212
-0.7275133 2.1223851 1.3231803
2.0477487 -1.8523807 -1.9756295
0.5815682 0.5721112 0.6587127
0.8540807 0.6469225 1.018012
0.6142426 0.7149485 1.123384
0.2766947 0.2191321 0.3415031
0.3441984 0.3471096 0.4630344
0.2862578 0.3131827 0.2473239
0.2321335 0.7250003 -1.3309546
-2.2627941 -1.2797431 -2.9333829
0.7830533 1.8925004 2.2623427
-1.0407252 -2.6540696 -1.060463
-1.0502544 1.80905 0.8262205
1.8880978 -2.1447483 -2.0810379
0.8683346 1.2942277 -0.6232575
-1.5319972 -0.6085144 -1.8566245
1.2850851 2.6083522 3.3540252
-0.6786655 -2.3043579 -0.744312
-0.6990098 2.115393 1.1370098
2.2530655 -1.9026004 -1.7422472
0.636201 0.5692274 0.7076971
0.7307969 0.6712287 1.0767583
0.5020319 0.7158519 1.0916826
0.3620597 0.3497116 0.316151
0.3512446 0.306343 0.3107893
0.3649678 0.2421479 0.3387907
-0.0578652 0.7730919 -1.1308846
-2.4413083 -1.2427013 -3.164428
0.57227 1.9451112 2.5749966
-1.1784165 -2.6244861 -1.1638542
-1.1345387 1.8906129 0.6159984
1.8521407 -2.3034328 -2.2885764
0.5776319 1.371329 -0.3501853
-1.6160674 -0.7115357 -1.9118768
1.1154359 2.5927506 3.7469108
-0.8545049 -2.2510709 -0.9003998
-0.757402 2.2462835 0.9455372
2.2464084 -1.8462114 -1.9930459
0.6354971 0.5982372 0.7806992
0.8252408 0.5311656 1.2525512
0.543166 0.6476394 1.1719141
0.3239115 0.3734152 0.2634545
0.3771367 0.3556706 0.3295388
0.3942677 0.4572214 0.2955306
0.003771 0.7362151 -1.2504814
-2.3384524 -1.4940628 -3.1960074
0.4952326 1.5186169 2.2680353
-1.1525506 -2.4871642 -1.1221621
-1.0988971 1.7970008 0.8800652
1.7380706 -2.2710685 -2.1578871
0.5691001 1.3560235 -0.4552418
-1.5043952 -0.9758983 -2.308266
1.1240701 2.2272173 3.4218727
-0.7902609 -2.287143 -0.8183452
-0.787902 2.0966063 1.2747196
2.0660394 -1.819836 -1.7617035
0.5653291 0.6198085 0.7952397
0.8340572 0.5181646 0.8877414
0.6288375 0.7086003 1.1538375
0.3622897 0.2000211 0.3038169
0.310995 0.2996055 0.3946545
0.3279688 0.4512325 0.3961836
-0.0795216 0.605242 -1.3206196
-2.4825105 -1.6574635 -2.8847184
0.9771904 1.9130996 2.1937996
-1.1879804 -2.4918661 -1.0619825
-1.0259873 1.7926999 0.7742853
1.8220463 -2.2111336 -2.1132654
0.5463376 1.1946262 -0.6495537
-1.7395681 -1.0545097 -1.8736894
1.5704985 2.6602811 3.2964532
-0.7996939 -2.1593326 -0.628312
-0.7628748 2.1417893 1.1407117
2.0930471 -1.8014767 -1.6984494
0.6258592 0.5893841 0.6710659
0.7429424 0.6029539 1.011029
0.5933081 0.7471816 1.1026536
0.3882865 0.3325335 0.4336705
0.2631126 0.3490894 0.3664264
0.2710008 0.4096569 0.414816
-0.0724435 0.6740359 -1.2966904
-2.605051 -1.3261496 -3.0451641
0.4423359 1.7787552 2.4719651
-1.0967777 -2.6064879 -1.0007145
-1.1345604 1.7951162 0.656635
1.7634051 -2.1663152 -2.127192
0.5092397 1.1997116 -0.5807819
-1.8391829 -0.8178377 -1.9547084
0.9638012 2.5239386 3.4840276
-0.7631448 -2.2379258 -0.679223
-0.6925608 2.101087 1.0103614
2.0897852 -1.8809909 -1.7411407
0.5816832 0.5256757 0.7159085
0.7658681 0.5083119 1.0904556
0.5214653 0.7451834 1.0120625
0.3336329 0.368562 0.3214914
0.4419996 0.3059708 0.3537263
0.3263801 0.2853243 0.3860513
-0.012991 0.8186744 -1.2280108
-2.3265816 -1.3097345 -3.1588112
0.4839777 1.8996399 2.9828566
-1.1723911 -2.6277629 -1.017612
-1.0312583 1.9044711 0.7649624
1.8589563 -2.2258224 -2.1944697
0.5721544 1.4443031 -0.6642592
-1.5968625 -0.6511846 -2.1136786
1.0581112 2.5633171 4.2164819
-0.7795232 -2.3711561 -0.7121626
-0.7132849 2.2704441 0.9870948
2.1350508 -1.8858395 -1.7979087
0.5851454 0.6256287 0.5637516
0.7297192 0.65855 1.0451326
0.5741335 0.6636773 1.2336253
0.3928679 0.2566068 0.3054494
0.3179734 0.365973 0.2221325
0.2760945 0.3399829 0.396561
-0.0103601 0.6435744 -1.2890018
-2.4176119 -1.3799619 -2.8924828
0.6111817 1.8548895 2.4187832
-1.0562962 -2.5930793 -1.0597647
-1.1105755 1.7748546 0.8767233
1.7734357 -2.1723517 -2.0457688
0.6101314 1.3459931 -0.5658612
-1.6467784 -0.8706632 -1.7872535
1.2115143 2.577376 3.4653534
-0.6697576 -2.341584 -0.7287582
-0.7879693 2.121937 1.2231925
2.0088348 -1.846845 -1.6859924
0.6204915 0.7024187 0.7231407
0.7708335 0.5092987 1.1052292
0.6003326 0.7224865 1.0465701
0.3865386 0.2514953 0.3310065
0.3226062 0.3470824 0.3464692
0.2353992 0.3255067 0.3597764
0.0682171 0.5962318 -1.2655477
-2.4685528 -1.311021 -3.2174673
1.1126648 1.8386946 2.5701531
-1.0837038 -2.5601099 -1.0202962
-1.1850052 1.8797474 0.86517
1.872768 -2.3106852 -2.019871
0.577134 1.1647198 -0.6887326
-1.5979367 -0.7393372 -2.2875254
1.6448082 2.5883556 3.6672562
-0.7096131 -2.3400476 -0.6026063
-0.7670282 2.2272792 1.1807387
2.1899805 -1.8871518 -1.6937874
0.5089168 0.568488 0.5768151
0.870616 0.5716838 0.9299419
0.5321435 0.749661 1.097103
0.3740907 0.2200623 0.4176899
0.417977 0.3475317 0.3155687
0.3172125 0.4235334 0.3260836
-0.0143707 0.6219694 -1.4405002
-2.6846421 -1.5525445 -3.2590105
1.1931805 1.882442 2.5361522
-1.0883256 -2.587935 -1.2250462
-1.1054601 1.7941049 0.8326253
1.8998558 -2.3336707 -2.1620327
0.6434864 1.2088029 -0.5951023
-1.8785643 -0.950942 -2.1918774
1.8728558 2.5900924 3.5362878
-0.6926884 -2.2001117 -0.811537
-0.7646707 2.0962234 1.1546031
2.1869284 -2.083629 -1.8502662
0.6578571 0.5868335 0.8453979
0.8060778 0.6016026 1.067133
0.6796753 0.7076504 1.0001357
0.3956372 0.3878233 0.4135092
0.3407894 0.3021185 0.3219778
0.2870727 0.2500417 0.3117665
0.2280743 0.5411963 -1.09589
-2.0627364 -1.5529392 -3.3676797
0.6654824 1.3637013 2.2784579
-1.0347024 -2.5305253 -1.10512
-1.1643554 1.7932286 0.8851293
1.8205406 -2.29124 -2.0960795
0.817011 1.1375787 -0.2899754
-1.265242 -0.9603951 -2.3803885
1.4111953 2.0442666 3.2602257
-0.6319165 -2.2142883 -0.7971172
-0.7739703 2.0737785 1.2489193
2.1627458 -2.071772 -1.8320777
0.5889367 0.5963823 0.8059146
0.7974943 0.5925441 0.9872911
0.7457128 0.6805653 0.9817677
0.4027859 0.316237 0.3080028
0.3903851 0.2805499 0.36379
0.3422052 0.219468 0.2640017
0.1573707 0.8133855 -1.5258202
-2.0493767 -1.352204 -3.7030357
0.5053232 1.7376747 2.4167013
-0.9446522 -2.5181289 -1.070922
-1.10894 1.8228506 0.798824
1.905905 -2.1399064 -2.2562129
0.6851249 1.3745901 -0.6715141
-1.270476 -0.8345726 -2.7348603
1.1698984 2.536066 3.2953394
-0.6530622 -2.1277033 -0.6258056
-0.8347515 2.0936269 1.2109504
2.2194678 -1.671441 -1.807685
0.5277542 0.5612045 0.8543061
0.7789007 0.5176314 0.9681753
0.6645752 0.7983913 0.8786382
0.29159 0.3904256 0.4451164
0.2741885 0.2707763 0.4121265
0.3135628 0.4684655 0.4485279
-0.0688259 0.6548457 -1.4884898
-2.1243093 -1.3728344 -3.2825416
0.5164345 1.7865948 2.9457381
-1.2780589 -2.4974977 -1.0586184
-1.0946439 1.841102 0.7820119
1.9594001 -2.1423254 -2.1197487
0.4668181 1.3055588 -0.8030709
-1.4441073 -0.6638798 -2.236208
1.273688 2.4901035 4.1215696
-0.9234822 -2.1491499 -0.692841
-0.7429139 2.0958918 1.1717066
2.3615784 -1.8302488 -1.6519563
0.5356441 0.6507131 0.6854189
0.680202 0.7089546 1.0463336
0.7572535 0.7035087 1.1758315
0.3545766 0.3483478 0.3657773
0.35173 0.2547898 0.3896947
0.4021784 0.3120766 0.4677924
-0.0494109 0.7168905 -1.056491
-2.4730724 -1.2306834 -2.9797755
0.6933357 1.7507192 3.158191
-1.0888798 -2.6024257 -1.0551683
-1.1098716 1.7263819 0.9301648
1.8668685 -2.3281706 -2.2162079
0.5046954 1.286916 -0.4294763
-1.7821869 -0.5420004 -1.7955385
1.2335883 2.4178279 4.163301
-0.6685461 -2.328764 -0.5925059
-0.8431303 2.0473904 1.1403662
2.1849492 -1.9884238 -1.9237023
0.5541063 0.5700255 0.6270146
0.6908854 0.6886831 1.184237
0.5402525 0.6671088 1.00511
0.4203337 0.2736616 0.4626624
0.2667414 0.3210085 0.2102013
0.3180807 0.3397468 0.2925056
0.0466439 0.8506972 -1.3693862
-2.729946 -1.1732712 -3.1148367
0.794989 1.8127086 2.6061807
-1.1943091 -2.5747641 -1.12675
-1.0805764 1.7817337 0.7937956
1.7938039 -2.400703 -2.1332533
0.6089959 1.4156756 -0.5898009
-1.9007674 -0.4659915 -1.8865345
1.4352558 2.4819047 3.7300908
-0.8767195 -2.2403712 -0.8232022
-0.7844892 2.0318695 1.1577886
2.0442834 -2.0608936 -1.858227
0.562352 0.5649784 0.7795852
0.8291787 0.7072797 1.2283021
0.6402668 0.6691961 1.1239102
0.3175895 0.3343929 0.3035479
0.2960872 0.2501358 0.363993
0.2504795 0.3398095 0.2750262
-0.0531747 0.7567907 -0.9642397
-2.4614774 -1.3499878 -3.4433418
0.8264474 1.9139608 2.3373024
-1.064485 -2.6290631 -1.1514156
-1.0791177 1.7547839 0.7824092
1.9018741 -2.2963485 -2.2018379
0.5886181 1.2948693 -0.2219555
-1.6958603 -0.6763274 -2.3579175
1.4269899 2.6348174 3.3073851
-0.6033011 -2.1850863 -0.6934151
-0.8026284 2.091696 1.1415486
2.2632955 -1.8613863 -1.6784647
0.6417928 0.5380786 0.7422842
0.7656171 0.6736604 1.0854243
0.6005424 0.7208566 0.9700827
0.4611839 0.4439769 0.4580004
0.2764894 0.3369121 0.3591394
0.3614213 0.4349623 0.5233732
-0.0598136 0.5910112 -1.5354842
-2.5767768 -1.5849131 -3.042877
0.59251 1.5473334 2.5150568
-1.0695352 -2.7193059 -1.0682576
-1.1187809 1.7818678 0.8079233
1.8669333 -2.1894913 -2.0432409
0.4450038 1.248932 -0.8600979
-1.8587736 -0.9312575 -2.2849821
1.2753548 2.2829169 3.6785113
-0.7356827 -2.2291682 -0.7854028
-0.7742054 2.1230857 1.2413714
2.1538363 -1.8205357 -1.8173279
0.5048173 0.6579208 0.6753863
0.7180032 0.6536556 0.7578949
0.6828449 0.7355835 1.1634545
0.3338525 0.4901377 0.2828548
0.3445755 0.3412179 0.4334481
0.286903 0.3689556 0.225913
0.1315319 0.5317307 -1.551934
-2.5926139 -1.3325055 -3.3926147
0.6756158 1.3671776 2.7172519
-1.0877406 -2.6362085 -1.0500425
-1.0136421 1.9179355 0.7864081
1.8352302 -2.2727299 -2.1581333
0.7490464 1.1626736 -0.9570418
-1.7398296 -0.6846392 -2.3134137
1.3712895 2.0351266 3.7294385
-0.7719866 -2.3158297 -0.7003262
-0.7000414 2.2678613 1.1230417
2.098813 -2.0193163 -1.7575207
0.6175145 0.6309429 0.5948923
0.8527842 0.6478664 1.079201
0.6956737 0.667949 1.0121866
0.315754 0.3203788 0.3497163
0.3136007 0.3499258 0.3366335
0.2635828 0.2534136 0.4006127
0.1844641 0.6220333 -1.4524272
-2.4801815 -1.4376139 -3.0789049
0.7096736 1.6282026 2.9547711
-1.0726254 -2.6836163 -0.9913156
-1.0132643 1.7481353 0.6885587
1.8000496 -2.321032 -2.0434898
0.7475663 1.3285711 -0.891321
-1.527688 -0.7243617 -2.146603
1.4004788 2.2327861 3.8227136
-0.7187877 -2.519983 -0.5825646
-0.6751806 1.9549616 1.0303621
2.0618732 -1.8942199 -1.6280588
0.5631022 0.7065377 0.5611062
0.9524935 0.7132522 0.9323019
0.6908052 0.6045835 0.8679425
0.3538378 0.1636333 0.408751
0.3380837 0.2068262 0.3418034
0.2618236 0.4268121 0.415431
-0.0701454 0.7613054 -1.2532371
-2.7526728 -1.343433 -3.2402551
0.4445717 1.3934163 2.9837843
-1.0322051 -2.6204845 -1.1762072
-1.0758179 1.9376633 0.8360324
1.9386812 -1.9940732 -2.164902
0.438283 1.3700951 -0.5642028
-2.0080043 -0.7106953 -2.1946302
0.9931998 2.1194657 3.7368633
-0.6802989 -2.3136436 -0.8320431
-0.7304155 2.2577002 1.2410946
2.2043366 -1.7162756 -1.6798688
0.5084284 0.6087897 0.6890343
0.7446686 0.6327377 1.0456248
0.5486281 0.7260494 0.753079
0.3519062 0.3068409 0.3441641
0.3454024 0.3200369 0.4050622
0.2656553 0.2777976 0.4850332
0.0867809 0.7883471 -1.3379583
-2.5343825 -1.4501357 -3.2191639
0.7627465 1.5403473 2.6035236
-1.129355 -2.5887847 -1.0422471
-1.0508942 1.7532203 0.8272392
1.7636415 -2.1193947 -2.1694578
0.6224343 1.3363385 -0.7256675
-1.7515769 -0.8137699 -2.0949308
1.3676735 2.2416325 3.5647739
-0.8263229 -2.2835408 -0.6067612
-0.6823728 2.0542162 1.2257844
2.0911376 -1.770634 -1.9017021
0.5356534 0.5479914 0.6122908
0.7828056 0.6363657 1.1242331
0.6049269 0.7012852 0.9612503
0.3030321 0.3052439 0.435486
0.3685214 0.300996 0.3985451
0.327496 0.3487608 0.2677557
-0.0308113 0.7655781 -1.2755562
-2.710055 -1.2799038 -3.4200966
0.5652257 1.6953764 2.4605937
-1.2120158 -2.5986415 -1.0641681
-1.0161966 1.8688645 0.8851752
1.8304973 -2.4289446 -2.1472347
0.5856014 1.3468699 -0.5992118
-1.9701223 -0.5567532 -2.2640024
1.0774427 2.394164 3.6420494
-0.8655065 -2.3278316 -0.7233256
-0.5865253 2.1186348 1.1614443
2.1163292 -2.014108 -1.8598286
0.6164127 0.5812918 0.6763444
0.7399327 0.7231506 1.1560943
0.512217 0.6987877 1.1814557
0.3465093 0.2708099 0.3408426
0.4296713 0.2497704 0.2762691
0.2858319 0.4148366 0.2874061
0.1194961 0.611413 -1.2991976
-2.6922653 -1.35968 -3.548979
0.6037622 1.6327997 2.6120054
-1.0632968 -2.690519 -1.0594928
-1.1010307 1.8937388 0.7672798
1.8150446 -2.1764009 -2.0994246
0.7075687 1.2485868 -0.7193564
-1.9160903 -0.6750483 -2.5586918
1.3174367 2.3615873 3.7198398
-0.6564752 -2.3944369 -0.6488227
-0.8146315 2.202774 1.1879719
2.073884 -1.729254 -1.6870487
0.5880726 0.6371738 0.5798411
0.776175 0.6846317 0.9902872
0.7136745 0.7287876 1.1078344
0.4068216 0.2960822 0.4106701
0.2863991 0.3090352 0.4206921
0.2588394 0.447147 0.412376
-0.2368819 0.6148501 -1.6293971
-2.4008519 -1.520946 -3.0613095
0.6874138 1.7357405 2.7508413
-1.2897561 -2.6136358 -1.0784056
-1.1077299 1.7682143 0.8294993
1.8899406 -2.0783939 -2.1562983
0.3125144 1.1916468 -1.0743087
-1.6791472 -1.0157264 -2.3462428
1.380768 2.4176089 3.6146844
-0.9556227 -2.1439848 -0.7963268
-0.7715118 2.0959391 1.2579452
2.1794426 -1.5374259 -1.7572599
0.5493964 0.5767968 0.5550884
0.7217047 0.5052196 0.7150667
0.6933542 0.6818685 0.8638431
0.3341334 0.4696511 0.2820789
0.3362181 0.3277248 0.4284458
0.289502 0.5409679 0.3990384
0.1383458 0.8311615 -1.4181468
-2.4342132 -1.2714227 -3.4022351
0.9791958 1.7099093 2.9684741
-1.2619769 -2.4652959 -1.0952017
-1.0769134 1.7599903 0.7583133
1.8218853 -2.2981069 -2.1296253
0.7829255 1.385467 -0.7856014
-1.6064616 -0.572904 -2.3378563
1.5082419 2.3925576 4.0993483
-0.9412283 -2.1875674 -0.6832483
-0.768249 2.0478922 1.189373
2.070108 -1.8023615 -1.8090275
0.6445797 0.5543055 0.6325454
0.8277516 0.6985187 1.0643788
0.5290461 0.6826484 1.1308742
0.3207487 0.2777284 0.4119534
0.3086644 0.2879019 0.4310597
0.2482226 0.4957454 0.3205978
0.1053305 0.9275338 -1.2407537
-2.6757425 -1.6318176 -3.2909684
0.6826142 1.847325 3.0412762
-1.0334536 -2.4763799 -1.050834
-1.0540952 1.7102536 0.8792934
1.7685041 -2.0752557 -2.2763444
0.6959844 1.4668634 -0.3722731
-1.96242 -1.0140396 -2.260417
1.149111 2.4662793 4.4006338
-0.735083 -2.1836354 -0.6597144
-0.6890889 1.9372211 1.192168
2.1476785 -1.7139003 -2.0104483
0.5906539 0.5393296 0.8684806
0.7133226 0.617778 1.0305513
0.4664967 0.6189543 1.3593576
0.2983706 0.2927445 0.3911196
0.3650062 0.2269674 0.3128746
0.3791744 0.3613554 0.2658961
0.1399557 0.6466533 -1.4125476
-2.2870955 -1.2234167 -3.2811257
0.8537817 1.9501263 2.3946963
-1.0210976 -2.5827789 -1.0553365
-1.0740949 1.7793496 0.9118203
1.9360958 -2.2796306 -2.109595
0.7235635 1.1529241 -0.6611354
-1.491659 -0.5687135 -2.4095684
1.389548 2.6216028 3.4803539
-0.6875427 -2.3469869 -0.713799
-0.7281072 2.0222252 1.3047264
2.1489999 -1.9414463 -1.7758336
0.5836078 0.5062707 0.7514122
0.7954365 0.6547032 0.8715573
0.5357663 0.6714765 1.0856576
0.3335549 0.2357921 0.3415375
0.3459877 0.2428757 0.3929061
0.2129041 0.3381842 0.3337615
-0.0926498 0.7891682 -1.2717988
-2.5502965 -1.4147414 -3.1389046
0.6785412 1.7805573 2.6620678
-1.235157 -2.5497612 -1.0388952
-1.0224272 1.8362165 0.8047784
1.8042266 -2.3156436 -2.1847209
0.4908988 1.4286752 -0.5274028
-1.8179498 -0.7611233 -2.1477693
1.3366778 2.556589 3.600008
-0.8852932 -2.1401044 -0.6666072
-0.6827183 2.182816 1.2016908
2.0323867 -2.0035361 -1.9220237
0.5835486 0.639507 0.7443959
0.7323468 0.6536181 0.9911353
0.6581366 0.7760317 0.9379403
0.3498638 0.4096568 0.372288
0.3397089 0.3465995 0.3969124
0.2281601 0.3121074 0.2626972
-0.1329449 0.8270782 -1.7629296
-2.2094843 -1.2263864 -3.0462474
0.7310951 1.8230085 2.424089
-1.0445846 -2.566321 -1.0268438
-0.9807624 1.7462377 0.7691268
1.7535671 -2.067799 -2.1568472
0.4149877 1.3536169 -1.030447
-1.3764605 -0.6326195 -2.2607153
1.4046728 2.4358412 3.4745211
-0.6418611 -2.230863 -0.6310214
-0.6448692 2.0560367 1.0924083
2.0175085 -1.4899681 -1.7928049
0.5479326 0.5265387 0.7324826
0.8330239 0.5937669 0.7855321
0.6735777 0.6128327 1.0504321
0.4027236 0.335458 0.3958224
0.3358932 0.309799 0.3232815
0.2639413 0.5778309 0.3640423
-0.0510612 0.7299774 -1.5454444
-2.4306462 -1.4318239 -3.3510757
0.6506925 1.8960897 2.8686793
-0.9877172 -2.6190062 -1.074398
-1.1299127 1.8288492 0.588025
1.7572594 -2.2756078 -2.2340662
0.5007602 1.2028443 -0.9487471
-1.6685418 -0.8052863 -2.109222
1.3564721 2.6382797 4.0211588
-0.6438495 -2.3992414 -0.6447525
-0.8445562 2.085124 0.9956525
1.9919012 -1.9363857 -1.8274264
0.5518214 0.4728669 0.5966973
0.7621043 0.6265376 1.2418537
0.7057796 0.74219 1.1524796
0.3438677 0.2197648 0.4296455
0.2853564 0.2562747 0.4076275
0.2346418 0.3392221 0.4066398
0.0167472 0.9195995 -1.1803905
-2.4094436 -1.3467975 -3.4171454
0.4283326 1.882249 2.5376051
-1.0676481 -2.5854964 -1.1143796
-1.0103464 1.8605937 0.8309904
1.8879852 -2.2723054 -2.1307998
0.5882667 1.5422888 -0.6062984
-1.603789 -0.7543654 -2.5094372
1.1357089 2.6351542 3.8839473
-0.6903257 -2.306375 -0.6619748
-0.6771812 2.1503686 1.2215511
2.1660648 -1.8186199 -1.7311288
0.5715195 0.6226893 0.5740921
0.8056546 0.592432 0.9077082
0.7073763 0.7529052 1.3463422
0.3773223 0.2791213 0.4524047
0.3331652 0.289775 0.3905607
0.2780796 0.4536855 0.399671
-0.0972775 0.9906156 -1.4470679
-2.5148204 -1.4571055 -2.8397448
0.5058487 1.8025955 2.3250282
-1.0366737 -2.4968719 -1.0924792
-1.1217382 1.8237004 0.7965177
1.9145746 -2.143807 -2.1100582
0.5016868 1.6337351 -0.7737679
-1.710374 -0.9946927 -1.8528584
1.0483467 2.4521414 3.3732294
-0.6515288 -2.2685837 -0.6359694
-0.7779741 2.1195838 1.215919
2.1727294 -1.8447155 -1.7895315
0.5989643 0.6431195 0.6733
0.8044463 0.4624128 0.9868864
0.542498 0.6495458 1.0482011
0.3851449 0.2282883 0.4565098
0.343764 0.2958833 0.4194013
0.2581548 0.2990915 0.3205267
-0.1167116 0.8934813 -1.3893763
-2.3525877 -1.5382419 -3.0063371
0.3127073 1.6305982 2.684834
-1.0411413 -2.3762936 -1.0875656
-1.060431 1.7851931 0.7713538
1.7757722 -2.1364252 -2.195656
0.329857 1.5107915 -0.654265
-1.5503606 -0.9248456 -1.8385621
0.8470272 2.2006981 3.9496749
-0.5905074 -2.1260879 -0.6349761
-0.7561847 2.1471039 1.1750415
2.0433063 -1.5931104 -1.8038598
0.4465686 0.6173102 0.7351114
0.8022271 0.6133963 1.167775
0.5343199 0.5700999 1.264841
0.450634 0.2502057 0.4525895
0.3042463 0.3619108 0.4036877
0.2675341 0.5433149 0.3917962
0.0844332 0.7447082 -1.4677252
-2.1087938 -1.5436982 -3.1579087
0.5644199 1.8922427 2.8768049
-1.1428246 -2.557563 -1.1373662
-0.9961125 1.8161516 0.8868902
1.7029254 -2.0337655 -2.2366947
0.7505066 1.2981839 -0.9398132
-1.2993013 -0.9299637 -2.1882253
1.153496 2.5426512 3.8551652
-0.7808189 -2.1583947 -0.7826238
-0.6753174 2.1382944 1.3312236
1.9456608 -1.6600312 -1.8538625
0.6660734 0.5534757 0.527912
0.8094925 0.6137345 0.9696835
0.5890761 0.6504085 0.9783603
0.3620057 0.3991682 0.3547425
0.320795 0.3221428 0.4443335
0.2427354 0.3737344 0.3828322
-0.1726581 0.547043 -1.2428175
-2.2693738 -1.2907522 -3.3782187
0.7046685 1.9553168 2.4605402
-1.0227134 -2.7293522 -1.0793743
-1.10374 1.7925035 0.8202553
1.8607346 -2.1999838 -2.1258558
0.390864 1.1131858 -0.553743
-1.4575916 -0.7761627 -2.2746724
1.2601161 2.6572062 3.6426482
-0.670177 -2.3844715 -0.6593326
-0.750615 2.093485 1.2334047
2.1384719 -1.7790786 -1.726893
0.563522 0.5661428 0.6890744
0.8117822 0.5145895 1.1035463
0.5554476 0.7018894 1.182108
0.3525363 0.3448807 0.4200417
0.353125 0.3009816 0.4131494
0.2777372 0.4209051 0.3989628
-0.0133661 0.7043586 -1.1090507
-2.2096099 -1.377845 -3.417878
1.0683915 2.0100849 2.4768432
-1.096383 -2.6343824 -1.0571392
-1.015764 1.8416166 0.7697129
1.8621489 -2.1153909 -2.1433654
0.5633967 1.3011154 -0.4696048
-1.4401589 -0.8527893 -2.4050768
1.8113299 2.7727612 3.6712732
-0.762054 -2.3793188 -0.7048929
-0.6348277 2.1178926 1.1490557
2.1797933 -1.6877875 -1.8300004
0.5767628 0.5967568 0.6394459
0.7694511 0.5250557 1.0128012
0.7429384 0.7626763 1.19443
0.334329 0.2550636 0.3522463
0.3809363 0.276276 0.3793428
0.3176444 0.4276034 0.313365
0.0790095 0.501234 -1.0685728
-2.5743683 -1.411339 -2.851595
0.7495214 1.4907273 2.5612122
-0.9944867 -2.5413097 -1.0531721
-1.1266074 1.7265466 0.7515486
1.9586698 -2.2668618 -2.1524109
0.68218 1.110959 -0.1998723
-1.7264611 -0.7346876 -1.7637474
1.2032742 2.2169555 3.7316527
-0.6865068 -2.1839502 -0.7223348
-0.7571856 2.0446233 1.0667817
2.2198468 -1.9380163 -1.8655823
0.6031705 0.609725 0.8687005
0.8479072 0.6766515 1.0878476
0.4537528 0.7262282 1.1704404
0.30798 0.3573595 0.3308373
0.3694219 0.3180767 0.3152331
0.261177 0.3288455 0.2868286
0.2569119 0.6970169 -1.6450839
-2.4016073 -1.7095602 -3.2105368
0.5500893 1.7108001 2.6728202
-1.0706142 -2.4286148 -1.0568111
-1.1211921 1.8282642 0.8994158
1.7482622 -2.1562414 -2.1547781
0.8385281 1.2990643 -0.8816017
-1.6347715 -1.0759892 -2.0100674
1.0991623 2.3787625 4.0154838
-0.6231862 -2.1685553 -0.7492355
-0.7542092 2.0787028 1.3250935
2.0708027 -1.9643401 -1.6871182
0.5816162 0.6020474 0.7634823
0.7668358 0.633571 1.2004694
0.5490731 0.6679624 1.3426636
0.447428 0.2600595 0.3075756
0.3669829 0.2504386 0.4256776
0.3225405 0.1919013 0.4676599
0.0786602 0.8773421 -1.524875
-2.6002232 -1.1575392 -3.1504278
0.6384221 1.7563956 2.6219003
-1.0718061 -2.765041 -1.1095476
-1.0614521 1.7818221 0.9025863
1.8117938 -2.0921496 -2.1541005
0.6365341 1.4113839 -0.907911
-1.8044634 -0.5418911 -2.1507124
1.1730794 2.4627375 3.4553379
-0.6906861 -2.5001784 -0.7794567
-0.6830104 2.0499687 1.2668244
2.1448208 -1.7527161 -1.7572934
0.5578738 0.5340418 0.616964
0.7957598 0.6156482 0.9997154
0.5346573 0.7063419 0.8334376
0.38112 0.2648626 0.3300909
0.3784417 0.2681466 0.3642381
0.3330269 0.3394335 0.396807
0.0287942 0.6208672 -1.5584663
-2.3950844 -1.4488605 -3.2638971
0.6920209 1.4956447 2.6600824
-0.9817594 -2.6138449 -1.0991108
-1.0353215 1.760932 0.8357576
1.7758023 -2.1654443 -2.1410099
0.6296198 1.2752995 -0.750946
-1.5276407 -0.8295263 -2.2216543
1.2182554 2.1541809 3.9005433
-0.6268597 -2.2814445 -0.725861
-0.7588547 2.185463 1.1354405
2.0521171 -1.7179558 -1.716123
0.6008256 0.6544323 0.8075203
0.8674438 0.6193342 1.0422428
0.5262345 0.6585362 1.2404609
0.3548997 0.3324004 0.3732498
0.2764668 0.424531 0.2996829
0.2763148 0.4474885 0.4248869
0.1989699 0.5743137 -1.1822431
-2.0982431 -1.6009329 -3.5037711
0.7371322 1.5484674 2.3810915
-1.0376794 -2.5801334 -1.1532768
-1.2068142 1.7838698 0.7316091
1.7797766 -2.0335073 -2.1259332
0.8300307 1.1967987 -0.4027419
-1.2917922 -1.0427207 -2.217551
1.3416234 2.1839192 3.3732931
-0.6740927 -2.2343084 -0.8723268
-0.8478496 2.0678913 1.1966043
2.1138489 -1.6507585 -1.7233367
0.6310608 0.6224851 0.7795012
0.8064509 0.5582122 1.2862201
0.6044912 0.6354518 0.9922016
0.3635866 0.345825 0.28095
0.3589646 0.2840214 0.4649952
0.3340723 0.3827488 0.4025966
0.1556826 0.7527044 -1.2408918
-2.1425117 -1.3263368 -3.19546
0.6210763 1.6531898 2.7419326
-1.0846158 -2.5837876 -1.0136802
-1.1067092 1.7831929 0.8483239
1.7470313 -2.1917037 -2.1905113
0.7371533 1.4034498 -0.5179022
-1.3595267 -0.6295991 -1.9423895
1.2821859 2.3850742 3.8732044
-0.7680352 -2.3146142 -0.6465372
-0.7505494 2.1179435 1.2246893
2.0493378 -1.9185327 -1.7593652
0.5814707 0.6507453 0.7229897
0.7829851 0.6967378 1.2530705
0.6611097 0.7318844 1.1312718
0.3165805 0.2691734 0.367143
0.3561597 0.3347506 0.3763654
0.3023064 0.273171 0.4311461
0.1676837 0.8319397 -1.8391526
-2.5969448 -1.3625187 -3.5652197
0.5990771 1.7486325 2.6370787
-1.0824181 -2.571346 -1.1441887
-1.0787376 1.7515743 0.6659828
1.9026416 -2.2399387 -2.1516973
0.7409446 1.3593808 -1.1997758
-1.7624095 -0.8330415 -2.5491491
1.1924383 2.4116428 3.5985446
-0.8264702 -2.1858825 -0.752051
-0.7225772 2.023835 1.0372456
2.3346043 -1.8858042 -1.7728031
0.573261 0.5274411 0.6393768
0.8345353 0.5294772 1.0160706
0.5933613 0.6630103 0.9614658
0.255948 0.3854635 0.3921377
0.3561604 0.2722607 0.3712628
0.4319627 0.3541344 0.3788942
0.0480331 0.7342144 -1.1590897
-2.4806849 -1.4668541 -3.6833389
1.0633317 1.7385194 2.8652736
-1.0745514 -2.7017036 -1.0987626
-1.0460912 1.8509917 0.8390376
1.9117155 -2.2802052 -2.1907542
0.6139886 1.359169 -0.3584471
-1.6674026 -0.8247757 -2.4425884
1.5999824 2.457606 3.7497561
-0.74563 -2.4161389 -0.6561052
-0.6968085 2.1501009 1.1907717
2.3113168 -1.8676603 -2.0452438
0.5659555 0.6249546 0.8006426
0.8132824 0.6420784 1.2407505
0.5366507 0.7190866 0.8844825
0.3289214 0.2855647 0.4426574
0.3492827 0.2991091 0.3517342
0.3996013 0.4125449 0.1455104
-0.1144793 0.8253925 -1.7790756
-2.8019006 -1.4936546 -3.3410849
0.4873433 1.5265379 2.3283512
-1.0320311 -2.5916666 -1.0488592
-1.1009074 1.7424 0.6369751
1.8093846 -2.0762947 -2.1320488
0.4884621 1.4800007 -0.9013603
-1.9639606 -0.8541752 -2.2335079
1.0551675 2.2552791 3.3149422
-0.6995086 -2.356479 -0.6783856
-0.7802873 2.1026514 1.0150247
2.109639 -1.7155567 -1.7671125
0.6029413 0.6546082 0.8777153
0.83794 0.6394794 1.1075769
0.5678243 0.7287412 0.9865909
0.3325225 0.2351876 0.3704737
0.3206201 0.3602513 0.3780496
0.3002545 0.3607379 0.3649363
-0.0376753 0.4709463 -1.2834192
-2.4961059 -1.5219098 -3.2074122
0.9784213 1.7608803 2.476489
-1.1100343 -2.6274249 -1.0915373
-0.9309429 1.776253 0.6955507
1.7596987 -2.1607144 -2.1534296
0.6244874 1.0483181 -0.5990303
-1.7401779 -0.8583274 -2.5412242
1.5824815 2.4124777 3.4917637
-0.7701116 -2.3208574 -0.6002597
-0.5839787 2.1583682 1.0818675
2.0091762 -1.7679655 -1.7837778
0.6621627 0.5773718 0.6843888
0.7559279 0.6635825 0.666188
0.6040602 0.6515974 1.0152747
0.3399227 0.3065675 0.4912775
0.3469642 0.3821152 0.3863168
0.2494775 0.392749 0.3696518
-0.0783086 0.7217964 -1.0345623
-2.4189877 -1.3939122 -2.9236919
0.9238755 1.9434055 2.3942555
-1.1483048 -2.5316226 -1.1011534
-1.0597682 1.9458532 0.6985036
1.7723507 -2.041435 -2.1323714
0.4633412 1.3271941 -0.3882776
-1.6708507 -0.766734 -2.0090762
1.4270769 2.6571673 3.5144638
-0.8191154 -2.2174326 -0.6923083
-0.730015 2.2956566 1.1152448
2.0739095 -1.6734827 -1.7733017
0.5416498 0.6053977 0.6462846
0.748137 0.6271782 0.9146157
0.5032014 0.7137618 1.1202083
0.3291894 0.3141899 0.4088451
0.3297532 0.3498034 0.4167413
0.3015588 0.3679523 0.3590697
0.0146004 0.5637296 -1.5695001
-2.390353 -1.3538672 -3.3250812
0.6133516 1.8187704 3.0104837
-1.0982138 -2.662877 -1.143291
-1.0291577 1.724256 0.6981575
1.7731154 -2.1829055 -2.0467957
0.6509776 1.1337088 -0.9549419
-1.5443019 -0.6532036 -2.3123524
1.1895893 2.631179 4.0446801
-0.8161936 -2.4777674 -0.6846901
-0.6614512 2.0120798 1.1228745
2.0391334 -1.840433 -1.5957226
0.6363772 0.5699793 0.6145582
0.8460511 0.7006636 1.0127289
0.5762378 0.8124086 1.0341964
0.2820202 0.1851096 0.4586009
0.3677065 0.2878238 0.424717
0.266018 0.3424724 0.4510732
-0.0807915 0.8134202 -1.5588153
-2.440871 -1.4650374 -3.0715731
0.904504 1.9436586 2.6090018
-1.026552 -2.5729387 -1.0558233
-1.0069032 1.8282632 0.7285912
1.7967157 -2.0363848 -2.1389256
0.4922449 1.3452148 -0.8944272
-1.7084626 -0.8579729 -2.0242731
1.5672238 2.6670344 3.8644465
-0.6387333 -2.4321569 -0.6253272
-0.7288267 2.0692515 1.1369022
2.1293906 -1.6162906 -1.7933926
0.5730364 0.5317946 0.6643882
0.7324085 0.6070646 1.0473
0.6627198 0.7233757 1.2554447
0.3878187 0.1407819 0.4304961
0.2780765 0.2409882 0.408311
0.3326749 0.4200942 0.345533
-0.1869507 0.5686314 -1.3417158
-2.2032949 -1.4215282 -3.0505507
0.4891457 1.845935 2.7784151
-1.0641421 -2.8120563 -0.969403
-1.1566574 1.7669634 0.7893104
1.8230087 -2.2833444 -2.2497576
0.4646105 1.1292053 -0.5085466
-1.3962531 -0.8215434 -1.9190224
1.1296543 2.5715004 3.8229832
-0.6836837 -2.4657308 -0.6333264
-0.7833566 2.0951981 1.19018
2.1260558 -1.808755 -1.8187635
0.6515612 0.5605739 0.8331692
0.8070418 0.5999849 1.1315284
0.6405087 0.7255655 1.0445682
0.3804584 0.3463255 0.3360766
0.3733008 0.3282347 0.4008696
0.3030472 0.4745893 0.4309941
-0.0784804 0.8661521 -1.1039153
-2.002576 -1.4546616 -3.3274989
0.6962885 1.8269817 2.5646987
-1.0730559 -2.6852946 -1.1505237
-1.0871711 1.7590694 0.945888
1.8471471 -2.230949 -2.2280224
0.5756797 1.5175968 -0.1921747
-1.3184003 -0.8582011 -2.1335901
1.4058921 2.5774459 3.5444004
-0.6859803 -2.2931507 -0.7920644
-0.716829 2.0870541 1.3182765
2.0928806 -1.7685581 -1.8344416
0.6541602 0.6514446 0.9117406
0.6841757 0.5964605 1.1939088
0.7096037 0.7504642 0.9797018
0.3870757 0.3921439 0.3584593
0.3703421 0.3279847 0.3723884
0.2457335 0.4623909 0.3935808
0.0598274 0.5599126 -1.4063174
-2.3976606 -1.374235 -3.1352361
0.5625099 1.4835824 2.4321865
-1.1148771 -2.527263 -0.9748217
-1.0510963 1.8915029 0.7932162
1.8850014 -2.0605229 -2.1717265
0.6728149 1.146095 -0.5228933
-1.6543939 -0.7385346 -2.0365028
1.037127 2.2810461 3.5102193
-0.7735177 -2.1282185 -0.6720583
-0.686549 2.1617246 1.1796251
2.2068035 -1.6596392 -1.839498
0.6129874 0.5861823 0.8834242
0.7432667 0.6357004 1.0987333
0.4746171 0.7974637 1.0780328
0.3413594 0.3990445 0.3027635
0.3645473 0.2702217 0.3864089
0.3218021 0.4008837 0.3322285
0.1058596 0.6152787 -1.1709958
-2.5117226 -1.5296758 -3.3379279
0.8708972 1.9739545 2.8190391
-1.1285261 -2.5170724 -0.9473145
-1.110474 1.7667404 0.7235341
1.8843351 -2.2417417 -2.1062508
0.6699353 1.2214486 -0.6094445
-1.7177637 -0.9244761 -2.2281843
1.4586779 2.5643674 4.1520141
-0.7723292 -2.1967066 -0.563613
-0.8235578 2.0619463 1.0962489
2.1808057 -1.8700569 -1.7402114
0.5640757 0.6061699 0.5615513
0.7939589 0.6051997 1.1097435
0.5877807 0.5904129 1.3329749
0.3561968 0.3203658 0.3837014
0.2869162 0.2952059 0.3727148
0.2964707 0.3716848 0.3660394
0.0608598 0.5805204 -1.4659804
-2.4950652 -1.4990234 -3.4497766
0.6331472 1.7284362 2.2691408
-1.0253706 -2.5613534 -1.1134981
-1.1125474 1.8093717 0.9119616
1.818728 -2.1337914 -2.1441812
0.6746111 1.1241266 -0.7666903
-1.7620203 -0.9765059 -2.4540381
1.3120667 2.5045386 3.3365385
-0.6842121 -2.1735067 -0.7526771
-0.8004872 2.1123103 1.2665669
2.0796225 -1.7471183 -1.8155285
0.6137513 0.5436062 0.69929
0.733045 0.5225174 0.9957385
0.6789195 0.7761024 1.0673977
0.3411585 0.3878467 0.360821
0.3120602 0.3029386 0.3546053
0.2608945 0.3866731 0.3286527
-0.0744107 0.6587435 -1.51865
-2.4203127 -1.2409039 -3.060261
0.649585 1.8458882 3.0104874
-0.9752837 -2.6503831 -1.1579798
-1.0873391 1.8569565 0.8907615
1.8541195 -2.0602545 -2.1717042
0.5587518 1.2910636 -0.7304793
-1.564419 -0.5836191 -1.8582817
1.178289 2.4742165 4.202023
-0.657686 -2.4957441 -0.904364
-0.7058761 2.2240164 1.189033
2.1172374 -1.5958307 -1.755046
0.6331625 0.6323201 0.7881707
0.8558937 0.6572847 1.2019792
0.528704 0.6283283 1.1915356
0.3175977 0.1546391 0.2536158
0.381463 0.3670599 0.2982716
0.2631179 0.4644238 0.4166582
-0.0058001 0.9001495 -1.4342544
-2.1312458 -1.5935808 -3.1150572
0.815766 1.8679638 2.5407549
-1.2509011 -2.6730216 -1.1130056
-1.1162452 1.8470586 0.7526236
1.8387236 -2.1896516 -2.2151247
0.5732779 1.4467474 -0.6105448
-1.3190292 -0.8825663 -1.9108858
1.4470032 2.6005679 3.7033312
-0.8957156 -2.3453918 -0.6699859
-0.8654254 2.1521272 1.0872445
2.1170652 -1.7585184 -1.992781
0.579078 0.5465979 0.8237096
0.8122166 0.7110145 1.2041714
0.6312372 0.7326041 1.1625763
0.3551855 0.3276299 0.4430196
0.2508198 0.3050685 0.3346209
0.2783416 0.4311332 0.2223437
-0.1089483 0.7276538 -1.4780483
-2.5024721 -1.2903529 -3.299969
0.8548362 1.7293422 2.9320587
-1.1293077 -2.6017083 -1.1331439
-1.0615296 1.9312673 0.7258591
1.7194582 -2.2645137 -2.2526141
0.5537942 1.2806923 -0.8369122
-1.6817224 -0.6468772 -2.4417831
1.391968 2.4377321 4.0198132
-0.7379269 -2.3079989 -0.7377602
-0.7956409 2.3178605 1.097979
2.1140756 -1.9892236 -1.9292479
0.6627425 0.5530385 0.6411361
0.8207497 0.6434757 0.8581859
0.5371317 0.7083898 1.0877545
0.3913808 0.2937094 0.3953838
0.2658888 0.3865931 0.37212
0.3946175 0.2752902 0.3233661
0.1505687 0.5640011 -1.3128129
-2.5915322 -1.446781 -3.3726246
0.7996407 1.6343133 2.6365223
-1.1459494 -2.582159 -1.2017624
-1.0054742 1.8490213 0.85959
1.7248169 -2.2622192 -2.154935
0.6999565 1.1488427 -0.6723635
-1.8406995 -0.9126093 -2.4448604
1.4738534 2.3239171 3.776952
-0.7475317 -2.2816836 -0.8993442
-0.6181972 2.1468829 1.2086334
2.0032748 -1.7992998 -1.8993113
0.5493878 0.5848416 0.6404493
0.7508327 0.5341717 0.9277642
0.6742128 0.6896038 1.1404297
0.3984177 0.3004754 0.3024183
0.387277 0.2978616 0.3490434
0.2784579 0.4629194 0.2556237
-0.0233906 0.7688071 -1.0967151
-2.2846551 -1.5534163 -3.125776
0.6566004 1.6659644 2.412484
-1.1928068 -2.5921488 -1.1576571
-1.0444705 1.8103679 0.9105404
1.8522502 -2.1621416 -2.1697939
0.5805824 1.4451526 -0.4076176
-1.5377729 -0.9752463 -2.0146387
1.2023419 2.4291428 3.4268483
-0.8442998 -2.2575713 -0.8448288
-0.723412 2.1310313 1.279931
2.1746736 -1.8580922 -1.8554291
0.6039731 0.6763454 0.6890974
0.7468821 0.57817 1.1111373
0.5457415 0.7631784 1.0143643
0.348507 0.3345774 0.3128283
0.3210585 0.3206634 0.3693905
0.3224234 0.3040495 0.3143648
0.1470681 0.465128 -1.0962229
-2.1361148 -1.2803921 -3.093494
0.4433498 1.8970274 2.7932311
-1.1059302 -2.6998079 -1.0972025
-1.1450111 1.6652159 0.731321
1.7671606 -2.0928294 -2.2672288
0.7604534 1.0451703 -0.4274857
-1.3316635 -0.6254996 -1.9526909
1.1046796 2.574765 4.0102724
-0.759233 -2.3991666 -0.6705553
-0.7496049 1.9108171 1.1632796
2.0553642 -1.8034471 -1.9905428
0.6133853 0.5800423 0.6687372
0.8044513 0.6548925 1.1408032
0.6613298 0.6777376 1.2170413
0.3466972 0.3006413 0.4266472
0.3954062 0.2456012 0.4319586
0.2882036 0.2893823 0.276686
0.2506861 0.7318861 -1.4188711
-2.4472597 -1.146722 -3.3269239
0.7814402 1.7071107 2.2952567
-1.0617612 -2.7826911 -1.1273708
-1.1042257 1.8053785 0.8811357
1.98166 -2.1772898 -2.1487311
0.8700452 1.2333677 -0.6911949
-1.6701205 -0.4990379 -2.3170191
1.2258413 2.4278515 3.2423758
-0.6991703 -2.2803862 -0.6130368
-0.7918231 2.1426599 1.2453083
2.2534372 -1.7839299 -1.8906319
0.6193591 0.5014816 0.7276762
0.7771392 0.6476841 1.0099048
0.444401 0.7207408 0.9471191
0.362591 0.5023049 0.514334
0.3124026 0.3372813 0.3641727
0.2717773 0.3933599 0.2580992
-0.0699425 0.8437546 -1.4102794
-2.8376338 -1.4875994 -3.2045254
0.9258856 1.8047709 3.0497322
-1.0313339 -2.6353339 -1.1511915
-1.0523662 1.7699048 0.7007188
1.8236061 -2.3790712 -2.0177474
0.5244084 1.5185508 -0.7951172
-2.0944822 -0.9175601 -2.0724942
1.6112253 2.5259346 4.060227
-0.705327 -2.2813367 -0.7231477
-0.7270763 2.1607074 1.0768437
2.1669852 -1.9734928 -1.6288535
0.5943508 0.6747962 0.6151622
0.7431516 0.5700392 1.1320312
0.6853397 0.7211637 1.0104948
0.3260069 0.3539973 0.4280438
0.3252899 0.3908026 0.376125
0.3433792 0.4055785 0.3888939
-0.0900605 0.9255999 -1.6196612
-2.2207804 -1.3406767 -3.4107738
0.7784039 1.8016217 2.4694041
-1.0147289 -2.4471845 -1.2180014
-1.0849076 1.7958158 0.5701497
1.9111836 -2.1328192 -2.2296791
0.5056857 1.5050451 -0.9625463
-1.5142973 -0.7943437 -2.4504099
1.5034699 2.6045054 3.5709429
-0.683128 -2.2118092 -0.7984404
-0.719064 2.0826085 0.9621042
2.2469146 -1.7796706 -1.8415379
0.5957462 0.5794452 0.6571149
0.7064831 0.5463331 0.9603639
0.725066 0.8028837 1.1015388
0.3316008 0.2353752 0.419561
0.3658437 0.2867927 0.3919546
0.335731 0.3531486 0.3881412
0.0908785 0.6616993 -1.0722472
-2.6224356 -1.2805081 -3.2446378
0.7548414 1.8839811 2.4008187
-1.0615298 -2.6650392 -1.1384724
-1.0247756 1.7421107 0.7491069
1.8173237 -2.3481553 -2.1441069
0.6789926 1.2045004 -0.4353144
-1.783193 -0.7221428 -2.0613073
1.4230619 2.553017 3.4932585
-0.7149404 -2.3769515 -0.7710675
-0.6673263 1.9904497 1.1631578
2.1393057 -1.8837298 -1.8418191
0.5881141 0.5428011 0.6369328
0.8392426 0.5583652 1.1833305
0.6682206 0.6690359 1.0924398
0.3465894 0.2880877 0.3674049
0.3574493 0.2483391 0.414051
0.321982 0.4644255 0.3022878
-0.1022251 0.6241481 -1.3054238
-2.5747441 -1.5729244 -3.4119728
0.4628142 1.6241678 2.7875003
-0.8959045 -2.5772833 -1.0463424
-1.0775023 1.6855445 0.7237936
1.8195006 -2.2186615 -2.0888598
0.4755709 1.2113676 -0.5492854
-1.8262889 -1.0286009 -2.6122672
1.1445734 2.2574935 3.8819175
-0.5065272 -2.379242 -0.6103393
-0.7880173 2.054672 1.13681
2.0877932 -1.7331791 -1.6248357
0.577796 0.5872195 0.7561384
0.7484552 0.5443235 0.7997057
0.6817592 0.6333257 1.0944172
0.3893774 0.1980412 0.4360031
0.289485 0.3691275 0.4130164
0.2682926 0.4854824 0.464024
0.0535983 0.6197211 -1.5241648
-2.5654152 -1.6170473 -3.6627152
0.6065566 1.742925 2.6217505
-1.1465654 -2.5923633 -1.1318408
-1.0616245 1.8305929 0.8668336
1.7050311 -2.2230623 -2.2016257
0.6064492 1.1395656 -0.7826178
-1.82849 -1.0572576 -2.8157543
1.2293328 2.3777531 3.6632551
-0.7981377 -2.363101 -0.770188
-0.7003363 2.1969875 1.2021647
2.1008689 -1.7744074 -1.8771631
0.5528509 0.5198444 0.741547
0.7369252 0.5597897 0.8469609
0.6227762 0.6348281 1.0415046
0.3484277 0.2292624 0.3616529
0.3612882 0.3663946 0.3353311
0.3958377 0.4486549 0.3244626
-0.0569877 0.7451371 -1.0085921
-2.258425 -1.4278829 -3.4146051
0.925216 1.6009755 3.1098942
-1.1420059 -2.6600343 -1.1323489
-0.9977138 1.8472944 0.7788869
1.9229665 -2.1587149 -2.23956
0.5057723 1.319862 -0.5279446
-1.4401187 -0.8430095 -2.4325528
1.476599 2.2728385 3.9796111
-0.8329769 -2.2800176 -0.6753462
-0.6968609 2.1095134 1.1647866
2.0930765 -1.5300198 -1.9868219
0.56276 0.5747249 0.4806474
0.8183062 0.5848735 0.9820523
0.551383 0.671863 0.8697169
0.309029 0.3800167 0.4570027
0.300853 0.262219 0.3858998
0.17011 0.6286951 0.2527381
0.0236556 0.8477802 -1.1312332
-2.4480138 -1.1861778 -3.6628846
0.836304 1.6958524 2.3062915
-1.0570927 -2.6578756 -1.1606025
-1.0352947 1.7420395 0.8003104
1.8445639 -2.1858915 -2.1351101
0.601639 1.4235333 -0.3443367
-1.5967056 -0.5976715 -2.7844549
1.2774188 2.3728367 3.5653024
-0.6936513 -2.2831492 -0.7185435
-0.779357 2.0372414 1.148148
2.1289923 -1.8501665 -1.7567852
0.5779834 0.5757531 0.7868965
0.8513082 0.5885063 0.8784297
0.4411149 0.6769843 1.2590108
0.3634414 0.3747265 0.442059
0.2559377 0.2952019 0.3478375
0.2844284 0.335725 0.3783249
-0.0137171 0.7205886 -1.3558772
-2.318627 -1.4550927 -3.2809869
0.6036767 1.9864023 2.4073445
-1.1274514 -2.6365151 -1.1916515
-1.2148635 1.8672137 0.7368699
1.7106446 -2.1531124 -2.2014037
0.5231402 1.3564305 -0.6834324
-1.5955332 -0.8150418 -2.283829
1.1953211 2.7668804 3.4972552
-0.7934289 -2.357864 -0.7326265
-0.8213381 2.1749526 1.1482578
1.9883925 -1.6548005 -1.8747105
0.5368573 0.6358419 0.6724448
0.7230938 0.640051 0.9971579
0.5916445 0.780478 1.0899107
0.3340224 0.2786511 0.4590249
0.3935254 0.3077389 0.4113879
0.2777479 0.4983119 0.3266933
0.0378188 0.7809466 -1.5253205
-2.7518973 -1.3410102 -3.2789586
0.7742658 1.8047902 3.0552793
-1.1063193 -2.5610948 -1.1327424
-1.1191758 1.7047879 0.8118467
1.7884812 -2.2522281 -2.2357328
0.6429355 1.4457009 -0.9305322
-2.0228279 -0.7499431 -2.4343425
1.38139 2.5385772 4.0916484
-0.7285723 -2.2093763 -0.8362499
-0.7287831 2.053909 1.1810875
2.2122452 -1.9995721 -2.0257952
0.6051167 0.6647543 0.5947883
0.7290694 0.5910671 0.8446162
0.6071242 0.733787 1.0363691
0.377747 0.3517185 0.2964925
0.3903927 0.3491212 0.3692408
0.423764 0.2526561 0.2099376
-0.0608468 0.8999739 -1.6649769
-2.4188727 -1.3977295 -3.1383891
0.6430698 1.968961 2.4728873
-1.2155008 -2.6092111 -1.1207067
-1.1393176 1.8017753 0.7108474
1.829824 -2.3068431 -2.1797231
0.4637043 1.4733925 -0.869331
-1.6166704 -0.7389825 -1.9943998
1.1821626 2.681866 3.4987806
-0.8810783 -2.3913608 -0.7410531
-0.785393 2.0917978 1.0254015
2.0900537 -1.8395599 -1.8764148
0.5245511 0.5734186 0.7956458
0.8022022 0.6587471 1.1439893
0.5390928 0.7129051 1.0258933
0.3344225 0.2178503 0.3796536
0.3539245 0.2900225 0.3145541
0.2602298 0.4672832 0.3033083
0.130526 0.578991 -1.3858146
-2.0424515 -1.5211862 -3.0768227
0.5283405 1.745651 2.1227049
-1.0354643 -2.3680942 -1.0923336
-1.0047655 1.7426596 0.6515592
1.730857 -2.3769394 -2.1260426
0.7298804 1.2004579 -0.6533412
-1.3226796 -0.8928429 -2.1442904
1.222521 2.4619436 3.3671293
-0.7267823 -2.0974056 -0.654914
-0.6503116 2.1082878 1.0738398
1.9461602 -1.923295 -1.8898637
0.5993544 0.6214669 0.7324733
0.7197719 0.6283433 0.9325322
0.6941805 0.7162926 1.2444245
0.308682 0.2706886 0.4374196
0.3544539 0.3656283 0.4222806
0.2153031 0.4536444 0.2361788
0.0359906 0.7949961 -1.5603149
-2.6388589 -1.5612337 -3.2196254
0.7832657 1.5873322 2.3992241
-1.1549927 -2.5774678 -1.1281925
-1.0003434 1.7814804 0.8738445
1.8834225 -2.1651439 -2.2338494
0.6489339 1.4793216 -0.7950974
-1.8472662 -0.8588918 -2.274374
1.3731023 2.2592114 3.6636899
-0.7308462 -2.2245845 -0.7006994
-0.7226496 2.1501475 1.2590458
2.0849197 -1.5632022 -1.8675423
0.6129433 0.6843255 0.7652175
0.7915927 0.7023419 0.9452513
0.5898366 0.6718792 1.2644658
0.4241465 0.3528833 0.4274932
0.2776937 0.3686671 0.3852012
0.2014971 0.6019417 0.3663071
-0.0849524 0.7538954 -1.4996509
-2.4876703 -1.4825414 -3.1592626
0.5357127 1.6802031 2.4612203
-1.2504786 -2.6225107 -1.0989638
-1.0837557 1.8386846 0.8722501
1.855424 -2.3801299 -2.1750578
0.5515899 1.3198552 -1.0211416
-1.6869952 -0.9366589 -2.0352174
1.0278231 2.328687 3.5535756
-0.8580123 -2.2391989 -0.7616146
-0.6904753 2.1778777 1.2266938
2.0810293 -2.0389129 -1.9532556
0.6365423 0.5659598 0.4785093
0.800675 0.5458826 1.1240452
0.4921104 0.6484839 1.0923553
0.3924663 0.3833118 0.3373493
0.3932804 0.3391931 0.3544437
0.2256053 0.341217 0.2218022
0.1202552 0.7589896 -1.2807041
-2.4366118 -1.137819 -3.4327975
0.7525491 1.7172894 2.5980193
-1.1627366 -2.6984853 -1.0357744
-1.0909751 1.7720585 0.6729983
1.7777762 -2.2153768 -2.2433459
0.7215038 1.3799109 -0.6119994
-1.7098635 -0.5851012 -2.446111
1.3949836 2.3680407 3.8969621
-0.8699801 -2.3802279 -0.5638296
-0.8246654 2.0802677 1.0008619
1.976269 -1.8997859 -1.8609156
0.6012486 0.6209213 0.6687047
0.7267483 0.5527178 0.9866865
0.6424345 0.6507513 1.2989429
0.2927566 0.3182574 0.4719448
0.2663097 0.3082092 0.3278636
0.1984927 0.3155909 0.3824303
-0.0076358 0.7146088 -1.2944663
-2.2264441 -1.4116149 -3.4144428
0.4813413 1.5706531 2.2966206
-1.1801592 -2.585154 -1.0852437
-1.1041255 1.7631891 0.791407
1.8129733 -2.244536 -2.1815609
0.6313708 1.3219042 -0.5460091
-1.5002812 -0.8314937 -2.645705
1.0939176 2.292253 3.2695096
-0.8819703 -2.198429 -0.6662466
-0.7603949 2.0647366 1.1676199
2.1334832 -1.7457369 -1.807427
0.6390067 0.6072954 0.7484572
0.7261628 0.5801212 0.7687378
0.6125764 0.7215999 0.972889
0.2981889 0.3867249 0.418997
0.3437306 0.3015475 0.3762129
0.3205099 0.4987991 0.3741339
0.0129119 0.9239726 -1.4114229
-2.2280463 -1.2896579 -3.2008113
0.6917385 1.8778428 2.3565938
-1.0948056 -2.5065331 -1.1258818
-1.0270394 1.649188 0.8434885
1.6831469 -2.1017999 -2.2366177
0.6606993 1.5871576 -0.5708655
-1.30584 -0.6722287 -2.1200862
1.395792 2.4686606 3.4519791
-0.7348846 -2.1091864 -0.7462918
-0.653076 1.9586494 1.1824253
2.0019492 -1.6315452 -1.7550632
0.6477874 0.663185 0.8405574
0.9222064 0.6174291 1.0807251
0.7040535 0.5908178 1.0953852
0.359921 0.3973467 0.37959
0.3739635 0.3094614 0.3389368
0.3188023 0.4702547 0.4815546
-0.1042427 0.5935084 -1.3905516
-2.709609 -1.3406604 -3.0478289
0.7345776 1.3830368 2.6335434
-1.0144791 -2.5786911 -1.1043941
-1.1161536 1.7837378 0.8086374
1.904559 -2.2930669 -2.0634554
0.4956533 1.2405164 -0.5195278
-1.9306827 -0.7858539 -1.9082239
1.259608 2.1161473 4.11513
-0.6185015 -2.1592106 -0.7855232
-0.8224216 2.047742 1.1718355
2.1423399 -1.9365778 -1.7308361
0.599896 0.6470079 0.8710238
0.7789263 0.5548065 1.139605
0.5250304 0.7331104 1.4815866
0.3959777 0.4194804 0.3188709
0.2937321 0.2640042 0.3631981
0.2377809 0.3564891 0.3326193
0.0012541 0.6844664 -1.5339427
-2.3310162 -1.1986395 -3.4490179
0.8507666 1.8199247 2.5915824
-0.9526368 -2.6428661 -1.0453961
-1.049507 1.8835701 0.7241287
1.7598244 -2.3560608 -2.2458056
0.6091 1.3076372 -0.7710554
-1.5436655 -0.6943111 -2.4418221
1.4730846 2.5459662 3.5683551
-0.5386245 -2.3591699 -0.5921917
-0.6993026 2.2732768 1.0297222
2.0922207 -2.0643742 -1.9257766
0.6078459 0.6231707 0.7628873
0.7873507 0.5043283 1.0071958
0.622318 0.7260415 0.9767727
0.4140123 0.2836961 0.4532044
0.3502044 0.3897067 0.3055935
0.3323964 0.2916866 0.3200291
-0.0074612 0.7783429 -1.7205296
-2.2602732 -1.4551216 -3.4380485
0.8210839 1.5775466 2.3544463
-1.1605826 -2.6020672 -1.1164299
-1.0644021 1.6924502 0.961912
1.8584917 -2.4238598 -2.0286337
0.5136999 1.3419546 -0.9567058
-1.4250708 -0.9851308 -2.7272467
1.354856 2.2488308 3.3535777
-0.7986274 -2.2676185 -0.6953697
-0.698037 2.0085449 1.3764263
2.1148245 -2.0704829 -1.7379774
0.521161 0.5636117 0.7638238
0.8352024 0.4699908 0.7108018
0.5337721 0.6712842 0.9991313
0.3619552 0.3344487 0.4210603
0.3663652 0.3160948 0.4145143
0.2563328 0.3533769 0.2906564
0.0560151 0.8171533 -1.2542581
-2.6178139 -1.335995 -3.3307093
0.7955506 1.4593094 2.708781
-1.1547895 -2.5157963 -1.1402105
-1.2026206 1.8101459 0.7413335
1.8959783 -2.2198331 -2.0891364
0.7173124 1.4239305 -0.5775066
-1.8272923 -0.5232493 -2.4532649
1.3142129 2.0908833 3.8948924
-0.7824199 -2.3403347 -0.8590426
-0.8576156 2.0754881 1.0889509
2.1629218 -1.8483124 -1.6432244
0.6612973 0.6067772 0.6767514
0.7905215 0.8127457 0.8774444
0.5186624 0.6315739 1.1861114
0.3723697 0.1754617 0.2811679
0.345005 0.2653421 0.3476174
0.2669435 0.3715208 0.4459119
0.1117423 0.821293 -1.6427617
-2.4681383 -1.460557 -3.485439
0.7170709 1.9485732 2.3999571
-1.1115512 -2.5956838 -1.0614
-1.0644402 1.657564 0.8128924
1.6824239 -2.0673727 -2.1981834
0.708074 1.36398 -1.0125789
-1.6935668 -0.841319 -2.2533577
1.3292492 2.6447528 3.3462794
-0.678973 -2.1912359 -0.613325
-0.7497453 2.0282853 1.1481261
1.9933276 -1.6646912 -1.8967226
0.5963317 0.5426871 0.6301828
0.7745715 0.619238 1.2320813
0.6121783 0.6961796 0.9463223
0.4325782 0.4044479 0.4480751
0.3146949 0.3707213 0.3352338
0.3109037 0.4026815 0.3014607
0.1495733 0.6591539 -0.9278888
-2.4801931 -1.3411925 -3.4093969
0.9604789 1.5420441 2.3323105
-1.0669032 -2.5215773 -1.1090085
-1.0261788 1.7681556 0.8192542
1.8388363 -2.1172845 -2.2027484
0.7029643 1.2762621 -0.2857047
-1.7586158 -0.7324897 -2.2911234
1.6226551 2.1672858 3.4235546
-0.7558746 -2.282079 -0.8220683
-0.7121726 2.0080503 1.2763616
2.1030434 -1.7827806 -1.8568289
0.5533909 0.6171082 0.6421841
0.7215773 0.6087028 1.1182736
0.6621763 0.6252417 1.0912441
0.3110287 0.2394983 0.2869402
0.3140062 0.2398948 0.4571074
0.2642071 0.3345039 0.3459195
-0.0291861 0.8542158 -1.559487
-2.6150336 -1.3848699 -3.6728139
0.8962075 1.8968656 2.9398372
-1.1649823 -2.4900857 -1.1772622
-1.1175189 1.843458 0.9115379
1.7939236 -2.1469736 -2.221151
0.5982653 1.4903753 -0.8969678
-1.6981754 -0.7514668 -2.8268509
1.5839186 2.601481 4.1342321
-0.8323195 -2.0887269 -0.8328613
-0.7955596 2.1238754 1.3048241
2.1745165 -1.8049105 -1.8994789
0.6274514 0.6361595 0.6625193
0.9168581 0.633403 0.845963
0.6877111 0.7046154 1.194395
0.3326628 0.4013588 0.3444009
0.3219593 0.2804174 0.3932862
0.3805929 0.3420631 0.3216721
0.2416853 0.8755204 -1.2439636
-2.7723253 -1.4479408 -3.3566
0.963629 1.8194389 2.7164844
-1.1723535 -2.579393 -1.1118204
-1.0314073 1.7682761 0.9130628
1.8058404 -2.1649801 -2.1684295
0.9044868 1.3999134 -0.3888592
-2.0254958 -0.8536935 -2.186257
1.5822775 2.4922193 3.6175103
-0.7996472 -2.1636588 -0.7887499
-0.6912216 2.0186057 1.2639425
2.0819156 -1.748264 -1.8120633
0.6628015 0.524393 0.8551044
0.7468295 0.5942473 1.1703431
0.6186485 0.6727804 0.9010259
0.3727062 0.4157342 0.3230705
0.3401856 0.2503296 0.3508797
0.2760751 0.4167161 0.3563662
0.1682395 0.7042008 -1.1231566
-2.362077 -1.2144408 -3.5894611
0.5362794 1.7448042 2.53888
-1.1313227 -2.7649596 -1.0298688
-0.9994619 1.6963132 0.8003974
1.8840639 -2.2161505 -2.1841129
0.7828626 1.2448759 -0.4448524
-1.5630559 -0.7253384 -2.6065865
1.1525066 2.450403 3.743427
-0.7579994 -2.5301389 -0.693478
-0.727493 2.0257587 1.1730472
2.1839571 -1.8719039 -2.0059471
0.6146231 0.5406751 0.6783042
0.7990211 0.4891024 0.9828746
0.6162272 0.7055989 1.2045469
0.3733233 0.2348207 0.3363908
0.2719689 0.3294454 0.3726498
0.2998932 0.3442466 0.1781658
-0.0796165 0.7359067 -1.489982
-2.098505 -1.4209968 -3.3623969
0.5759102 1.7515238 2.3362165
-1.1100094 -2.6471903 -1.0915774
-1.117478 1.7913769 0.8598516
1.8694865 -2.3232599 -2.0428506
0.4642963 1.3262006 -0.7805114
-1.2659491 -0.7976284 -2.1899612
1.1615424 2.4093211 3.5627309
-0.7371357 -2.2998891 -0.6241031
-0.7771616 2.1163808 1.2667326
2.1637204 -1.9837418 -1.6945972
0.5439127 0.5902939 0.7094706
0.8325559 0.6233685 1.1724357
0.5856322 0.6577973 1.2265144
0.3728737 0.3473012 0.4674743
0.3403164 0.3250039 0.406881
0.2942339 0.3395181 0.3482534
-0.016457 0.5224519 -0.9468117
-2.17003 -1.5986272 -3.3659035
0.5618006 1.6311561 2.382515
-1.0307165 -2.5610933 -1.0577858
-1.0466195 1.8604621 0.7308132
1.8163861 -2.3847445 -2.0968868
0.5892766 1.1170108 -0.31689
-1.3241964 -0.97387 -2.5136369
1.1501422 2.3470424 3.285255
-0.6360642 -2.3592451 -0.6610823
-0.7060615 2.1308235 1.0693441
2.1537796 -2.0366813 -1.726349
0.6057336 0.594559 0.6299217
0.8458336 0.6247572 0.8522666
0.5883416 0.7158863 0.90274
0.3946523 0.2018482 0.3967035
0.3405579 0.2703613 0.3385309
0.3373935 0.3480631 0.3705378
-0.1847914 0.6963686 -1.2264335
-2.0430196 -1.6446607 -3.0519473
0.7359257 1.6172161 2.3345956
-1.149974 -2.5231644 -1.1175569
-1.1205743 1.8046911 0.9561097
1.8740798 -2.2969495 -2.1962516
0.4219156 1.3547982 -0.5759625
-1.2624555 -1.0647323 -1.8932184
1.3747123 2.3590732 3.4944056
-0.7761987 -2.2375211 -0.7968239
-0.8696342 2.0351772 1.3647538
2.2368126 -1.7963895 -1.8997682
0.6067069 0.6584297 0.6504711
0.780564 0.5799284 1.1587289
0.6387865 0.7418571 1.15981
0.3737752 0.2856432 0.3207331
0.2509402 0.2304861 0.4086441
0.3627329 0.50056 0.2964834
0.1556333 0.79625 -1.2811197
-2.8029867 -1.2887936 -3.6152239
0.7779666 1.4950778 3.0221595
-0.8518043 -2.644603 -1.0297587
-1.0733643 1.8443479 0.6965267
1.7703022 -1.9053645 -2.3217646
0.7232184 1.3768332 -0.5976171
-1.9295224 -0.7172568 -2.6136998
1.4062876 2.2486033 4.2616805
-0.4542788 -2.4072219 -0.7255215
-0.6860256 2.2176601 1.0556527
2.0975551 -1.583135 -1.9462135
0.5675851 0.5805833 0.6835026
0.8734643 0.5715369 1.0015241
0.628321 0.7535255 1.239521
0.3975254 0.237381 0.3042372
0.3873387 0.3733122 0.359126
0.3272529 0.3222295 0.3755511
-0.0377581 0.6588419 -1.1786997
-2.8416754 -1.5088778 -3.3123181
0.7394121 2.0968359 2.7352344
-1.1908849 -2.6112498 -1.1383785
-1.0239322 1.8231983 0.7611107
1.8554309 -2.1316631 -2.1642306
0.5207575 1.2315023 -0.3443241
-2.0433312 -0.8443744 -2.445074
1.4017861 2.8160946 3.9599012
-0.859124 -2.2623704 -0.7326014
-0.7450235 2.0975413 1.2079886
2.1132984 -1.6530105 -1.6957231
0.5585156 0.5726604 0.8343755
0.7983441 0.6645034 0.867244
0.6623739 0.7192587 1.2246668
0.3317609 0.3488794 0.405777
0.2789087 0.274343 0.4468779
0.2578675 0.4786525 0.4685075
0.0477419 0.5637024 -1.1391297
-2.1551227 -1.6830028 -3.2106401
0.5577983 1.6134582 2.6285005
-1.1006767 -2.5371553 -1.1103938
-0.8991708 1.7394808 0.9065276
1.9026201 -2.1810869 -2.0314029
0.6810911 1.1540168 -0.3732521
-1.3037223 -1.0514269 -2.1343215
1.2016585 2.3428737 3.9522612
-0.7124247 -2.0447842 -0.7670004
-0.5714582 2.039853 1.3085235
2.2990982 -1.7873474 -1.6920189
0.6333492 0.5903144 0.7658777
0.8514004 0.6315759 1.0763187
0.6438602 0.7294155 1.3237607
0.3882519 0.492371 0.3433934
0.3277126 0.3003722 0.4019959
0.3964781 0.3937395 0.339384
0.1558831 0.8805285 -1.2688241
-2.3839543 -1.281943 -3.1649521
0.7157217 1.5158168 2.3660179
-1.146438 -2.6837271 -1.1537802
-0.996083 1.9114154 0.826295
1.8632288 -2.0916829 -2.1908507
0.7660869 1.4151901 -0.5236788
-1.633491 -0.6113361 -2.2771534
1.2734121 2.2506259 3.6279262
-0.7813578 -2.3646016 -0.8782233
-0.6089067 2.1968164 1.1255148
2.2312121 -1.6390759 -1.7750891
0.6102037 0.5346617 0.7451453
0.7504633 0.6706069 0.8877987
0.5576904 0.7348091 1.2619083
0.3650802 0.3191256 0.2755568
0.3871763 0.285401 0.2992197
0.3679833 0.452607 0.4157616
-0.029113 0.7654964 -1.2975793
-2.603706 -1.6510357 -3.2875428
0.8164091 1.9462451 2.5338522
-1.2339633 -2.636713 -1.101683
-1.0798303 1.8612232 0.8250213
1.7785657 -2.2503595 -2.1112841
0.5673967 1.2989128 -0.718126
-1.7970695 -1.0304664 -2.5038268
1.2947605 2.5563229 3.5942057
-0.8544767 -2.2069439 -0.7155789
-0.8074251 2.1980137 1.1988487
2.0510941 -2.0042935 -1.8365905
0.5965097 0.5334164 0.5794533
0.8066366 0.6205693 0.783716
0.4783513 0.6100778 1.0603535
0.3794866 0.4297691 0.3861041
0.2724051 0.3367906 0.3738273
0.2725284 0.246066 0.2746937
0.2154577 0.5421771 -1.3492956
-2.5246344 -1.4242422 -3.0648711
0.7222075 1.7799728 2.4982929
-1.1457947 -2.6578379 -0.9996915
-0.9826742 1.9219028 0.8028966
1.7305254 -2.0244417 -2.1029223
0.7860844 1.1110257 -0.7033664
-1.6496048 -0.8017951 -1.9243783
1.2895012 2.5163333 3.4862958
-0.7545624 -2.3497746 -0.6537436
-0.7007971 2.2585915 1.1359149
1.9874549 -1.7088895 -1.8622984
0.5706267 0.5688486 0.6459292
0.8750296 0.6224472 1.1404928
0.5672938 0.7363605 0.9880029
0.3912323 0.3080633 0.3459479
0.2818772 0.3366887 0.3330184
0.2569294 0.3155522 0.2406238
0.0146567 0.6566448 -1.378566
-2.3321806 -1.2649296 -2.9792137
0.8005869 1.74828 2.6342361
-1.0759871 -2.6746675 -1.1311203
-1.1414533 1.7982695 0.8583781
1.8291495 -1.9247372 -2.1593531
0.6515264 1.2624447 -0.6349392
-1.4876385 -0.6205751 -1.753742
1.4502657 2.487324 3.7554265
-0.6535146 -2.35242 -0.7387226
-0.8554058 2.1165775 1.2211823
2.0932052 -1.6285828 -1.6392364
0.6368697 0.6057999 0.7436267
0.8445421 0.6443544 1.2254716
0.6496788 0.739044 1.1211904
0.4224725 0.3222475 0.3923977
0.2860475 0.318308 0.3628042
0.2640557 0.2961544 0.5201167
0.057785 0.8513749 -1.409711
-2.7200364 -1.1050674 -3.138397
1.1180846 1.6636029 2.3594739
-1.1771151 -2.5266002 -1.0478956
-0.9273647 1.7657715 0.7520856
1.7961184 -2.2068016 -2.1049574
0.6498233 1.5283246 -0.6645421
-1.9410334 -0.5843051 -1.857679
1.6107544 2.3460215 3.3768231
-0.8155992 -2.2265648 -0.7130405
-0.6627358 2.123015 1.1622672
2.0577899 -1.8394628 -1.7636501
0.5920383 0.6769497 0.7451688
0.779003 0.5207623 1.2807179
0.4926698 0.6824186 1.0173491
0.3615159 0.3000354 0.3348552
0.2646289 0.3572434 0.4101815
0.2616715 0.3673388 0.3413073
-0.0488473 0.3934727 -1.363195
-2.4083404 -1.5266519 -3.255405
0.5685034 1.6939219 2.5050177
-1.0347156 -2.5857834 -1.0865662
-0.9623283 1.6566645 0.8897037
1.8443777 -2.2779069 -2.1354213
[truncated: 155,071 more chars]
