# Supplementary material for: Dirichlet composition distribution for compositional data with zero components: An application to fluorescence in situ hybridization (FISH) detection of chromosome
Source: Biom J. 2021 Dec 16;64(4):714–32. doi: 10.1002/bimj.202000334 (PMC9300144; doi:10.1002/bimj.202000334)
Supplement: Supplementary file 1 — Supporting Information. [file BIMJ-64-714-s001.zip › data and codes submitted to BJ/results/inter_results/inter_result_Table3_2.txt]

 -1.1659384  2.8860453 -1.595574
  1.7231007  0.9749634 -2.838646
 -1.4488488 -3.0000514  2.471545
 -1.1697129 -2.2131562 -1.200893
  0.8802174  0.3223732  1.820894
 -2.1612477 -1.6542291 -1.095018
-0.4796657  4.2430305 -0.7158933
  2.6093735  1.7650099 -1.6905466
-0.8504304 -1.8324988  3.9024184
-0.8021734 -1.8434735 -0.8209646
  1.2370945  0.6535065  2.1899626
-1.8653116 -1.2981078 -0.7867840
 0.6862727 1.3569851 0.8796802
 0.8862727 0.7900465 1.1480993
 0.5984184 1.1675525 1.4308737
 0.3675395 0.3696828 0.3799280
 0.3568771 0.3311333 0.3690687
 0.2959362 0.3561213 0.3082344
 -1.2157873  2.7291896 -1.201977
  1.6870482  0.6452134 -2.058909
 -1.1315515 -2.7768526  2.478704
 -1.1433052 -2.0776599 -1.043329
  0.7653513  0.3455612  1.839583
 -2.0415323 -1.5397285 -1.080951
 -0.7946768  3.8317958 -0.7692448
  2.1771775  1.2246727 -1.4550055
 -0.7742417 -2.0001003  3.3697219
 -0.8935842 -1.8378983 -0.8232275
  0.9616723  0.5655228  2.0576601
 -1.8339927 -1.2964516 -0.8381052
 0.4211105 1.1026061 0.4327322
 0.4901293 0.5794593 0.6039032
 0.3573098 0.7767523 0.8910175
 0.2497210 0.2397617 0.2201018
 0.1963210 0.2199616 0.2180774
 0.2075396 0.2432769 0.2428460
 -1.3478387  2.4023412 -1.487669
  1.3534429  0.4433142 -2.792153
 -1.1488370 -2.1665113  2.714437
 -1.2723265 -2.1284647 -1.117250
  0.8041436  0.3955566  1.902020
-2.1710205 -1.5735356 -1.074008
-0.8278234  3.5012108 -0.6404218
  2.0736942  1.1839669 -1.7879544
-0.5954433 -1.2524374  3.8685294
-0.8422362 -1.8126545 -0.7885965
  1.1315402  0.7100797  2.2048041
-1.8208543 -1.1787519 -0.6919144
 0.5200153 1.0988696 0.8472472
 0.7202513 0.7406528 1.0041982
 0.5533937 0.9140740 1.1540924
 0.4300903 0.3158101 0.3286538
 0.3273966 0.3145231 0.3027842
 0.3501662 0.3947838 0.3820937
 -1.3478387  2.4023412 -1.487669
  1.3534429  0.4433142 -2.792153
 -1.1488370 -2.1665113  2.714437
 -1.2723265 -2.1284647 -1.117250
  0.8041436  0.3955566  1.902020
 -2.1710205 -1.5735356 -1.074008
 -0.8278234  3.5012108 -0.6404218
  2.0736942  1.1839669 -1.7879544
 -0.5954433 -1.2524374  3.8685294
 -0.8422362 -1.8126545 -0.7885965
  1.1315402  0.7100797  2.2048041
 -1.8208543 -1.1787519 -0.6919144
 0.5200153 1.0988696 0.8472472
 0.7202513 0.7406528 1.0041982
 0.5533937 0.9140740 1.1540924
 0.4300903 0.3158101 0.3286538
 0.3273966 0.3145231 0.3027842
 0.3501662 0.3947838 0.3820937
 -1.4381035  2.4657481 -1.478984
  1.6567975  0.8111821 -2.627464
 -1.3103848 -2.9150451  2.288697
 -1.1379908 -2.2682786 -1.135814
  0.8648467  0.3718109  1.903658
 -2.0247403 -1.5076586 -1.226014
 -0.7630366  3.7843088 -0.6967191
  2.6063095  1.5579556 -1.6284189
 -0.6720961 -1.7199321  3.4326705
 -0.7011496 -1.9389938 -0.8271057
  1.1723836  0.7014013  2.3237644
 -1.6790872 -1.1439261 -0.8977011
 0.6750669 1.3185608 0.7822651
 0.9495120 0.7467735 0.9990454
 0.6382887 1.1951130 1.1439733
 0.4368412 0.3292848 0.3087082
 0.3075369 0.3295903 0.4201068
 0.3456531 0.3637324 0.3283128
-1.4984112  2.5412659 -1.5739932
  1.5916815  0.8959607 -2.2776524
-1.3949619 -3.2267341  2.4035081
-1.0977090 -2.1090751 -1.1035634
  0.8890547  0.4713692  1.9564604
-2.0725764 -1.4934120 -0.9431155
-0.8278369  3.817181 -0.8307769
  2.3554022  1.710500 -1.3269001
-0.8419210 -1.897716  3.8510218
-0.7704512 -1.782886 -0.8172898
  1.2219429  0.742359  2.2564963
-1.7220976 -1.144463 -0.5987147
0.6705743 1.2759156 0.7432163
0.7637206 0.8145395 0.9507523
0.5530408 1.3290179 1.4475137
0.3272578 0.3261891 0.2862736
0.3328882 0.2709899 0.3000359
0.3504788 0.3489491 0.3444008
 -1.5947559  2.2926087 -1.314148
  1.8442820  0.5647984 -2.471892
 -1.4725542 -2.5386132  2.381849
 -1.1059137 -2.0155387 -1.103637
  0.7378565  0.4093069  1.885674
 -2.1043727 -1.7380237 -1.204273
 -0.8998851  3.5611289 -0.6071212
  2.7614132  1.1991467 -1.6135932
 -0.7676857 -1.5400386  3.5627339
 -0.8138661 -1.7622845 -0.8121542
  1.1250023  0.6867646  2.1889472
 -1.7968032 -1.4125885 -0.8667253
 0.6948708 1.2685202 0.7070273
 0.9171311 0.6343483 0.8582986
 0.7048685 0.9985746 1.1808853
 0.2920477 0.2532541 0.2914829
 0.3871458 0.2774577 0.3032736
 0.3075694 0.3254352 0.3375473
 -1.5227198  2.5925391 -1.668695
  1.9017468  0.5973885 -2.770509
 -1.3747801 -2.9624849  2.467077
 -1.1125176 -2.1096597 -1.059262
  0.9042261  0.3639886  1.869829
 -2.1190102 -1.5854036 -1.175905
 -0.8568946  4.2501552 -0.8026994
  2.8823076  1.4335199 -1.6343792
 -0.7408607 -1.7911458  3.9647894
 -0.7565762 -1.7233552 -0.7067680
  1.1839557  0.6340656  2.1689183
 -1.8539209 -1.2934694 -0.9132312
 0.6658252 1.6576161 0.8659953
 0.9805608 0.8361314 1.1361293
 0.6339194 1.1713391 1.4977120
 0.3559414 0.3863045 0.3524944
 0.2797295 0.2700770 0.2990890
 0.2650893 0.2919342 0.2626740
-1.4045774  2.5719929 -1.686971
  1.8923771  0.4926689 -2.571539
-1.3555979 -2.6141492  2.484479
-1.1941695 -2.0432674 -1.054211
  0.8924557  0.3031900  1.819329
-2.2422048 -1.7195975 -1.246451
-0.8112701  3.9534987 -0.7565270
  2.8177744  1.0670327 -1.5647766
-0.7255481 -1.6206062  3.9436622
-0.8441391 -1.7326740 -0.7255735
  1.2365040  0.6370113  2.1906681
-1.9924846 -1.4049895 -0.9042804
0.5933073 1.3815059 0.9304440
0.9253973 0.5743638 1.0067627
0.6300497 0.9935430 1.4591830
0.3500305 0.3105934 0.3286372
0.3440483 0.3338213 0.3713394
0.2497202 0.3146081 0.3421709
-1.4114254  2.4189664 -1.881371
 1.8173359  0.6434444 -2.857240
-1.2965563 -2.3750977  2.415384
-1.1253856 -2.2555418 -1.136181
 0.7130844  0.1918627  1.727744
-2.2082761 -1.6496827 -1.225406
-0.7592331  3.6403496 -0.9266333
 2.8221608  1.4583670 -1.6190919
-0.6891943 -1.4749711  4.2846093
-0.7676234 -1.8593971 -0.8008529
 1.0548664  0.5373415  2.0995870
-1.9439340 -1.3231180 -0.8698642
0.6521923 1.2213833 0.9547376
1.0048249 0.8149226 1.2381477
0.6073621 0.9001265 1.8692249
0.3577623 0.3961447 0.3353285
0.3417820 0.3454788 0.3718434
0.2643421 0.3265646 0.3555421
-1.631286  2.1325348 -0.9875635
  2.104924  0.5514782 -2.8012606
-1.457944 -2.1666970  2.5930799
-1.245271 -2.1925741 -1.1885365
  0.891303  0.3134725  1.8234409
-1.976153 -1.5996716 -1.0270392
-1.0104875  3.3444747 -0.4461027
  3.1362285  1.2501170 -1.6856193
-0.7775947 -1.3115605  4.1479913
-0.9435250 -1.8585239 -0.8554752
  1.2109496  0.6943146  2.2074874
-1.5490526 -1.2050460 -0.6577108
0.6207989 1.2119400 0.5414608
1.0313050 0.6986388 1.1156413
0.6803492 0.8551365 1.5549114
0.3017459 0.3340502 0.3330613
0.3196467 0.3808421 0.3840465
0.4271004 0.3946256 0.3693284
 -1.2207707  2.3051851 -1.362986
  1.6870330  0.8970273 -2.161447
 -1.3853992 -2.6428175  2.077134
 -1.1117869 -2.2282830 -1.195882
  0.7319216  0.3717043  1.761954
 -2.1724257 -1.7233609 -1.257654
 -0.6322882  3.5523045 -0.7250631
  2.5160453  1.5806866 -1.4021991
 -0.8044786 -1.6313961  3.1424763
 -0.6745099 -1.7432440 -0.8387919
  1.0791660  0.6450344  2.1279799
 -1.7995588 -1.3792815 -0.8454610
 0.5884825 1.2471193 0.6379225
 0.8290123 0.6836593 0.7592475
 0.5809206 1.0114214 1.0653421
 0.4372771 0.4850390 0.3570898
 0.3472445 0.2733300 0.3660256
 0.3728668 0.3440794 0.4121932
 -1.3843407  2.4870739 -1.186271
  1.7245381  0.6464352 -2.391074
 -1.3933434 -2.5755732  2.203330
 -1.2335250 -2.1203744 -1.167120
  0.9321065  0.3911161  1.830244
 -2.0216272 -1.6157948 -1.093506
 -0.7784606  3.8567005 -0.5600204
  2.7354018  1.3548949 -1.3534585
 -0.6647402 -1.6786480  3.2463044
 -0.9098251 -1.8194238 -0.8808388
  1.2732886  0.6772596  2.1308654
 -1.6356409 -1.2572364 -0.7121345
 0.6058801 1.3696266 0.6262504
 1.0108638 0.7084598 1.0376158
 0.7286032 0.8969252 1.0429740
 0.3236999 0.3009507 0.2862811
 0.3411821 0.2861434 0.3006219
 0.3859864 0.3585583 0.3813717
 -1.0311414  2.2282608 -1.290683
  1.5430471  0.7944622 -2.533196
 -1.2659966 -2.5448342  2.540049
 -1.0109541 -1.9894634 -1.035461
  0.6096512  0.1923395  1.705675
 -2.1328041 -1.7215817 -1.233292
 -0.4537240  3.3469105 -0.6207668
  2.3203292  1.4245375 -1.4242547
 -0.6576919 -1.6800570  3.8155340
 -0.6300166 -1.6280030 -0.6722206
  1.0435589  0.5912185  2.0689829
 -1.7791341 -1.3718812 -0.8375148
 0.5774174 1.1186497 0.6699161
 0.7772821 0.6300752 1.1089409
 0.6083047 0.8647772 1.2754845
 0.3809375 0.3614604 0.3632402
 0.4339077 0.3988790 0.3633082
 0.3536700 0.3497005 0.3957776
 -0.9788846  2.6860189 -1.177284
  1.4354248  0.8062530 -2.570509
 -1.1680237 -2.6580017  2.340193
 -1.1307503 -2.1269690 -1.098414
  0.7529950  0.2722137  1.767425
 -2.1216617 -1.6167091 -1.157210
 -0.4968728  4.0566908 -0.4665589
  2.1435154  1.5473051 -1.6315623
 -0.6250588 -1.7237762  3.6472852
 -0.7972335 -1.8191242 -0.8248577
  1.0518294  0.6040955  2.0863665
 -1.7870694 -1.2297797 -0.7929275
 0.4820118 1.3706719 0.7107249
 0.7080907 0.7410521 0.9389466
 0.5429649 0.9342255 1.3070922
 0.3335167 0.3078448 0.2735566
 0.2988344 0.3318818 0.3189415
 0.3345923 0.3869294 0.3642825
 -1.096976  2.3309770 -1.494935
  1.701216  0.8694513 -2.824540
 -1.009486 -2.4504612  2.501152
 -1.175105 -2.2010534 -1.159239
  0.680895  0.1488012  1.723730
 -2.165654 -1.5797096 -1.166269
 -0.4994324  3.5467429 -0.7350562
  2.5697796  1.5073506 -1.5477229
 -0.3990434 -1.5238702  4.1006475
 -0.8101391 -1.8592258 -0.7928445
  1.0694850  0.5165037  2.1071539
 -1.8619176 -1.2651341 -0.8520026
 0.5975438 1.2157659 0.7598792
 0.8685634 0.6378993 1.2768175
 0.6104429 0.9265910 1.5994953
 0.3649659 0.3418276 0.3663942
 0.3885900 0.3677025 0.3834242
 0.3037367 0.3145755 0.3142660
 -1.560070  2.2318015 -1.407569
  1.870666  0.5944766 -2.870535
 -1.319301 -2.8359806  2.809902
 -1.105757 -2.1469335 -1.122256
  0.776479  0.3194263  1.837993
 -2.164702 -1.6965082 -1.242223
 -0.8570028  3.1854670 -0.6857644
  2.7983983  1.2969784 -1.8329631
 -0.7217277 -1.8132402  4.1897223
 -0.7796544 -1.8437777 -0.8068801
  1.0963872  0.6023394  2.2027125
 -1.8437785 -1.3837578 -0.9026876
 0.7030673 0.9536655 0.7218042
 0.9277319 0.7025018 1.0375721
 0.5975733 1.0227403 1.3798207
 0.3261028 0.3031558 0.3153760
 0.3199082 0.2829132 0.3647195
 0.3209233 0.3127504 0.3395352
 -1.5367479  2.23602661 -1.570889
  1.2843692  0.83400532 -2.745474
 -1.3759738 -2.35917024  2.875887
 -1.1143604 -2.29355209 -1.082715
  0.8174816  0.06674943  1.579963
 -2.2093164 -1.73069408 -1.258936
 -0.8104967  3.6468285 -0.7552331
  2.0124321  1.5314597 -1.5461082
 -0.8154980 -1.5413293  4.3504430
 -0.6713094 -1.7944332 -0.7334661
  1.2165885  0.7523253  2.1343236
 -1.8223074 -1.2162184 -0.8351021
 0.7262511 1.4108019 0.8156561
 0.7280629 0.6974543 1.1993659
 0.5604759 0.8178410 1.4745557
 0.4430510 0.4991189 0.3492486
 0.3991069 0.6855759 0.5543607
 0.3870091 0.5144757 0.4238344
 -1.4361581  2.2457678 -1.417209
  1.6035922  0.6754555 -2.310607
 -1.3569156 -2.5937480  2.011757
 -1.0322002 -2.0928719 -1.098498
  0.8823177  0.3714655  1.827806
 -2.1184352 -1.6998546 -1.138265
 -0.8111757  3.3229026 -0.7699980
  2.4938793  1.4253369 -1.3555307
 -0.7645060 -1.6681893  3.1610165
 -0.6922785 -1.6975103 -0.7427638
  1.2506429  0.7624208  2.2636657
 -1.8354032 -1.2261281 -0.7370048
 0.6249823 1.0771349 0.6472106
 0.8902871 0.7498814 0.9550765
 0.5924096 0.9255586 1.1492599
 0.3399217 0.3953616 0.3557347
 0.3683251 0.3909554 0.4358596
 0.2830319 0.4737265 0.4012604
-1.3711761 2.7369703 -1.148795
1.5433082 0.7965802 -2.5640743
-1.4821087 -2.6974904 2.5106841
-1.1335523 -2.1446082 -1.277465
0.7849338 0.39499 1.8773834
-2.0428079 -1.5979988 -1.2529365
-0.8626479 4.1666865 -0.2734119
2.1453244 1.4401822 -1.3632697
-0.9851018 -1.4040252 3.6476856
-0.7207563 -1.7095268 -0.9713097
1.1314245 0.5987718 2.312015
-1.6170204 -1.2017858 -0.9568867
0.5085283 1.4297162 0.8753831
0.6020161 0.643602 1.2008046
0.4970069 1.2934651 1.1370015
0.4127961 0.4350814 0.3061553
0.3464908 0.2037818 0.4346317
0.4257875 0.3962129 0.2960498
-1.3867235 2.5593295 -1.2766289
1.6857581 0.8528712 -2.6807528
-1.2716448 -1.7817235 2.9653818
-1.0461361 -2.2152322 -0.9433459
0.8977662 0.2369307 1.8191562
-2.1564748 -1.5437951 -1.1138905
-0.6905814 3.6901474 -0.4711089
2.5124514 1.5021591 -1.5063356
-0.8388305 -0.9622509 4.3420484
-0.5745351 -2.0820422 -0.5926025
1.1856371 0.5980106 2.3385604
-1.7160767 -1.269437 -0.6512661
0.6961421 1.1308178 0.80552
0.8266933 0.6492879 1.1744172
0.4328142 0.8194726 1.3766666
0.471601 0.13319 0.3507434
0.2878709 0.3610799 0.5194043
0.4403981 0.2743581 0.4626244
-1.1155659 2.880475 -1.2159784
1.5232356 0.7086774 -2.8649928
-1.0909135 -2.6740607 2.2234394
-1.0373286 -2.0589499 -1.0408701
0.7615389 0.4251296 1.8544649
-2.0405039 -1.6773989 -1.3557113
-0.5451041 4.024521 -0.5886404
2.388865 1.486419 -1.8814421
-0.5245661 -1.845669 4.0112328
-0.7343339 -1.7867758 -0.635096
1.1643646 0.6204199 2.17513
-1.5991516 -1.3195844 -1.0514282
0.5704617 1.144046 0.6273381
0.8656293 0.7777416 0.9835507
0.5663474 0.8283917 1.7877934
0.3029947 0.2721741 0.4057741
0.4028257 0.1952903 0.3206651
0.4413523 0.3578145 0.3042831
-1.2119266 2.723959 -1.5549187
2.1176013 0.5663658 -2.0917934
-1.0303628 -2.0651208 1.8554028
-1.1131627 -2.0686576 -1.181794
1.000464 0.3330348 1.7654616
-2.0837546 -1.6107239 -1.2488243
-0.5778578 3.8928972 -0.9298042
2.770426 1.3002453 -1.0323715
-0.3594115 -1.076265 3.131003
-0.7775173 -1.7515576 -0.8337403
1.373282 0.7924091 2.1414073
-1.6591089 -1.2614002 -0.9226106
0.6340688 1.1689382 0.6251145
0.6528247 0.7338795 1.0594219
0.6709514 0.9888557 1.2756002
0.3356453 0.3171 0.3480537
0.372818 0.4593743 0.3759457
0.4246457 0.3493237 0.3262137
-1.328946 2.518695 -1.670571
1.4601242 0.6463118 -2.7783018
-1.3822462 -2.3595899 2.7221124
-1.1475564 -2.0726604 -0.9968543
0.9436009 0.4366918 1.6478549
-1.9682523 -1.5934161 -1.1960667
-0.692261 3.795413 -0.7881151
2.0911082 1.2506763 -1.8385897
-0.8545931 -1.4075843 3.9367717
-0.7229092 -1.654918 -0.5732608
1.1540203 0.7409267 1.9887351
-1.6371408 -1.2892748 -0.8478786
0.636685 1.276718 0.8824558
0.630984 0.6043645 0.9397122
0.5276531 0.9520056 1.2146593
0.4246472 0.4177424 0.4235935
0.2104194 0.3042349 0.3408801
0.3311115 0.3041413 0.3481881
-1.2108549 3.1831323 -1.1596421
1.545228 0.5979691 -2.2949519
-1.4034472 -2.4555265 2.6754196
-1.0445623 -2.2592848 -1.1122281
0.7711251 0.4147733 1.7939865
-1.9752617 -1.5889293 -1.0687134
-0.5925731 4.5792858 -0.31839
2.3672443 1.2613315 -1.279167
-0.7756984 -1.4523869 3.8915159
-0.6942051 -1.9749949 -0.6935123
1.0564089 0.7009961 2.0898686
-1.6045286 -1.1904395 -0.7532513
0.6182818 1.3961535 0.8412521
0.8220163 0.6633624 1.0157848
0.6277488 1.0031396 1.2160963
0.3503572 0.2842899 0.4187158
0.2852837 0.2862228 0.2958821
0.3707331 0.3984898 0.3154621
-1.3076792 2.423667 -1.3710554
1.9792446 0.5342403 -2.7573985
-1.3970923 -2.4683787 2.8491637
-1.0977619 -2.0836216 -0.9447321
0.718253 0.2938866 1.8216926
-2.0763903 -1.508496 -1.198828
-0.6602427 3.4986759 -0.9166696
2.6702277 1.4288431 -1.7191325
-0.7806949 -1.3836604 3.9692668
-0.7083455 -1.7468755 -0.582708
1.0015007 0.5368671 2.2051255
-1.6851287 -1.0150578 -0.8716263
0.6474365 1.0750088 0.4543858
0.6909831 0.8946028 1.038266
0.6163974 1.0847183 1.1201031
0.3894164 0.336746 0.3620241
0.2832477 0.2429806 0.3834329
0.3912616 0.4934382 0.3272016
-1.1295641 2.4476144 -1.256641
1.6757882 0.4394242 -2.7936203
-1.1381118 -2.265945 2.5624729
-1.2272687 -2.0714294 -1.1750405
0.8311288 0.3688731 1.8225444
-2.1389809 -1.6616144 -1.1141275
-0.5353444 3.7135983 -0.503176
2.4363658 1.2271146 -1.8852738
-0.5370777 -1.2506074 3.672631
-0.9449195 -1.6901942 -0.7038912
1.121671 0.7206997 2.181033
-1.800117 -1.2549505 -0.7244017
0.5942198 1.2659839 0.7534651
0.7605776 0.7876903 0.9083464
0.6010341 1.0153377 1.1101581
0.2823492 0.3812352 0.4711492
0.2905422 0.3518266 0.3584886
0.3388639 0.4066639 0.3897258
-1.2376003 2.6396116 -1.4530112
1.7117016 0.5062886 -2.6646075
-1.4623896 -2.6144531 2.3571222
-1.1098534 -2.0960401 -0.9575757
0.9201467 0.3350253 1.8503482
-2.1365466 -1.6263927 -1.2884754
-0.6409113 4.0131178 -0.5980842
2.3118254 1.2465619 -1.2198454
-0.7204122 -1.6729846 3.6670594
-0.7916065 -1.6352633 -0.5814312
1.328082 0.643107 2.1725941
-1.7724043 -1.2168845 -0.9409107
0.596689 1.3735062 0.854927
0.6001238 0.7402734 1.4447621
0.7419774 0.9414686 1.3099372
0.3182469 0.4607769 0.3761445
0.4079353 0.3080817 0.3222459
0.3641423 0.4095083 0.3475647
-1.1794729 2.7143985 -1.4834821
1.5887564 0.4562482 -2.7528388
-1.3431791 -2.7892523 2.4432502
-1.1000826 -2.215173 -1.1718319
0.9643653 0.2669159 1.8430335
-2.289101 -1.6408748 -1.1260817
-0.4433576 3.7948618 -0.6185482
2.2776259 1.1688641 -2.0433034
-0.8181042 -1.7901055 3.6544269
-0.7413548 -1.920135 -0.79727
1.2731807 0.5185822 2.2421457
-1.9096948 -1.257348 -0.6473459
0.7361154 1.0804632 0.8649339
0.6888695 0.7126159 0.7095354
0.525075 0.9991468 1.2111766
0.3587278 0.295038 0.3745618
0.3088154 0.2516664 0.3991121
0.3794061 0.3835268 0.4787358
-1.0949843 2.4926179 -1.8734646
1.586394 0.9916573 -2.8227829
-1.2482576 -1.9588697 2.6397254
-1.1547999 -2.0502168 -1.1076844
0.7249586 0.3486919 1.7452337
-2.2918271 -1.5197472 -1.1070513
-0.5360256 3.6648261 -1.0234037
2.138292 1.7203017 -1.7805708
-0.6775168 -1.0141422 3.8026308
-0.8789591 -1.7594493 -0.8204155
1.0366789 0.7581222 2.1414142
-1.8575036 -1.0974239 -0.7152555
0.5589588 1.1722083 0.8500609
0.551898 0.7286444 1.0422121
0.5707409 0.9447275 1.1629054
0.2758407 0.2907675 0.2872689
0.3117203 0.4094304 0.3961804
0.4343235 0.4223233 0.3917957
-1.3233587 2.6937565 -1.350783
1.4471011 0.7294954 -2.3147105
-1.1081592 -2.4235526 2.2573345
-0.89529 -2.1583672 -1.0835663
0.8977742 0.3682056 1.7382823
-2.1070321 -1.7326471 -1.0651476
-0.6538543 3.881184 -0.6100864
2.1576755 1.5536897 -1.4967794
-0.4293333 -1.4338036 3.4863587
-0.5380893 -1.7350517 -0.7276598
1.2016584 0.6652477 2.1429471
-1.6558488 -1.2656452 -0.7850932
0.6695044 1.1874275 0.7406966
0.7105745 0.8241943 0.8179311
0.6788259 0.989749 1.2290241
0.3572007 0.4233155 0.3559065
0.3038842 0.2970421 0.4046648
0.4511832 0.4670019 0.2800543
-1.4832762 2.5489104 -1.7432263
1.9528811 0.9468659 -1.9678876
-1.3252188 -2.6478294 2.9494388
-1.1249738 -2.110519 -1.0628652
0.9209876 0.2888258 1.8696124
-2.0063684 -1.5631574 -1.070265
-0.890878 3.6341146 -0.8905373
2.3929031 1.7805354 -0.9252144
-0.7649618 -1.784098 3.879042
-0.7703092 -1.7660019 -0.6303814
1.2233632 0.804048 2.1774808
-1.6340779 -1.2353391 -0.6557701
0.5923982 1.0852042 0.852689
0.440022 0.8336695 1.0426732
0.560257 0.8637314 0.9296033
0.3546646 0.3445171 0.4324839
0.3023756 0.5152222 0.3078684
0.3722904 0.3278183 0.414495
-1.3683712 2.5168158 -1.2897512
1.6780526 0.3781083 -2.6663601
-1.1838233 -2.2098118 2.7370136
-1.0907984 -2.146154 -1.1157118
0.7240976 0.4440184 2.0153476
-2.0724808 -1.5723328 -1.2110546
-0.8283472 3.6795634 -0.5655914
2.4163446 1.0523329 -1.6458766
-0.5164984 -1.2479562 4.2884328
-0.7866306 -1.7101901 -0.6876929
1.0533843 0.7621357 2.3626245
-1.7389607 -1.1179539 -0.8914301
0.5400241 1.1627476 0.7241598
0.738292 0.6742247 1.0204836
0.6673249 0.9618556 1.5514192
0.3041678 0.4359639 0.4280189
0.3292867 0.3181173 0.3472769
0.3335201 0.4543789 0.3196245
-1.1732966 2.5097509 -1.0916174
1.7404883 0.9306757 -2.3250463
-1.2218444 -2.7406243 2.3361521
-1.1354018 -2.1299138 -1.0904348
0.7105906 0.4418753 1.7984513
-2.0902435 -1.799447 -1.1421306
-0.6152853 3.6803965 -0.3459473
2.3649876 1.6070634 -1.2137932
-0.6255445 -1.5173007 3.7479673
-0.8251257 -1.8080586 -0.7581882
0.9904806 0.7311957 2.1865424
-1.6847957 -1.3982494 -0.8316744
0.5580113 1.1706456 0.7456701
0.6244993 0.6763878 1.1112531
0.5962999 1.2233236 1.4118152
0.3102761 0.3218553 0.3322467
0.2798901 0.2893204 0.3880911
0.4054478 0.4011976 0.3104562
-1.2528865 2.7589292 -1.4783237
1.4960872 0.5639086 -2.2890289
-1.1671702 -2.4700269 2.7873603
-1.0996756 -2.1044007 -1.0764719
0.668717 0.4316408 1.8434041
-1.9863396 -1.4468828 -1.2766863
-0.5659948 3.9999746 -0.6435032
2.3152606 1.2616812 -1.3751154
-0.4358501 -1.2399079 3.7863545
-0.6116257 -1.7389496 -0.6577042
1.0521717 0.7822335 2.1944992
-1.6381657 -1.1060534 -0.9428367
0.6868917 1.2410454 0.8348205
0.8191734 0.6977726 0.9139135
0.7313201 1.230119 0.9989942
0.4880499 0.3654512 0.4187677
0.3834548 0.3505928 0.3510951
0.3481739 0.3408294 0.3338496
-1.1798051 3.021706 -1.3792859
1.2799827 0.5016938 -2.6117491
-1.2798611 -2.5182626 2.3466499
-1.244366 -2.1406776 -0.9802373
0.8628628 0.2459492 1.7265054
-2.1557648 -1.5621942 -0.9990807
-0.7119409 4.5280411 -0.6636177
2.0991388 1.2399355 -1.6060055
-0.5225288 -1.4571961 3.1911512
-0.8659848 -1.7521289 -0.6128279
1.1695398 0.5995631 2.0727845
-1.715378 -1.2919729 -0.6649009
0.4678641 1.5063352 0.7156682
0.8191561 0.7382417 1.0057437
0.7573323 1.0610665 0.8445014
0.3783812 0.3885487 0.3674094
0.306677 0.3536139 0.3462791
0.4403868 0.2702214 0.3341797
-1.1648828 2.7739016 -1.4575934
1.4937072 0.6990383 -2.6549671
-1.3395313 -2.1945869 2.5428465
-1.1595303 -2.0763898 -1.2461882
0.8686969 0.1690358 1.8127719
-2.1150933 -1.6014378 -1.0965235
-0.7936532 3.8985753 -0.7179343
2.5029447 1.3720109 -1.6414886
-0.7356562 -1.301677 4.0346651
-0.8367605 -1.6666724 -0.9272588
1.2247885 0.6159823 2.1584226
-1.8692254 -1.3265182 -0.7001663
0.3712296 1.1246737 0.7396592
1.0092376 0.6729726 1.0134785
0.6038751 0.8929099 1.4918186
0.3227698 0.4097175 0.3189294
0.3560915 0.4469465 0.3456507
0.2458679 0.2749196 0.3963572
-1.1802912 2.2983206 -1.5182881
1.6845828 0.5617955 -2.6944132
-1.2277773 -2.7079627 2.8100742
-1.0920319 -2.104277 -1.0891063
0.8033358 0.2926193 1.793356
-2.1981586 -1.5095658 -1.2918181
-0.6838724 3.6679709 -0.8812048
2.5108139 1.3106553 -1.6245058
-0.6695699 -1.6683927 4.14405
-0.7069847 -1.7890898 -0.7354906
1.1868886 0.6420727 2.01525
-1.9338825 -1.1631034 -0.9294057
0.4964189 1.3696503 0.6370833
0.8262311 0.7488598 1.0699074
0.5582074 1.03957 1.3339758
0.3850472 0.3151872 0.3536158
0.3835528 0.3494534 0.221894
0.2642761 0.3464624 0.3624125
-1.3051613 2.3980757 -1.3688267
1.6570889 0.7711389 -2.8681419
-1.2204513 -2.0335662 2.647326
-1.086032 -2.2075684 -1.127312
0.8844192 0.148903 1.7912094
-1.9075622 -1.6083064 -1.1771065
-0.7017822 3.5422463 -0.6395885
2.2089073 1.4355884 -1.9453114
-0.6748102 -1.1470079 4.5220764
-0.782055 -1.93238 -0.7220728
1.1685376 0.6267996 2.2849007
-1.5397725 -1.3362519 -0.7843611
0.6033791 1.1441705 0.7292382
0.5518184 0.6644495 0.9228305
0.5456411 0.8865583 1.8747504
0.303977 0.2751883 0.4052392
0.2841183 0.4778966 0.4936913
0.3677897 0.2720545 0.3927455
-1.3479439 2.8155373 -1.3374686
1.7785967 0.5011474 -2.066041
-1.1713263 -2.4669419 2.6470711
-1.0752372 -2.0887578 -1.1203718
0.7719268 0.3208773 1.7889145
-2.0584144 -1.5839399 -1.1275695
-0.5972713 4.0869149 -0.565951
2.5776499 1.1824154 -1.0203978
-0.5757815 -1.6522409 4.1568163
-0.6452489 -1.6856523 -0.7126488
1.1152415 0.6361495 2.1625374
-1.7639986 -1.2094947 -0.8164056
0.7506726 1.2713776 0.7715176
0.7990531 0.681268 1.0456432
0.5955447 0.814701 1.5097452
0.4299882 0.4031054 0.407723
0.3433147 0.3152723 0.3736229
0.2944158 0.3744452 0.3111639
-1.3166316 2.4905103 -1.5199438
1.7920034 0.5575515 -2.8677761
-1.3253574 -2.5601545 2.8883021
-1.0835157 -2.155893 -1.1634989
0.753279 0.392864 1.7822845
-1.9557443 -1.8222508 -1.0965565
-0.7719661 3.7595431 -0.6021517
2.5413547 1.2703697 -1.6948985
-0.8848172 -1.6510499 4.0556686
-0.7095687 -1.8277783 -0.7934053
1.1271537 0.8261493 2.0131211
-1.3984089 -1.5091046 -0.7319553
0.5446655 1.2690328 0.9177921
0.7493513 0.7128182 1.1728777
0.4405402 0.9091047 1.1673664
0.373947 0.3281147 0.3700936
0.3738747 0.4332852 0.2308367
0.5573355 0.3131462 0.3646012
-1.2466257 2.2975732 -1.5242334
1.531547 0.6244547 -2.7866267
-1.190047 -2.6351612 2.3232008
-1.0022661 -2.2300154 -1.11187
0.7229376 0.3265021 1.7744076
-2.1769802 -1.6215548 -1.1051074
-0.5263934 3.6576803 -0.5327844
2.0603908 1.2999813 -1.8200135
-0.5578663 -1.7891414 3.2042784
-0.7228915 -1.9327434 -0.6644199
0.975036 0.5556429 2.2038226
-1.7784048 -1.2556925 -0.7822207
0.7202323 1.3601072 0.9914491
0.5288438 0.6755266 0.9666131
0.6321807 0.8460199 0.8810777
0.2793746 0.297272 0.4474502
0.2520983 0.2291408 0.4294149
0.3985753 0.3658623 0.3228866
-1.3194663 2.5834357 -1.4958325
1.9919439 0.6324604 -2.7564042
-1.3086098 -2.3286646 3.1547712
-1.1368947 -2.120052 -1.0598355
0.7434268 0.0834639 1.8713374
-2.0137374 -1.6372592 -1.0404279
-0.7182969 3.8017716 -0.5301851
2.7081065 1.2783897 -1.5550548
-0.6410715 -1.3294466 4.4190537
-0.7602163 -1.8410623 -0.6912296
1.1331037 0.4411075 2.2329385
-1.7236018 -1.241344 -0.6827427
0.6011694 1.2183359 0.9656474
0.7161626 0.6459293 1.2013494
0.6675383 0.999218 1.2642826
0.3766784 0.2789897 0.3686059
0.389677 0.3576436 0.3616011
0.2901356 0.3959152 0.3576852
-1.3603986 2.6317749 -1.1832152
1.4743114 0.4862605 -2.1440407
-1.1141492 -2.2955349 2.3500783
-1.0225804 -2.2204206 -1.078027
0.9640156 0.2476941 1.8821071
-2.2056445 -1.599704 -1.1948057
-0.7974554 4.0479126 -0.5807229
2.4458998 1.1515377 -1.0639205
-0.536711 -1.6095663 3.5912841
-0.5789619 -1.9486949 -0.6876324
1.220174 0.6823421 2.307527
-1.873339 -1.3313951 -0.7777002
0.5629432 1.4161377 0.6024923
0.9715884 0.6652772 1.0801202
0.5774382 0.6859686 1.2412058
0.4436185 0.2717257 0.3903946
0.2561583 0.4346481 0.4254199
0.3323055 0.268309 0.4171055
-0.9778099 2.7610947 -1.0532425
1.8443927 0.5697675 -2.3757275
-1.5884838 -2.2329402 2.9754228
-1.246738 -2.1049811 -1.0660995
0.8972551 0.3821708 1.6301281
-2.1383647 -1.6791828 -1.313642
-0.3019086 3.6450453 -0.5085511
2.5376858 1.1372635 -1.3255801
-0.9943978 -1.2333972 4.3397523
-0.9465444 -1.6496455 -0.7783903
1.2365614 0.9232953 2.0273114
-1.7157811 -1.2710212 -0.944383
0.6759013 0.8839507 0.5446913
0.6932931 0.567496 1.0501474
0.594086 0.9995431 1.3643295
0.3001936 0.4553356 0.2877092
0.3393063 0.5411244 0.3971833
0.4225837 0.4081616 0.3692589
-1.1716092 2.410404 -1.2672968
1.5694735 0.7672978 -2.5223916
-1.3353581 -2.4280995 2.5419735
-1.0364137 -2.2000911 -1.1033669
0.8124161 0.3551039 1.8323759
-2.2008439 -1.6740895 -1.1821582
-0.5330428 3.7661474 -0.4409389
2.397752 1.2491726 -1.4458489
-0.674353 -1.2369494 4.065623
-0.7663691 -1.8635807 -0.7107825
1.2153631 0.6878819 2.1228114
-1.786187 -1.2758823 -0.8104775
0.6385664 1.3557434 0.8263579
0.8282786 0.4818748 1.0765427
0.6610051 1.1911501 1.5236495
0.2700446 0.3365104 0.3925845
0.402947 0.332778 0.2904355
0.4146568 0.3982073 0.3716807
-1.4339922 2.9581252 -1.6452034
1.6659008 0.8646379 -2.5132104
-1.191118 -2.6154928 2.376668
-1.2040794 -2.0065126 -1.0313365
0.801268 0.202665 1.7965187
-2.1432734 -1.6163701 -1.2227437
-0.8234255 4.0655858 -0.7654141
2.3557484 1.5639366 -1.5436764
-0.5043178 -1.5250266 3.511591
-0.8151658 -1.6355026 -0.6833343
1.0535664 0.6776266 2.2292825
-1.8951106 -1.4424292 -0.9440011
0.6105667 1.1074606 0.8797893
0.6898477 0.6992987 0.969534
0.6868002 1.0904662 1.134923
0.3889136 0.37101 0.3480022
0.2522984 0.4749616 0.4327638
0.2481628 0.1739409 0.2787426
-1.4944416 2.6926621 -1.2453603
2.0627205 0.8496122 -2.7716649
-1.4895478 -2.4870728 2.7953561
-1.1679606 -1.9911113 -1.133788
0.7347452 0.26039 1.8636569
-2.2175079 -1.6791193 -1.1607042
-0.9408985 4.0714723 -0.6724409
2.8227529 1.5259904 -1.7887861
-0.904977 -1.5145743 4.0025642
-0.7145678 -1.6572401 -0.7220554
1.0408698 0.4764489 2.2618739
-1.8851931 -1.3350345 -0.8681352
0.5535431 1.3788102 0.5729194
0.7600324 0.6763782 0.9828788
0.5845708 0.9724985 1.207208
0.4533928 0.3338712 0.4117326
0.3061247 0.2160589 0.398217
0.3323148 0.3440848 0.2925691
-1.3503161 2.9831969 -1.2981233
1.6321318 0.8051826 -2.944107
-1.2679175 -2.6753707 2.9381739
-1.1474004 -2.1305331 -1.0861887
0.7554933 0.489463 1.687737
-2.1197802 -1.693853 -1.1525615
-0.7993951 4.1803747 -0.7359182
2.1805419 1.5417561 -1.9725404
-0.7330602 -1.7840358 4.338871
-0.8117511 -1.7544046 -0.7401364
1.1182798 1.0507041 2.0126472
-1.6595529 -1.3401859 -0.8256337
0.550921 1.1971778 0.5622051
0.5484101 0.7365735 0.9715665
0.5348573 0.8913349 1.4006971
0.3356493 0.3761285 0.3460523
0.3627865 0.5612411 0.3249102
0.4602273 0.3536671 0.3269277
-1.1716496 2.4524542 -1.1407291
1.7327055 0.6675711 -2.567615
-1.4981115 -2.5339025 2.5342532
-1.0841884 -2.1741606 -1.1118734
0.7184563 0.1567093 1.8500591
-2.1717236 -1.6357696 -1.2211712
-0.6159986 3.5885764 -0.509349
2.5696817 1.3054964 -1.5250882
-1.0020007 -1.3589966 4.1681066
-0.6982303 -1.8045929 -0.8280964
1.0640414 0.5705564 2.2278101
-1.706498 -1.2545004 -0.8136226
0.555651 1.1361222 0.6313802
0.8369762 0.6379254 1.0425268
0.4961108 1.1749059 1.6338534
0.3859581 0.3695676 0.283777
0.3455852 0.4138471 0.377751
0.4652256 0.3812692 0.4075486
-1.10688 2.8962114 -1.2823658
2.1596542 0.8691744 -2.2478809
-1.4114089 -2.8022532 2.3735749
-1.0364692 -2.2419624 -1.1767672
0.8049942 0.3792418 1.7727176
-2.154145 -1.656571 -1.0785427
-0.4849059 4.0564324 -0.37417
2.863659 1.6161202 -1.1649724
-0.8291779 -1.6813818 3.9736517
-0.7788291 -1.8516595 -0.7686047
1.1077194 0.7999509 2.2590377
-1.738921 -1.2336374 -0.7619626
0.6219741 1.160221 0.9081958
0.7040048 0.7469458 1.0829084
0.582231 1.1208715 1.6000769
0.2576402 0.3903029 0.4081625
0.3027252 0.4207091 0.4863201
0.415224 0.4229335 0.31658
-1.2318544 2.3462345 -1.0810914
1.3465303 0.7938529 -3.1540582
-1.4848277 -2.9683481 2.6378805
-1.1302347 -2.1798407 -1.146518
0.7547117 0.275151 1.7967298
-2.2948632 -1.7146505 -1.0505325
-0.5444279 3.503681 -0.2252425
2.0439532 1.5515755 -1.9216651
-0.8165045 -1.9308457 3.9006238
-0.7436303 -1.7641401 -0.7255786
1.0538694 0.7335611 2.1736166
-2.0340331 -1.3535569 -0.6168663
0.6874266 1.1574465 0.855849
0.697423 0.7577226 1.2323931
0.6683232 1.0375024 1.2627433
0.3866044 0.4157006 0.4209394
0.2991577 0.4584101 0.3768867
0.26083 0.3610936 0.4336662
-1.0787372 2.5531122 -1.0643382
1.6467796 0.7424847 -2.3481839
-1.2736658 -2.0484801 2.7006525
-0.9857672 -2.1343403 -1.0214278
0.8664042 0.1996668 1.8683376
-2.0349942 -1.6727329 -1.1300447
-0.4539726 3.9429303 0.048686
2.0296685 1.4358612 -1.333514
-0.6362201 -1.0878147 3.8802343
-0.6696052 -1.8125431 -0.6948778
1.1347533 0.5341877 2.2183229
-1.5411047 -1.2932421 -0.8509552
0.6247646 1.3898181 1.1130242
0.3828889 0.6933765 1.01467
0.6374457 0.9606655 1.1795818
0.316162 0.3217972 0.3265501
0.2683491 0.3345208 0.3499853
0.4938895 0.3794907 0.2790895
-1.2254105 2.5483362 -1.1464954
1.1925069 1.0616106 -2.4413581
-1.5101926 -2.6625702 2.3882766
-1.0900356 -2.0789774 -1.2259536
0.8981713 0.3792454 1.7279809
-2.0757305 -1.6798763 -1.209491
-0.6853793 3.8335083 -0.3739174
1.8730983 1.6932891 -1.9274023
-0.909679 -1.9324917 3.7605385
-0.7679641 -1.6270423 -0.8530068
1.2509983 0.7723754 2.2267359
-1.7078865 -1.3853599 -0.830723
0.5400312 1.2851721 0.7725779
0.6805914 0.6316785 0.5139558
0.6005136 0.7300785 1.3722619
0.3220715 0.4519351 0.3729468
0.352827 0.39313 0.498755
0.367844 0.2945165 0.3787679
-1.0759606 2.7755525 -1.3119171
1.7420595 0.6935363 -1.9995002
-1.3691618 -2.2236942 2.6924666
-1.0556398 -2.1970821 -1.1128413
0.9208001 0.2187426 1.9152103
-2.1114271 -1.6712009 -1.1069578
-0.4687193 4.0746334 -0.4781347
2.4545728 1.3152552 -0.8992475
-0.6929671 -1.2614652 4.2437172
-0.7192665 -1.7819352 -0.6551662
1.2380714 0.5076102 2.3247389
-1.7026517 -1.3146144 -0.7578197
0.6072414 1.299081 0.8337825
0.7125133 0.6217189 1.1002527
0.6761948 0.962229 1.5512506
0.3363734 0.4151469 0.4576751
0.3172713 0.2888676 0.4095286
0.4087754 0.3565866 0.3491381
-1.0441269 2.5855796 -1.4436707
1.5559551 0.6170529 -2.5309359
-1.29518 -2.5023984 2.2392185
-1.1711574 -2.0697441 -1.1010314
0.9321426 0.4046267 1.8826032
-2.2189232 -1.6793151 -1.1736238
-0.4609652 3.7856974 -0.7124637
2.3043311 1.482176 -1.3525314
-0.7020999 -1.4646449 3.5055637
-0.7969968 -1.9067335 -0.6985234
1.2953578 0.632768 2.1827882
-1.8034084 -1.3553994 -0.7384268
0.5831617 1.2001178 0.7312069
0.748376 0.8651231 1.1784045
0.5930801 1.0377535 1.2663452
0.3741607 0.1630106 0.4025079
0.3632152 0.2281414 0.3001851
0.4155148 0.3239156 0.435197
-1.2719768 2.9753136 -1.0866524
1.7097294 0.4422462 -2.4515299
-1.4048877 -2.7000634 2.5714856
-1.1807721 -2.183587 -1.2479366
0.703234 0.2194502 1.8389672
-2.2065059 -1.6611459 -1.1175074
-0.831428 4.2378254 -0.2918013
2.425912 1.2048852 -1.4602836
-0.8435864 -1.7028305 3.6202559
-0.8103393 -1.8599165 -0.9117263
1.0625094 0.6554426 2.1892859
-1.8526013 -1.2377924 -0.7843867
0.4405487 1.2625118 0.7948512
0.7161826 0.7626389 0.9912463
0.5613012 0.9972329 1.0487703
0.3704328 0.3236705 0.3362104
0.3592754 0.4359924 0.3503186
0.3539046 0.4233536 0.3331207
-1.2274478 2.3931999 -1.4069301
1.3780727 0.5783375 -2.409208
-1.4411134 -2.2002973 2.3001828
-1.05494 -2.1081596 -1.0419168
0.7049463 0.2429419 1.8684489
-2.2538136 -1.6211692 -1.2181138
-0.5598945 3.763304 -0.6517405
1.8758942 1.2489468 -1.6714545
-0.9795667 -1.2058381 3.7876955
-0.5898298 -1.6864409 -0.6970695
1.0505991 0.4560948 2.2844797
-1.9043332 -1.2824941 -0.7807395
0.6675533 1.3701041 0.7551896
0.4978215 0.6706093 0.7377535
0.4615467 0.9944592 1.4875127
0.4651102 0.4217187 0.3448472
0.3456528 0.2131529 0.4160308
0.3494804 0.3386751 0.4373743
-0.9880418 2.3369572 -1.5492157
1.8662731 0.8766237 -2.5944702
-1.0312898 -2.740137 2.5397219
-1.0336106 -2.1227292 -1.1846155
0.7265934 0.2295186 1.9568259
-2.2588891 -1.6570801 -1.1219602
-0.4910254 3.7468501 -0.7367915
2.7238991 1.6413083 -1.5322265
-0.5302998 -1.7014142 3.5239755
-0.6504139 -1.7529023 -0.764155
1.0673508 0.4930814 2.3549967
-1.7971847 -1.2655153 -0.7744328
0.4970164 1.4098929 0.8124242
0.857626 0.7646847 1.0622436
0.50099 1.0387228 0.9842536
0.3831967 0.3698269 0.4204605
0.3407574 0.2635628 0.3981708
0.4617044 0.3915648 0.3475274
-1.1332506 2.3370292 -1.2076802
1.8415741 0.4304432 -2.3056873
-1.4114648 -2.3711708 2.6791568
-1.1616425 -2.1167714 -1.0743502
0.9219198 0.3218276 1.7989553
-1.9723683 -1.5667334 -1.1748296
-0.5178621 3.5413535 -0.4620017
2.4681497 1.1339608 -1.4766903
-0.8917045 -1.4546695 4.1955983
-0.8284058 -1.7111979 -0.6505594
1.2950055 0.8591712 2.2770054
-1.6551773 -1.2062355 -0.8341417
0.6153885 1.2043244 0.7456786
0.6265756 0.7035176 0.828997
0.5197602 0.9165013 1.5164415
0.3332368 0.4055735 0.4237907
0.3730857 0.5373436 0.4780501
0.317191 0.3604978 0.3406878
-1.2354643 2.5141763 -1.4773227
1.4069742 0.6793352 -2.536348
-1.4203686 -2.8029421 2.0787726
-1.0931895 -2.2407227 -1.0349475
0.7665527 0.2061544 1.8743128
-2.188559 -1.6039978 -1.2464484
-0.6206095 3.7820367 -0.7802645
2.2352952 1.5055786 -1.51801
-0.8572178 -1.9243154 3.4968967
-0.7961594 -2.0306211 -0.5963947
1.0949802 0.6265059 2.1572732
-1.8470437 -1.2557013 -0.9246034
0.6148547 1.2678604 0.6970582
0.828321 0.8262433 1.018338
0.5631508 0.8786266 1.4181241
0.29703 0.2101016 0.4385527
0.3284274 0.4203515 0.2829604
0.3415153 0.3482965 0.3218451
-1.4788857 2.5808475 -1.3019878
1.7300744 0.3096587 -2.3424004
-1.1863236 -2.3749184 2.4807637
-1.024636 -2.127195 -1.1113595
0.5903193 0.3880524 1.799227
-2.0573427 -1.5416551 -1.1533967
-0.8566822 3.7404592 -0.5289753
2.3615994 1.0125898 -1.3628485
-0.6328086 -1.6365542 3.878875
-0.5474469 -1.7924359 -0.7525149
0.8917874 0.7625022 2.1077548
-1.6669713 -1.111059 -0.765207
0.6222034 1.1596116 0.7730126
0.631525 0.7029311 0.9795519
0.553515 0.7383643 1.3981113
0.4771891 0.334759 0.3588447
0.3014681 0.3744498 0.3085278
0.3903714 0.4305962 0.3881896
-1.5368098 2.6092746 -1.2785275
1.6039529 0.7412 -2.1838717
-1.5104857 -2.4414095 2.6208296
-1.2159035 -2.2121416 -1.1452628
0.6734216 0.3004372 1.8798222
-2.0787129 -1.5934326 -0.8937113
-0.9158432 3.7654964 -0.4209806
2.4934539 1.5764409 -1.4698245
-0.9309633 -1.5054196 4.0530668
-0.8400092 -1.8696414 -0.7629915
1.0089755 0.6849176 2.3261512
-1.7327951 -1.2520429 -0.4862737
0.6209666 1.1562217 0.8575469
0.889501 0.8352409 0.7140471
0.5795224 0.9359899 1.4322372
0.3758943 0.3425002 0.3822712
0.3355539 0.3844804 0.446329
0.3459178 0.3413897 0.4074375
-1.1366309 2.5748512 -1.6102126
1.6112861 0.6590541 -3.1755687
-1.2621052 -2.9917901 2.8252991
-1.1012495 -2.1380597 -1.1919677
0.8113708 0.2130526 1.6898098
-2.0442401 -1.6710229 -1.2063764
-0.5581716 3.9589743 -1.0423614
2.4618367 1.3375164 -2.2547925
-0.8017038 -2.0357529 4.1311401
-0.7762785 -1.8276392 -0.7844106
1.1418628 0.4586621 1.9747401
-1.6258326 -1.3553597 -0.8350514
0.5784593 1.3841231 0.5678511
0.8505506 0.6784624 0.9207762
0.4604013 0.9560372 1.305841
0.324971 0.3104204 0.4075571
0.330492 0.2456095 0.2849303
0.4184075 0.3156632 0.371325
-1.0888033 2.83979 -1.3698836
1.9113381 0.4995314 -2.6748445
-1.3817032 -2.4318372 2.6951706
-1.0614144 -2.2515031 -1.103603
0.7766744 0.2882088 1.8863323
-2.2101189 -1.6245264 -1.0429424
-0.4311235 3.9990108 -0.7401381
2.5806666 1.1488532 -1.538636
-0.781584 -1.4866673 3.9740591
-0.6943631 -1.875186 -0.7374894
1.1867038 0.5771488 2.1486122
-1.8405812 -1.3457767 -0.7308991
0.6576798 1.1592208 0.6297455
0.6693285 0.6493218 1.1362085
0.6001191 0.9451699 1.2788885
0.3670514 0.3763171 0.3661136
0.4100294 0.28894 0.26228
0.3695377 0.2787497 0.3120433
-1.0920456 2.4553963 -1.2987067
1.6259099 0.7721406 -2.4773662
-1.6389264 -2.3442097 2.05826
-1.1665865 -2.2509935 -1.0906807
0.711443 0.3488435 1.8482646
-2.1477314 -1.6767648 -1.1020887
-0.4344104 3.7448954 -0.4523548
2.1199826 1.4682561 -1.3751958
-0.9548097 -1.3950167 3.5136812
-0.8442354 -1.7800839 -0.7104378
1.0495746 0.573345 2.2611194
-1.7035017 -1.2541573 -0.7816941
0.6576351 1.2894991 0.8463519
0.4940727 0.6961155 1.1021704
0.6841167 0.949193 1.4554212
0.3223511 0.4709097 0.3802429
0.3381316 0.2245015 0.4128548
0.4442297 0.4226075 0.3203946
-1.1004495 2.555604 -1.5440374
1.5924846 0.5604903 -2.4184897
-1.4653794 -2.5372486 2.4445138
-0.9706199 -2.2135255 -1.1874187
0.8116711 0.4531108 1.779224
-2.1456883 -1.6395538 -1.1398873
-0.5249728 3.6188224 -0.6682594
2.1803408 1.1306189 -1.3559005
-0.8822249 -1.5906096 3.83458
-0.553176 -1.9013745 -0.6692084
1.1322797 0.8082731 2.0254124
-1.7381186 -1.2923999 -0.8066768
0.5754767 1.0632184 0.875778
0.5878562 0.5701285 1.0625892
0.5831544 0.946639 1.3900662
0.417444 0.312151 0.5182103
0.3206085 0.3551623 0.2461884
0.4075697 0.3471539 0.3332105
-1.1277777 2.7910471 -1.2558534
1.5924658 0.6979241 -2.6318042
-1.2437503 -2.5254638 2.5656405
-1.0769891 -2.017971 -1.0548076
0.8131635 0.2242892 1.6995398
-2.0967177 -1.7356808 -1.2690018
-0.5143323 4.2974468 -0.3774656
2.1727983 1.5300556 -1.5698449
-0.7843458 -1.9574654 3.7376826
-0.6422283 -1.757595 -0.6865635
1.2027745 0.6552092 2.0916465
-1.7371507 -1.3967888 -1.0173255
0.6134454 1.5063997 0.8783877
0.5803325 0.8321316 1.0619593
0.4594044 0.5679984 1.1720421
0.4347609 0.260376 0.368244
0.389611 0.43092 0.3921067
0.359567 0.338892 0.2516763
-1.3083731 2.8986672 -1.2314136
1.6411263 0.7714149 -2.7267499
-1.3320376 -2.3186793 2.4985432
-1.0829737 -2.0834776 -1.1096226
0.8219057 0.404732 1.9169863
-2.187893 -1.5280038 -1.1590299
-0.7909877 4.2942852 -0.2189834
2.5881268 1.6302903 -1.7827917
-0.7722999 -1.4314929 3.4229714
-0.7413097 -1.9587057 -0.7745064
1.2163678 0.7733377 2.1440432
-1.8288418 -1.1467385 -0.7864849
0.5173854 1.3956181 1.0124302
0.9470005 0.8588754 0.9439582
0.5597378 0.8871865 0.9244282
0.341664 0.1247719 0.3351162
0.3944621 0.3686057 0.2270568
0.3590512 0.3812653 0.372545
-0.9043444 2.825907 -1.3217857
1.4620765 0.8800698 -2.7050644
-1.1682478 -2.3709025 2.6839547
-1.1139656 -2.0436705 -1.1448729
0.6571151 0.3769795 1.8083159
-2.2354127 -1.6025446 -1.1291985
-0.3154629 4.2364297 -0.777671
2.0447668 1.6982877 -1.679617
-0.5561254 -1.4390728 4.236643
-0.6239009 -1.6807703 -0.7287052
0.979631 0.563687 2.1421394
-1.879592 -1.2703366 -0.804277
0.5888815 1.4105227 0.5441147
0.5826903 0.8182179 1.0254474
0.6121223 0.9318297 1.5526883
0.4900648 0.3629001 0.4161677
0.3225158 0.1867075 0.3338235
0.3558207 0.3322079 0.3249214
-1.3870576 2.6689695 -1.3188087
1.7045035 0.8171525 -2.6831637
-1.1423226 -2.3971536 2.6154244
-1.0307201 -2.0130182 -1.1522331
0.7940021 0.3736211 1.6967411
-1.9943343 -1.6963456 -1.2690042
-0.7969164 3.8525942 -0.6693432
2.5780753 1.4577854 -1.6965041
-0.5252674 -1.3442454 3.797067
-0.6730286 -1.6255461 -0.7691766
1.125747 0.6481742 2.0867742
-1.5655688 -1.3673948 -0.8186933
0.5901413 1.1836247 0.6494655
0.8735718 0.6406329 0.9866596
0.6170552 1.0529082 1.1816426
0.3576915 0.3874721 0.3830564
0.3317449 0.274553 0.3900331
0.4287655 0.3289508 0.4503109
-1.1864476 2.7854253 -0.8781325
1.997853 0.9369341 -2.1149555
-1.3013336 -2.498235 2.4105862
-1.1551435 -2.2053161 -1.0147421
0.6934615 0.2563274 1.8498885
-2.0110492 -1.5715437 -1.3304103
-0.6355027 3.7733775 -0.3108091
2.9234469 1.72289 -1.1957511
-0.6675536 -1.2119886 3.7141377
-0.7494177 -1.78949 -0.6454473
1.0966681 0.5787194 2.1824705
-1.4977599 -1.2526103 -0.8890357
0.5509449 0.9879523 0.5673234
0.9255938 0.7859559 0.9192044
0.6337799 1.2862464 1.3035514
0.4057259 0.4158261 0.3692948
0.4032067 0.322392 0.3325821
0.5132893 0.3189334 0.4413746
-1.381364 2.6426833 -1.0279173
1.5526073 0.6681518 -2.8412754
-1.5583803 -2.195784 2.1373152
-0.9694904 -2.276629 -0.9742699
0.9660895 0.4984757 1.6482524
-2.1285941 -1.6966607 -1.0351079
-0.7630312 3.7346265 -0.4063843
2.2429408 1.2958844 -1.9311655
-0.9023975 -1.1441991 3.4774045
-0.5599335 -1.9441929 -0.5301224
1.3774706 0.8274189 1.9545729
-1.724113 -1.2756889 -0.7009553
0.6183328 1.0919432 0.621533
0.6903334 0.6277326 0.9101099
0.6559828 1.051585 1.3400893
0.4095569 0.3324361 0.4441475
0.4113811 0.3289433 0.3063205
0.404481 0.4209718 0.3341526
-1.3572366 2.636239 -1.321287
1.5629227 0.6569577 -2.4062924
-1.3797644 -2.1986203 2.6177368
-1.0661896 -2.0361699 -1.0737587
0.7818557 0.2132063 1.7679513
-2.1154925 -1.8174434 -1.1119462
-0.6986785 4.025788 -0.5712587
2.183843 1.3751421 -1.4705972
-0.748475 -1.1040409 3.909834
-0.8074388 -1.6821011 -0.643518
1.1215959 0.6858824 2.0480879
-1.7528049 -1.4013463 -0.7970702
0.6585581 1.389549 0.7500283
0.6209203 0.7181845 0.9356951
0.6312894 1.0945795 1.2920973
0.2587508 0.3540689 0.4302408
0.3397403 0.4726761 0.2801367
0.3626875 0.4160971 0.314876
-1.1923619 2.9658774 -1.4510039
1.5819753 0.7249609 -2.7046541
-0.9917859 -2.5756023 2.6295518
-0.9762364 -2.1782058 -1.0834982
0.8978309 0.3154244 1.756282
-2.1397959 -1.6573778 -1.1157042
-0.614033 3.9343652 -0.5643856
2.3481412 1.4586048 -1.4344103
-0.4584666 -1.5659767 3.5757494
-0.7051839 -1.7491746 -0.7386154
1.2969669 0.5861291 2.075277
-1.7306428 -1.2029369 -0.7053148
0.5783289 0.9684878 0.8866183
0.7661659 0.7336439 1.2702437
0.5333193 1.0096256 0.9461977
0.2710525 0.4290312 0.3448827
0.399136 0.2707047 0.318995
0.4091532 0.4544408 0.4103894
-1.3689211 3.0257834 -1.4126461
1.6586508 0.5596339 -2.4379905
-1.4174192 -2.3333595 2.5154157
-1.1035862 -2.0731124 -1.0274878
0.8095414 0.3655751 1.7557673
-2.1895953 -1.6363058 -1.1560441
-0.8786984 4.3301677 -0.5722044
2.2204175 1.2932334 -1.6015517
-0.6674674 -1.7029907 3.8676055
-0.7851903 -1.7047172 -0.6350287
1.2064602 0.7482579 2.1496668
-1.8933038 -1.3067121 -0.8650178
0.4902227 1.3043843 0.8404417
0.5617667 0.7335995 0.8364388
0.7499519 0.6303688 1.3521898
0.3183959 0.3683951 0.3924591
0.3969188 0.3826828 0.3938995
0.2962915 0.3295937 0.2910262
-1.234621 2.6351581 -1.2320054
1.4608551 0.5172117 -2.591411
-1.4194422 -2.1495648 2.5845659
-0.9940186 -2.1742682 -1.1182397
0.7748826 0.123562 1.7181323
-2.115195 -1.5799132 -1.0211747
-0.5964431 3.8315633 -0.3728319
2.2797751 1.4203232 -1.5646916
-0.9272988 -1.053308 3.8132526
-0.6520628 -1.822922 -0.7115761
1.0864603 0.5775756 2.0348739
-1.777378 -1.1760313 -0.7178588
0.6381779 1.1964052 0.8591735
0.81892 0.9031114 1.0267195
0.4921433 1.0962568 1.2286867
0.3419558 0.3513461 0.4066635
0.3115777 0.4540136 0.3167416
0.337817 0.4038818 0.3033159
-1.3483374 2.5608953 -1.1154201
1.545113 1.0381785 -2.8900819
-1.4361193 -2.1065271 3.1141238
-1.0438244 -2.2364388 -1.2530652
0.7619169 0.3637455 1.7915964
-2.3138731 -1.6237957 -1.0816422
-0.7634814 3.6650963 -0.1834042
2.3731236 1.7976058 -1.737207
-0.885074 -1.2481333 4.4565273
-0.6409032 -2.047863 -0.8922368
1.1879455 0.6117103 2.144413
-1.9962655 -1.3328694 -0.8634753
0.584856 1.104201 0.9320159
0.8280106 0.7594273 1.1528748
0.5510453 0.8583939 1.3424035
0.4029212 0.1885758 0.3608284
0.4260286 0.2479649 0.3528167
0.3176076 0.2909264 0.218167
-1.1568349 2.4034526 -1.4075748
1.6276444 0.8268667 -2.6232856
-1.2838218 -2.51866 2.8599218
-1.1406768 -2.0995543 -0.9387078
0.9821212 0.26783 1.8614602
-2.1203224 -1.7882993 -1.3379605
-0.6816131 3.5468341 -0.7821033
1.9871838 1.4113143 -1.5927726
-0.714621 -1.5431361 4.3796654
-0.7471133 -1.665076 -0.5190024
1.3392779 0.6110395 2.2379667
-1.6231595 -1.3500841 -0.8832025
0.4752218 1.1433815 0.6254715
0.3595394 0.5844476 1.0305129
0.5692008 0.9755238 1.5197436
0.3935635 0.4344783 0.4197054
0.3571567 0.3432095 0.3765065
0.4971628 0.4382152 0.4547579
-1.215961 2.9670261 -1.3226903
1.6033142 0.7744661 -2.8803152
-1.2299683 -2.4241447 2.6841275
-1.1354086 -2.0769426 -1.0865999
0.7579708 0.4170096 1.7400737
-2.1476544 -1.5706654 -1.1587593
-0.5874622 3.9142298 -0.8396711
2.506842 1.5466 -1.9673919
-0.7378274 -1.1535439 4.0665686
-0.8966386 -1.7807933 -0.6907742
1.1118893 0.7872887 2.1282238
-1.8112646 -1.1712225 -0.8104653
0.6284989 0.9472037 0.4830191
0.9035279 0.7721339 0.9129233
0.4921408 1.2706008 1.3824411
0.23877 0.2961493 0.3958257
0.3539185 0.3702791 0.3881501
0.3363898 0.3994429 0.348294
-1.2336556 2.5805603 -1.5596234
1.583178 0.6380838 -2.7611064
-1.0775166 -2.449312 2.5873939
-1.0766193 -2.195669 -1.0083424
0.8316692 0.3624304 1.8068695
-2.0998134 -1.5559614 -1.3205868
-0.624938 3.9485884 -0.6033849
2.3249205 1.454372 -1.7137072
-0.5063484 -1.5988037 3.8010962
-0.6916894 -1.9754248 -0.6446615
1.1498197 0.8232252 2.2457246
-1.7047486 -1.1957601 -0.8714735
0.6087176 1.3680281 0.9562385
0.7417425 0.8162883 1.0473992
0.5711682 0.8505083 1.2137022
0.3849299 0.2202442 0.3636808
0.3181505 0.4607949 0.4388551
0.3950648 0.3602013 0.4491133
-1.2700139 2.758999 -1.3889851
1.5052826 0.9431103 -2.482323
-1.4406788 -2.5115067 2.0718538
-1.1453668 -2.1440619 -1.1932123
0.8471071 0.2371026 1.7205292
-2.0880039 -1.6319887 -1.0881891
-0.7513894 3.9638018 -0.6732962
2.1220773 1.6447286 -1.5681985
-0.7956595 -1.6767171 3.096449
-0.7536237 -1.6449872 -0.8248633
1.0551923 0.5681169 1.97741
-1.707025 -1.2671637 -0.7473043
0.5186245 1.2048027 0.715689
0.6167947 0.7016183 0.9141245
0.6450193 0.8347896 1.0245952
0.3917431 0.4990747 0.3683491
0.2080852 0.3310142 0.2568807
0.3809789 0.364825 0.3408848
-1.4468899 2.4740987 -1.4668286
1.7221095 0.3951283 -2.5052767
-1.3041132 -2.3970389 2.6919266
-1.1658107 -2.1992908 -1.1198188
0.7321295 0.2672963 1.8226913
-2.1928377 -1.6179811 -1.2621474
-0.9454474 3.608773 -0.8140196
2.4365973 1.1740445 -1.6616771
-0.7391112 -1.4462657 4.1715793
-0.7835784 -1.7398404 -0.7855318
1.1039928 0.6697683 2.2528065
-1.8188358 -1.189411 -0.9084406
0.5014425 1.1346743 0.652809
0.7144877 0.7789162 0.8435996
0.565002 0.9507731 1.4796527
0.3822324 0.4594504 0.3342869
0.3718633 0.402472 0.4301152
0.374002 0.42857 0.3537068
-1.1574106 2.3679833 -1.3102137
1.7327112 0.7446844 -2.551772
-1.5640521 -2.4989936 2.7995068
-1.1319919 -2.0910912 -1.1467273
0.9159807 0.3423494 1.8041984
-2.0397853 -1.7601614 -1.1781604
-0.5899653 3.6457755 -0.6025107
2.4349137 1.3476336 -1.4907061
-0.8769054 -1.3226808 3.9046116
-0.7350491 -1.665905 -0.6809725
1.2498757 0.7706619 2.1171444
-1.6396359 -1.3284085 -0.8871008
0.5674453 1.2777922 0.707703
0.7022025 0.6029492 1.0610659
0.6871467 1.1763127 1.1051047
0.3969428 0.4251862 0.4657547
0.333895 0.4283125 0.312946
0.4001494 0.4317529 0.2910596
-1.073919 2.7716767 -1.2091175
1.5105572 0.5776696 -2.2355501
-1.3037269 -2.0271141 2.7165432
-1.1254409 -2.203372 -1.1445058
0.7607058 0.2813547 1.8604023
-2.2173129 -1.6532285 -1.1651391
-0.4038999 3.7510882 -0.4715124
2.1710435 1.2483378 -1.1868801
-0.6886528 -1.1466244 3.8113281
-0.7718954 -1.8428798 -0.7739351
1.1453402 0.6556722 2.2762362
-1.7851515 -1.2699176 -0.8926684
0.6700191 0.9794115 0.7376051
0.6604862 0.6706682 1.04867
0.6150741 0.8804897 1.0947849
0.3535455 0.3604922 0.3705707
0.3846344 0.3743175 0.4158339
0.4321614 0.3833109 0.2724707
-1.390274 2.5240228 -1.4631591
1.7893212 0.7755651 -2.3836806
-1.274704 -2.5935443 2.3381427
-1.1151905 -2.1446414 -1.1935964
0.8312272 0.2681655 1.8225761
-2.1677476 -1.6885935 -1.1763747
-0.8575706 3.6321008 -0.6808982
2.1238468 1.5211375 -1.5179103
-0.5164557 -1.6805165 3.5561882
-0.7250631 -1.8301723 -0.7840108
1.1959144 0.4535718 2.0633857
-1.7968446 -1.3697444 -0.7989899
0.5327034 1.108078 0.782261
0.3345256 0.7455724 0.8657703
0.7582483 0.9130278 1.2180456
0.3901274 0.3144691 0.4095855
0.3646872 0.1854063 0.2408096
0.370903 0.3188491 0.3773847
-1.1156029 2.6514087 -1.4968254
1.4106656 0.8522462 -2.6021242
-1.468115 -2.5770386 2.7347582
-1.1074866 -1.9725886 -1.1337099
0.9218093 0.3535961 1.69097
-1.954116 -1.605167 -1.1757729
-0.5698479 3.8407628 -0.7414644
2.0744692 1.5502868 -1.7092162
-0.9557285 -1.4869374 4.0015136
-0.7598225 -1.7258485 -0.8061178
1.3485425 0.7479959 2.13481
-1.6836786 -1.2393772 -0.7475041
0.5457551 1.189354 0.755361
0.6638036 0.6980406 0.892908
0.5123864 1.0901012 1.2667555
0.3476641 0.2467401 0.3275921
0.4267332 0.3943998 0.44384
0.2704374 0.3657897 0.4282687
-1.0630011 2.4836024 -1.5260997
1.5321187 0.7908289 -2.5598938
-1.3814993 -2.3028596 2.7094768
-1.0123472 -1.9685839 -1.1654989
0.9454159 0.2413903 1.8957173
-2.1677525 -1.6208639 -1.0583263
-0.5079352 3.7874314 -0.7045299
2.401359 1.503893 -1.5166394
-0.8464815 -1.2440184 3.873747
-0.5615314 -1.529772 -0.7295033
1.291264 0.5706074 2.2509406
-1.8214963 -1.3143523 -0.5918491
0.555066 1.303829 0.8215697
0.8692403 0.7130641 1.0432544
0.5350178 1.0588412 1.1642702
0.4508157 0.4388119 0.4359956
0.3458481 0.3292171 0.3552232
0.3462562 0.3065115 0.4664772
-1.1782192 2.543998 -1.2109489
1.5671124 0.372083 -2.7278237
-1.4234909 -2.6664744 2.5644392
-1.0389386 -2.1408145 -1.1979014
0.8173556 0.2993901 1.8494844
-2.0862732 -1.6765555 -1.0375781
-0.6942447 3.4735103 -0.3289078
2.3168174 1.1708184 -1.6389561
-0.8847298 -1.5886496 3.8569821
-0.6908828 -1.8560406 -0.8486584
1.1602679 0.7104406 2.2091608
-1.573429 -1.3216198 -0.6408572
0.4839746 0.9295122 0.8820411
0.749705 0.7987353 1.0888676
0.5387612 1.0778248 1.2925429
0.3480558 0.284774 0.3492429
0.3429123 0.4110505 0.3596764
0.5128441 0.3549357 0.3967208
-1.2175519 3.0408048 -1.2931838
1.7806595 0.6954231 -2.2598387
-1.1117853 -2.1216517 2.2770156
-1.1891746 -2.048969 -1.0865149
0.8547242 0.4443017 1.8043709
-2.1657589 -1.7052105 -1.2177948
-0.5745065 4.3046944 -0.7897605
2.5583798 1.4120192 -1.1936874
-0.5378036 -0.993499 3.7226249
-0.7539657 -1.719492 -0.768842
1.2678028 0.6990742 2.1747129
-1.7874507 -1.3873013 -0.8861333
0.6430454 1.2638896 0.5034233
0.7777203 0.7165961 1.0661514
0.5739817 1.1281527 1.4456093
0.4352089 0.329477 0.3176729
0.4130786 0.2547725 0.370342
0.3783082 0.3179092 0.3316616
-1.089689 2.5646411 -1.5537978
1.4241532 0.8807897 -3.0700813
-1.354992 -2.5594735 2.8027224
-1.0940187 -2.1773686 -0.9975049
0.7971319 0.3626596 1.8612986
-2.0202542 -1.5923676 -1.2302457
-0.4430373 4.1143718 -0.687069
2.1880692 1.6726004 -1.9409825
-0.815354 -1.4060091 4.1148113
-0.77024 -1.8528514 -0.6222241
1.1174424 0.6970184 2.3534951
-1.694608 -1.2151715 -0.9713551
0.6466516 1.5497307 0.8667288
0.7639159 0.7918107 1.1290987
0.539638 1.1534644 1.3120889
0.3237787 0.3245172 0.3752809
0.3203105 0.3343588 0.4921965
0.3256462 0.377196 0.2588906
-1.266868 2.5961231 -1.521964
1.4646605 0.7781564 -2.7213564
-1.1941092 -2.707157 2.1655148
-1.1605841 -2.2023749 -1.1476344
0.8244639 0.2584938 1.754268
-2.2131896 -1.6817013 -1.1581392
-0.7679013 4.0992477 -0.7876768
2.1726455 1.3106382 -1.7451307
-0.5557265 -1.8181163 3.412132
-0.7509684 -1.7339376 -0.8041884
1.2149656 0.7317335 2.129243
-1.807515 -1.2950071 -0.9242856
0.4989667 1.5031246 0.7342872
0.707985 0.5324818 0.9762257
0.6383827 0.8890407 1.2466172
0.4096157 0.4684373 0.343446
0.3905017 0.4732398 0.3749751
0.4056747 0.3866941 0.2338537
-1.5683417 2.5538372 -1.453262
1.6917354 0.877753 -2.5576577
-1.3508962 -2.7598495 2.7528061
-1.1204274 -2.1351058 -1.1271412
0.9001995 0.3327216 1.8294747
-2.2064431 -1.7652503 -1.2186819
-0.9120078 3.6842562 -0.5964112
2.3154423 1.4763698 -1.9155089
-0.7466366 -1.9479026 4.0345799
-0.7131631 -1.8380087 -0.7743003
1.2774922 0.7517231 2.1823415
-1.8364068 -1.5314151 -0.8638575
0.6563339 1.130419 0.8568508
0.6237069 0.5986168 0.6421488
0.6042597 0.8119469 1.2817738
0.4072643 0.2970971 0.3528409
0.3772927 0.4190015 0.3528668
0.3700363 0.2338352 0.3548243
-1.6106588 2.6770615 -1.0344781
1.9584302 0.9832102 -2.1856489
-1.2998196 -2.6000317 2.3779301
-1.1135454 -2.1584761 -1.0428485
0.7784184 0.3007802 1.7784548
-2.1715766 -1.589755 -1.2821694
-1.0920204 3.8156606 -0.2715899
2.6994208 1.5619455 -0.8061446
-0.7313122 -1.8133552 3.6917524
-0.7309755 -1.9342835 -0.6133075
1.2658891 0.7871917 1.9868938
-1.7687849 -1.1881761 -0.8758907
0.5186383 1.1385991 0.7628881
0.7409906 0.5787352 1.3795043
0.5685074 0.7866766 1.3138224
0.38257 0.2241925 0.429541
0.4874707 0.4864115 0.2084391
0.4027917 0.4015789 0.4062787
-1.1679005 2.8551113 -1.6804153
1.4426131 0.759913 -2.2687582
-1.1071512 -2.1734559 2.7219775
-1.2769301 -2.0052373 -1.1878377
0.6891607 0.4307879 1.8686067
-2.1360058 -1.4435728 -1.0888818
-0.5416587 4.0480933 -0.7663179
2.0121406 1.4006326 -1.2597599
-0.6165552 -1.2913951 3.9137504
-0.904325 -1.6703639 -0.8011694
0.9680293 0.7370542 2.1630043
-1.7146749 -1.0326244 -0.6320423
0.6262418 1.1929819 0.9140974
0.5695275 0.6407196 1.0089983
0.490596 0.8820609 1.1917729
0.3726051 0.3348734 0.3866683
0.2788685 0.3062663 0.2943976
0.4213309 0.4109484 0.4568395
-1.2367231 2.5997703 -1.2483974
1.9666741 0.5274648 -2.5775313
-1.2388596 -2.2081994 2.8563677
-1.1264603 -2.2149272 -1.093709
0.7825682 0.4978624 1.7977521
-2.0278112 -1.569379 -1.1096642
-0.7508017 4.0215734 -0.2183491
2.7115895 1.2222618 -1.7375885
-0.6241293 -1.2098351 3.6883929
-0.8627729 -1.8580973 -0.7428774
1.0935262 0.7855383 2.1542894
-1.7078541 -1.2361328 -0.8527631
0.4859214 1.4218031 1.0300482
0.7449154 0.694797 0.8399428
0.6147303 0.9983643 0.8320252
0.2636874 0.3568299 0.3508316
0.310958 0.2876758 0.3565373
0.3199571 0.3332462 0.2569011
-1.1033396 2.5160896 -1.1843022
1.7637841 0.6888842 -2.3829731
-1.0892628 -2.4931935 2.3992946
-1.2303844 -1.9785367 -1.0457304
0.9125804 0.409644 1.7797407
-2.1667039 -1.6854998 -1.1338834
-0.3796383 3.775834 -0.1727003
2.465133 1.4749961 -1.1884429
-0.3916697 -1.8041859 3.8360491
-0.8127364 -1.7359201 -0.6813134
1.2145764 0.7758533 2.146321
-1.7778205 -1.3319199 -0.8258362
0.7237013 1.2597444 1.0116019
0.7013489 0.7861119 1.1945302
0.6975931 0.6890076 1.4367545
0.417648 0.2426166 0.364417
0.301996 0.3662093 0.3665803
0.3888835 0.35358 0.3080472
-1.3661622 2.3473165 -1.5157494
1.7844819 0.6850904 -3.0926935
-1.1718603 -2.2713206 2.29973
-1.1388455 -2.1687747 -1.1709396
0.8207764 0.2414978 1.7422106
-2.2485775 -1.8024114 -1.1395121
-0.6806037 3.3141069 -0.6148345
2.5915959 1.4266676 -1.9458686
-0.5964403 -1.3427185 3.5854425
-0.7025264 -1.7845723 -0.7905848
1.1265182 0.6280305 2.1314018
-1.795931 -1.3878516 -0.806885
0.6855585 0.9667904 0.9009148
0.8071139 0.7415772 1.1468249
0.57542 0.9286021 1.2857125
0.436319 0.3842024 0.3803548
0.3057418 0.3865327 0.3891912
0.4526465 0.4145598 0.3326272
-1.4868428 2.6813254 -1.5538565
1.6997373 0.4362507 -2.3575836
-1.552822 -2.1875013 2.7356082
-1.1799457 -2.1714852 -1.0706349
0.7650868 0.3791613 1.8739073
-2.1976368 -1.5585509 -1.1768891
-0.9141982 4.0297988 -0.8242998
2.5346089 1.2402623 -1.2241289
-0.8268185 -1.4518303 4.0207101
-0.8077611 -1.948731 -0.7172853
1.0701039 0.6524221 2.1855454
-1.8636974 -1.144752 -0.8118323
0.5726446 1.3484733 0.7295567
0.8348717 0.8040116 1.1334547
0.7260035 0.735671 1.285102
0.3721846 0.2227542 0.3533496
0.3050171 0.2732608 0.3116381
0.3339393 0.4137989 0.3650568
-1.2485332 2.9430661 -1.3615792
2.0162062 0.7589799 -2.4010868
-1.1292734 -2.4962463 2.7204182
-1.146265 -2.1887707 -1.0360831
0.876134 0.2769353 1.8425673
-2.0047197 -1.6086558 -1.3486946
-0.6282007 3.9195298 -0.561422
2.6429844 1.2991774 -1.1503222
-0.5392951 -1.627946 4.1837758
-0.801149 -1.7699486 -0.6825231
1.2239812 0.6498835 2.1454865
-1.6324842 -1.3415005 -1.0496883
0.6203326 0.9764637 0.8001571
0.6267782 0.5401975 1.2507646
0.5899784 0.8683003 1.4633576
0.345116 0.4188221 0.35356
0.3478473 0.3729482 0.3029192
0.3722355 0.2671553 0.2990063
-1.2284315 3.0108664 -1.1435761
1.6161601 0.5854222 -2.1112019
-1.4347754 -2.0226008 2.8055439
-1.0398257 -2.0790021 -1.1799415
0.7468373 0.4307901 1.7382858
-2.1881041 -1.5151547 -1.1222801
-0.7181227 4.1117925 -0.5316851
2.3450058 1.3186447 -1.0007709
-0.8347126 -1.0865376 4.2405719
-0.5249623 -1.6927893 -0.7347963
1.0750358 0.7926537 2.1492263
-1.8526214 -1.2669143 -0.7513526
0.5103088 1.100926 0.611891
0.7288457 0.7332224 1.110431
0.6000628 0.9360633 1.435028
0.5148634 0.3862128 0.4451452
0.3281985 0.3618636 0.4109405
0.3354827 0.2482404 0.3709275
-1.3112546 2.5886127 -1.0676236
1.6166853 1.076348 -2.5965483
-1.3112333 -2.4492798 2.9564929
-1.0396399 -2.1057601 -1.0652766
0.9194231 0.2232789 1.8546358
-2.0401647 -1.5712843 -1.2445391
-0.6947601 3.7892223 -0.3368858
2.3848652 1.7247084 -1.6364609
-0.7721333 -1.4764383 4.3095846
-0.6430864 -1.7474105 -0.7475496
1.2499808 0.4886726 2.2418792
-1.5761044 -1.234471 -0.8586386
0.6164945 1.2006096 0.7307378
0.7681799 0.6483604 0.9600874
0.5391 0.9728415 1.3530917
0.3965535 0.3583497 0.317727
0.3305577 0.2653937 0.3872434
0.4640603 0.3368132 0.3859006
-1.5279831 2.3240196 -1.409623
1.8673909 0.8316843 -2.6679432
-1.3693781 -2.4288187 2.2829582
-1.0709631 -2.1582052 -1.1261553
0.753292 0.1243896 1.5959259
-2.0573378 -1.6052546 -1.1011937
-0.8066365 3.5765304 -0.7085248
2.5749071 1.5412832 -1.4007798
-0.8289775 -1.4384893 3.8631795
-0.6381576 -1.8003671 -0.7139304
1.1501469 0.4842901 1.9444149
-1.6933055 -1.2510608 -0.7276502
0.7213466 1.2525108 0.7010982
0.7075161 0.7095989 1.2671635
0.5404006 0.9903295 1.5802213
0.4328055 0.3578381 0.4122248
0.396855 0.3599004 0.348489
0.3640322 0.3541938 0.3735435
-1.048006 2.7730032 -1.0268023
1.7347179 0.6719423 -2.4002766
-1.2700029 -2.9039299 2.5511152
-1.0216006 -2.2171677 -1.0302822
0.6296137 0.2022603 1.822147
-2.1793823 -1.6178928 -1.13391
-0.4793616 4.0860141 -0.2611493
2.4739498 1.2926921 -1.4233021
-0.7910505 -1.8167812 3.5009337
-0.7060769 -1.9572353 -0.6039885
0.9325589 0.6093627 2.1369778
-1.7633189 -1.3104257 -0.7526044
0.5686444 1.3130109 0.765653
0.7392319 0.6207498 0.9769745
0.4789524 1.0871487 0.9498185
0.3155237 0.2599324 0.4262938
0.3029452 0.4071024 0.3148308
0.4160634 0.3074672 0.3813057
-1.2873736 2.5160273 -1.0269134
1.5702379 0.8591094 -2.7765607
-1.2972348 -2.5256097 2.1824623
-1.118655 -1.9661321 -1.1571034
0.9125403 0.3366388 1.7832279
-2.1160029 -1.5713263 -1.2332034
-0.6501025 3.6116115 -0.2621915
2.3725809 1.528493 -1.7883538
-0.8005747 -1.4195855 3.4851092
-0.6391717 -1.5918496 -0.7462299
1.2029098 0.7461568 2.2307538
-1.690702 -1.1129813 -0.8064034
0.6372711 1.0955841 0.7647219
0.802343 0.6693837 0.9882069
0.4966601 1.1060242 1.3026468
0.4794832 0.3742825 0.4108735
0.2903695 0.409518 0.4475259
0.4253009 0.458345 0.4268
-1.0680613 2.6368443 -1.0644851
1.6467836 0.5829237 -2.3842626
-1.3968755 -2.3255625 2.5123333
-1.1436034 -2.157956 -1.0412136
0.8870272 0.2974762 1.8092228
-2.1797088 -1.5308466 -1.1939939
-0.4376058 3.8427475 -0.3587866
2.215448 1.3108721 -1.4913757
-0.7822551 -1.2920858 4.1359638
-0.7387419 -1.7800213 -0.7118051
1.3233367 0.5908206 2.204166
-1.6754263 -1.1270508 -0.8391787
0.6304555 1.2059031 0.7056985
0.5686644 0.7279485 0.8928869
0.6146204 1.0334767 1.6236305
0.4048615 0.3779346 0.3294085
0.4363095 0.2933443 0.3949432
0.5042826 0.4037958 0.3548152
-1.0097158 2.2528342 -1.0456983
1.9032444 0.9174533 -2.5111836
-1.2027508 -2.812374 2.2049985
-0.9864973 -2.2513963 -1.2391804
0.7628704 0.2599697 1.9230125
-1.9955981 -1.5765549 -0.9901722
-0.4230387 3.2053001 -0.3217228
2.5229588 1.5755746 -1.7279765
-0.4982897 -1.7712436 3.6105878
-0.5936965 -1.9615955 -0.8960859
0.9975002 0.7313583 2.2391684
-1.590954 -1.1998545 -0.6366646
0.5866771 0.9524659 0.7239755
0.6197144 0.6581213 0.7832071
0.7044611 1.0411304 1.4055893
0.3928008 0.2898008 0.3430945
0.2346298 0.4713886 0.3161559
0.4046441 0.3767004 0.3535076
-1.3540135 2.7007943 -1.4595766
1.7820066 0.8354512 -2.5277078
-1.3250772 -2.2063884 2.545911
-1.1589802 -2.1452278 -1.090917
0.7813612 0.2332268 1.8777305
-2.1135035 -1.6706759 -1.2740896
-0.7865539 3.8776598 -0.8367953
2.3614878 1.6002058 -1.341072
-0.715716 -1.1823465 3.8529176
-0.8391503 -1.9061963 -0.663777
1.0655277 0.5806605 2.127443
-1.7757727 -1.2068023 -0.9224919
0.5674596 1.1768655 0.6227814
0.5794812 0.7647546 1.1866358
0.6093612 1.0240419 1.3070066
0.3198299 0.2390315 0.42714
0.2841665 0.3474337 0.2497125
0.3377308 0.4638735 0.3515977
-1.26028 2.6087779 -1.0671695
1.987629 0.6460234 -2.3851695
-1.5942736 -2.7169516 3.1659213
-1.0803406 -2.2272249 -1.1445209
0.8620338 0.3317572 1.825927
-2.0757589 -1.5657347 -1.2017148
-0.7632425 3.7074218 -0.4359206
2.6350806 1.3270818 -1.2497842
-1.0727677 -1.4712631 4.7939947
-0.6511265 -1.8083722 -0.7806674
1.2646821 0.6799798 2.005338
-1.6364848 -1.3813255 -0.9182144
0.4970375 1.0986439 0.6312489
0.6474516 0.6810584 1.1353854
0.5215058 1.2456885 1.6280734
0.429214 0.4188526 0.3638535
0.4026483 0.3482226 0.179411
0.4392741 0.1844092 0.2835004
-1.2633852 2.4558672 -1.1866533
1.9256172 0.7343255 -2.7118739
-1.3028041 -2.1939162 2.3801108
-1.1368651 -2.0725158 -1.1410526
0.8800439 0.4139311 1.8630141
-2.1996908 -1.5460641 -1.1790636
-0.668777 3.6732589 -0.570705
2.7234543 1.5188869 -1.7348985
-0.730316 -1.1499225 3.8743848
-0.7649734 -1.7375303 -0.6987883
1.2404483 0.722664 2.2410093
-1.8309383 -1.1906137 -0.8138585
0.5946082 1.2173916 0.6159483
0.7978371 0.7845614 0.9769753
0.5724881 1.0439936 1.494274
0.3718917 0.3349856 0.4422643
0.3604045 0.3087328 0.3779953
0.3687526 0.3554504 0.3652051
-1.2298638 2.8084278 -1.3044035
1.9493212 0.671428 -2.4509527
-1.1336488 -2.6511647 2.200077
-1.0485696 -2.1871681 -1.0501889
0.8482729 0.4057199 1.7665497
-2.1715192 -1.5805244 -1.2216884
-0.7800139 3.9313537 -0.4721976
2.6464386 1.2185021 -1.3734032
-0.5582913 -1.642995 3.4900557
-0.6508759 -1.7161383 -0.6781395
1.1808163 0.6717875 2.2372453
-1.7700243 -1.2287534 -0.83302
0.4498499 1.1229259 0.8322058
0.6971174 0.5470742 1.0775495
0.5753575 1.0081697 1.2899787
0.3976937 0.4710298 0.3720494
0.3325435 0.2660676 0.4706957
0.4014949 0.3517709 0.3886684
-1.2214502 2.5298565 -1.4637973
1.7766288 0.6868611 -2.5307849
-1.3518297 -2.0829787 2.926137
-1.0728371 -2.1112329 -1.3337163
0.8520591 0.4551813 1.8667018
-2.0634377 -1.62274 -0.9965668
-0.5051514 3.9034164 -0.5286653
2.5697721 1.4471152 -1.6080047
-0.7027517 -1.2848998 4.4427127
-0.6930718 -1.7764252 -0.9485749
1.1389627 0.8063256 2.2314071
-1.6432814 -1.3013667 -0.639056
0.7162989 1.3735599 0.935132
0.7931433 0.7602541 0.9227802
0.649078 0.7980789 1.5165757
0.3797653 0.3348077 0.3851414
0.2869037 0.3511442 0.3647052
0.4201563 0.3213734 0.3575108
-1.3465444 2.6625949 -1.2685429
1.4754819 0.8371686 -2.7959388
-1.255699 -2.124227 2.4889153
-1.0260018 -2.2611644 -1.2310369
0.8106159 0.2480165 1.8003505
-2.1330321 -1.5313781 -1.0777689
-0.7034937 4.1398645 -0.4872084
2.0158004 1.5449688 -1.7277982
-0.555915 -1.2962022 3.9543307
-0.6273369 -1.9873093 -0.8856982
1.1654742 0.6555561 2.1562003
-1.7630201 -1.160702 -0.7891951
0.6430508 1.4772695 0.7813345
0.5403185 0.7078002 1.0681406
0.699784 0.8280248 1.4654154
0.3986649 0.273855 0.3453387
0.3548583 0.4075396 0.3558498
0.370012 0.370676 0.2885739
-1.689044 2.7555239 -1.2814497
1.4062491 0.7192911 -2.3658538
-1.279605 -2.0989532 2.9277337
-1.1224111 -2.0845195 -0.9813032
0.9362935 0.2443188 1.7615859
-2.0915182 -1.7121741 -1.115726
-1.1353346 4.1493175 -0.4024234
2.3947961 1.4580877 -1.184284
-0.7286759 -1.1585431 3.566526
-0.7356073 -1.6069289 -0.6230942
1.2053093 0.5333976 2.1190988
-1.7009997 -1.3604669 -0.72353
0.5537093 1.3937936 0.8790263
0.988547 0.7387966 1.1815698
0.5509291 0.9404101 0.6387923
0.3868038 0.4775907 0.3582089
0.2690158 0.2890788 0.3575129
0.3905186 0.3517072 0.392196
-1.1183485 2.5811718 -1.5574249
1.8030514 1.0472062 -2.3005769
-1.5447354 -2.1499611 2.5809952
-0.9869244 -1.9887304 -1.1797593
0.8979559 0.4478487 1.7036372
-2.0901468 -1.6789004 -1.1721776
-0.5157205 3.599674 -0.8711576
2.1993634 1.7432396 -1.5269203
-0.8415151 -1.1225154 3.8643332
-0.640388 -1.5608884 -0.7425089
1.2165812 0.7579507 2.0791119
-1.6396585 -1.198735 -0.8880061
0.602628 1.0185023 0.6862673
0.3963121 0.6960333 0.7736567
0.7032203 1.0274457 1.283338
0.3465364 0.4278419 0.4372504
0.3186253 0.310102 0.3754747
0.4504882 0.4801654 0.2841715
-1.4552661 2.4869129 -1.5582799
1.7234051 0.6663741 -2.6964454
-1.2433915 -2.4746629 2.5675857
-1.1512113 -2.2256109 -1.0081578
0.7848099 0.3336715 1.9108228
-2.2870011 -1.6892426 -1.2056285
-0.8005536 3.8550368 -0.787832
2.4143378 1.3908458 -1.7549061
-0.7054786 -1.7235121 3.7874834
-0.8238035 -1.949967 -0.606249
1.1154783 0.7593275 2.3846035
-1.833951 -1.4131369 -0.8945091
0.6547125 1.3681239 0.7704478
0.6909327 0.7244717 0.9415392
0.5379129 0.7511508 1.2198977
0.3274078 0.2756439 0.4019088
0.3306684 0.425656 0.4737807
0.4530501 0.2761057 0.3111195
-1.3202483 2.9618919 -1.5728881
1.6158568 0.5985665 -2.5367326
-1.4118093 -2.1562948 1.9399548
-1.113504 -2.0496031 -1.1438467
0.8670127 0.324482 1.8388652
-2.2058608 -1.6352083 -1.0665204
-0.8348202 4.1854783 -0.7124706
2.0943363 1.3489991 -1.2211215
-0.7192719 -1.5516493 3.3314119
-0.7575786 -1.6925594 -0.7546895
1.172074 0.6875514 2.0730481
-1.7778842 -1.3395044 -0.679089
0.4854281 1.2235864 0.8604175
0.4784795 0.7504326 1.3156111
0.6925374 0.6046455 1.3914571
0.3559254 0.3570436 0.3891572
0.3050613 0.3630694 0.2341829
0.4279765 0.2957038 0.3874313
-1.2707008 2.3120818 -1.4828012
1.4633582 0.5944517 -2.7932537
-1.2944206 -2.4057604 2.4911568
-1.0767022 -2.1107566 -1.1459371
0.7701661 0.3899881 1.7825026
-2.1257912 -1.8261293 -1.0039836
-0.5474951 3.4733892 -0.715984
2.0103318 1.3355071 -1.7072793
-0.7880331 -1.2753063 3.6989334
-0.6628028 -1.6946509 -0.7462434
1.0641431 0.8001217 2.117749
-1.638089 -1.5130127 -0.6739122
0.7232058 1.1613074 0.7668172
0.5469736 0.7410554 1.0859744
0.5063875 1.1304541 1.2077765
0.4138994 0.4161057 0.3996937
0.293977 0.4101337 0.3352463
0.4877022 0.3131166 0.3300714
-1.1464153 2.653017 -1.059306
1.5681716 0.6259866 -2.6637189
-1.2210676 -2.7244228 2.0855982
-1.1430208 -2.1288507 -1.1700219
0.8659952 0.3017076 1.8367667
-2.0589572 -1.6971548 -1.0232555
-0.5269135 3.9172886 -0.3697427
2.231516 1.3268015 -1.5212994
-0.6103054 -1.6038301 3.1785325
-0.8317172 -1.7357831 -0.8027215
1.2266457 0.6964293 2.2395991
-1.6495875 -1.3057972 -0.6410789
0.6195018 1.2642717 0.6895633
0.6633444 0.7008149 1.1424195
0.6107623 1.1205928 1.0929344
0.3113036 0.3930676 0.3673004
0.3606505 0.3947218 0.4028324
0.4093697 0.3913577 0.3821766
-1.0967016 2.6573213 -1.5057265
1.5027577 0.5093058 -2.4793306
-1.3580209 -2.2209856 2.2668836
-1.0441065 -2.0490127 -1.2288781
0.7974326 0.247078 1.6681999
-2.1432365 -1.7383612 -1.0716585
-0.6302018 3.9878822 -0.6996346
2.394524 1.2571472 -1.2194008
-0.8169109 -1.3135538 3.9424426
-0.7445901 -1.6252214 -0.9384115
1.1694186 0.5381602 1.890117
-1.7822765 -1.3726335 -0.6407271
0.4664998 1.3305609 0.8060919
0.8917662 0.7478414 1.2599299
0.54111 0.9074317 1.6755589
0.2995164 0.4237912 0.2904666
0.3719861 0.2910822 0.2219171
0.3609599 0.3657277 0.4309313
-1.1162613 2.4142133 -1.2155637
1.7238609 0.5587769 -2.3974337
-1.3241115 -2.1319197 2.537996
-1.1942174 -2.1399845 -1.1136998
0.8395035 0.2684816 1.6962051
-1.9725911 -1.6652704 -1.118411
-0.3546862 3.6805194 -0.4195193
2.3788275 1.3052041 -1.4579681
-0.7609131 -0.9091431 4.1009578
-0.8611521 -1.6810201 -0.723358
1.2131959 0.7857072 1.9395924
-1.6563995 -1.4323866 -0.6814809
0.7615752 1.266306 0.7960444
0.6549666 0.7464272 0.9394656
0.5631984 1.2227767 1.5629618
0.3330653 0.4589644 0.3903418
0.3736924 0.5172256 0.2433873
0.3161916 0.2328838 0.4369301
-1.3923863 2.5466269 -1.1836554
1.8675934 0.5498446 -2.2566496
-1.418941 -2.6044147 2.4110466
-1.0084134 -2.2324797 -1.0523553
0.8032156 0.363718 1.9023368
-2.1591286 -1.5060131 -1.1938214
-0.8224279 3.8991066 -0.4568007
2.6543468 1.3158255 -1.1212392
-0.7582588 -1.5605829 3.678866
-0.5997657 -1.9127584 -0.6161768
1.1252655 0.6865995 2.2890971
-1.6938694 -1.0722124 -0.844409
0.5699584 1.3524798 0.7268547
0.7867534 0.7659809 1.1354104
0.6606822 1.0438318 1.2678194
0.4086476 0.3197213 0.4361785
0.3220499 0.3228815 0.3867603
0.4652592 0.4338007 0.3494124
-1.2635896 2.7214698 -1.481543
1.3748422 0.8237978 -2.1968628
-1.1556194 -2.6171972 2.4054343
-1.1099146 -2.1404296 -1.0794425
0.7166085 0.249436 1.777133
-2.2184236 -1.7133555 -1.0974613
-0.5102758 4.0602812 -0.942791
2.3491305 1.5559154 -1.2588759
-0.528827 -1.6763787 4.1194831
-0.7893843 -1.7888439 -0.6940572
1.0762298 0.6214672 2.1027705
-1.8907546 -1.3378374 -0.8443427
0.7533137 1.3388114 0.538752
0.9742882 0.7321176 0.9379869
0.6267924 0.9408186 1.7140488
0.3205303 0.3515857 0.3853854
0.3596212 0.3720313 0.3256375
0.327669 0.3755181 0.2531186
-1.376136 2.4712962 -1.6001264
1.6976925 0.675066 -2.3451299
-1.4101378 -2.491763 1.8787214
-1.0468311 -2.0712068 -1.0546618
0.9054501 0.2964169 1.8677486
-2.1778601 -1.6150612 -1.0862038
-0.9385498 3.7028222 -0.7131866
2.5581201 1.435408 -1.2652683
-0.796897 -1.4713272 3.4633732
-0.6960365 -1.6973989 -0.6428911
1.2396847 0.5798434 2.2634305
-1.7318583 -1.3125688 -0.7434224
0.4375862 1.231526 0.8869398
0.8604276 0.7603419 1.0798616
0.6132408 1.0204358 1.5846518
0.3507946 0.3738079 0.4117708
0.3342346 0.2834265 0.395682
0.4460018 0.3024923 0.3427814
-1.4387205 2.8200572 -1.4377298
1.620648 0.732906 -2.7040782
-1.1305899 -2.5717572 2.8070614
-1.05326 -2.0202097 -1.1273191
0.8349063 0.3065752 1.7664872
-2.1466926 -1.7018353 -1.1923595
-1.0367383 3.5876357 -0.7266391
2.3338709 1.3751439 -1.4547127
-0.6016806 -1.6374602 4.1899017
-0.6743117 -1.7717648 -0.7500489
1.1818707 0.721711 2.21973
-1.7411014 -1.266013 -0.7474583
0.4019821 0.7675786 0.7110907
0.7132229 0.6422379 1.2493655
0.5289092 0.9342969 1.3828404
0.3789484 0.2484449 0.3772703
0.3469644 0.4151357 0.4532429
0.4055911 0.4358223 0.4449012
-1.0842945 2.4629832 -1.06208
1.660821 0.7847633 -2.5179469
-1.0230401 -2.196085 2.5040147
-1.2078245 -2.1698949 -1.0961784
0.8991287 0.2053325 1.7814032
-2.116983 -1.6778168 -1.2332379
-0.524151 3.6446006 -0.0262272
2.3225206 1.3690807 -1.7848139
-0.3180999 -1.0641705 4.1075528
-0.7924942 -1.7845525 -0.7046133
1.2344829 0.5448601 2.0802655
-1.7449356 -1.3769817 -0.8736555
0.5601435 1.1816175 1.0358529
0.6616996 0.5843174 0.7331331
0.7049402 1.1319146 1.6035381
0.4153303 0.3853424 0.3915651
0.3353542 0.3395276 0.2988623
0.3720474 0.3008351 0.3595823
-1.5796791 2.6934374 -1.5374252
1.6272608 0.7607758 -2.4487694
-1.1659007 -2.2089038 2.2662886
-0.9413953 -2.0604973 -1.0279347
0.9561985 0.2798795 1.8339249
-2.1282741 -1.6887055 -1.1091854
-0.9591046 4.0962589 -0.6191336
2.437432 1.2677607 -1.4182903
-0.5568452 -1.2665451 3.52028
-0.6495561 -1.7731879 -0.6658362
1.2923801 0.6317921 2.1004175
-1.6760547 -1.3822594 -0.6604754
0.6205745 1.4028215 0.9182915
0.8101713 0.5069849 1.0304792
0.6090554 0.9423586 1.2539914
0.2918392 0.2873094 0.3620986
0.3361816 0.3519126 0.2664926
0.4522194 0.3064461 0.4487101
-1.3249196 2.5741153 -0.9987885
1.7853323 0.8254141 -2.5075643
-1.2508569 -2.6783359 2.9626103
-1.1286152 -2.1003806 -1.1375807
0.7047538 0.2666164 1.9160636
-2.0454754 -1.5853821 -1.1481325
-0.726542 3.7497391 -0.2987736
2.5569981 1.4874781 -1.5949158
-0.7053049 -1.7257103 4.2303876
-0.7727515 -1.7592592 -0.7818438
1.0139388 0.6224045 2.0760908
-1.6550758 -1.2729595 -0.8094058
0.5983776 1.1756238 0.7000149
0.7716658 0.662064 0.9126485
0.545552 0.9526256 1.2677773
0.3558636 0.3411214 0.3557369
0.309185 0.3557881 0.1600272
0.3903996 0.3124227 0.3387267
-1.3730028 2.5417739 -1.1453787
1.6345296 0.5782009 -2.8542275
-1.2478988 -2.093443 2.284507
-1.1272572 -2.2473329 -1.1159019
0.8473564 0.3504592 1.7980969
-2.2587265 -1.5707081 -1.1870763
-0.7478778 3.7559096 -0.4274845
2.2313459 1.2806174 -1.9470871
-0.6181181 -1.1371466 4.0328756
-0.7439166 -1.805022 -0.6993385
1.2365249 0.6317801 2.1287802
-1.9075136 -1.1744939 -0.8553449
0.625125 1.2141357 0.7178942
0.5968163 0.7024165 0.9071405
0.6297807 0.9562963 1.7483686
0.3833405 0.4423109 0.4165634
0.3891685 0.2813208 0.3306832
0.3512128 0.3962142 0.3317314
-1.4384864 2.7653006 -1.4154326
1.7929177 0.7032723 -2.3983519
-1.3370587 -2.8907066 2.2039568
-0.973222 -2.075238 -1.155468
0.7120736 0.2688014 1.7901476
-2.0473632 -1.5418265 -1.0124274
-0.8700816 4.3046129 -0.5359725
2.4676745 1.3663423 -1.506684
-0.7827644 -1.9538069 3.5138616
-0.5834825 -1.7000941 -0.7398716
1.0456205 0.7438403 2.0639608
-1.6698165 -1.1603143 -0.6882851
0.5684048 1.5393123 0.8794601
0.6747568 0.66307 0.8916679
0.5542942 0.9368998 1.3099048
0.3897395 0.3751439 0.4155964
0.3335469 0.4750389 0.2738132
0.3775467 0.3815123 0.3241423
-1.5214043 2.8816755 -1.2712795
2.0987095 1.1490658 -2.9471992
-1.1590705 -2.5787269 2.3820448
-1.0462244 -2.1260525 -1.0052703
0.9228965 0.36208 1.6318966
-1.9742 -1.615426 -1.104393
-0.9447794 4.0569536 -0.549453
3.1050045 1.7748271 -1.8959592
-0.4633459 -1.493604 4.1716439
-0.6546186 -1.7223937 -0.6376775
1.1603882 0.7051616 1.9619767
-1.5982223 -1.1838975 -0.7479051
0.5766249 1.1752781 0.7218265
1.006295 0.6257613 1.05124
0.6957246 1.0851228 1.789599
0.3916058 0.4036589 0.3675928
0.2374916 0.3430815 0.3300801
0.3759777 0.4315285 0.356488
-1.380144 2.5654603 -1.3685078
1.6044629 0.8830742 -2.9791698
-1.2578088 -2.3993573 2.082873
-1.0314507 -2.162933 -1.1457698
0.9290847 0.2771049 1.7929838
-2.0822488 -1.6669315 -1.2010366
-0.8319249 3.8285435 -0.5688118
2.2309126 1.6097703 -1.7417157
-0.5748926 -1.4568414 3.1650568
-0.7758962 -1.8296204 -0.7914658
1.2946661 0.6533712 2.2412898
-1.7157818 -1.297304 -0.828977
0.5482191 1.2630832 0.799696
0.6264496 0.7266961 1.2374541
0.6829162 0.9425159 1.0821838
0.2555545 0.3333126 0.354304
0.3655814 0.3762662 0.448306
0.366467 0.3696275 0.3720596
-1.5183181 2.4415944 -1.1503088
1.8120437 0.5679638 -2.9934497
-1.1412285 -2.6561002 2.8753263
-1.1034644 -2.2326629 -1.1626317
0.8539596 0.2452828 1.7668463
-2.1504629 -1.6731743 -1.1746166
-1.0780645 3.3932026 -0.5350443
2.7118708 1.3904865 -1.6736779
-0.5932628 -1.579668 4.2948771
-0.7486372 -1.8435995 -0.8597687
1.2118393 0.4367017 2.0690775
-1.7635978 -1.2840836 -0.842424
0.4402536 0.9516083 0.6152645
0.8998271 0.8225227 1.3197719
0.5479657 1.0764322 1.4195508
0.3548272 0.3890635 0.302863
0.3578797 0.191419 0.3022312
0.3868651 0.3890907 0.3321926
-1.0172382 2.8769118 -1.0612393
1.9166573 0.6959875 -2.5687339
-1.3945039 -2.0441574 2.5421759
-1.1676196 -2.0593723 -1.1566997
0.7394929 0.2526902 1.9407512
-2.0099875 -1.7998628 -1.1552271
-0.4226297 4.2633835 -0.2737706
2.5060438 1.4603649 -1.5822421
-0.8714789 -1.2397537 3.9363439
-0.6963053 -1.625218 -0.7371942
0.9983192 0.7762072 2.3216136
-1.6510538 -1.4271962 -0.7679964
0.5946086 1.3864717 0.7874686
0.5893865 0.7643774 0.9864919
0.523025 0.8044037 1.394168
0.4713144 0.4341543 0.4195055
0.2588263 0.523517 0.3808624
0.3589337 0.3726665 0.3872307
-1.1379534 2.5383513 -1.4210321
1.7958981 0.9474193 -2.9576537
-1.323317 -2.1869438 2.6582461
-1.0573074 -2.0822697 -1.161587
0.7696749 0.3104395 1.7701803
-2.2274784 -1.5022712 -1.0742363
-0.6275572 4.1787757 -0.8185914
2.6651438 1.6106154 -2.3874196
-0.6751958 -1.0203433 3.7975905
-0.7346438 -1.7689999 -0.783316
1.1611437 0.5759065 2.1947067
-1.8280112 -1.2224872 -0.6597597
0.5103963 1.6404243 0.6024406
0.8692457 0.6631961 0.5702341
0.6481212 1.1666005 1.1393443
0.3226636 0.3132698 0.378271
0.3914688 0.2654669 0.4245264
0.3994672 0.2797841 0.4144766
-1.5121596 2.3929228 -1.2531439
1.661682 0.7343095 -2.6416573
-1.4843534 -2.4902385 2.7990937
-1.1770356 -2.1178991 -1.0984187
0.8102049 0.1865504 1.7741749
-2.1764326 -1.6364774 -1.136734
-0.7440563 3.2825391 -0.1593752
2.3172982 1.43609 -1.8878311
-0.9182187 -1.5142688 3.8043139
-0.8235331 -1.8147847 -0.6867932
1.1519781 0.4132957 2.0727586
-1.699768 -1.311433 -0.763855
0.7681033 0.8896163 1.0937687
0.6556162 0.7017806 0.7538262
0.5661347 0.9759697 1.0052203
0.3535025 0.3031144 0.4116255
0.3417732 0.2267453 0.2985837
0.4766646 0.3250444 0.372879
-1.203759 2.8398698 -1.3826059
1.92391 0.4725589 -2.6960331
-1.3381114 -2.8355248 2.8553132
-1.0466393 -2.1995277 -1.0552962
0.65755 0.2564531 1.8001134
-2.1199555 -1.6137428 -1.2578143
-0.6422045 3.9122987 -0.7054018
2.6524921 1.2455117 -1.8727587
-0.7728263 -1.9166454 4.3313707
-0.6514753 -1.9277039 -0.7027958
0.9684772 0.7289198 2.1924545
-1.5948034 -1.4005984 -0.838778
0.5615544 1.0724288 0.6772041
0.7285821 0.7729528 0.8232744
0.5652851 0.9188795 1.4760575
0.395164 0.2718237 0.3525004
0.3109272 0.4724667 0.3923411
0.5251521 0.2131444 0.4190363
-1.1021909 2.2545437 -1.433683
1.8365525 0.5783555 -2.7118074
-1.3161599 -2.7943584 2.2395386
-1.0933472 -2.1797328 -1.1555378
0.780908 0.2159675 1.8301708
-2.102599 -1.6971455 -1.0789143
-0.5561357 3.4417478 -0.4956204
2.5925418 1.2933974 -1.8761541
-0.6807151 -1.8117036 3.4172635
-0.5698452 -1.7462425 -0.7969188
1.0835372 0.6333465 2.1386347
-1.6294665 -1.3705141 -0.81795
0.5460552 1.1872041 0.9380626
0.7559894 0.715042 0.8356533
0.6354448 0.9826547 1.1777249
0.5235019 0.4334903 0.358619
0.3026292 0.4173791 0.3084638
0.4731325 0.3266314 0.2609643
-1.1697665 2.6850802 -0.9814236
1.7760731 0.6356873 -2.5639455
-1.3315913 -2.3519029 2.3935438
-1.0854183 -2.206339 -0.9554438
0.6875212 0.2688783 1.839188
-2.0353957 -1.5676756 -1.1703661
-0.701244 3.7331036 -0.1565653
2.2889441 1.3695648 -1.5744634
-0.7056506 -1.500074 3.4961759
-0.7379179 -1.8734407 -0.6189961
0.9775801 0.5330034 2.2580263
-1.588863 -1.2445588 -0.858994
0.4685225 1.0480234 0.8248584
0.512871 0.7338775 0.9894821
0.6259407 0.8518289 1.102632
0.3475004 0.3328982 0.3364477
0.2900589 0.2641251 0.4188383
0.4465327 0.3231168 0.3113721
-1.3616041 2.5625098 -0.9693991
1.6655544 0.7807759 -2.751125
-1.4317424 -2.3595932 2.433231
-1.2070218 -2.0669165 -1.2265021
0.7487829 0.4766876 1.7086457
-2.0070574 -1.5110331 -1.227534
-0.6834915 3.9240612 -0.2407938
2.1734938 1.566829 -1.8434782
-0.8715567 -1.4075805 3.4375442
-0.8427742 -1.7720054 -0.8088398
1.0389079 0.9134673 2.0924303
-1.5603604 -1.0767713 -0.8450954
0.6781126 1.3615514 0.7286053
0.5079394 0.786053 0.9076468
0.5601857 0.9520127 1.0043132
0.3642476 0.2949111 0.4176622
0.290125 0.4367796 0.3837846
0.446697 0.4342618 0.3824386
-1.3576869 2.9755102 -1.3338351
1.909819 0.8057837 -2.6482112
-1.4273233 -2.3752587 2.935392
-1.1042432 -2.0694418 -1.0722046
0.9647477 0.300826 1.6909087
-2.2147798 -1.6164264 -1.2293557
-0.6883701 4.1030609 -0.4314101
2.7648677 1.5331004 -1.6604299
-0.8255453 -1.3782024 4.2137527
-0.7948309 -1.7399043 -0.6523724
1.3990274 0.6389611 1.995965
-1.9061119 -1.245136 -0.9078573
0.6693168 1.1275506 0.902425
0.8550488 0.7273167 0.9877813
0.601778 0.9970563 1.2783607
0.3094123 0.3295375 0.4198323
0.4342797 0.3381351 0.3050564
0.3086678 0.3712904 0.3214984
-1.2704373 2.6027601 -1.1384788
1.9566447 0.5166087 -2.593767
-1.3208427 -2.4057024 2.4540645
-1.1629809 -2.1320777 -1.1096357
0.6730201 0.3329117 1.840778
-2.2519066 -1.7825947 -1.0337466
-0.7818253 3.7018347 -0.2392968
2.6262203 1.2395984 -1.3395831
-0.7735149 -1.5604544 4.1112152
-0.8245098 -1.730652 -0.7557142
0.995417 0.7028758 2.2501325
-1.9153829 -1.4934536 -0.5210455
0.4886119 1.0990746 0.899182
0.6695755 0.7229897 1.2541839
0.5473279 0.845248 1.6571508
0.3384712 0.4014257 0.3539216
0.3223969 0.3699641 0.4093545
0.3365237 0.2891411 0.5127011
-1.096445 2.8560937 -1.2533062
1.7772764 0.6243865 -3.0907263
-1.400012 -2.701095 2.8352499
-0.8784211 -2.163662 -1.1112393
0.8090259 0.3117733 1.7281423
-2.1071181 -1.7000798 -1.0908586
-0.5226314 4.0329743 -0.4564797
2.6178624 1.3455269 -2.0420882
-0.7379674 -1.6708398 4.1197945
-0.4686238 -1.8051731 -0.7239004
1.1228964 0.6711964 2.0964233
-1.6957303 -1.315739 -0.6823757
0.5738136 1.1768806 0.7968265
0.8405861 0.7211404 1.0486381
0.6620446 1.0302552 1.2845445
0.4097973 0.3584889 0.3873389
0.3138705 0.3594231 0.368281
0.4113877 0.3843407 0.4084829
-1.5335533 2.4239848 -1.0874338
1.9034552 0.7392918 -2.4152291
-1.5280743 -2.3335812 2.8875468
-1.0913327 -2.1517138 -1.088087
0.7268321 0.3585168 1.6307659
-2.0632419 -1.7086186 -1.1171545
-0.795512 3.8275691 -0.4669456
2.6390615 1.4375922 -1.205967
-0.9782105 -1.5860087 4.2137693
-0.6703849 -1.9271316 -0.6732276
1.0105555 0.7407542 2.0574858
-1.5599448 -1.290374 -0.8132781
0.7380413 1.4035842 0.6204882
0.7356063 0.6983004 1.2092621
0.5498638 0.7475725 1.3262225
0.4209478 0.2245823 0.4148594
0.2837235 0.3822374 0.4267199
0.5032971 0.4182446 0.3038764
-1.4578808 3.0219413 -1.0785547
1.7799637 0.8561302 -2.5281328
-1.3559476 -2.3520682 2.2269326
-1.001461 -2.1361734 -1.1875989
0.7070491 0.2066693 1.7808161
-1.9335011 -1.6020746 -1.0124763
-1.0094182 4.0657937 -0.1961632
2.3449416 1.6608106 -1.4617398
-0.6392385 -1.2443945 3.5884718
-0.6373021 -1.7802429 -0.7717981
1.0147101 0.6030426 2.1433779
-1.5230581 -1.2362875 -0.6877438
0.4484626 1.0438524 0.8823915
0.564978 0.8046803 1.066393
0.7167091 1.1076737 1.3615392
0.3641589 0.3559305 0.4158008
0.307661 0.3963733 0.3625619
0.4104429 0.3657872 0.3247325
-1.2215851 2.6130448 -1.1934841
1.6391377 0.3987592 -2.9906238
-1.2737664 -2.8502816 2.6991942
-1.0700576 -2.1379488 -1.0302951
0.8327692 0.251007 1.91412
-2.0883668 -1.5754694 -1.0856352
-0.701768 3.8652938 -0.5712951
2.4118502 1.081697 -2.0555303
-0.7324706 -1.9821885 4.0953231
-0.7208923 -1.804899 -0.7032671
1.1872287 0.5500831 2.1959649
-1.6270905 -1.2059142 -0.6967532
0.519817 1.252249 0.622189
0.7727125 0.6829378 0.9350935
0.5412957 0.868093 1.3961289
0.3491652 0.3330498 0.327028
0.3544595 0.2990762 0.2818449
0.4612763 0.3695551 0.388882
-0.9778702 2.8219248 -1.1817836
1.5195237 0.6403837 -3.1259006
-1.3156929 -2.3531481 2.2515423
-1.0365689 -2.1428443 -1.1050529
0.6960283 0.4156008 1.8067348
-2.0980095 -1.6136411 -1.1251181
-0.4660254 4.359526 -0.2425015
2.2231518 1.2711298 -2.432781
-0.7232694 -1.3890719 3.5078998
-0.6973883 -1.8817908 -0.7199084
1.0136398 0.829791 2.0362949
-1.6620287 -1.3056435 -0.8213759
0.5118448 1.5376012 0.9392821
0.703628 0.6307461 0.6931197
0.5924235 0.9640761 1.2563575
0.3391806 0.2610535 0.3851445
0.3176115 0.4141902 0.2295601
0.4359808 0.3079976 0.3037422
-1.1699629 2.6381857 -1.4408156
1.3596137 0.696195 -2.230136
-1.4600797 -2.1113448 1.9933448
-1.0838123 -2.183699 -1.1282861
0.7324616 0.3999314 1.938635
-2.0870017 -1.58321 -1.0938424
-0.5133052 3.9626616 -0.9312797
2.1356809 1.3117802 -1.1068989
-0.6699075 -1.1007476 2.9626195
-0.6570964 -1.735971 -0.7282351
1.103814 0.8315558 2.1713987
-1.7083212 -1.2747291 -0.7431558
0.6566577 1.3244759 0.5095358
0.7760673 0.6155852 1.1232371
0.7901722 1.0105972 0.9692747
0.4267159 0.447728 0.400051
0.3713524 0.4316244 0.2327637
0.3786805 0.3084809 0.3506867
-1.3110214 2.4446887 -1.3954435
1.6581489 0.4948575 -2.7764989
-1.2369956 -2.2812688 2.3507508
-1.278301 -2.2251793 -1.1770854
0.7109936 0.4807198 1.8501763
-2.0813468 -1.6407088 -1.1434768
-0.7058796 3.9050898 -0.6378769
2.4102814 1.3044537 -1.4399768
-0.6822084 -1.4107762 4.1739067
-0.9190726 -1.9525722 -0.7685938
0.9696381 0.8012425 2.0967979
-1.6489964 -1.2930444 -0.7429922
0.6051418 1.4604011 0.7575666
0.7521325 0.8095962 1.3365221
0.5547872 0.8704926 1.8231559
0.3592285 0.2726071 0.4084916
0.2586445 0.3205227 0.2466215
0.4323504 0.3476643 0.4004846
-1.5555583 2.3551322 -1.5648297
1.505055 0.6986158 -2.6846029
-1.3128707 -2.401577 2.6250489
-1.1870393 -2.1417841 -1.1320696
0.731863 0.2437863 1.7336591
-2.0651934 -1.6123105 -1.1169505
-1.0450693 3.6119707 -0.9561346
2.0735774 1.3407475 -1.7181434
-0.5371868 -1.3285454 3.9756443
-0.7927214 -1.8422769 -0.7266289
0.9979541 0.5193024 2.144386
-1.6935085 -1.1676446 -0.7340875
0.510489 1.2568385 0.6086951
0.5685225 0.6421318 0.9664595
0.7756838 1.0730316 1.3505954
0.3943179 0.2995072 0.4054408
0.266091 0.2755161 0.4107269
0.3716849 0.4446659 0.382863
-1.0848993 2.9338078 -1.2369581
1.7451632 0.6116408 -2.7883626
-1.2996248 -2.2990504 2.5824327
-0.9241789 -2.1692465 -1.1203285
0.6569093 0.1807975 1.8887868
-2.0738112 -1.5956447 -0.8996773
-0.3266367 4.3770483 -0.4972299
2.2751819 1.2191322 -1.9662984
-0.6277939 -1.4288369 4.2191991
-0.5534619 -1.9493659 -0.7811254
1.0547742 0.453557 2.2445655
-1.6616569 -1.2090652 -0.5293707
0.7582626 1.4432405 0.7397281
0.5300187 0.6074914 0.8220642
0.6718309 0.8702134 1.6367663
0.3707169 0.2198806 0.3392031
0.3978649 0.2727595 0.3557787
0.4121542 0.3865795 0.3703067
-1.1322309 2.4559626 -1.3682182
1.6383609 0.828482 -3.0161088
-1.345507 -2.5169805 2.7163517
-1.0775818 -2.1639416 -1.1670834
0.833298 0.235085 1.8486641
-2.0510528 -1.6109843 -1.0581614
-0.4973731 3.7749103 -0.5718972
2.4038254 1.4842853 -1.744438
-0.7731765 -1.422995 4.309068
-0.7644474 -1.8112279 -0.7029562
1.0778482 0.7171351 2.1374953
-1.7728204 -1.2036952 -0.6848512
0.6348578 1.3189477 0.7963211
0.7654646 0.6558033 1.2716709
0.5723305 1.0939855 1.5927162
0.3131345 0.3527136 0.4641272
0.2445503 0.4820501 0.2888312
0.2782324 0.4072891 0.3733102
-1.3333966 2.4185025 -1.4181819
1.4176069 0.5383359 -2.5187088
-1.1877168 -2.641164 2.5756224
-0.9702929 -2.0843309 -1.0265503
0.8715473 0.4665262 1.8863508
-2.2176918 -1.7803434 -1.1297423
-0.7951872 3.9088049 -0.7117184
1.8349651 1.220139 -1.495118
-0.5884811 -1.5443744 4.1376216
-0.6570966 -1.8135165 -0.6748628
1.2046419 0.7433994 2.0910163
-1.8484477 -1.3382124 -0.7569956
0.5382094 1.4903025 0.7064636
0.4173582 0.6818031 1.0235909
0.5992357 1.0967895 1.5619992
0.3131963 0.2708143 0.3516875
0.3330946 0.2768733 0.2046655
0.3692441 0.442131 0.3727466
-1.0773905 2.6835627 -1.3337912
1.7049633 0.6461951 -2.7105973
-1.4279824 -2.1069284 2.6983054
-1.0372597 -2.1794568 -1.1575518
0.9099231 0.3313937 1.8136132
-2.3188943 -1.5848848 -1.2883653
-0.5798822 3.9486923 -0.5151686
2.3172289 1.4050946 -1.4369298
-0.8748313 -1.4146087 3.6503789
-0.661478 -1.8374152 -0.8148802
1.2317669 0.5740003 2.162315
-1.8828941 -1.2608213 -0.9319968
0.4975083 1.2651296 0.8186226
0.6122656 0.7588995 1.2736675
0.5531511 0.6923197 0.9520735
0.3757817 0.3420416 0.3426715
0.3218438 0.2426066 0.3487018
0.4360002 0.3240635 0.3563685
-0.890522 2.8872996 -1.5880483
1.7543448 0.4659695 -2.5319507
-1.2828552 -2.4857496 2.6574641
-1.0426095 -2.1879732 -1.1426385
0.6625218 0.2724309 1.8286774
-2.149279 -1.600542 -1.1392234
-0.3933077 4.0956158 -1.0092993
2.5809232 1.1872318 -1.6020776
-0.5885084 -1.593444 4.0003002
-0.7721999 -1.8212578 -0.7724041
0.9740822 0.5842728 2.2109657
-1.7932833 -1.3018107 -0.7466766
0.4972143 1.2083162 0.578749
0.8265784 0.7212623 0.9298731
0.6943468 0.8923056 1.3428361
0.2704096 0.3667154 0.3702345
0.3115604 0.311842 0.3822883
0.3559957 0.2987313 0.3925468
-1.4112641 2.5188652 -1.5543493
1.7382392 0.6066327 -2.4672524
-1.239487 -2.5878791 2.3156192
-1.1866639 -2.2671262 -1.1687293
0.8658779 0.3672986 1.8200431
-2.1290954 -1.6959319 -1.1894885
-0.7835707 3.7351319 -0.9801077
2.6266851 1.3367611 -1.482663
-0.556723 -1.5326437 3.7419494
-0.8219427 -1.9861701 -0.815469
1.1563014 0.7309638 2.2747542
-1.7151836 -1.4414794 -0.8117834
0.6276934 1.2162667 0.5742415
0.8884459 0.7301284 0.9845894
0.6827641 1.0552354 1.4263302
0.3647212 0.280956 0.3532603
0.2904235 0.3636652 0.4547111
0.4139118 0.2544525 0.3777051
-0.8217489 2.7400221 -1.1711042
1.675283 0.5139745 -3.067173
-1.3146476 -2.3971315 2.7538349
-1.1070475 -2.1239667 -1.0885981
0.6670535 0.3774089 1.7743636
-2.1604851 -1.6216664 -1.1483826
-0.1697464 4.1903276 -0.3698245
2.6104459 1.210545 -2.2597091
-0.6743829 -1.2814474 4.5002626
-0.790283 -1.7950393 -0.6840436
1.045917 0.755557 2.0783781
-1.6671062 -1.2964428 -0.78425
0.6520025 1.4503055 0.8012797
0.9351629 0.6965705 0.8074639
0.6402647 1.1156841 1.7464277
0.3167645 0.3289274 0.4045546
0.3788634 0.3781481 0.3040145
0.4933789 0.3252236 0.3641326
-1.0890694 2.9043231 -1.3868771
1.5612934 0.6475197 -2.606789
-1.4599332 -2.4593053 2.6645137
-1.2419274 -1.9942892 -1.0600851
0.856869 0.3827824 1.8387021
-2.1210591 -1.6593262 -1.0936805
-0.4641096 4.0136174 -0.6491021
2.3808509 1.4030638 -1.454597
-0.8372244 -1.4028397 4.1046093
-0.9096007 -1.613045 -0.6942741
1.1571208 0.6947075 2.1498728
-1.8561007 -1.3787279 -0.6657295
0.6249599 1.1092943 0.737775
0.8195575 0.7555441 1.152192
0.6227089 1.0564656 1.4400956
0.3323267 0.3812442 0.365811
0.3002517 0.3119251 0.3111707
0.2649583 0.2805983 0.427951
-1.3194415 2.6814041 -1.5469803
1.6743791 0.693554 -2.3435846
-1.4608852 -2.2161023 2.331216
-1.1184993 -2.1263389 -1.0464811
0.8495481 0.3834136 1.7841203
-2.0148812 -1.6270343 -1.0794409
-0.689274 3.6878634 -0.8303674
2.4007632 1.4315206 -1.3291728
-0.8290251 -1.4164098 3.6033371
-0.6967721 -1.8474288 -0.6585783
1.0742431 0.5946862 2.1403345
-1.6548051 -1.2850681 -0.638635
0.6301674 1.0064593 0.7166129
0.7263841 0.7379666 1.0144117
0.6318601 0.7996925 1.272121
0.4217272 0.2789101 0.3879027
0.224695 0.2112726 0.3562141
0.3600761 0.3419663 0.4408058
-1.3987744 2.2762734 -1.4653447
1.6457366 0.7333382 -2.6801557
-1.2664283 -2.1601424 2.6137492
-1.0586368 -2.2132052 -1.2272778
0.8875896 0.3845539 1.7718028
-2.0490358 -1.5599022 -1.1783044
-0.6836434 3.496862 -0.5665729
2.3324471 1.4761206 -1.6723461
-0.7125795 -1.470265 4.4225047
-0.7503705 -1.8288636 -0.8662679
1.2132512 0.698538 2.1198484
-1.7111368 -1.3008057 -0.9029561
0.715131 1.2205887 0.8987718
0.6867105 0.7427824 1.0078096
0.5538488 0.6898774 1.8087555
0.3082663 0.3843416 0.3610098
0.3256616 0.3139842 0.3480456
0.337899 0.2590965 0.2753483
-1.5003083 2.4844912 -1.2422492
1.4903114 0.5775164 -2.5678809
-1.3526612 -2.3743742 2.1247213
-1.1049135 -1.9782439 -1.1303036
0.821475 0.2718114 1.7598132
-2.2655868 -1.6338815 -1.0750943
-0.9119131 3.7522939 -0.3881345
2.2428948 1.3069043 -1.7845473
-0.9026149 -1.3605039 3.8872556
-0.8662575 -1.4788402 -0.8133863
1.0928461 0.6794143 2.1024826
-1.8446076 -1.3485474 -0.7559605
0.5883952 1.2678028 0.8541147
0.7525834 0.7293879 0.7833335
0.4500463 1.0138702 1.7625344
0.238656 0.4994036 0.3169173
0.2713711 0.4076029 0.3426694
0.4209792 0.285334 0.3191338
-1.2396991 2.4972909 -1.554942
1.678703 0.5985826 -2.6369945
-1.4477477 -2.4627378 2.3972192
-1.1732347 -2.2910245 -1.06101
0.9338306 0.2786436 1.8419799
-2.1323434 -1.5791783 -1.0829136
-0.6951326 3.734365 -0.8357219
2.2808455 1.3866619 -1.6336745
-0.9497856 -1.5403844 3.9584727
-0.7878828 -1.9121074 -0.7133736
1.2030488 0.6011019 2.0854529
-1.7484484 -1.1841195 -0.7909853
0.5445665 1.2370741 0.7192201
0.6021425 0.7880793 1.0033201
0.4979621 0.9223534 1.5612535
0.3853519 0.3789171 0.3476364
0.2692182 0.3224583 0.243473
0.383895 0.3950589 0.2919282
-1.3475735 2.5874543 -1.3531116
1.7440521 0.7866305 -2.561567
-1.5282255 -2.1954023 2.4968332
-1.155205 -1.9797337 -1.0683967
0.728776 0.2408 1.8363812
-2.1660864 -1.5896606 -1.1213714
-0.754997 3.8760244 -0.4927258
2.3683386 1.4144125 -1.5163596
-1.0116254 -1.0574124 3.631023
-0.7562053 -1.611418 -0.6948149
1.0148252 0.459052 2.2373519
-1.8100941 -1.2915775 -0.7641887
0.5925765 1.28857 0.8603858
0.6242865 0.627782 1.0452074
0.5166001 1.1379899 1.1341898
0.3989997 0.3683156 0.3735818
0.2860493 0.218252 0.4009708
0.3559923 0.298083 0.3571827
-1.2869281 2.5806359 -1.0741409
1.6873347 0.8625833 -2.5779119
-1.2696564 -1.9082314 2.5972059
-1.009601 -2.0980534 -1.0152267
0.7117348 0.2947829 1.8322767
-2.0757758 -1.6648664 -1.1782342
-0.7582256 3.7589826 -0.3446188
2.4861268 1.5599102 -1.6559755
-0.6583004 -1.0187406 3.74646
-0.6071536 -1.823373 -0.6529894
0.9955069 0.6286143 2.1973725
-1.748122 -1.2868615 -0.7648581
0.5287025 1.1783467 0.7295221
0.7987921 0.6973269 0.9219364
0.611356 0.8894908 1.1492541
0.4024474 0.2746805 0.3622373
0.2837721 0.3338314 0.3650958
0.3276537 0.3780049 0.413376
-1.3691972 2.5667521 -1.5360136
2.0013203 0.7221306 -2.7086113
-1.7036468 -2.3879252 2.4841654
-1.1301126 -2.100547 -1.2054274
0.7459936 0.399303 1.8936057
-2.1561826 -1.4912531 -1.1907053
-0.8993703 3.9329971 -0.7857434
2.9812177 1.4801461 -1.5511661
-1.1564031 -1.3718708 3.9959647
-0.7729665 -1.7456806 -0.8095051
1.0902618 0.7825703 2.2254353
-1.7582489 -1.1738637 -0.8583717
0.4698269 1.366245 0.7502702
0.9798974 0.7580155 1.1574453
0.5472437 1.0160544 1.5117994
0.3571462 0.3548665 0.3959223
0.3442682 0.3832672 0.3318296
0.3979337 0.3173894 0.3323336
-1.1757485 2.5621405 -1.390615
1.6093685 0.6944793 -2.7839702
-1.3493529 -2.6520099 2.5257769
-1.1691691 -2.1773756 -0.9439649
0.8781132 0.2405951 1.7908707
-2.2057755 -1.5598765 -1.2002461
-0.6134942 3.8721644 -0.6938841
2.4866286 1.4178545 -1.5380868
-0.8220425 -1.707211 3.2392821
-0.8518876 -1.7431794 -0.5772567
1.3202435 0.5441458 2.1384446
-1.8061321 -1.1650308 -0.8817517
0.5622543 1.3100239 0.6967309
0.8772601 0.7233752 1.2458834
0.5273104 0.944799 0.7135051
0.3172814 0.4341962 0.3667082
0.4421303 0.3035507 0.3475739
0.3996434 0.3948458 0.3184944
-1.3504444 2.7984339 -1.3466101
1.664424 0.9488619 -2.256529
-1.2052276 -2.0169286 2.4549478
-1.2721767 -2.173864 -1.1685085
0.7140504 0.2606822 1.7885709
-2.1889402 -1.5900793 -1.3623692
-0.8111039 4.1497323 -0.5470684
2.2529088 1.6637198 -1.2824337
-0.5386833 -1.2141424 3.3747783
-0.9734152 -1.6412004 -0.7206699
0.9880062 0.6566002 2.1468284
-1.8565143 -1.2860352 -0.945481
0.5393405 1.3512984 0.7995417
0.5884848 0.7148578 0.9740953
0.6665444 0.8027863 0.9198305
0.2987616 0.5326636 0.4478385
0.2739558 0.395918 0.3582575
0.3324258 0.3040441 0.4168882
-1.1804252 2.5866768 -1.2970799
1.4585025 1.1267502 -2.7483416
-1.3982103 -2.5438209 2.6026688
-1.1479796 -2.2453847 -1.0538138
0.8000785 0.3001315 1.7772774
-2.0888375 -1.7238932 -1.1612235
-0.4822694 3.8386763 -0.486328
2.0235299 1.9443797 -1.9105519
-0.8437601 -1.6857923 3.6223709
-0.7676017 -1.8393055 -0.7494022
1.103918 0.6048393 2.1976228
-1.654426 -1.3513672 -0.838796
0.6981557 1.2519994 0.810752
0.5650274 0.8176295 0.8377897
0.5544502 0.8580287 1.0197021
0.3803779 0.4060792 0.3044116
0.3038395 0.3047078 0.4203455
0.4344115 0.372526 0.3224275
-1.0134198 2.7445304 -1.0929869
1.9311282 0.7425368 -2.4925505
-1.099865 -2.7633701 2.5403984
-1.0013281 -2.1498971 -1.0332403
0.7402921 0.507367 1.9252416
-2.0615098 -1.7603208 -1.2076592
-0.351885 3.925464 -0.4652045
2.4480763 1.369932 -1.4452004
-0.354043 -1.8342096 3.864069
-0.5678058 -1.8013684 -0.6973665
1.0523516 0.8640262 2.3076123
-1.7248796 -1.4119816 -0.9127277
0.6615348 1.1809337 0.6277824
0.5169481 0.6273953 1.0473502
0.745822 0.9291605 1.3236706
0.4335223 0.3485287 0.3358738
0.3120595 0.3566591 0.3823707
0.3366303 0.3483391 0.2949315
-1.5315969 2.8338684 -1.1638055
1.3657986 0.8957092 -2.7653394
-1.1364467 -3.0337923 2.1785777
-1.1203399 -2.177492 -1.1161988
0.902977 0.2388948 1.8624191
-1.9312651 -1.7288684 -0.9990809
-0.8669968 3.9339824 -0.49067
2.0921107 1.6217077 -1.8807972
-0.5514064 -2.0096624 3.7584778
-0.8296896 -1.8511146 -0.7500055
1.3078499 0.6124519 2.2774993
-1.5747529 -1.4102246 -0.6958326
0.6646001 1.1001141 0.6731355
0.7263121 0.7259985 0.8845421
0.5850403 1.0241298 1.5799001
0.2906503 0.3263774 0.3661933
0.4048728 0.3735571 0.4150802
0.3565122 0.3186438 0.3032483
-1.4050301 2.7349299 -1.4962799
1.9319068 0.7074256 -2.3998003
-1.0779875 -2.4778116 2.5096172
-1.1442188 -2.1242708 -1.1045362
0.9355535 0.3699558 1.8803913
-2.009408 -1.6036814 -1.3172238
-0.8954451 3.827264 -1.0199153
2.4685459 1.4196217 -1.4246413
-0.4849753 -1.2262937 3.8389459
-0.8318171 -1.7414957 -0.723429
1.3406512 0.5962949 2.2762779
-1.7172896 -1.2670229 -0.8444495
0.509585 1.0923341 0.4763645
0.5366391 0.7121961 0.975159
0.5930122 1.2515179 1.3293287
0.3124016 0.3827751 0.3811073
0.4050977 0.2263392 0.3958866
0.2921184 0.3366585 0.4727744
-1.1556234 3.1059102 -1.6332564
1.531781 0.7631726 -2.437994
-1.3835667 -2.5031431 2.6573663
-1.1068005 -2.0016485 -1.0507138
0.7890858 0.2879462 1.721616
-2.0178795 -1.6103992 -1.2490925
-0.6240398 4.3036327 -0.7659629
2.2246779 1.4878771 -1.2867107
-0.824075 -1.7285797 4.2231682
-0.8319601 -1.5653953 -0.6263577
1.0843118 0.6638489 2.0329648
-1.6616503 -1.2652045 -0.9204544
0.5315835 1.1977226 0.8672934
0.6928969 0.7247045 1.1512833
0.5594917 0.7745634 1.565802
0.2748404 0.4362532 0.4243561
0.2952259 0.3759027 0.3113488
0.3562292 0.3451947 0.3286381
-0.9406073 2.4459886 -1.4390382
1.4214595 1.052258 -2.612726
-1.6326995 -2.0033272 2.5393799
-1.1973741 -2.1481972 -1.1260798
0.8404649 0.295695 1.7748171
-2.2413606 -1.5262099 -1.0930781
-0.38784 3.7064593 -0.7104469
2.2379135 1.8644631 -1.5666387
-1.0055244 -1.0827979 3.9186566
-0.9314369 -1.7907514 -0.7492409
1.22406 0.6468221 2.0484389
-1.8904167 -1.2865187 -0.6855368
0.5527673 1.2604707 0.7285914
0.8164541 0.8122051 1.0460873
0.6271752 0.9205292 1.3792767
0.2659372 0.3574458 0.3768389
0.383595 0.351127 0.2736218
0.3509438 0.2396912 0.4075412
-1.1306144 2.5501122 -1.0096764
1.3896813 0.8523259 -2.4550463
-1.3047787 -2.3785004 2.9870157
-1.1191367 -2.2344408 -1.0694627
0.9215837 0.3599496 1.8627517
-2.2454242 -1.7323924 -1.0065094
-0.4625713 3.6974452 -0.5305413
2.2076164 1.4340986 -1.4852714
-0.6526654 -1.4317939 4.2410536
-0.841908 -1.8834662 -0.7597875
1.2050567 0.8368424 2.1849315
-1.8491982 -1.2478415 -0.7452053
0.6680431 1.147333 0.4791352
0.8179351 0.5817727 0.9697748
0.6521133 0.9467065 1.2540379
0.2772287 0.3509747 0.3096751
0.2834731 0.4768928 0.3221799
0.396226 0.484551 0.2613041
-1.3595225 2.3748668 -1.1910081
1.2499363 0.5224931 -2.4125846
-1.4080429 -2.8385096 2.5792753
-1.0782818 -2.1311444 -1.1681548
0.7456803 0.384526 1.8215941
-2.1506175 -1.4615352 -1.122741
-0.9607785 3.4553091 -0.3917849
2.1121199 1.2283522 -1.2979608
-0.8067729 -1.771449 4.1541786
-0.759407 -1.8136513 -0.8322972
1.0484375 0.8743489 2.120422
-1.7822173 -1.0835289 -0.7240213
0.398744 1.0804423 0.7992232
0.8621837 0.705859 1.1146237
0.6012699 1.0670606 1.5749033
0.3188748 0.317493 0.3358576
0.3027572 0.4898229 0.2988279
0.3684002 0.3780062 0.3987197
-1.4888965 2.8187216 -1.242964
1.5985051 0.3678299 -2.4375245
-1.2325364 -2.2830493 2.7362464
-1.0294694 -2.066661 -1.059075
0.7078096 0.3439905 1.6181761
-2.1172331 -1.6008927 -1.120757
-0.9024121 4.1015174 -0.4000415
2.5040581 1.0859446 -1.4815152
-0.7057872 -1.2051219 3.6114557
-0.6206985 -1.6277995 -0.6480559
1.028839 0.698364 2.1521013
-1.7701904 -1.1855441 -0.7640865
0.5864844 1.2827959 0.8429225
0.905553 0.7181147 0.9560093
0.5267492 1.0779273 0.8752093
0.4087709 0.4388615 0.4110191
0.3210295 0.3543735 0.5339252
0.3470427 0.4153486 0.3566705
-1.4016842 2.5158988 -1.2234262
1.5780844 0.4871529 -2.7554945
-1.2255791 -2.4237428 2.7340867
-1.1107254 -2.1432126 -1.0432326
0.8075443 0.3887361 1.8086918
-2.2212426 -1.6322972 -1.2317052
-0.8434477 3.7354528 -0.4093643
2.2084251 1.1352939 -1.7095187
-0.4753605 -1.557403 4.4592659
-0.7136526 -1.6832447 -0.6582483
1.1931452 0.6778042 2.285147
-1.8041687 -1.2105963 -0.8317667
0.5582365 1.219554 0.8140618
0.6303407 0.648141 1.0459759
0.7502187 0.8663398 1.7251792
0.3970728 0.4599679 0.3849843
0.3856009 0.2890681 0.4764552
0.4170739 0.4217008 0.3999384
-1.3609564 2.5533976 -1.3347016
2.1085603 0.5682642 -2.692726
-1.2687751 -2.5920423 2.376724
-0.9910908 -2.1838395 -1.0821109
0.827422 0.3237914 1.8431438
-2.0614485 -1.6151558 -1.0076322
-0.7308462 3.7461041 -0.6690229
3.1359221 1.1836629 -1.5695632
-0.7464215 -1.7662683 3.5970665
-0.6088474 -1.8451003 -0.7276646
1.1938876 0.7669625 2.2434337
-1.6490278 -1.1323547 -0.6854972
0.6301103 1.1927066 0.6656786
1.0273618 0.6153987 1.1231628
0.5223536 0.825774 1.2203426
0.3822434 0.3387392 0.3544463
0.3664656 0.4431711 0.4002899
0.4124207 0.4828011 0.3221349
-1.2576596 2.3530287 -1.2468919
1.8528064 0.6248562 -2.2295202
-1.4129594 -2.6856707 2.6349266
-1.2243429 -2.2089912 -1.1968679
0.9049141 0.264641 1.9879826
-2.0277115 -1.6576031 -1.0574525
-0.5438069 3.4511083 -0.3371621
2.5559037 1.2358369 -1.1194751
-0.9187534 -1.5626147 4.1911547
-0.8001565 -1.873378 -0.8012158
1.3127862 0.6010079 2.2899174
-1.6161671 -1.3627519 -0.640754
0.7138527 1.0980796 0.9097298
0.7030973 0.6109807 1.110045
0.4942059 1.1230561 1.5562281
0.4241865 0.3356132 0.3956521
0.4078721 0.3363669 0.3019348
0.4115444 0.2948513 0.4166985
-1.4765813 2.6938315 -0.8762908
1.6286558 0.7058211 -2.7183334
-1.344937 -2.453557 2.5213492
-1.1547318 -2.1400769 -1.1441278
0.9129215 0.1494532 1.9268717
-1.9640761 -1.7090086 -1.0223166
-0.9685247 3.9666853 0.1908893
2.2570336 1.4761634 -1.7322709
-0.7301295 -1.8397366 4.3392789
-0.7425086 -1.6906778 -0.7820718
1.2870525 0.4335341 2.2341909
-1.6750854 -1.4062822 -0.6295981
0.5080567 1.2728538 1.0671801
0.6283778 0.7703422 0.9860625
0.6148075 0.6138204 1.8179297
0.4122232 0.4493992 0.362056
0.3741309 0.2840809 0.3073192
0.2889907 0.3027264 0.3927185
-1.2263393 2.446418 -1.0065481
1.8778193 0.6084826 -2.1556538
-1.2031225 -2.0734508 2.7327722
-1.1244139 -2.0913087 -1.1273392
0.7673091 0.2456897 1.8751289
-2.1890385 -1.6189055 -1.1532818
-0.5951595 3.6770794 -0.2110308
2.5854602 1.2916728 -1.1828988
-0.5116966 -1.1982329 3.8017031
-0.7767206 -1.7624981 -0.7233743
1.0792495 0.6001495 2.1647501
-1.8341144 -1.4059143 -0.7986246
0.6311798 1.2306614 0.7955173
0.7076408 0.6831901 0.9727551
0.6914259 0.8752179 1.0689309
0.3476933 0.3288106 0.4039648
0.3119404 0.3544598 0.2896212
0.3549242 0.2129912 0.3546573
-1.2550786 2.2455055 -1.6090515
1.3807598 0.8294789 -2.2521199
-1.3528832 -2.6060415 2.6354193
-1.1072679 -2.1314715 -1.0939139
0.8448927 0.2637344 1.8571708
-1.9210409 -1.7952434 -1.1703241
-0.6016382 3.5316562 -0.9161282
2.205451 1.5911085 -1.0176474
-0.7727477 -1.6792624 3.8334953
-0.6807134 -1.9729768 -0.73329
1.2313767 0.6191489 2.236621
-1.4831876 -1.6365967 -0.8787633
0.6534404 1.2861507 0.6929233
0.8246912 0.7616295 1.2344724
0.5801354 0.9267791 1.1980761
0.4265545 0.1584947 0.360624
0.386484 0.3554145 0.3794501
0.4378534 0.1586467 0.2915608
-1.3287579 2.4777007 -1.1043588
1.5535124 0.7293216 -2.9875836
-1.3058674 -2.4491807 2.7070099
-1.094627 -2.1450883 -1.1402452
0.9117408 0.2521772 1.8221946
-2.1427553 -1.5834162 -1.196843
-0.8675699 3.5823485 -0.3735951
2.5337593 1.4039988 -1.9061849
-0.7659302 -1.4418781 3.7592002
-0.7661762 -1.8377022 -0.7556914
1.2276191 0.897384 2.2340019
-1.7087647 -1.0589204 -0.9767067
0.461188 1.1046478 0.7307638
0.9802469 0.6746772 1.0813987
0.5399372 1.0073026 1.0521903
0.3284508 0.3073861 0.3845537
0.3158783 0.6452068 0.4118073
0.4339906 0.5244958 0.2201363
-1.4743526 2.7271784 -1.3979892
1.8738621 0.7207278 -2.6028007
-1.3781287 -2.4712915 2.6907821
-1.1184633 -2.1773236 -1.1884201
0.8285484 0.3627532 1.714915
-2.111712 -1.5541365 -1.0913281
-0.7789094 3.9351687 -0.6054994
2.3752401 1.4284646 -1.8172796
-0.7667078 -1.395652 3.7658911
-0.6879695 -1.7612403 -0.7673274
1.1441746 0.6019289 2.1166743
-1.7174898 -1.2411288 -0.691572
0.6954432 1.2079903 0.7924899
0.501378 0.7077368 0.7855211
0.6114209 1.0756396 1.075109
0.4304938 0.4160834 0.4210927
0.3156262 0.2391758 0.4017593
0.3942222 0.3130077 0.3997561
-1.1866696 2.8733089 -0.8954735
1.6481232 1.0372601 -2.5698184
-1.3681041 -2.2186534 2.39682
-1.0126858 -2.1590948 -1.1998097
0.8962554 0.3906107 1.7775298
-2.074785 -1.6059512 -1.0947141
-0.5807444 4.4006618 -0.301291
2.3483692 1.9025934 -1.3797613
-0.6730239 -1.2977373 3.1226963
-0.5817397 -1.7952027 -0.796371
1.2728476 0.68926 2.2697076
-1.751091 -1.2392886 -0.7083184
0.6059252 1.5273529 0.5941825
0.700246 0.8653333 1.1900571
0.6950802 0.9209161 0.7258762
0.4309461 0.363892 0.4034387
0.3765922 0.2986493 0.4921777
0.323694 0.3666626 0.3863957
-1.2629832 2.655072 -1.2967692
1.6551181 0.7595112 -2.655294
-1.4014669 -2.1073412 2.6750324
-1.0013998 -2.1392116 -1.0748727
0.842147 0.2307492 1.7217607
-2.0378154 -1.6271655 -1.124065
-0.7147881 4.3168932 -0.4673767
2.3406464 1.286685 -1.8093665
-0.8469304 -1.0209376 3.6908105
-0.6722693 -1.7501415 -0.7039692
1.2033439 0.4208589 2.1093913
-1.5632714 -1.2040898 -0.7617083
0.5481951 1.6618211 0.8293925
0.6855282 0.5271738 0.8459275
0.5545364 1.0864036 1.0157781
0.3291305 0.3890701 0.3709035
0.3611969 0.1901097 0.3876306
0.474544 0.4230757 0.3623567
-1.0096548 2.7203959 -1.2921549
1.5472114 0.668914 -2.7433677
-1.0206289 -1.9192338 2.7571304
-1.0683664 -2.2468405 -1.1050312
0.7672479 0.2479278 1.7585308
-2.1094567 -1.509594 -1.0327048
-0.4156217 3.7423321 -0.4098801
2.2830656 1.26549 -1.7239444
-0.3817688 -1.1444779 4.3622705
-0.6492135 -1.911423 -0.7071653
1.1051504 0.507139 2.0845231
-1.7853588 -1.1755899 -0.7475972
0.5940331 1.0219362 0.8822748
0.7358542 0.596576 1.0194233
0.6388601 0.7747559 1.6051402
0.4191529 0.3354175 0.3978659
0.3379025 0.2592113 0.3259923
0.324098 0.3340041 0.2851076
-1.3210416 2.3301111 -1.7143325
1.8049598 0.5690474 -2.9233181
-1.4252 -2.1585339 2.5431134
-1.1783787 -2.2322235 -1.170749
0.5863567 0.3525655 1.7962739
-2.0950898 -1.5555372 -1.1501709
-0.728205 3.9818659 -0.888982
2.5924622 1.2118762 -1.7529556
-0.9271126 -1.0896973 3.6314703
-0.7834433 -1.851918 -0.8266378
0.8592082 0.5331248 2.0456991
-1.7493293 -1.256155 -0.8260616
0.5928366 1.6517548 0.8253505
0.7875024 0.6428288 1.1703625
0.4980875 1.0688366 1.0883569
0.3949354 0.3803056 0.3441112
0.2728515 0.1805594 0.2494251
0.3457605 0.2993822 0.3241093
-1.0795471 2.573219 -1.0090778
1.7948084 0.693657 -2.6398255
-1.4553237 -2.5313003 2.7178492
-1.115829 -2.0038111 -1.1208106
0.9280677 0.3196807 1.8661546
-2.1587524 -1.7652517 -1.1700054
-0.4235987 3.9008318 -0.0628453
2.3829225 1.4306919 -1.7903585
-0.7745776 -1.523601 4.2225076
-0.7090427 -1.5434794 -0.7419728
1.2132529 0.605668 2.1901203
-1.7393974 -1.3803488 -0.835052
0.6559484 1.3276128 0.9462325
0.5881141 0.7370348 0.8494669
0.6807461 1.0076993 1.5046584
0.4067863 0.4603317 0.3788377
0.2851852 0.2859873 0.3239657
0.4193551 0.3849029 0.3349533
-1.5419396 2.4510414 -1.5201585
1.7402385 0.7150952 -2.6644567
-1.3318111 -2.365158 2.699218
-1.1533583 -2.1333331 -0.9931355
0.7540143 0.2413564 1.7140042
-2.2268227 -1.6492544 -1.1823125
-1.0375236 3.7754099 -0.6681555
2.3835474 1.3418106 -1.8019168
-0.6231388 -1.4590774 4.1793634
-0.78115 -1.7115393 -0.6263562
1.0579328 0.7678121 2.0121852
-1.9044219 -1.2056802 -0.839986
0.504416 1.3243685 0.852003
0.6433088 0.6267154 0.8625399
0.7086723 0.9060806 1.4801454
0.3722083 0.4217938 0.3667793
0.3039186 0.5264557 0.298181
0.3224008 0.4435742 0.3423265
-1.3067052 2.3925007 -1.2620051
1.7142937 0.6257823 -2.8358291
-1.3648331 -2.2145782 2.6267472
-1.1419424 -2.1132862 -1.0851479
0.8359127 0.2742854 1.7488422
-1.9056364 -1.585281 -1.1130843
-0.8027672 3.4843324 -0.4045966
2.2994155 1.2768849 -1.8321363
-0.6764318 -1.6095734 4.1945253
-0.7780869 -1.856752 -0.6892342
1.2029039 0.6373616 2.0072875
-1.5498179 -1.1831129 -0.7539395
0.503938 1.0918317 0.8574085
0.5851218 0.6511027 1.0036927
0.6884013 0.6050048 1.5677781
0.3638554 0.2565342 0.3959137
0.3669912 0.3630761 0.2584452
0.3558185 0.402168 0.3591449
-1.4061737 2.7880251 -1.5578145
1.6665251 0.8815788 -2.9754196
-1.3301112 -2.4176621 2.7933015
-1.0351605 -2.0755498 -1.2152965
0.8094596 0.3005489 1.8093729
-2.1276532 -1.700421 -1.3440966
-0.8724395 3.8501179 -0.5601771
2.5702163 1.5147457 -1.9698321
-0.6037522 -1.3718817 4.3361863
-0.6065979 -1.6361747 -0.8126052
1.1981668 0.6977786 2.2755204
-1.6905563 -1.2450201 -0.8760782
0.5337342 1.0620927 0.9976374
0.9036913 0.6331669 1.0055874
0.726359 1.0457805 1.5428849
0.4285626 0.439375 0.4026913
0.3887073 0.3972297 0.4661475
0.4370969 0.4554008 0.4680185
-1.2457564 2.2499573 -1.5692557
1.3453167 0.4388299 -2.3919171
-1.4021419 -2.4059873 2.4543352
-1.0683473 -2.0522636 -1.149833
0.77311 0.3124265 1.8979877
-2.0572129 -1.7634704 -1.3072065
-0.8148775 3.3880419 -0.7973027
1.982063 1.1981054 -1.3081222
-0.8506899 -1.2301191 3.9071757
-0.6601573 -1.7967963 -0.7636176
1.1449671 0.8058945 2.3269211
-1.7059899 -1.3445274 -1.0137913
0.4308789 1.1380846 0.771953
0.6367463 0.7592755 1.0837949
0.5514519 1.1758682 1.4528405
0.40819 0.2554673 0.3862154
0.3718572 0.493468 0.4289334
0.351223 0.4189431 0.2934153
-1.076503 2.5877672 -1.3876325
1.6185135 0.5701755 -2.6021594
-1.396935 -2.3636333 2.1926612
-1.0007122 -2.0723016 -1.0293987
0.6749619 0.2641921 1.8198972
-2.1329158 -1.7499498 -0.9883087
-0.469722 3.8959495 -0.6488895
2.1499489 1.3589017 -1.7762294
-0.7849116 -1.2991622 3.379853
-0.5931665 -1.6930149 -0.6234813
1.0633385 0.7032277 2.0261121
-1.8006472 -1.3344763 -0.6429978
0.606781 1.3081823 0.738743
0.5314354 0.7887262 0.82593
0.6120233 1.0644712 1.1871918
0.4075457 0.3792867 0.4059174
0.3883765 0.4390356 0.2062149
0.3322687 0.4154734 0.3453109
-1.1986053 2.5842159 -1.4129805
1.5425899 0.6593899 -2.6491915
-1.2675243 -2.3118472 2.2915925
-1.0852415 -2.0455222 -1.1364474
0.7180227 0.3641165 1.8172326
-2.0828341 -1.6895092 -1.1216074
-0.5398809 3.6688512 -0.6788798
2.2873426 1.4990444 -2.0654284
-0.7679735 -1.4753109 3.3496927
-0.715913 -1.4517472 -0.725333
1.0413493 0.5842328 2.162584
-1.6429612 -1.4441458 -0.7491432
0.6587244 1.0846353 0.7341007
0.7447527 0.8396545 0.583763
0.4995509 0.8365363 1.0581002
0.3693285 0.593775 0.4111144
0.3233267 0.2201163 0.3453513
0.439873 0.2453634 0.3724641
-1.3299457 2.961437 -1.4037489
1.1314504 0.781547 -2.844981
-1.3203478 -2.6704632 2.2093974
-1.2489432 -2.1397153 -1.0508372
0.8768917 0.2635299 1.8391846
-2.0891337 -1.5104876 -1.2216291
-0.8967857 4.4342326 -0.6956727
1.7706544 1.4893762 -1.4733497
-0.7949275 -1.6653827 3.6570975
-0.8411399 -1.7923287 -0.7025945
1.2415169 0.6430588 2.1682999
-1.8041141 -1.1918193 -0.9428616
0.4331601 1.4727956 0.7080762
0.639204 0.7078292 1.3716313
0.5254203 1.0050805 1.4477
0.4078033 0.3473866 0.3482427
0.3646252 0.3795289 0.3291153
0.2850196 0.3186683 0.2787675
-1.0346639 2.7086273 -1.5492908
1.908483 0.5486654 -2.8328415
-1.284636 -2.4180612 3.0057769
-1.1659166 -2.0565257 -1.0766463
0.8282455 0.3537449 1.7215278
-2.169109 -1.6362514 -1.1945332
-0.5067546 4.0929505 -0.978505
2.7518968 1.3465745 -2.0248673
-0.5868525 -1.2474889 3.888999
-0.887757 -1.7754616 -0.6551466
1.1631134 0.7775568 2.0522024
-1.8507268 -1.3054212 -0.8821234
0.5279093 1.3843232 0.5707857
0.8434137 0.7979091 0.8079742
0.6977836 1.1705723 0.8832222
0.2781596 0.2810641 0.4214997
0.3348679 0.4238119 0.3306746
0.3183822 0.3308302 0.3124098
-1.4094556 2.6425304 -1.3205817
1.7658964 0.4752333 -2.0262231
-1.2797629 -2.1997581 2.3789467
-1.162737 -2.1594902 -1.226074
0.7048022 0.3448799 1.7128497
-2.1431008 -1.6681933 -1.1509459
-0.7490776 3.901713 -0.4416323
2.5947089 1.2404096 -0.8898458
-0.7294849 -1.087737 3.9580414
-0.7811102 -1.8468141 -0.8181859
0.9687894 0.7764402 2.1194205
-1.7493695 -1.3810378 -0.8198878
0.660378 1.2591826 0.8789493
0.8288125 0.7651763 1.1363773
0.550278 1.1120211 1.5790947
0.3816268 0.3126761 0.4078881
0.2639872 0.4315603 0.4065709
0.3937312 0.2871555 0.3310581
-1.2310543 2.6470974 -1.2488944
1.7002953 0.6506446 -2.1852589
-1.3661394 -2.4294644 2.6163091
-1.132692 -2.0602398 -1.018076
0.8433023 0.3411584 1.7437084
-2.2359148 -1.7231852 -1.1134907
-0.6627403 3.7683873 -0.4338086
2.4077587 1.3794673 -1.188469
-0.733331 -1.4346564 3.6987938
-0.7816877 -1.6441778 -0.666071
1.3382384 0.9741965 2.2451314
-1.7518847 -1.2995898 -0.77835
0.568314 1.1212898 0.8150858
0.7074634 0.7288226 0.9967899
0.6328084 0.9948081 1.0824847
0.3510042 0.416062 0.352005
0.4949361 0.6330381 0.5014229
0.4840301 0.4235953 0.3351407
-1.4011765 2.6948134 -1.2851168
1.7636951 1.1100886 -2.6352876
-1.4621181 -2.1176748 2.4204305
-1.1837524 -2.1621133 -1.2014241
0.8623914 0.1659322 1.708504
-2.024034 -1.6273575 -1.2968338
-0.6585804 3.625393 -0.4162842
2.5041007 1.8773857 -1.5456971
-0.8202835 -1.3146121 3.5702392
-0.8280428 -1.8753344 -0.7922572
1.1917761 0.4781752 2.0506087
-1.5262064 -1.3571021 -1.0518031
0.7425961 0.9305796 0.8688325
0.7404056 0.767297 1.0895905
0.6418346 0.8030627 1.1498087
0.3557096 0.2867789 0.4091669
0.3293848 0.312243 0.3421047
0.4978276 0.2702554 0.2450307
-1.3557142 2.4199228 -1.3459768
1.6947891 0.8257719 -2.3616216
-1.3355393 -2.3980739 2.5640207
-1.1128555 -2.1197765 -1.0882475
0.7870885 0.2742642 1.7819424
-1.9816337 -1.5886179 -1.1023455
-0.8034338 3.7728397 -0.5031869
2.6117849 1.5752198 -1.2866598
-0.5717123 -1.7454672 3.7634468
-0.6977067 -1.7652087 -0.6934421
1.1059827 0.5837776 2.1449067
-1.6327879 -1.2776692 -0.7522382
0.5522804 1.3529169 0.8427898
0.9169959 0.7494479 1.0749618
0.7638271 0.6526067 1.199426
0.4151488 0.3545679 0.3948054
0.3188942 0.3095133 0.3629643
0.3488459 0.3109488 0.3501073
-1.0545614 2.517275 -0.8786202
1.5290842 0.9535417 -3.0463977
-1.5723154 -2.6389077 2.2457367
-1.2115913 -2.1340361 -1.1686968
0.7056563 0.2511722 1.8026908
-2.1348118 -1.6106429 -1.1212817
-0.4396063 3.9073102 -0.0671985
2.0110376 1.7317197 -2.0082429
-0.9974118 -1.65513 3.7764662
-0.7859981 -1.8727073 -0.8011393
1.022633 0.6455511 2.0171534
-1.7815704 -1.3216052 -0.603588
0.6149551 1.3900352 0.8114217
0.4819534 0.778178 1.0381548
0.5749035 0.9837777 1.5307295
0.4255932 0.2613289 0.3675576
0.3169767 0.394379 0.2144626
0.3532415 0.2890377 0.5176937
-1.3758911 2.3159004 -1.3925222
1.6017744 0.6161998 -2.8726736
-1.2741164 -2.3845638 2.533257
-1.2546031 -2.2419659 -1.105392
0.8955199 0.350491 1.7732276
-2.0982913 -1.5876412 -1.2432294
-0.7304242 3.7042209 -0.5501678
2.4337378 1.3879717 -2.001642
-0.6965842 -1.6230185 3.5078388
-0.8930694 -1.925346 -0.7174615
1.2652943 0.6588261 2.1593657
-1.7548744 -1.3115108 -0.8505958
0.6454669 1.3883205 0.8423544
0.8319633 0.7717719 0.8710316
0.5775322 0.7615453 0.9745818
0.3615337 0.3166199 0.3879305
0.3697744 0.3083351 0.3861381
0.3434169 0.2761304 0.3926336
-1.2967723 2.853794 -1.5998946
1.3479548 0.7610802 -2.5411179
-1.1415507 -2.5361677 3.0869182
-0.9611298 -2.1746273 -1.1037091
0.6557947 0.3359755 1.7824557
-2.1044187 -1.6128386 -1.1792443
-0.7872247 4.0176287 -0.874705
2.2162362 1.5733118 -1.6144987
-0.6398521 -1.9621079 4.2601189
-0.5569533 -1.8723882 -0.7553309
0.9677793 0.8124652 2.1421762
-1.6686434 -1.2868827 -0.8394909
0.5095476 1.1638347 0.7251896
0.8682814 0.8122316 0.9266191
0.5016985 0.5740599 1.1732007
0.4041766 0.3022391 0.3483782
0.3119846 0.4764896 0.3597204
0.4357753 0.3259559 0.3397534
-1.3086273 2.5941277 -1.2203748
2.2505268 0.7319009 -2.7037302
-1.1082964 -1.9758256 2.3664306
-1.1369938 -2.0483509 -1.1038742
0.6415528 0.3478547 1.8539194
-2.044949 -1.6580633 -1.0295519
-0.6762161 3.9794439 -0.3521487
2.7647785 1.501647 -1.8752626
-0.5130006 -0.8397597 3.8130779
-0.7529777 -1.6819593 -0.6827844
0.907137 0.7872456 2.3389981
-1.6267476 -1.235906 -0.7240905
0.6324112 1.3853162 0.868226
0.5142517 0.7697462 0.8284677
0.5952959 1.136066 1.4466474
0.3840161 0.3663916 0.4210899
0.2655842 0.4393909 0.4850786
0.4182014 0.4221572 0.3054613
-1.1022441 2.6105392 -1.2686726
1.770631 0.6788798 -2.3620187
-1.454236 -2.2219119 2.883894
-1.0869645 -2.1979149 -1.1258264
0.656769 0.2424943 1.8401706
-2.2196707 -1.4854703 -1.3580257
-0.5601753 3.8555469 -0.4328363
2.2760552 1.4408592 -1.3620437
-0.7980302 -1.0464618 4.5200497
-0.7850801 -1.9460212 -0.7038585
1.0433731 0.509542 2.2653015
-1.8669625 -1.1003139 -0.9166318
0.5420688 1.2450077 0.8358363
0.5054242 0.7619794 0.999975
0.6562058 1.1754501 1.6361557
0.3018844 0.2518937 0.4219679
0.3866041 0.2670478 0.425131
0.3527081 0.3851564 0.4413939
-1.0943629 2.521629 -1.5949314
1.8585926 0.7783034 -2.5802195
-1.1839866 -1.7800552 2.1290877
-1.103964 -2.2492902 -1.2564173
0.8270547 0.3401066 1.755106
-2.2452371 -1.6931419 -1.2295461
-0.4308556 3.4299299 -0.786907
2.5631551 1.4314538 -1.5847379
-0.6835989 -0.583591 3.673786
-0.7624063 -1.8808166 -0.9441334
1.1352844 0.667602 2.0529978
-1.9285896 -1.3594152 -0.8007067
0.6635074 0.908301 0.8080244
0.7045625 0.6531504 0.9954816
0.5003877 1.1964643 1.5446983
0.3415577 0.3684736 0.312284
0.3082297 0.3274955 0.2978918
0.3166476 0.3337267 0.4288394
-1.480724 2.8600007 -1.3106265
1.7804093 0.6583402 -2.921341
-1.2327848 -2.4888941 2.2432635
-1.196417 -2.2355154 -1.1534644
0.880449 0.2727446 1.6437198
-2.0353029 -1.5926926 -1.1637713
-0.8252096 4.1262931 -0.4522854
2.3226972 1.3387967 -2.0927092
-0.5755739 -1.718914 3.3880292
-0.7742682 -1.8491061 -0.6728478
1.2280803 0.586722 2.233921
-1.6422421 -1.2613403 -0.7782098
0.6555144 1.2662923 0.8583411
0.5422878 0.6804565 0.8286318
0.6572109 0.7699801 1.1447657
0.4221488 0.3864093 0.4806167
0.3476313 0.3139775 0.5902012
0.3930608 0.3313523 0.3855615
-1.4537679 2.6412288 -1.2875137
1.6967033 1.0057497 -2.9755469
-1.2104144 -2.74154 2.0585613
-1.0399616 -2.0255944 -1.0692282
0.963449 0.2250681 1.81172
-2.0319419 -1.6224393 -1.0924881
-0.8780114 3.829819 -0.4863808
2.3380942 1.6571712 -1.8050999
-0.5924551 -1.6756125 2.9202684
-0.6698363 -1.6208059 -0.6808546
1.2849458 0.6086174 2.136457
-1.7466878 -1.1648441 -0.7657922
0.5757566 1.1885902 0.8011329
0.6413909 0.6514216 1.1704469
0.6179593 1.0659275 0.8617071
0.3701253 0.4047885 0.3883737
0.3214968 0.3835493 0.324737
0.2852541 0.4575952 0.3266959
-1.0857645 2.7741715 -1.4198561
1.771412 0.6816093 -2.4330466
-1.1718625 -2.3775275 2.7000205
-1.1169933 -2.1820797 -0.9896647
0.7231493 0.30541 1.807378
-2.04196 -1.7646007 -1.1926499
-0.4792871 4.2886964 -0.6622815
2.5040822 1.4380203 -1.4499191
-0.6621427 -1.2907171 3.79526
-0.6732731 -1.8458047 -0.5635697
1.1838275 0.7136126 2.2046255
-1.716301 -1.3902596 -0.8367099
0.6064774 1.5145249 0.7575746
0.7326702 0.7564109 0.9831275
0.5097198 1.0868105 1.0952395
0.4437202 0.336275 0.426095
0.4606782 0.4082027 0.3972475
0.325659 0.3743411 0.3559399
-1.3728971 2.611554 -1.154154
1.8468244 0.695169 -2.8913037
-1.2319061 -2.096981 2.4762705
-1.0499199 -2.197152 -1.0923946
0.8227624 0.2943541 1.7648752
-2.1112272 -1.5518469 -1.2205475
-0.883003 3.8413044 -0.3346548
2.6650933 1.3908329 -1.9601946
-0.5192698 -1.1826084 4.5210751
-0.813702 -1.9110213 -0.7477261
1.1935201 0.6553546 2.0709868
-1.7484219 -1.0867928 -0.7914948
0.4898941 1.2297503 0.8194992
0.8182689 0.695664 0.9311092
0.7126362 0.9143725 2.0448046
0.2362179 0.2861307 0.3446685
0.3707577 0.3610005 0.3061116
0.3628053 0.4650541 0.4290527
-1.1651464 2.7115866 -1.6341709
1.7703141 0.8085595 -2.7555894
-1.2330836 -2.5176364 2.9556506
-1.0946525 -2.1841247 -1.0242046
0.9477478 0.3662027 1.8903239
-2.2592434 -1.6716372 -1.1163023
-0.6241906 3.8864828 -0.9445915
2.7178838 1.4052255 -1.5103601
-0.7406191 -1.5149176 4.7370705
-0.763808 -1.7954258 -0.5577212
1.3116257 0.7162012 2.2755109
-1.9347632 -1.2469752 -0.7403948
0.5409557 1.1748961 0.6895795
0.9475697 0.596666 1.2452292
0.4924645 1.0027188 1.78142
0.3308445 0.3886988 0.4664834
0.3638778 0.3499986 0.385187
0.3244802 0.4246621 0.3759075
-1.1117928 2.3945079 -1.3840533
1.8383292 0.6521924 -2.501788
-1.1791402 -2.6744452 2.6795256
-1.0451934 -2.0810406 -0.9988834
0.9671678 0.3316068 1.8974301
-2.1856755 -1.5985656 -1.1875248
-0.3931172 3.7141 -0.5945501
2.5406305 1.4208884 -1.8186545
-0.6333375 -1.5989523 3.6762729
-0.7238614 -1.813091 -0.5362923
1.2910818 0.442259 2.1241723
-1.8369086 -1.3499165 -0.8271242
0.7186756 1.3195921 0.7895032
0.7023013 0.768696 0.6831335
0.5458027 1.0754929 0.9967473
0.321332 0.2679496 0.462591
0.323914 0.1106522 0.2267423
0.348767 0.2486492 0.3604005
-1.1361106 2.4913081 -1.3343306
1.3183667 0.5850236 -2.589262
-1.5314045 -2.4092555 2.8457122
-1.1341096 -2.1065915 -1.1472098
0.8456662 0.2575639 1.8737148
-2.1550246 -1.661648 -1.2091348
-0.558201 3.725002 -0.606226
1.8036629 1.2552472 -1.5276022
-0.8911422 -1.5323644 4.1301467
-0.7388592 -1.751372 -0.7065276
1.1593365 0.5184753 2.2352728
-1.7258372 -1.2123086 -0.7170458
0.5779097 1.233694 0.7281045
0.4852962 0.6702236 1.0616598
0.6402623 0.8768911 1.2844345
0.3952505 0.3552195 0.4406822
0.3136703 0.2609114 0.361558
0.4291874 0.4493395 0.492089
-1.2876311 2.7565603 -0.8807137
1.2859817 0.7685841 -2.6215772
-1.1291737 -2.3307152 2.2293497
-0.9717228 -1.9963796 -1.0803438
0.883219 0.5322106 1.6318214
-2.2223864 -1.610503 -1.3033727
-0.7820789 3.774245 -0.2881789
1.8681853 1.454711 -1.5178729
-0.2729552 -1.3650486 3.8307315
-0.6398347 -1.6646229 -0.7394294
1.2844451 0.8623646 1.9264871
-1.8719531 -1.2158128 -0.8704154
0.5055522 1.0176847 0.5925348
0.5822035 0.6861269 1.1037043
0.8562185 0.9656666 1.6013818
0.3318881 0.3317568 0.3409143
0.4012262 0.330154 0.2946657
0.3504334 0.3946901 0.4329573
-0.9295058 2.5637059 -1.1749162
1.6344218 0.6521426 -2.6013525
-1.125359 -2.0580869 2.4476231
-1.0818643 -2.1656509 -1.1686128
0.7203855 0.3588897 1.8074626
-2.0656278 -1.4776814 -1.2812088
-0.3341567 3.9111344 -0.1895433
2.353185 1.3253991 -1.3153846
-0.5837289 -0.9847861 3.8839232
-0.8292325 -1.8261461 -0.7703704
1.0808371 0.6913685 2.1732448
-1.688679 -1.0817136 -0.9885142
0.595349 1.3474286 0.985373
0.7187632 0.6732565 1.2859679
0.5416301 1.0733008 1.4363002
0.2526318 0.3395049 0.3982424
0.3604516 0.3324788 0.3657821
0.3769489 0.3959678 0.2926946
-1.2323985 2.7955298 -1.0846349
1.7992207 0.7588242 -3.0576585
-1.2764509 -2.0770725 2.7002316
-1.2128899 -2.0682015 -1.0605373
0.7542698 0.1870978 1.7683649
-2.1873414 -1.6191633 -1.1307762
-0.6681814 4.1472833 -0.4129245
2.5446393 1.493702 -2.0593432
-0.6953903 -0.9442681 4.061428
-0.8687695 -1.7234534 -0.739189
1.1111282 0.5438286 2.1285809
-1.8810082 -1.4529666 -0.7070495
0.5642171 1.3517535 0.6717104
0.7454185 0.7348778 0.9983152
0.5810606 1.1328044 1.3611963
0.3441204 0.344748 0.3213483
0.3568584 0.3567308 0.3602159
0.3063332 0.1661967 0.4237267
-1.073876 2.4987867 -1.3377488
1.6734362 0.6215991 -2.7309144
-1.2851682 -2.5030318 2.4913962
-1.2534879 -2.1202236 -1.0834527
0.6568224 0.3653093 1.8817702
-2.1654625 -1.6801971 -1.1520153
-0.6140331 3.8546044 -0.6084904
2.2602146 1.3516935 -1.6881458
-0.7312601 -1.8440638 3.289604
-0.8881893 -1.8221806 -0.7452427
0.9449124 0.720801 2.1694618
-1.6974368 -1.393541 -0.857057
0.4598429 1.3558177 0.7292585
0.5867784 0.7300944 1.0427686
0.5539082 0.658968 0.7982078
0.3652986 0.298043 0.33821
0.28809 0.3554917 0.2876916
0.4680257 0.2866562 0.2949583
-1.1779359 2.52381 -1.0327789
1.575141 0.7713936 -2.5178641
-1.2609543 -2.5066654 2.4696856
-1.1827367 -2.1500719 -1.1292084
0.8271769 0.3099763 1.7363348
-2.2047835 -1.6657765 -1.0566808
-0.4671649 3.5195634 -0.0789806
2.5433229 1.3996477 -1.7557302
-0.59197 -1.6563868 3.6534429
-0.8610486 -1.9255358 -0.816525
1.2095731 0.6097695 2.0876365
-1.8858624 -1.4186299 -0.7621096
0.710771 0.9957535 0.9537984
0.9681819 0.628254 0.7621339
0.6689843 0.8502787 1.1837573
0.3216881 0.224536 0.3126834
0.3823962 0.2997931 0.3513017
0.3189211 0.2471466 0.2945712
-1.0208838 2.5166437 -1.4501599
1.6906587 0.6490197 -3.0716548
-1.4167866 -2.312038 2.5800691
-1.0727292 -2.0552912 -1.117125
0.723279 0.4019634 1.8257724
-2.0687155 -1.5752471 -1.2108758
-0.4144324 3.7800687 -0.6078622
2.3616554 1.3819273 -2.0728227
-0.8936585 -1.5870926 3.9624099
-0.7057307 -1.7445006 -0.7006209
1.1458438 0.7695974 2.0899422
-1.7155053 -1.2888553 -0.869046
0.6064514 1.263425 0.8422977
0.6709967 0.7329076 0.9988321
0.5231281 0.7249455 1.3823408
0.3669986 0.3107906 0.4165041
0.4225648 0.3676341 0.2641698
0.3532102 0.2863918 0.3418298
-1.4988458 2.6811004 -1.2210112
1.7538673 0.7191961 -2.3724782
-1.2718288 -2.2151547 2.1444345
-1.0207257 -2.1418168 -1.0952237
0.7832292 0.3288343 1.7760354
-2.0463451 -1.6529422 -1.0499304
-1.0004776 4.0935234 -0.3643915
2.4074857 1.3428403 -1.3237329
-0.7333662 -1.3305688 3.7270231
-0.6548301 -1.7830408 -0.6825542
1.1524066 0.7485651 2.0515361
-1.6391478 -1.3796481 -0.7646405
0.4983683 1.412423 0.8566197
0.6536184 0.6236442 1.0487453
0.5384626 0.8845859 1.5825886
0.3658956 0.358776 0.4126695
0.3691774 0.4197308 0.2755007
0.4071973 0.2732941 0.2852899
-1.16421 2.3329999 -1.2688207
1.8759883 0.7347019 -2.2940687
-1.507958 -2.4820254 2.2818726
-1.2241533 -2.0771165 -1.079286
0.701474 0.2527842 1.7311905
-2.1999523 -1.5925398 -1.241845
-0.5738697 3.6054544 -0.4697567
2.6215569 1.4966023 -1.0171383
-0.8768281 -1.487972 4.0373031
-0.8073135 -1.7983393 -0.6282715
1.0994433 0.67912 2.0493091
-1.7952846 -1.1802922 -0.8667823
0.5903403 1.2724545 0.799064
0.7455686 0.7619003 1.2769304
0.6311299 0.9940534 1.7554306
0.4168398 0.2787772 0.4510145
0.3979693 0.4263358 0.3181186
0.4046677 0.4122476 0.3750627
-1.347505 2.6339649 -1.5959413
1.7145264 0.3393721 -3.132871
-1.3004099 -2.325523 2.7063453
-1.0749275 -2.0147108 -1.1431373
0.9529148 0.3730142 1.668513
-2.176611 -1.6470319 -1.0887913
-0.6856904 4.0956664 -0.7304793
2.3814373 0.969864 -2.2180802
-0.7136176 -1.2723491 3.9824579
-0.6605962 -1.7932182 -0.6781585
1.250283 0.6716592 2.0330937
-1.8063623 -1.2997144 -0.8306038
0.6618146 1.4617015 0.865462
0.6669109 0.6304919 0.9147908
0.5867923 1.0531739 1.2761127
0.4143314 0.2214926 0.4649788
0.2973682 0.298645 0.3645806
0.3702487 0.3473176 0.2581875
-1.5621329 2.8776592 -1.4926406
1.9994169 0.652903 -3.0854621
-1.1973424 -2.2255622 2.6232394
-1.1832448 -2.0698333 -1.0553385
0.8650395 0.4155486 1.7198056
-2.2640757 -1.517718 -1.0227133
-1.0665655 4.3112641 -0.628042
2.7201993 1.4052006 -1.8959405
-0.6212884 -0.9119771 3.5156798
-0.8744707 -1.7704992 -0.7348641
1.2406284 0.6485291 2.0726392
-1.8518999 -1.0945023 -0.7488624
0.4955674 1.4336049 0.8645986
0.7207823 0.7522975 1.1895216
0.5760541 1.3135851 0.8924403
0.3087741 0.2993341 0.3204744
0.375589 0.2329805 0.3528336
0.4121757 0.4232158 0.2738509
-1.1651187 2.7028579 -1.4195201
1.7881329 0.8478003 -2.2749708
-1.4175731 -2.2974959 2.5291089
-1.0770302 -2.1870022 -1.1130111
0.6254848 0.3213965 1.7823039
-2.187165 -1.7768997 -1.0824716
-0.6464615 3.9042582 -0.8229494
2.6599948 1.5631357 -1.3239347
-0.7207328 -1.2474069 3.6128202
-0.738554 -1.8860122 -0.6997843
0.9067857 0.6890256 2.1661581
-1.7853263 -1.3191266 -0.798017
0.5186572 1.2014003 0.5965706
0.8718619 0.7153353 0.9510361
0.6968403 1.050089 1.0837113
0.3384763 0.30099 0.4132268
0.2813009 0.3676291 0.3838542
0.4018386 0.4577732 0.2844546
-0.954263 2.4477494 -1.3268228
1.7430564 0.617334 -2.4355516
-1.1237278 -2.5359408 2.5705435
-1.2100536 -2.2020247 -1.1624828
0.8846033 0.2715913 1.8103088
-2.1355721 -1.7631854 -1.2368061
-0.3813019 3.8827406 -0.600613
2.4418629 1.3070686 -1.4612149
-0.6604658 -1.5906106 4.0220303
-0.8185709 -1.8224441 -0.7889474
1.2753852 0.6850503 2.1547153
-1.69833 -1.5147641 -0.8786901
0.5729611 1.4349912 0.7262098
0.6988064 0.6897346 0.9743367
0.4632621 0.9453303 1.4514868
0.3914827 0.3795806 0.3735354
0.3907819 0.413459 0.3444064
0.4372421 0.2484213 0.358116
-1.0269558 2.7257051 -1.0573325
1.6806231 0.5734379 -2.4063177
-1.3839445 -2.4672337 2.3149059
-1.0335882 -2.2986936 -1.1458714
0.7324174 0.3498371 1.7848139
-2.1947879 -1.6583003 -1.1695896
-0.571088 3.7396079 -0.4611868
2.5326565 1.3537332 -1.3752499
-0.9082254 -1.4708687 3.5570555
-0.6491229 -2.0003161 -0.773449
1.180921 0.7049217 2.1746175
-1.7554699 -1.3407528 -0.8431713
0.4558678 1.0139028 0.5961457
0.8520334 0.7802953 1.0310678
0.4757191 0.9963651 1.2421496
0.3844653 0.2983775 0.3724225
0.4485036 0.3550847 0.3898036
0.439318 0.3175475 0.3264183
-1.2888347 2.275516 -1.7057273
1.8801438 0.5279955 -2.6769975
-1.2491936 -2.4216632 2.4675524
-1.0495667 -2.1818644 -1.1177225
0.8378916 0.328922 1.7130082
-2.0289642 -1.6705796 -1.2341994
-0.7638853 3.3673283 -1.070393
2.3568323 1.1817549 -1.6214078
-0.7086576 -1.5099483 3.9621556
-0.6195193 -1.8770218 -0.7186508
1.133335 0.5863017 2.0067617
-1.6968151 -1.3272933 -0.8921877
0.5249494 1.0918123 0.6353343
0.4766886 0.6537593 1.0555897
0.540536 0.9117149 1.4946032
0.4300474 0.3048425 0.3990717
0.2954434 0.2573796 0.2937535
0.3321491 0.3432864 0.3420118
-1.2433013 2.2674565 -1.53337
1.6054186 0.2872448 -2.6827469
-1.0184883 -1.9640659 2.8863097
-1.1045865 -2.0393099 -1.1305648
0.8027916 0.4138028 1.9050035
-2.0318375 -1.6841362 -1.2743331
-0.7016429 3.4355262 -0.5404695
2.3175249 1.0332115 -1.9956006
-0.2649175 -1.1856775 3.9629752
-0.7890572 -1.7336656 -0.7629753
1.1805844 0.7819111 2.304593
-1.6317469 -1.3852991 -0.8331259
0.5416584 1.1680697 0.9929005
0.7121063 0.7459667 0.6871463
0.7535708 0.7783884 1.0766655
0.3155293 0.3056443 0.3675895
0.3777929 0.3681082 0.3995895
0.4000906 0.2988372 0.4412072
-1.2294848 2.8220089 -1.4416649
1.6937164 0.8374329 -2.8896006
-1.4002092 -2.438576 2.3618624
-1.0168307 -2.0861474 -1.0889753
1.0065498 0.334248 1.7692001
-1.9493459 -1.6311132 -1.1397026
-0.593207 4.1178748 -0.4778861
2.5076534 1.5834651 -1.7484001
-0.7384022 -1.5447761 3.3731241
-0.6333866 -1.6967811 -0.6971489
1.3530631 0.7892671 2.2492292
-1.5628004 -1.3122099 -0.6939161
0.6362779 1.295866 0.9637788
0.813937 0.7460322 1.1412005
0.661807 0.8937999 1.0112617
0.3834441 0.3893663 0.3918265
0.3465133 0.4550191 0.4800291
0.3865455 0.3189033 0.4457865
-1.316346 2.5499523 -1.4379546
1.7315147 0.707416 -2.1210002
-1.4486022 -2.2871137 2.2438887
-1.0636267 -2.1677487 -1.1625488
0.8171263 0.2754857 1.7423005
-2.0163534 -1.7476992 -1.0735106
-0.7076296 3.6467552 -0.6788555
2.4179453 1.4143825 -1.3478287
-0.944028 -1.3489017 3.0655364
-0.6163078 -1.8558409 -0.7372148
1.2199858 0.8140568 2.0768845
-1.677364 -1.5551078 -0.7505805
0.6087164 1.0968028 0.7590991
0.6864306 0.7069664 0.7731715
0.5045742 0.938212 0.8216477
0.447319 0.3119077 0.425334
0.4028595 0.5385711 0.334584
0.3389893 0.1925914 0.3229301
-1.3013284 2.6828634 -1.4495575
1.3067471 1.021888 -2.1763517
-1.4111317 -2.4564809 2.7498712
-1.1420564 -2.1657121 -1.1424649
0.8858196 0.4503812 1.8711691
-1.9717006 -1.5264351 -1.1801416
-0.6158808 3.9556135 -0.81643
2.2216007 1.7318705 -1.1391179
-0.8922737 -1.422828 4.1653344
-0.7818436 -1.8223883 -0.7577184
1.3359704 0.8996526 2.2584479
-1.5865295 -1.231411 -0.9680734
0.6854476 1.2727501 0.6331275
0.9148536 0.7099825 1.0372338
0.518858 1.033653 1.4154631
0.3602128 0.3433238 0.3847465
0.4501508 0.4492715 0.3872787
0.3851711 0.2950242 0.2120681
-1.3792861 2.6593798 -0.9338693
1.6709674 0.2994022 -2.3770984
-1.247576 -1.8647999 2.5962401
-1.0574881 -2.0426594 -1.0693843
1.023304 0.3867202 1.7384309
-2.0756893 -1.6751377 -1.0824847
-0.7691355 3.8179386 -0.1323153
2.454157 1.0709397 -1.2925075
-0.6563281 -1.017237 3.9781363
-0.7668452 -1.7507809 -0.6880307
1.3072402 0.7995298 2.0919144
-1.7006308 -1.2489099 -0.6703417
0.6101506 1.1585588 0.8015539
0.7831896 0.7715375 1.0845909
0.5912479 0.847563 1.3818962
0.2906429 0.2918786 0.3813536
0.2839362 0.4128096 0.3534835
0.3750585 0.4262278 0.412143
-1.3165162 2.6073242 -1.1782445
1.580926 0.9809035 -2.3397248
-1.6066737 -2.4401974 2.4473006
-1.0996036 -2.0430606 -1.1722638
0.8745664 0.4805124 1.8997929
-1.9209057 -1.6211191 -1.1482106
-0.6623022 3.9315817 -0.4298082
2.2343566 1.7045873 -1.4470026
-1.0039012 -1.4457282 3.8318885
-0.7401937 -1.7198919 -0.7997706
1.1560501 0.8482791 2.2401472
-1.531159 -1.2472409 -0.7588923
0.654214 1.3242574 0.7484363
0.6534305 0.7236838 0.8927222
0.6027725 0.9944692 1.3845879
0.35941 0.3231688 0.3724932
0.2814837 0.3677667 0.3403544
0.3897468 0.3738782 0.3893184
-1.5401889 2.6677886 -1.439953
1.5159633 0.6499089 -3.1747245
-1.4258609 -2.2429987 2.7111444
-1.1784216 -2.0845644 -1.0482986
0.7513678 0.2735386 1.7547393
-1.9990733 -1.5290268 -1.2534776
-0.9134077 3.7456177 -0.5165648
2.0092755 1.4094628 -2.2814815
-0.9031836 -1.3304092 4.4275469
-0.8642552 -1.7037512 -0.6281135
1.1003622 0.6107385 2.0555271
-1.635499 -1.1127084 -0.9210834
0.6267812 1.0778291 0.9233882
0.4933122 0.7595539 0.893243
0.5226774 0.9125895 1.7164025
0.3141664 0.3808132 0.4201851
0.3489944 0.3371999 0.3007878
0.3635743 0.4163184 0.3323943
-1.2475738 2.936967 -1.4993827
1.8537567 0.4531265 -2.5105838
-1.4026705 -2.5387728 2.7509389
-1.1493685 -2.1225122 -1.1223272
0.8116952 0.3508515 1.723698
-2.0485069 -1.5076821 -1.1136789
-0.6928948 4.0476257 -0.7917134
2.4902616 1.2137926 -1.4981437
-0.7955846 -1.6664046 4.1707391
-0.719447 -1.7675209 -0.7694692
1.1571762 0.5963158 2.1734264
-1.6657775 -1.2119021 -0.7494782
0.554679 1.1106587 0.7076693
0.6365049 0.760666 1.0124401
0.607086 0.8723682 1.4198001
0.4299215 0.3549913 0.352858
0.345481 0.2454643 0.4497285
0.3827294 0.29578 0.3642007
-1.1968526 2.8008673 -1.4897249
1.7968708 0.6141766 -2.7381573
-1.2874191 -2.229636 2.5187955
-1.1441634 -2.2234907 -1.1175774
0.9583652 0.4020686 1.7541108
-2.170651 -1.7274344 -1.2237989
-0.5906301 4.0925131 -0.6925778
2.4381082 1.4086827 -2.0092196
-0.6746939 -1.1039202 3.8222843
-0.7640947 -1.8246105 -0.7663769
1.3691409 0.7469757 2.0910446
-1.7995468 -1.3263632 -0.8854694
0.6062225 1.2916458 0.797147
0.6412374 0.7945061 0.7289377
0.6127252 1.1257158 1.3034888
0.3800686 0.3988802 0.3512005
0.4107757 0.3449071 0.3369338
0.3711042 0.4010711 0.3383295
-1.2740311 2.4041254 -1.5358748
1.6955902 0.7375944 -2.3905662
-1.3437198 -2.3837875 2.6295393
-1.1178996 -2.0600425 -1.1413786
0.8766933 0.3040268 1.8016601
-2.1571676 -1.5975191 -1.3308474
-0.7117391 3.7072313 -1.0992022
2.5467467 1.5788797 -1.2936321
-0.6864038 -1.4036604 3.7696771
-0.7853498 -1.7048065 -0.7401166
1.2184288 0.5748843 2.1277758
-1.8577465 -1.1627376 -0.9284548
0.5622919 1.3031059 0.4366726
0.8511566 0.8412853 1.0969341
0.657316 0.9801271 1.1401378
0.3325499 0.355236 0.401262
0.3417355 0.2708575 0.3261157
0.299421 0.4347815 0.4023925
-1.672907 2.5151329 -1.1855984
1.8209666 0.5973145 -2.6207134
-1.4048408 -2.3133937 2.7099299
-1.0271614 -2.0772195 -1.034904
0.903474 0.4255355 1.9252762
-2.1602036 -1.5997872 -1.2240548
-1.2215841 3.8512115 -0.4604068
2.2637382 1.401438 -1.3720834
-0.7090902 -1.3886051 4.4641055
-0.6529201 -1.6608302 -0.6148349
1.2293551 0.7007063 2.3737862
-1.7872647 -1.2919281 -0.9424097
0.4513229 1.3360786 0.7251916
0.4427716 0.8041235 1.24863
0.6957505 0.9247886 1.7541757
0.3742414 0.4163893 0.4200691
0.325881 0.2751709 0.44851
0.3729389 0.3078591 0.2816451
-1.4601209 2.853668 -1.4746136
1.5044689 0.6596644 -2.1296295
-1.0893023 -2.1702275 2.7149744
-1.1100543 -2.2211677 -1.1233476
0.8401241 0.4535827 1.8249872
-2.0580783 -1.6080692 -1.1109098
-0.8726653 4.1663771 -0.6137864
2.0050347 1.3061893 -0.9206439
-0.5318333 -1.1402077 4.538196
-0.7028257 -1.9292643 -0.7942014
1.1739972 0.7103284 2.1697646
-1.7472646 -1.202165 -0.8745969
0.5874556 1.3127091 0.8608272
0.5005659 0.646525 1.2089856
0.557469 1.0300199 1.8232217
0.4072286 0.2919034 0.3291462
0.3338731 0.2567457 0.3447773
0.3108136 0.4059042 0.236313
-1.1574738 2.2756269 -1.0376231
1.6266775 0.6920568 -2.4205467
-1.2676701 -2.4724702 2.3923812
-1.1093425 -2.1699762 -1.1127846
0.7556149 0.220743 1.6810162
-2.0714524 -1.6758277 -1.0846649
-0.5590731 3.6490979 -0.3939439
2.3840431 1.4038896 -1.6509732
-0.5027152 -1.5369853 3.6661956
-0.6860067 -1.7900502 -0.671009
1.1310785 0.5562857 2.0341709
-1.6366341 -1.2423569 -0.6913599
0.5984007 1.3734711 0.6436792
0.7573656 0.7118328 0.7695735
0.7649549 0.9354849 1.2738145
0.4233358 0.3799261 0.4417756
0.3754636 0.3355428 0.3531547
0.4348183 0.4334708 0.393305
-1.4722451 2.653713 -1.4244183
1.6637792 0.5996175 -2.9612874
-1.462802 -2.4862055 2.3086071
-1.0977546 -1.9842644 -1.2329548
0.8893278 0.447779 1.8858873
-2.1164412 -1.6309681 -1.2542719
-0.7845548 3.9797166 -0.6419661
2.3847085 1.3333355 -1.9134435
-1.0279158 -1.7149686 3.87714
-0.7047634 -1.6691824 -0.8830662
1.1622206 0.7059679 2.2209538
-1.6215995 -1.1977233 -0.8834937
0.6876903 1.3260036 0.7824522
0.7209293 0.733718 1.0478439
0.4348862 0.7712369 1.5685329
0.3929912 0.3150819 0.3498886
0.2728928 0.2581889 0.3350665
0.4948417 0.4332448 0.3707783
-0.7712018 2.5737711 -1.0843664
1.4803127 0.6294483 -2.836812
-1.5198875 -2.4123189 2.6323406
-1.0916597 -2.021118 -1.0770863
0.8611793 0.1782636 1.791875
-2.0780635 -1.5521765 -1.1192992
-0.1790343 3.6374866 -0.3765079
2.3053889 1.3401412 -2.0404354
-0.8960082 -1.3420531 4.2074992
-0.7864021 -1.7046459 -0.6855546
1.2181277 0.4887798 2.133365
-1.6467752 -1.1739554 -0.7588645
0.5921675 1.0637155 0.7078585
0.8250763 0.7106929 0.7963766
0.6238794 1.0702658 1.5751586
0.3052576 0.3164722 0.3915317
0.3569484 0.3105161 0.34149
0.4312883 0.3782212 0.3604347
-1.406097 2.5422308 -1.0413826
1.9218602 0.9008957 -2.8237
-1.1679314 -1.8333863 2.9320377
-0.992309 -2.2006908 -1.1796549
0.8190399 0.3709118 1.758169
-2.2171766 -1.6841934 -1.19999
-0.8493542 3.7414782 -0.0439014
2.546213 1.6748029 -1.7403975
-0.6241313 -0.8536494 4.2006548
-0.6016346 -1.9053294 -0.7802078
1.1144973 0.7659497 2.1120188
-1.7913414 -1.3856228 -0.7658839
0.5567428 1.1992475 0.9974812
0.6243529 0.7739072 1.0833024
0.5438001 0.9797369 1.2686172
0.3906744 0.2953614 0.3994471
0.2954574 0.3950379 0.3538498
0.4258352 0.2985706 0.4341061
-1.3879766 2.6575146 -1.2211514
1.8720087 0.5909798 -2.6921156
-1.2709611 -2.3854066 2.4606294
-1.0682997 -2.1638898 -1.103591
0.9289685 0.3207245 1.8316175
-2.0131137 -1.6883769 -1.1691474
-0.7384497 3.7022397 -0.5156446
2.5881757 1.292928 -1.7941723
-0.6615859 -1.4240063 3.4498686
-0.8032059 -1.8631289 -0.7502446
1.245391 0.7270203 2.1400113
-1.6287507 -1.4250443 -0.8676238
0.6495269 1.0447251 0.7055068
0.7161669 0.7019482 0.8979433
0.6093751 0.9614002 0.9892393
0.2650938 0.300761 0.3533465
0.3164225 0.4062959 0.3083938
0.3843631 0.2633327 0.3015236
-1.3573232 2.7396576 -1.7807039
1.6102664 0.5955541 -2.6614254
-1.0955795 -2.4488792 2.3688149
-1.0549824 -2.1189621 -0.922704
0.8346807 0.3425434 1.8320127
-2.1598103 -1.7249605 -1.1560351
-0.7284185 3.5600035 -1.1367472
2.3488302 1.4280475 -1.3583233
-0.4382752 -1.2261582 3.791972
-0.7345126 -1.7719371 -0.4989992
1.1759482 0.8511175 2.296991
-1.8307595 -1.4220008 -0.9066422
0.6289048 0.8203458 0.6439567
0.7385639 0.8324934 1.3031021
0.6573043 1.222721 1.4231571
0.3204699 0.347025 0.4237048
0.3412675 0.5085741 0.4649782
0.3290507 0.3029597 0.2493929
-1.3361851 2.4010325 -1.1590301
1.6736209 0.716051 -2.5960499
-1.3222122 -2.3446667 2.4592312
-1.0783254 -2.0127122 -1.03029
0.8995497 0.1882412 1.8238845
-2.0608055 -1.5141153 -1.1072299
-0.8079226 3.5666011 -0.2288129
2.0950405 1.5678706 -1.8825501
-0.773539 -1.488532 3.7146904
-0.7805965 -1.645081 -0.6227723
1.3075064 0.4713564 2.2423996
-1.8017137 -1.1073319 -0.7719361
0.5282625 1.1655686 0.9302172
0.4214195 0.8518196 0.7134998
0.5486732 0.8561347 1.2554591
0.297729 0.3676313 0.4075177
0.4079566 0.2831153 0.4185151
0.2590918 0.4067835 0.3352938
-1.7809499 3.0163869 -1.2754113
1.8255726 0.4370702 -2.8487671
-1.231119 -2.6209095 2.4998856
-1.0289256 -2.1547368 -1.0292375
0.691361 0.2281275 1.8743519
-2.1961521 -1.6573382 -1.1721976
-1.2864005 4.373107 -0.3137847
2.6892962 1.0592151 -1.4861613
-0.4661501 -1.6836112 3.8258383
-0.721062 -1.8312725 -0.6629968
1.0741634 0.6735659 2.1908771
-1.9450201 -1.3549992 -0.7450701
0.4945493 1.3567202 0.9616266
0.8637236 0.6221449 1.3626058
0.7649689 0.9372983 1.3259527
0.3078636 0.3234643 0.3662407
0.3828024 0.4454384 0.3165252
0.2511319 0.3023391 0.4271275
-1.2564043 2.8467663 -1.3431739
1.5831143 0.6775996 -2.580601
-1.4096977 -2.3587607 3.1087232
-1.1419943 -2.0718282 -1.14753
0.7403768 0.3794442 1.9323312
-2.1335827 -1.5359504 -1.1397934
-0.8012624 4.4416807 -0.5724564
2.2312351 1.3101446 -1.7080591
-0.7359051 -1.4477607 4.3211723
-0.7216561 -1.6782549 -0.6642404
1.0238401 0.7927557 2.283209
-1.7477903 -1.2433308 -0.7495153
0.4551419 1.5949144 0.7707174
0.6481208 0.632545 0.8725419
0.6737926 0.911 1.2124491
0.4203383 0.3935733 0.4832896
0.2834632 0.4133115 0.3508778
0.3857924 0.2926197 0.3902782
-1.3150579 2.5801718 -1.2352823
1.8605315 0.7852194 -2.5753845
-1.6105478 -2.6554474 2.8761102
-1.2082826 -2.1111631 -1.0457719
0.8399984 0.2778619 1.8876117
-2.1318958 -1.5623743 -1.0805748
-0.8084605 3.8168453 -0.2512405
2.6653328 1.3210858 -1.3978349
-0.981827 -1.7272998 4.1175031
-0.8455991 -1.7760747 -0.6030159
1.2059104 0.6870832 2.1777284
-1.7691852 -1.2962235 -0.7361842
0.5065974 1.2366735 0.9840418
0.8048013 0.5358663 1.1775496
0.6287208 0.9281475 1.2413929
0.3626834 0.3350884 0.442756
0.365912 0.4092214 0.2901168
0.3627107 0.2661508 0.3443906
-1.1605591 2.6527069 -1.4245268
2.1927852 0.6261038 -2.7144511
-1.0702093 -2.7528069 2.5587786
-0.8885304 -2.049371 -1.1489019
0.8425682 0.3457191 1.8665801
-2.1218912 -1.6540957 -1.1041192
-0.7074521 3.8651622 -0.7489599
2.9093436 1.4450607 -1.8729595
-0.3985378 -1.8305896 3.7081895
-0.5126377 -1.7080774 -0.8180342
1.1989581 0.6014862 2.2345217
-1.73365 -1.3121341 -0.6772808
0.4531069 1.2124553 0.6755669
0.7165584 0.8189569 0.8414917
0.6716716 0.9222173 1.1494109
0.3758926 0.3412935 0.3308677
0.3563898 0.2557671 0.3679416
0.3882412 0.3419616 0.4268383
-1.3575477 2.7621178 -0.9458212
1.3318725 0.7162937 -2.0701894
-1.2521658 -2.4300511 2.4718415
-1.1832042 -2.1243935 -0.9919417
0.8360978 0.2216293 1.8496787
-2.1343483 -1.5708265 -1.128849
-0.8007017 3.8551208 -0.2383693
2.0937801 1.4092936 -0.8884319
-0.65038 -1.2771051 3.7215725
-0.8543601 -1.8130543 -0.5712662
1.2270351 0.5830006 2.2884273
-1.7414963 -1.2011347 -0.6426069
0.556846 1.0930029 0.7074519
0.7619076 0.6929998 1.1817575
0.6017858 1.1529459 1.249731
0.3288442 0.3113391 0.4206755
0.3909374 0.3613712 0.4387486
0.3928521 0.3696918 0.4862421
-1.479156 2.3747235 -1.2434117
1.7339638 0.6992128 -2.5030146
-1.4064388 -2.5159626 2.5505529
-1.0711261 -2.0979078 -1.0682565
0.7855496 0.2645753 1.7426014
-2.1394742 -1.866261 -1.1791373
-0.9128623 3.6654913 -0.4657813
2.4445523 1.3908381 -1.3621131
-0.9413687 -1.6375688 4.2436918
-0.7496625 -1.7375296 -0.7639728
1.0811701 0.535601 1.9564437
-1.6850734 -1.5228359 -0.8414115
0.5662937 1.2907678 0.7776304
0.7105885 0.6916254 1.1409015
0.4650701 0.8783938 1.6931389
0.3214636 0.3603783 0.3042837
0.2956205 0.2710257 0.2138423
0.4544008 0.3434251 0.3377259
-1.180887 2.8454778 -1.7510728
1.8914889 0.7672565 -2.5438398
-1.2371719 -2.0708882 3.0136099
-1.1991959 -2.1946894 -1.1067257
0.7513814 0.1723616 1.7131942
-2.1242406 -1.6232203 -1.1346977
-0.6080755 4.3108506 -0.8719231
2.5285746 1.509089 -1.4835848
-0.6346784 -1.1868403 4.324628
-0.8957918 -1.8679359 -0.6898663
1.0888498 0.5798134 2.1206239
-1.8070532 -1.2288618 -0.8666848
0.5728114 1.4653728 0.8791498
0.6370857 0.7418324 1.060255
0.6024935 0.884048 1.3110181
0.3034041 0.3267534 0.4168594
0.3374683 0.4074518 0.4074297
0.3171874 0.3943585 0.2680129
-1.2778927 2.5437303 -1.3207332
1.7347537 0.6739893 -2.3065976
-1.159839 -2.5849746 2.835397
-1.1768917 -2.0185248 -1.0888042
0.7315744 0.3774465 1.8526011
-2.1888303 -1.5866681 -1.0618686
-0.4872827 3.7053754 -0.4224352
2.489769 1.3872925 -0.9788625
-0.4621022 -1.5516041 4.2121089
-0.8379538 -1.7147395 -0.6806233
1.0201899 0.6470111 2.1778551
-1.8403087 -1.1531051 -0.6839872
0.79061 1.161645 0.898298
0.7550154 0.7133032 1.3277351
0.6977368 1.0333705 1.3767119
0.3389378 0.3037852 0.4081808
0.2886155 0.2695646 0.325254
0.3485216 0.433563 0.3778814
-1.144246 2.4024697 -1.2951144
1.805896 0.7719026 -2.4575428
-1.5902895 -2.3887415 2.8763821
-1.0376157 -2.18843 -1.0296762
0.8703363 0.341764 1.850288
-2.2237301 -1.6690113 -1.0693556
-0.7917924 3.7213178 -0.578437
2.5099467 1.6032327 -1.3521382
-0.881572 -1.4277804 4.5312819
-0.6358566 -1.821279 -0.660133
1.1701464 0.6430505 2.1523401
-1.8277259 -1.3063949 -0.7234536
0.3524536 1.3188482 0.7166773
0.7040507 0.8313301 1.1054045
0.7087174 0.9609612 1.6548998
0.4017591 0.3671511 0.3695432
0.2998101 0.3012865 0.3020521
0.3960043 0.3626164 0.3459021
-1.4308047 2.9948698 -1.159093
1.5124789 0.8044778 -2.3164484
-1.103615 -2.375897 2.4563307
-1.2468959 -2.2103302 -1.0531965
0.7796208 0.2119923 1.8089987
-2.2534741 -1.6899992 -1.1228445
-0.9381445 4.1085718 -0.4600287
2.1822127 1.4906319 -1.4927392
-0.5735905 -1.5369374 3.4414014
-0.8695929 -1.8658311 -0.6890293
1.0845002 0.4879674 2.1250428
-1.8649928 -1.4356634 -0.7664756
0.4926602 1.113702 0.6990643
0.6697338 0.686154 0.8237093
0.5300246 0.8389595 0.9850708
0.377303 0.3444992 0.3641672
0.3048793 0.275975 0.3160441
0.3884813 0.2543358 0.3563688
-1.2225129 2.3618126 -1.1515592
1.593886 0.6927142 -3.0635273
-1.383846 -2.1815437 2.2402012
-0.9169783 -2.1843995 -1.0971667
0.8835244 0.3649769 1.7641517
-2.2687932 -1.758117 -1.0835547
-0.6894835 3.6852065 -0.1864973
2.2695459 1.3215405 -1.9397286
-0.7103105 -1.3311486 3.2838995
-0.5751031 -1.9178673 -0.6991272
1.20943 0.5671615 2.0495557
-1.9584351 -1.3536175 -0.6167244
0.5330293 1.3233939 0.9650619
0.6756599 0.6288263 1.1237987
0.6735355 0.850395 1.0436983
0.3418752 0.2665323 0.3980395
0.3259056 0.2021846 0.2854041
0.3103581 0.4044995 0.4668303
-1.3835249 2.683352 -1.5929285
1.898503 0.5507281 -3.0600121
-1.3500943 -2.2504831 2.6255132
-1.1811391 -2.0865259 -1.0424917
0.7651548 0.2809206 1.8673786
-2.0725017 -1.6543584 -1.1612193
-0.9655521 3.9383515 -0.8602069
2.4785453 1.337328 -1.7553526
-0.766058 -1.3770172 4.1771301
-0.86265 -1.7352844 -0.6378809
1.1176495 0.5850329 2.2839664
-1.6603264 -1.2738942 -0.8409553
0.4179728 1.2549996 0.7327216
0.5800423 0.7865999 1.3046595
0.5840363 0.8734659 1.5516169
0.3184892 0.3512414 0.4046108
0.3524947 0.3041123 0.4165878
0.4121753 0.3804643 0.3202639
-1.2550727 2.7195674 -1.1983473
1.723233 0.8524029 -2.3285112
-1.4027121 -2.6775011 2.6973373
-1.078062 -2.2386522 -1.0417029
0.8387131 0.3599738 1.8896883
-2.1715319 -1.6099258 -1.1885256
-0.5975229 3.6659799 -0.4053131
2.2286326 1.6377633 -1.1897094
-0.7894257 -1.909982 3.9350336
-0.7415812 -2.0327559 -0.7002808
1.1728051 0.8138157 2.2849665
-1.8109178 -1.2727104 -0.8667446
0.6575498 0.9464125 0.7930341
0.5053997 0.7853604 1.1388018
0.6132864 0.7675191 1.2376963
0.3364808 0.2058963 0.3414221
0.334092 0.4538419 0.3952782
0.3606142 0.3372154 0.321781
-1.3199885 2.3361321 -1.5600746
1.3281658 0.8162542 -2.9012825
-1.4331936 -2.37353 2.7050795
-1.1670199 -2.0782388 -1.1753517
0.8584322 0.39002 1.8579247
-2.0306216 -1.5737027 -1.1500246
-0.7445737 3.6809102 -0.9353356
2.2119158 1.5303124 -1.7176517
-0.7218876 -1.2972987 3.7310673
-0.7219493 -1.769415 -0.7843443
1.2454779 0.6172839 2.2196372
-1.7143777 -1.2410582 -0.7569702
0.5754148 1.344778 0.624739
0.88375 0.7140583 1.1836308
0.711306 1.0762313 1.0259878
0.4450705 0.3088238 0.3910075
0.3870457 0.227264 0.3617125
0.3162439 0.3326445 0.3930545
-1.0760384 3.157808 -1.1909693
2.046751 0.7453673 -2.8220717
-1.4685948 -2.1622634 2.7187512
-1.154813 -2.0374412 -1.0525627
0.8768539 0.4072721 1.9169229
-2.1158569 -1.5974726 -1.1966359
-0.3495195 4.2299482 -0.4141505
2.809513 1.4448346 -1.7263256
-0.9408162 -1.1363285 3.8973633
-0.7748258 -1.7445787 -0.6275293
1.3177751 0.7617566 2.2387973
-1.6419995 -1.29319 -0.8232296
0.7265189 1.0721403 0.7768188
0.762762 0.6994673 1.0957461
0.5277786 1.0259349 1.1786121
0.3799873 0.2928625 0.4250334
0.4409212 0.3544845 0.3218745
0.4738574 0.3042827 0.3734063
-1.4654713 2.6965965 -1.2587546
1.6510186 0.3488995 -2.557108
-1.3575943 -2.1988701 2.6406603
-1.0909621 -2.1460912 -1.0751989
0.8227368 0.3121699 1.8482155
-2.0640481 -1.6642802 -1.1809674
-0.9541855 3.8376426 -0.1885877
2.4991379 1.0912999 -1.7372207
-0.7084075 -1.3427123 4.2359826
-0.6555369 -1.6794176 -0.7212258
1.1531636 0.6068662 2.2570885
-1.7037518 -1.3261772 -0.7985559
0.5112858 1.141046 1.0701669
0.8481193 0.7424004 0.8198874
0.6491868 0.8561578 1.5953222
0.4354252 0.4666736 0.3539731
0.3304267 0.2946963 0.408873
0.3602963 0.338103 0.3824115
-1.1765735 2.3935483 -1.5849182
1.8470554 0.7751029 -2.6537231
-1.3068007 -2.4233474 2.1233612
-1.2071805 -2.0579922 -1.1391464
0.7872062 0.310528 1.8533194
-2.1545202 -1.675953 -1.0715048
-0.376842 3.7310618 -0.7535867
2.4376935 1.5526262 -1.5627921
-0.6591076 -1.3770892 3.3481029
-0.8634806 -1.6409024 -0.825848
1.1015773 0.7662675 2.1829272
-1.7326102 -1.2140583 -0.7460601
0.7997315 1.3375136 0.8313315
0.5906381 0.7775234 1.090931
0.6476931 1.0462583 1.2247417
0.3436999 0.4170898 0.3132985
0.314371 0.4557395 0.3296078
0.4219099 0.4618947 0.3254447
-1.3628949 2.8205658 -1.3536544
1.6173868 0.8479145 -2.4574701
-1.1552098 -2.1982274 2.3214822
-1.0512852 -2.1942596 -1.0933469
0.7586332 0.3292548 1.9159821
-2.324934 -1.6943375 -1.211115
-0.829223 4.0138832 -0.5678918
2.2849557 1.5363147 -1.4321541
-0.514124 -1.0445024 3.4995214
-0.6840463 -1.8312706 -0.7334904
1.0588622 0.7858898 2.2576203
-1.9058148 -1.1745238 -0.8688368
0.533672 1.1933175 0.7857627
0.667569 0.6884002 1.025316
0.6410858 1.153725 1.1780391
0.367239 0.3629891 0.3598565
0.300229 0.456635 0.3416382
0.4191192 0.5198137 0.3422782
-1.3514122 2.6025682 -1.3009034
1.4285912 0.7455634 -2.4883011
-1.4130642 -2.4822773 2.4527346
-1.144937 -2.2548969 -1.0990698
0.9109298 0.2931977 1.821747
-2.1664446 -1.6777023 -1.1829384
-0.8433651 3.9796975 -0.4995796
2.0914309 1.3712205 -1.5369559
-0.8665093 -1.4495988 3.9294405
-0.8465047 -1.8331634 -0.7349859
1.2154038 0.6536198 2.1485605
-1.8023163 -1.3112359 -0.7761531
0.5080471 1.3771293 0.8013238
0.6628396 0.6256571 0.9513451
0.5465549 1.0326785 1.4767058
0.2984324 0.4217335 0.364084
0.304474 0.3604222 0.3268135
0.3641283 0.3664664 0.4067853
-1.1788199 2.1966963 -1.3141832
1.5558018 0.7511111 -1.8685121
-1.5636575 -2.4141477 2.3337801
-0.9522167 -2.2257242 -1.0553138
0.7178479 0.3157 1.8244686
-2.1576634 -1.6750217 -1.1573019
-0.5682707 3.4153487 -0.4961453
2.1446121 1.4406543 -0.7887079
-1.0172889 -1.3753463 3.7711758
-0.6613872 -1.8891778 -0.6445881
1.0368382 0.4150429 2.2510862
-1.7612675 -1.3761608 -0.815385
0.6105492 1.2186523 0.8180379
0.5888104 0.6895433 1.0798043
0.5463686 1.0388014 1.4373958
0.2908295 0.3365463 0.4107257
0.3189903 0.0993429 0.4266176
0.3963959 0.2988609 0.3419169
-1.2114442 2.1451878 -1.2942179
1.6007991 0.5975867 -2.4181651
-1.570144 -2.5199693 2.6309129
-1.169355 -2.175037 -0.9911745
0.811883 0.3630645 1.7527197
-2.0853441 -1.5247724 -1.0910134
-0.7415683 3.3900104 -0.5611919
2.2516866 1.3754878 -1.4677189
-1.0732074 -1.7675797 4.0335089
-0.8027638 -1.7679497 -0.6863952
1.1604786 0.6692431 1.9978243
-1.6921432 -1.2491033 -0.6941292
0.4698758 1.2448226 0.733026
0.6508875 0.7779011 0.9504462
0.4969366 0.7523896 1.402596
0.3665912 0.4070873 0.3047793
0.3485955 0.3061786 0.2451045
0.3932009 0.2756691 0.3968843
-1.2534984 2.2780006 -1.3121714
1.639934 0.8807376 -2.8210359
-1.5347709 -2.4947679 2.5829664
-0.9853811 -2.0608814 -1.0848168
0.9813686 0.4030167 1.7491062
-2.1664545 -1.6535994 -1.1276314
-0.7264089 3.3669668 -0.3859662
2.3673162 1.473529 -1.7389183
-0.9941584 -1.3806743 3.4549188
-0.6228344 -1.6974237 -0.7492966
1.3292383 0.6633274 1.9558215
-1.7724223 -1.3056851 -0.7660342
0.5270895 1.0889662 0.9262053
0.7273821 0.5927914 1.0821176
0.5406126 1.1140936 0.8719523
0.3625468 0.3634577 0.3355202
0.3478696 0.2603106 0.2067154
0.3940321 0.3479144 0.3615972
-1.3234216 2.6310976 -1.5364182
1.1388652 0.5712345 -2.5870198
-1.256384 -2.8961009 2.263946
-1.1610315 -2.1844249 -1.1599155
0.7180306 0.3500919 1.8905889
-2.1161774 -1.562687 -1.1644764
-0.6003243 3.8182949 -0.6506075
1.7291126 1.2719157 -1.7768727
-0.6517404 -1.9172927 3.7711134
-0.7437035 -1.7990908 -0.7639918
1.1686557 0.8026124 2.1434402
-1.7538211 -1.1578161 -0.7231806
0.7230973 1.1871973 0.8858107
0.5902475 0.7006812 0.8101471
0.6046435 0.9788083 1.5071674
0.4173279 0.3853341 0.3959237
0.450625 0.4525206 0.2528513
0.3623563 0.4048708 0.4412957
-1.1750818 2.5925351 -1.1350058
1.4206693 0.933467 -2.735204
-1.3034183 -2.4405196 2.3982398
-1.1160829 -2.0642706 -0.9767752
0.8617959 0.3426299 1.829948
-2.042658 -1.5360842 -1.1474875
-0.612394 3.8894214 -0.2506932
2.0786749 1.7365313 -1.9862957
-0.5839382 -0.9157065 3.6018001
-0.7171916 -1.758891 -0.6331235
1.2591327 0.6246485 2.343648
-1.6474173 -1.2014789 -0.8091667
0.5626878 1.2968863 0.8843126
0.6580055 0.8030643 0.7489083
0.7194801 1.5248131 1.2035602
0.3988913 0.3053796 0.3436517
0.3973368 0.2820186 0.5137001
0.3952407 0.3346053 0.3383208
-1.4645832 2.6758945 -1.5234574
1.7034929 0.6269405 -2.9667285
-1.3866685 -2.593977 2.5153474
-1.0590183 -2.2230818 -1.1028239
0.7076371 0.2258359 1.7618284
-2.232438 -1.6321049 -1.177796
-0.9552901 3.9399007 -0.7626734
2.2075387 1.2660418 -1.6973609
-0.7527715 -1.80613 3.6669555
-0.717395 -1.9020147 -0.7271646
0.9718225 0.4867041 2.1690362
-1.8515538 -1.271466 -0.8139365
0.5092931 1.2640062 0.760784
0.5040458 0.6391014 1.2693675
0.633897 0.787847 1.1516081
0.3416233 0.3210671 0.3756594
0.2641854 0.2608683 0.4072078
0.3808842 0.3606389 0.3638594
-1.0729604 2.8097812 -1.4910787
1.650174 0.9109213 -2.9996711
-0.9118539 -2.8205005 2.9000967
-1.1384167 -2.0114386 -1.0425752
0.6972473 0.1705186 1.7418858
-2.0081617 -1.6348311 -1.1944549
-0.6076856 4.1347555 -0.8895037
2.1241534 1.6463102 -2.0553502
-0.3791621 -1.8930387 4.2964505
-0.769782 -1.738996 -0.652628
0.999469 0.5595093 2.0948395
-1.6180642 -1.2707186 -0.8293425
0.4652748 1.3249743 0.601575
0.4739793 0.7353889 0.9443208
0.5326918 0.9274618 1.3963538
0.3686347 0.2724426 0.3899472
0.3022217 0.3889907 0.3529538
0.3900974 0.3641124 0.3651124
-1.4179117 2.6992376 -1.0916077
1.6284892 0.7497517 -2.6426753
-1.2970939 -2.7445497 2.3719297
-1.1359939 -2.124473 -1.1766791
0.7822551 0.2861796 1.7801838
-2.0390295 -1.5866134 -1.303264
-0.7687606 3.9427204 -0.4378553
2.1961698 1.5866918 -1.7914151
-0.8171477 -1.8879539 3.7094416
-0.7979514 -1.7827882 -0.8114576
1.1749995 0.6830587 2.1813437
-1.7564877 -1.3731965 -0.9923736
0.649151 1.2434828 0.6537524
0.5676807 0.8369401 0.8512602
0.4799462 0.8565958 1.3375118
0.3380424 0.3416847 0.3652215
0.3927444 0.3968792 0.4011599
0.2825418 0.2134169 0.3108903
-1.3494547 2.3148988 -1.2398678
1.6594029 0.6665786 -2.71045
-1.4933822 -2.4123645 2.2885219
-1.0591964 -2.2008605 -1.1467618
0.8496795 0.367589 1.7747253
-2.0663127 -1.4977416 -1.0572241
-0.653408 3.5519381 -0.4006434
2.2658862 1.3084577 -1.683167
-0.9225239 -1.4924399 3.858743
-0.6743078 -1.8460391 -0.737873
1.2524803 0.7085569 2.1018403
-1.6387021 -1.0824443 -0.7479844
0.6960467 1.2370393 0.8392244
0.6064833 0.6418792 1.027283
0.5708584 0.9199246 1.5702211
0.3848887 0.3548214 0.4088888
0.4028008 0.3409679 0.327115
0.4276106 0.4152973 0.3092397
-1.4170117 2.712954 -1.3719662
1.5913227 0.4007857 -2.4387213
-1.1385856 -2.7605844 2.9248378
-1.0973173 -2.1545494 -1.1887638
0.8017603 0.3436728 1.7969705
-2.0243 -1.4256572 -1.1759298
-0.8484108 4.0486271 -0.3749209
2.2207583 1.0520564 -1.454682
-0.5307146 -1.7226644 3.9103231
-0.7679086 -1.8637782 -0.7433891
1.1498062 0.589045 2.1426265
-1.6452236 -1.1802889 -0.8257405
0.5686009 1.3356732 0.9970453
0.6294355 0.6512707 0.9840393
0.607871 1.03792 0.9854854
0.3294087 0.2907712 0.4453747
0.3480459 0.2453723 0.345656
0.3790764 0.2453682 0.3501893
-1.3037726 2.6994152 -1.2786223
1.3587942 0.8938906 -2.9120979
-1.3289528 -2.6979878 2.7272448
-1.1797799 -2.1134937 -1.1877583
0.6813526 0.3645534 1.8752304
-2.216015 -1.5816781 -1.0169628
-0.7668647 4.0101795 -0.5289908
2.1227037 1.6752644 -1.891844
-0.7643008 -1.8742391 4.1516831
-0.8508216 -1.8291265 -0.786745
0.9946071 0.7923013 2.3130274
-1.8464237 -1.2514592 -0.6298661
0.536908 1.3107643 0.7496315
0.7639095 0.7813738 1.0202538
0.564652 0.8237487 1.4244383
0.3289583 0.2843672 0.4010133
0.3132544 0.4277478 0.437797
0.3695912 0.3302189 0.3870967
-1.2350265 2.6322504 -1.2297702
1.4322309 0.6904261 -2.3716311
-1.372284 -2.4978347 2.0863607
-1.1339143 -2.183212 -1.1021331
0.6980831 0.3960285 1.7936874
-2.0565152 -1.7392712 -1.2041449
-0.6814503 4.0231473 -0.3645773
2.1988621 1.4150164 -1.4959743
-0.7165925 -1.2403536 3.30414
-0.7615185 -1.8298115 -0.7415434
1.014198 0.7519685 2.1093391
-1.6949405 -1.3914017 -0.7680287
0.5535762 1.3908969 0.8651929
0.7666312 0.7245904 0.8756568
0.6556915 1.257481 1.2177794
0.3723958 0.3534005 0.3605897
0.3161148 0.35594 0.3156517
0.3615747 0.3478695 0.4361162
-1.2676338 2.6358677 -1.2886005
1.6289448 0.4945563 -2.7853188
-1.3343907 -2.249282 2.3727656
-1.051838 -2.0496186 -1.1195804
0.7768873 0.4370335 1.9560714
-2.1504304 -1.6392732 -1.080992
-0.6544889 3.7187055 -0.4204658
2.2229626 1.1262254 -1.7206442
-0.813103 -1.2467613 3.8071728
-0.6959515 -1.6927138 -0.6374394
1.1092564 0.7132386 2.3409806
-1.8066484 -1.3337655 -0.7888369
0.6131448 1.0828378 0.8681347
0.5940178 0.631669 1.0646746
0.5212877 1.0025207 1.4344072
0.3558865 0.3569048 0.482141
0.3323691 0.2762051 0.3849092
0.343782 0.3055078 0.2921551
-1.2012645 2.6962356 -1.1838433
2.1961826 0.724155 -2.503689
-1.3517105 -2.6638549 2.2965023
-1.0600315 -2.1108414 -1.0735715
0.8700652 0.3786584 1.8081231
-1.991342 -1.5234864 -0.9587414
-0.6316039 4.1438356 -0.265379
2.7894543 1.4886802 -1.4197484
-0.6912465 -1.5512975 3.7314502
-0.7366626 -1.7398907 -0.7085777
1.3042594 0.5842228 2.0737268
-1.5650699 -1.1980373 -0.6131463
0.5696606 1.4475999 0.9184643
0.5932717 0.7645252 1.0839406
0.660464 1.1125574 1.4349479
0.3233689 0.3709507 0.3649938
0.4341942 0.2055644 0.2656037
0.4262721 0.3254492 0.3455951
-1.3056465 2.7512967 -1.3045806
1.7657614 0.9131457 -2.7884432
-1.3722646 -2.4856122 1.9299813
-1.128278 -2.1503751 -1.1197081
0.7716723 0.4160299 1.8874485
-2.081398 -1.6481166 -1.2224764
-0.7423642 3.9498388 -0.530074
2.3807482 1.66374 -2.1823981
-0.6989155 -1.5533403 3.3635464
-0.7394205 -1.7945127 -0.7481926
1.2899641 0.7410625 2.2906624
-1.7670019 -1.3728198 -0.8115118
0.5632822 1.1985421 0.7745066
0.6149867 0.7505943 0.6060451
0.6733491 0.932272 1.4335651
0.3888575 0.3558623 0.3715155
0.5182918 0.3250326 0.4032139
0.3143962 0.2752968 0.4109645
-1.1802896 2.4306859 -1.4667961
2.1924135 0.7002529 -2.5904983
-1.1825674 -2.9058638 2.5880609
-1.1567959 -2.0273931 -1.1688356
0.8105565 0.4655343 1.8492931
-2.156216 -1.6902223 -0.9953288
-0.6623514 3.8602189 -1.0808352
2.8635348 1.3159323 -1.410894
-0.4998266 -2.0890421 3.8212495
-0.83986 -1.6617946 -0.7917345
1.1701899 0.7087921 2.1616144
-1.8060657 -1.3009851 -0.6108197
0.5179382 1.4295331 0.3859609
0.6711213 0.6156794 1.1796043
0.6827408 0.8168217 1.2331886
0.3169359 0.3655985 0.3771011
0.3596335 0.2432578 0.3123213
0.3501503 0.3892372 0.3845091
-1.2651907 2.6124574 -1.1486924
1.6654389 0.4635891 -2.4983678
-1.0442105 -2.2621606 2.8533419
-1.0615548 -2.0956037 -1.2030699
0.7325168 0.3043801 1.9175435
-2.1599859 -1.5155166 -1.2443904
-0.7196993 3.6605214 -0.342227
2.2830111 1.1500242 -1.4787468
-0.5035409 -1.306764 4.3611031
-0.7116254 -1.8227198 -0.8035128
1.0624517 0.7172041 2.290153
-1.8020273 -0.9925791 -0.8143301
0.5454914 1.048064 0.8064654
0.6175722 0.6864351 1.019621
0.5406695 0.9553966 1.5077612
0.3499294 0.2728839 0.3995571
0.3299349 0.4128239 0.3726095
0.3579586 0.5229375 0.4300603
-1.2507181 2.8401836 -1.2826584
1.8429498 0.4522404 -3.1374175
-1.3925649 -2.2113122 2.8015949
-1.1678771 -2.1055368 -1.0312422
0.7851696 0.2774861 1.7493553
-2.0428866 -1.6557804 -1.281598
-0.6309162 4.241954 -0.5151608
2.3983194 1.325783 -2.0410731
-0.6298791 -1.171859 3.8965215
-0.7203104 -1.7645483 -0.6762902
1.1229461 0.5876354 2.1838401
-1.6039635 -1.3246532 -0.9003859
0.6198019 1.4017705 0.7674976
0.5553696 0.8735425 1.0963445
0.7626857 1.0394532 1.0949266
0.4475667 0.3409885 0.354952
0.3377765 0.3101493 0.4344848
0.4389231 0.3311272 0.3812121
-0.9018468 2.3717246 -1.4644014
1.5420008 0.9935215 -2.6331274
-1.2495033 -2.4631922 2.6821334
-1.09563 -2.0991341 -1.0213908
0.7762102 0.4363809 1.8941707
-2.040254 -1.6554939 -1.1093544
-0.2074362 3.6364631 -0.8132562
2.4539046 1.5050773 -1.4305241
-0.7216264 -1.6732708 3.4135085
-0.7607123 -1.7664081 -0.691458
1.0899567 0.7491536 2.1722758
-1.6187805 -1.2854214 -0.6623068
0.6944106 1.2647385 0.6511453
0.9119039 0.5115558 1.2026033
0.5278769 0.7899213 0.7313751
0.3349177 0.332726 0.3299328
0.3137465 0.3127728 0.2781051
0.4214735 0.3700725 0.4470476
-1.3095615 2.6690334 -1.2811775
1.375218 0.4921726 -2.8819472
-1.4477635 -2.2980894 2.7203097
-1.132198 -2.0412438 -1.0124404
0.9044296 0.2377887 1.8082091
-2.1850914 -1.7273047 -1.1903592
-0.8037123 3.9229708 -0.5732084
2.1080214 1.2830663 -1.824399
-0.8563734 -1.3558516 4.2531477
-0.835934 -1.7189552 -0.5828351
1.3232335 0.6080544 2.1244654
-1.9269003 -1.3831823 -0.8528933
0.5058492 1.2539374 0.7079691
0.7328034 0.7908937 1.0575483
0.5913901 0.9422378 1.532838
0.296264 0.3222885 0.4296053
0.4188039 0.3702657 0.3162562
0.258191 0.3441225 0.3374659
-1.324681 3.0128521 -1.1554784
1.47 0.5219364 -2.9248745
-1.3195793 -2.6770027 2.7440691
-1.1808098 -2.2398265 -1.1248145
0.8530092 0.2439029 1.8838039
-2.2223782 -1.6538389 -1.0104763
-0.8444741 4.1964492 -0.3139631
2.0039667 1.2949595 -1.9362669
-0.6780637 -1.4262226 3.7387648
-0.7505634 -1.8331375 -0.7754985
1.1892037 0.6420249 2.2398788
-1.836306 -1.3055681 -0.6844335
0.4802068 1.1835971 0.8415153
0.5339667 0.7730231 0.9886076
0.6415156 1.2507802 0.9946957
0.4302464 0.406689 0.349316
0.3361945 0.3981219 0.3560749
0.3860721 0.3482708 0.3260427
-1.0406673 2.6370698 -1.2292181
1.6260672 0.6633649 -2.6280067
-1.0886122 -2.4736526 3.042158
-1.0391933 -2.2576698 -1.042819
0.6139933 0.2927259 1.8027952
-2.1715865 -1.678819 -1.1760609
-0.5803669 4.0907424 -0.7024925
2.321838 1.4311533 -1.7100056
-0.4760472 -1.5815588 4.413428
-0.6540367 -1.8001762 -0.6613064
0.9496028 0.6547022 2.261905
-1.772068 -1.2011525 -0.85304
0.4603004 1.4536726 0.5267256
0.6957708 0.7677884 0.918001
0.6125649 0.8920938 1.37127
0.3851567 0.4574936 0.3815125
0.3356095 0.3619762 0.4591097
0.3995184 0.4776665 0.3230208
-1.0988974 2.6921518 -1.4255323
1.7691012 0.7589938 -2.6999249
-1.2030439 -2.3610042 2.3431588
-1.2477672 -2.141087 -1.1037039
0.679168 0.3743723 1.809524
-2.1017612 -1.610114 -1.183345
-0.5294247 3.8300104 -0.6788456
2.3392011 1.4247086 -1.4639457
-0.4632223 -1.2921888 4.1497878
-0.9222291 -1.7833896 -0.7459711
1.1248514 0.805496 2.0717069
-1.7313727 -1.3059085 -0.7794418
0.5694727 1.1378587 0.7466867
0.5700999 0.6657148 1.2359793
0.7398216 1.0688154 1.806629
0.3255381 0.3576975 0.3577327
0.4456834 0.4311237 0.2621829
0.3703884 0.3042055 0.4039032
-1.2426422 2.4922504 -1.0536722
1.5494215 0.4785799 -2.1416243
-1.3829401 -2.1758964 2.4673815
-1.0870983 -2.0126724 -1.0992684
0.6533035 0.3653956 1.8442908
-1.9696198 -1.7237651 -1.1973428
-0.839465 3.7354118 -0.436518
2.0948239 1.2679051 -1.0006769
-0.8083542 -1.2706319 3.8389973
-0.747143 -1.6241292 -0.7360868
1.0639938 0.7024125 2.2054628
-1.5714899 -1.3842886 -0.7619295
0.4031772 1.2431613 0.6171542
0.5454024 0.7893252 1.1409474
0.5745859 0.9052646 1.3716158
0.3399553 0.3885432 0.3631815
0.4106902 0.337017 0.361172
0.39813 0.3394765 0.4354133
-1.0273806 2.5439333 -1.1221018
1.4817399 0.6570611 -2.6858166
-1.219168 -2.5744611 2.6081159
-1.0074758 -2.1416702 -1.1202774
0.360848 0.2358635 1.7963099
-2.0424021 -1.6711457 -1.0656728
-0.4627671 3.7268611 -0.2266232
2.1247324 1.3765261 -1.9822761
-0.5566047 -1.5017397 3.978657
-0.6703999 -1.815964 -0.7366458
0.6467932 0.7766425 2.1154036
-1.6613776 -1.1934689 -0.6844732
0.5646135 1.1829278 0.8954786
0.6429924 0.719465 0.7035404
0.6625633 1.0727214 1.3705411
0.3370759 0.3257062 0.3836316
0.2859452 0.5407791 0.3190937
0.3810245 0.4776768 0.3811995
-0.9463514 2.5405653 -1.28382
1.431197 0.8735686 -2.6391245
-1.3461008 -2.3791569 2.6519484
-0.9862091 -2.0666551 -1.0810313
0.6887238 0.280519 1.8556204
-2.138047 -1.7248586 -1.1314023
-0.2643003 3.6684357 -0.6226008
2.1597756 1.5282581 -1.5487691
-0.6597026 -1.4091202 3.9994763
-0.5776213 -1.7315166 -0.6847923
0.9493265 0.6703421 2.1966383
-1.7596644 -1.2873747 -0.7927185
0.6820511 1.1278704 0.6612192
0.7285786 0.6546895 1.0903554
0.6863982 0.9700368 1.3475279
0.4085878 0.3351385 0.396239
0.2606027 0.3898231 0.3410179
0.3783826 0.4374839 0.3386839
-1.3274013 2.4253162 -1.0906602
1.7127913 0.6544035 -2.3596872
-1.4493395 -2.6756266 2.5219278
-1.1920694 -2.1795619 -1.1042451
0.8557686 0.4831548 1.9763814
-2.2831697 -1.5253846 -1.1248176
-0.7193077 3.8237948 -0.2309616
2.5922276 1.3095661 -1.6705074
-0.7345381 -1.6265865 3.925053
-0.8515977 -1.8947831 -0.6894977
1.2761329 0.9327417 2.3718369
-1.942262 -1.1137544 -0.7539841
0.6080936 1.3984786 0.8596987
0.8794363 0.6551626 0.6891798
0.7148015 1.0490402 1.4031252
0.3404717 0.2847788 0.4147474
0.4203643 0.4495868 0.3954555
0.3409077 0.4116302 0.3708335
-1.5086472 2.4706234 -1.5664032
1.6679682 0.6541022 -2.5571226
-1.3756386 -2.1111795 2.4549233
-1.2344774 -2.0338544 -1.0365267
0.987069 0.3443647 1.7736999
-2.0399473 -1.4749458 -1.1024999
-0.9693173 3.4253986 -0.6412622
2.4731356 1.4779817 -1.6529224
-0.768943 -0.9806784 3.7205027
-0.8729524 -1.8058025 -0.6932327
1.3470225 0.7301502 2.1928268
-1.5562567 -1.1054346 -0.7096967
0.5393299 0.9547752 0.925141
0.8051674 0.8238796 0.9042002
0.6066956 1.1305011 1.2655793
0.3615249 0.2280519 0.343294
0.3599534 0.3857855 0.4191269
0.4836906 0.3695112 0.3928032
-1.3993572 2.2546179 -1.4607613
1.4211355 0.6576581 -2.5664949
-1.2632021 -2.3373006 2.5229687
-0.9590236 -2.0867032 -1.0809703
0.9671443 0.3031571 1.7510904
-2.1203206 -1.6888875 -1.0254834
-0.8128429 3.5652352 -0.55932
1.998827 1.4896978 -1.5625191
-0.688918 -1.2793491 3.7749721
-0.6189869 -1.8947626 -0.6828437
1.3406999 0.5548472 2.0725833
-1.6778366 -1.3448057 -0.5701661
0.5865143 1.3106174 0.9014413
0.5776915 0.8320398 1.0039758
0.5742841 1.0579516 1.2520034
0.3400367 0.1919406 0.3981266
0.3735556 0.2516902 0.3214929
0.442484 0.3440818 0.4553173
-1.2712706 2.5333988 -1.0420239
2.1561016 0.5934798 -2.2849479
-1.41324 -2.5143977 3.1274942
-1.1551478 -2.1098895 -1.1400726
0.7079446 0.3786523 1.6821031
-2.1891092 -1.6601005 -1.1366592
-0.8269366 3.3872577 -0.2546094
2.9147112 1.349069 -1.3540683
-0.743995 -1.6684985 4.6176062
-0.8049121 -1.575062 -0.6851559
1.0818543 0.7170098 1.9410605
-1.8740125 -1.2225312 -0.7449793
0.444334 0.8538589 0.7874144
0.7586097 0.7555892 0.9308796
0.669245 0.8458992 1.4901119
0.3502357 0.5348275 0.4549167
0.3739097 0.3383575 0.2589574
0.3150968 0.4375693 0.3916799
-1.2998659 2.793304 -1.3996408
1.3587534 0.8544351 -2.5894145
-1.3006373 -2.2852429 2.2619209
-0.9998981 -2.1714533 -0.9371194
0.8648211 0.3242382 1.7303668
-2.1009028 -1.6249434 -1.266798
-0.7665671 3.9752478 -0.7042191
1.9998614 1.6145482 -1.7702788
-0.6762046 -1.4188725 3.7050976
-0.5626684 -1.7993682 -0.5170987
1.0060019 0.7359742 2.1485902
-1.6914216 -1.2548868 -0.9010643
0.5332988 1.1819438 0.6954217
0.641108 0.7601131 0.8191357
0.6244327 0.8663704 1.4431767
0.4372297 0.3720851 0.4200207
0.1411808 0.4117359 0.4182233
0.4094811 0.3700566 0.3657337
-1.5334925 2.5553113 -1.4157059
1.7612822 0.9008171 -2.506167
-0.9982792 -2.6714573 2.2838211
-1.2279541 -2.2019452 -1.1858729
0.7960371 0.3548572 1.9189792
-2.1214051 -1.6280728 -1.1606386
-1.0020219 3.9553097 -0.6019677
2.6971444 1.6399902 -1.3667973
-0.3737298 -1.6625203 3.4986404
-0.8761828 -1.8809834 -0.8192441
1.1734583 0.5645643 2.2862433
-1.7271198 -1.3075939 -0.8302433
0.5314707 1.3999984 0.8137382
0.9358622 0.7391731 1.1393696
0.6245494 1.008937 1.2148193
0.3517714 0.3209617 0.3666288
0.3774212 0.2097071 0.3672642
0.3942854 0.3204789 0.3303954
-1.077933 2.6119332 -1.1754952
1.5781042 0.7953658 -1.9655785
-1.1992306 -2.6869797 2.6550301
-1.1244978 -2.293221 -1.0233997
0.7942199 0.2898397 1.8811229
-2.2136283 -1.5567502 -1.2124453
-0.5184772 3.9980269 -0.5766779
2.5014215 1.2919716 -1.163558
-0.5483691 -1.3726724 3.9191328
-0.7641893 -2.0352633 -0.6245283
1.144193 0.6764557 2.1250369
-1.8806925 -1.2470284 -0.8872549
0.5594558 1.3860937 0.5988172
0.9233173 0.4966058 0.8020205
0.6508615 1.3143073 1.2641027
0.3603085 0.2579577 0.3988714
0.3499731 0.3866159 0.243914
0.3329357 0.3097219 0.3251904
-1.0418973 2.6789596 -1.3799059
1.8555203 0.4368019 -2.5299875
-1.316022 -1.7962534 2.8365898
-1.0448773 -2.0832735 -1.1790295
0.7610387 0.2199886 1.8352599
-1.9229055 -1.5364337 -1.1470929
-0.5412135 3.8984645 -0.7153837
2.3260322 1.0531045 -1.5741815
-0.5886114 -0.8795672 4.1921237
-0.6292351 -1.7361666 -0.8528945
1.1082567 0.6838547 2.1496067
-1.5629526 -1.2745705 -0.7110418
0.5006838 1.219505 0.6645222
0.4705119 0.6163026 0.955806
0.7274107 0.9166862 1.3555339
0.4156422 0.3471069 0.3261351
0.347218 0.4638661 0.3143468
0.3599529 0.2618632 0.4360511
-1.1321462 2.5567812 -1.3628682
1.6083462 0.2671412 -2.3938798
-1.381958 -2.5401906 2.9016996
-1.2313438 -2.0778123 -1.1860676
0.8320208 0.1861988 1.8390994
-2.0426565 -1.6794793 -1.187158
-0.5864168 3.7012865 -0.8156949
2.1562967 0.9167712 -1.3331329
-0.8804957 -1.6357884 4.3296639
-0.875457 -1.758661 -0.7877843
1.2344218 0.531274 2.1666568
-1.7578182 -1.2822311 -0.6132307
0.5457294 1.1445053 0.5471732
0.5479505 0.64963 1.0607468
0.5014623 0.9044022 1.4279643
0.3558868 0.3191513 0.3982833
0.402401 0.3450752 0.3275574
0.2848384 0.3972482 0.5739273
-1.1786676 2.2723804 -1.1577998
1.681584 0.5277474 -2.6197562
-1.2572657 -2.2255325 2.689847
-1.1608198 -2.1856116 -1.0374773
0.9211174 0.2502606 1.7968325
-2.1461937 -1.7868958 -1.1012777
-0.5866097 3.7114899 -0.2749358
2.3142823 1.1850354 -1.5187503
-0.660713 -1.1451434 4.2466348
-0.8735158 -1.9766299 -0.6132426
1.2860809 0.697722 2.1844583
-1.7588119 -1.4094972 -0.7058926
0.5920579 1.4391095 0.8828641
0.6326983 0.6572879 1.101006
0.5965527 1.0803891 1.5567878
0.287304 0.2089817 0.4242347
0.3649635 0.4474614 0.3876258
0.3873818 0.3773986 0.3953851
-1.2334806 2.5053554 -0.8833671
1.6244794 0.5158531 -2.8020957
-1.2226774 -2.8706916 2.2201873
-1.0373483 -2.0181682 -1.0703625
0.84705 0.4095469 1.7441271
-2.1429643 -1.4686105 -1.1499228
-0.6587728 3.4552768 -0.380661
2.499411 1.258522 -1.807563
-0.5586134 -1.7430284 3.4442278
-0.7920758 -1.7687215 -0.7128742
1.2178208 0.8316481 2.1130681
-1.7785827 -1.0301848 -0.7686724
0.5747078 0.9499214 0.5027061
0.8749315 0.7426689 0.9945327
0.664064 1.1276632 1.2240405
0.2452726 0.2494467 0.3574883
0.3707708 0.4221012 0.368941
0.3643816 0.4384256 0.3812504
-1.2060085 2.7878414 -1.2013965
1.7006755 0.8016003 -2.4057127
-1.1786098 -2.3612294 2.6994014
-1.1158643 -2.0872317 -1.0681357
0.8595792 0.2569432 1.6986955
-2.0761953 -1.5150102 -1.1143984
-0.5684104 4.1311337 -0.368614
2.2640227 1.4532589 -1.4189191
-0.5392944 -1.2729229 4.2861622
-0.689083 -1.6522173 -0.7257881
1.1783395 0.7224519 2.0760669
-1.5916586 -1.1304667 -0.8167166
0.6375981 1.3432923 0.8327826
0.5633472 0.6516586 0.9867937
0.6393154 1.0883065 1.5867607
0.4267813 0.4350144 0.3423476
0.3187603 0.4655087 0.3773714
0.4845367 0.3845434 0.2976818
-1.504873 2.865102 -1.1463873
1.460557 0.2030977 -2.6392857
-1.4395113 -2.3080901 2.6431618
-1.0863473 -2.0755944 -1.0521368
0.8649888 0.3058824 1.6498428
-2.1435344 -1.6589334 -1.0912105
-1.0290355 4.0380254 -0.3264041
2.150874 0.9139022 -1.6514439
-0.872053 -1.3823332 3.8623371
-0.7537657 -1.7600874 -0.5655138
1.2230851 0.6827311 2.0548827
-1.7303633 -1.4922037 -0.8506267
0.4758375 1.1729234 0.8199833
0.6903171 0.7108045 0.9878418
0.5674583 0.9257569 1.2191753
0.3325816 0.3155071 0.486623
0.3580963 0.3768487 0.4050399
0.4131711 0.1667297 0.2405838
-1.2406375 2.6307652 -1.4089132
1.5709229 1.007573 -2.5628717
-1.2552572 -2.0431453 2.6881479
-1.1754399 -2.1190959 -1.1793632
0.7914127 0.2637269 1.6487925
-2.1210574 -1.5601417 -1.0987299
-0.4861221 3.8939521 -0.4308794
2.3493229 1.7073778 -1.5512117
-0.611844 -1.0696328 4.3094288
-0.8769625 -1.7360343 -0.8374852
1.134433 0.6203858 1.9268045
-1.706844 -1.1404554 -0.6753395
0.7545154 1.263187 0.9780338
0.7784 0.6998048 1.01166
0.6434132 0.9735125 1.6212809
0.2984775 0.3830615 0.341878
0.3430202 0.3566589 0.278012
0.4142134 0.4196863 0.4233904
-1.1562684 2.6128626 -1.4387833
1.8858683 0.9639553 -3.0105491
-1.305215 -2.2952416 2.8997138
-1.0446271 -2.0700135 -1.1112354
0.8466414 0.3220449 1.8159992
-2.1439549 -1.5901703 -1.1291942
-0.6679707 3.7695425 -0.8684444
2.5753437 1.6003347 -1.9524692
-0.660409 -1.2913586 4.3382307
-0.7453848 -1.6682212 -0.7761462
1.155091 0.69622 2.208049
-1.722788 -1.1718976 -0.7324305
0.4882977 1.1566799 0.5703389
0.6894755 0.6363794 1.0580799
0.644806 1.003883 1.4385169
0.2992423 0.4017923 0.3350892
0.3084496 0.3741751 0.3920498
0.4211669 0.4182726 0.3967637
-1.0054398 2.3028173 -1.2198978
1.7197224 0.8574672 -3.0939257
-1.3128263 -2.4984429 3.1156936
-1.084521 -2.136102 -1.0235163
0.5947271 0.2954041 1.7793434
-2.1117114 -1.5524074 -1.1780902
-0.3656748 3.7035655 -0.327765
2.46416 1.5937361 -2.1080607
-0.7612381 -1.6626734 4.2702902
-0.6363871 -1.7461077 -0.6520947
1.0250295 0.5156132 2.1819977
-1.6816131 -1.2342358 -0.8824415
0.639765 1.4007482 0.8921328
0.7444376 0.7362689 0.985865
0.5515882 0.8357695 1.1545966
0.4481339 0.3899943 0.3714216
0.4303024 0.2202091 0.4026543
0.4300983 0.3181716 0.2956487
-1.2726447 2.3316778 -1.3298667
1.706994 0.502198 -2.9292831
-1.2119909 -2.4075744 2.674717
-0.9767499 -2.2617835 -1.1385907
0.916115 0.2689903 1.8204552
-2.0945812 -1.5896569 -1.1591639
-0.6989905 3.7065409 -0.4621557
2.3553565 1.1434279 -1.8752444
-0.6762938 -1.4574458 3.5928229
-0.6069011 -2.0108288 -0.7667164
1.2471162 0.7199114 2.0925559
-1.6505819 -1.2026389 -0.8830075
0.5736542 1.3748631 0.867711
0.6483625 0.6412298 1.0540387
0.5356972 0.9501286 0.9181058
0.3698488 0.2509547 0.3718744
0.3310013 0.4509211 0.2721008
0.4439993 0.387018 0.2761564
-1.3662292 2.5975793 -1.3097552
1.7309101 0.9646743 -2.6715333
-1.2377016 -2.4599431 2.4980468
-1.15447 -1.999711 -1.0506258
0.7618766 0.3093612 1.8560389
-2.0602931 -1.5515718 -1.1817191
-0.7277211 3.926579 -0.3435554
2.6151445 1.8013068 -1.6867632
-0.6803053 -1.6300425 4.0230992
-0.7721853 -1.7279024 -0.593895
1.004234 0.7946119 2.37096
-1.7690547 -1.1521509 -0.8665229
0.6385082 1.3289997 0.9661998
0.8842344 0.8366325 0.9847701
0.5573963 0.8299006 1.5250524
0.3822847 0.2718086 0.4567308
0.2423574 0.4852507 0.5149211
0.2912384 0.3994209 0.3151963
-1.2053306 2.6454023 -1.352919
1.2618817 0.682139 -2.5830517
-1.5667198 -2.423226 2.9347076
-1.0888505 -2.0880284 -1.1606522
0.8648667 0.1564175 1.7037557
-2.1886917 -1.7104138 -1.1853694
-0.5924799 3.8379379 -0.6267776
1.8557212 1.3723064 -1.7318543
-0.9937172 -1.1165794 3.9585923
-0.7034584 -1.7724234 -0.7264431
1.1708697 0.4578663 1.9705638
-1.8610015 -1.4252325 -0.8420987
0.6128507 1.1925356 0.7261414
0.5938395 0.6901674 0.8511974
0.5730026 1.3066466 1.0238846
0.3853922 0.315605 0.4342091
0.306003 0.3014489 0.2668081
0.3276903 0.2851813 0.3432707
-1.2190907 2.9674877 -1.5938284
1.121465 0.5655789 -2.5962366
-1.2822407 -2.6064554 2.872519
-1.1291919 -2.0825247 -1.0783644
0.8374424 0.4216491 1.733627
-2.1824608 -1.6764083 -1.2680999
-0.6093676 4.2363819 -0.9322585
1.8391069 1.3093374 -1.6456547
-0.7482054 -1.5546278 4.2307953
-0.783528 -1.625166 -0.7613162
1.2121213 0.824337 2.1017808
-1.7492668 -1.3021768 -0.9665289
0.609723 1.2688942 0.6615699
0.7176419 0.7437585 0.9505818
0.5340353 1.0518276 1.3582763
0.3456639 0.4573587 0.3170482
0.3746789 0.4026879 0.3681538
0.433194 0.3742314 0.301571
-1.2801657 2.6605736 -0.9829676
1.5379372 0.3922104 -2.4751673
-1.2542864 -2.753888 2.4112845
-1.1474187 -2.2668185 -0.9962474
0.7786183 0.3050203 1.7799356
-1.9112925 -1.6126556 -1.0291663
-0.5969668 3.8782099 -0.1122181
2.272811 1.0854923 -1.2894303
-0.5494983 -1.4460119 3.8988049
-0.6543238 -1.9709326 -0.5739895
1.178407 0.7733878 2.1896753
-1.5264042 -1.3363053 -0.7061369
0.6831989 1.2176364 0.8707494
0.7348738 0.6932819 1.1857369
0.7047881 1.3078761 1.4875203
0.493095 0.2958859 0.4222579
0.3997886 0.4683674 0.4097397
0.3848882 0.2763503 0.3230293
-1.304453 2.9073106 -1.0681806
1.9272471 0.6551166 -2.4533587
-1.0989507 -2.4116918 2.5518563
-1.0942385 -2.0054687 -1.0000762
0.8510612 0.3754073 1.8716148
-2.0220621 -1.5097323 -1.208617
-0.7262433 4.5088083 -0.1607533
2.7654038 1.3032158 -1.1844814
-0.36551 -1.4515156 4.1010146
-0.8087695 -1.6486114 -0.5760778
1.2426444 0.8301045 2.1794169
-1.68034 -1.1167651 -0.8495992
0.5782097 1.6014977 0.9074273
0.8381568 0.6480992 1.2688773
0.7334407 0.9601762 1.5491583
0.285469 0.3568573 0.4239984
0.3915833 0.4546972 0.3078021
0.3417221 0.3929672 0.3590178
-1.1786894 2.6458315 -1.1841087
1.888835 0.9423176 -2.3861671
-1.3717088 -2.3871036 2.7377822
-1.1932866 -2.1549262 -1.1058911
0.7691148 0.3580219 1.8503128
-2.1944554 -1.5522886 -1.0978843
-0.5654512 3.8082955 -0.3234511
2.4342648 1.6142382 -1.4658033
-0.8633741 -1.6235708 4.3761684
-0.8011617 -1.7864394 -0.6985649
1.0694186 0.699153 2.1354347
-1.8742796 -1.0866535 -0.7539298
0.6132382 1.162464 0.8606576
0.5454298 0.6719206 0.9203638
0.5083347 0.7635329 1.6383862
0.3921249 0.3684868 0.4073262
0.3003037 0.3411311 0.2851218
0.3201758 0.4656351 0.3439544
-1.2414233 2.0304102 -1.426153
1.6129316 0.588644 -2.1715063
-1.1823275 -2.6417952 2.5210708
-1.1603155 -1.942241 -1.1162586
0.7914447 0.3034761 1.778336
-2.2976011 -1.5226827 -1.2349328
-0.6205409 3.3719247 -0.6108242
2.2546698 1.3406592 -1.2891441
-0.7154795 -1.4282853 3.8550614
-0.6919379 -1.5206432 -0.7898527
1.1714967 0.6948545 2.2921016
-1.9325463 -1.1088534 -0.8303048
0.6208824 1.3415145 0.8153289
0.6417382 0.7520152 0.8823622
0.466848 1.2135099 1.3339906
0.4683776 0.4215978 0.3264059
0.380052 0.3913783 0.5137656
0.3650548 0.4138293 0.404628
-1.3899741 2.6259471 -1.7160086
1.7258356 0.6440574 -2.4278859
-1.3215648 -2.5198536 2.4426359
-1.0378259 -2.2128619 -1.0876532
0.9286712 0.311094 1.7465219
-1.9830289 -1.6529142 -1.2346643
-0.6693025 3.679736 -0.9978324
2.268545 1.5504605 -1.610384
-0.6911262 -1.6156739 3.7036539
-0.827403 -1.8754549 -0.7612024
1.2196499 0.7281551 2.078133
-1.6279581 -1.1610345 -1.032045
0.7206715 1.0537889 0.7181762
0.5427094 0.9064031 0.8175018
0.6304386 0.9041796 1.261018
0.2104229 0.337407 0.3264508
0.2909787 0.4170612 0.3316111
0.3550708 0.4918798 0.2026193
-1.1420648 2.6249186 -0.9898318
1.86405 0.7547345 -2.4852419
-1.4851969 -2.6331447 2.4335653
-1.1265296 -2.1390479 -1.054652
0.8453329 0.2235077 1.8028314
-2.2681277 -1.6412368 -1.155975
-0.6386844 4.0166532 -0.0528488
2.5740624 1.3369432 -1.6699189
-0.8596846 -1.8396084 4.1171642
-0.7442481 -1.8449489 -0.6925276
1.1122646 0.6030718 2.2992153
-1.8890994 -1.2239892 -0.7137648
0.5033804 1.3917346 0.936983
0.7100125 0.5822087 0.815323
0.6255123 0.7935364 1.6835989
0.3822816 0.294099 0.3621245
0.2669317 0.3795642 0.4963839
0.3790283 0.4172476 0.4422103
-1.0610536 2.4537441 -1.0254175
1.6259597 0.6910924 -2.5638788
-1.0924143 -2.5500618 2.3798424
-1.0435687 -2.1736862 -1.1493812
0.6875613 0.3071161 1.8316694
-2.0417876 -1.6364566 -1.0249285
-0.4456923 3.4379335 -0.1853294
2.4167248 1.6010396 -1.7790902
-0.4342373 -1.6096575 3.5475788
-0.7542187 -1.8053781 -0.8091873
1.0124155 0.7919828 2.1205105
-1.6277761 -1.3402594 -0.5684592
0.6153613 0.9841893 0.8400881
0.7907651 0.9099472 0.7847886
0.658177 0.9404043 1.1677364
0.2893501 0.3683081 0.3401939
0.3248542 0.4848667 0.2888411
0.4140115 0.2961972 0.4564694
-1.0285009 2.4063672 -1.3915966
1.7291843 0.6416425 -2.6991792
-1.195375 -2.1624812 2.5777346
-1.174561 -2.1444344 -1.0683662
0.854901 0.4561508 1.6855194
-2.2231678 -1.5342245 -1.2815396
-0.3716065 3.7137237 -0.2171306
2.3255958 1.3105378 -1.6998146
-0.5701379 -1.354817 3.6907272
-0.7457805 -1.6735836 -0.7210624
1.2305499 0.80399 2.0369418
-1.8388776 -1.2088846 -0.8853582
0.6568944 1.3073565 1.1744661
0.5964115 0.6688953 0.9993645
0.625237 0.8076643 1.1129926
0.4287805 0.4708509 0.3473038
0.3756489 0.3478392 0.3514223
0.3842903 0.3253399 0.3961814
-1.3943053 2.5423973 -1.3993514
1.4682451 0.5592383 -2.7843288
-1.4327113 -2.3346185 2.4845011
-1.1476903 -2.0863016 -1.190986
0.6322618 0.4360868 1.8640069
-2.0465833 -1.5832535 -1.0577035
-0.7366255 3.8384112 -0.6665984
2.0133962 1.423075 -1.8871957
-0.8330477 -1.3765195 3.8767597
-0.798473 -1.727398 -0.7610078
0.9961524 0.8952026 2.3580245
-1.6140739 -1.1996228 -0.7581799
0.6576798 1.2960139 0.732753
0.5451511 0.8638367 0.8971331
0.5996636 0.958099 1.3922586
0.3492173 0.3589036 0.4299782
0.3638906 0.4591158 0.4940175
0.4325094 0.3836307 0.2995235
-1.4713133 2.6036461 -1.60843
1.6683372 0.5613483 -2.451565
-1.3056645 -2.3787334 2.2391166
-1.0387337 -2.0756281 -1.1495519
0.7346263 0.2187541 1.6660622
-1.9583007 -1.6658198 -1.0219032
-1.0060696 3.7487433 -0.8903387
2.4166892 1.3769347 -1.6093423
-0.6908507 -1.4982082 3.545156
-0.6000348 -1.734939 -0.7952249
1.0314574 0.4948527 2.1498547
-1.593276 -1.3192826 -0.6169231
0.4652437 1.1450971 0.7180913
0.748352 0.8155864 0.8422228
0.6148138 0.8805252 1.3060394
0.4386989 0.3406892 0.354327
0.2968312 0.2760985 0.4837925
0.3650247 0.3465372 0.4049801
-1.2038707 2.6557919 -1.3373615
1.7454182 1.0136033 -2.5232706
-1.3469296 -2.2033519 2.213223
-1.1060931 -2.1552016 -1.1247357
0.5984317 0.2830829 1.8344644
-2.1776658 -1.5571144 -1.0857386
-0.5957251 3.7631714 -0.6284425
2.4966348 1.86426 -1.5465877
-0.8807089 -1.3541056 3.7494417
-0.7135058 -1.7704508 -0.7891696
0.9745322 0.5585642 2.1575715
-1.7724523 -1.177117 -0.77924
0.6081456 1.1073795 0.708919
0.7512166 0.8506567 0.9766829
0.4662207 0.8492463 1.5362188
0.3925874 0.3847508 0.3355661
0.3761004 0.2754813 0.3231072
0.4052136 0.3799974 0.3064987
-0.9647796 2.2760254 -1.0096514
1.6532001 0.5421792 -2.6108148
-1.4495477 -2.2225513 2.3613535
-1.0571 -2.0316244 -0.9708004
0.6730634 0.4036493 1.6838056
-2.2246863 -1.625798 -1.1205932
-0.1518578 3.2562874 -0.2505173
2.2418883 1.3501525 -1.4768495
-0.7211655 -0.9614329 3.6286182
-0.7317185 -1.68764 -0.5280544
0.9944553 0.8747792 1.9875561
-1.7688909 -1.1599355 -0.6990571
0.8129218 0.9802619 0.7591341
0.5886882 0.8079734 1.1339653
0.7283822 1.2611183 1.2672648
0.3253814 0.3439844 0.4427461
0.3213918 0.4711299 0.3037505
0.4557954 0.4658625 0.4215361
-1.3210103 2.2502408 -1.4780151
1.6070478 0.6504508 -2.4971656
-1.0674246 -2.4607761 2.5555674
-0.9940305 -2.2572988 -1.1048542
0.841042 0.322187 1.8205863
-2.1867258 -1.6016636 -1.1517311
-0.8198735 3.2909259 -0.5545301
2.0966575 1.34152 -1.6874802
-0.4482901 -1.4456976 3.7980344
-0.6649314 -1.9035582 -0.7609935
1.1358304 0.5429023 2.2043925
-1.7775432 -1.2135273 -0.8010271
0.5011368 1.0406851 0.923485
0.4896097 0.6910693 0.8096854
0.6191345 1.0150784 1.2424671
0.3290991 0.3537406 0.3438607
0.2947884 0.2207153 0.3838061
0.4091825 0.3881362 0.3507039
-1.179692 2.5457453 -1.2716126
1.5311398 0.585264 -2.3009802
-1.4187032 -2.191363 2.622545
-1.2127701 -2.0583169 -1.169248
0.8020673 0.3997062 1.8435641
-2.0656675 -1.6075397 -1.1303808
-0.6541905 3.7966906 -0.4900487
2.1143226 1.2540107 -1.2698706
-0.7105442 -1.1241064 4.2085129
-0.8812131 -1.6939177 -0.8269801
1.1294752 0.6275683 2.1810188
-1.7086348 -1.2002141 -0.7997255
0.5255015 1.2509453 0.7815639
0.5831828 0.6687466 1.0311095
0.708159 1.0672566 1.5859679
0.331557 0.3643993 0.3422679
0.3274079 0.2278621 0.3374547
0.3570327 0.4073256 0.3306552
-1.4332618 2.4856045 -1.2948589
1.9382537 0.5394895 -2.3860467
-1.2329291 -2.5517293 2.7290089
-1.2105571 -2.1067957 -1.1461044
0.7407477 0.3373743 1.7262883
-2.1251696 -1.6677996 -1.0818248
-0.8476721 3.8546016 -0.566196
2.6761789 1.3440589 -1.5992029
-0.7020216 -1.4602946 4.0430039
-0.8527977 -1.8261452 -0.7735596
1.1250626 0.5443722 2.0261138
-1.7396731 -1.3605174 -0.6707218
0.5855897 1.3689971 0.7286629
0.7379252 0.8045693 0.7868438
0.5309075 1.0914347 1.313995
0.3577593 0.2806505 0.3725448
0.3843148 0.2069979 0.2998256
0.3854965 0.3072822 0.4111029
-1.4291815 2.5570852 -1.5141675
1.5224393 0.5309686 -2.5657547
-1.2696026 -2.5047805 2.3796727
-1.093524 -2.2675532 -1.1843249
0.8142313 0.4014013 1.8961667
-2.3399437 -1.4531027 -1.2399291
-0.9996844 3.5986273 -0.6318321
2.3210512 1.1593827 -1.5020328
-0.7675088 -1.4481097 3.8078151
-0.7940569 -1.9524106 -0.7632756
1.1816284 0.8181717 2.225824
-1.9412185 -1.0302671 -0.8454042
0.4294971 1.041542 0.8823355
0.7986119 0.6284142 1.0637219
0.5020939 1.0566708 1.4281425
0.2994671 0.3151426 0.4210493
0.3673971 0.4167704 0.3296573
0.3987252 0.4228356 0.3945249
-1.4270214 2.3990714 -1.3597813
1.8472778 0.777671 -2.2563587
-1.2431348 -2.6824276 2.1243355
-1.0627585 -2.0897309 -1.1077225
0.907443 0.3820167 1.7297728
-2.1663374 -1.7990591 -1.2312476
-0.7244416 3.6643873 -0.6167515
2.468542 1.4935994 -1.1839807
-0.6602919 -1.6211301 3.5761001
-0.6800927 -1.6920382 -0.6711446
1.1654577 0.646261 2.2543884
-1.7322176 -1.4204671 -0.8580319
0.7025798 1.2653159 0.7430299
0.6212642 0.7159285 1.072378
0.5828429 1.0612975 1.4517646
0.3826658 0.3976927 0.4365779
0.2580148 0.2642443 0.5246155
0.4341198 0.3785919 0.3732157
-1.2209779 2.6187495 -1.0709854
2.0809905 0.8276134 -2.477892
-1.3307026 -2.6639975 2.8798679
-1.1872633 -2.0368681 -1.0456637
0.8162465 0.2532533 1.8363786
-2.2294704 -1.7455632 -1.0104988
-0.7301503 3.9336768 -0.1771929
2.7590874 1.5775565 -1.620068
-0.7557262 -1.5271362 4.0955362
-0.8156205 -1.6926446 -0.6617106
1.0479435 0.6042818 2.1624493
-1.8705765 -1.4133085 -0.6591931
0.4908276 1.3149273 0.8937925
0.6780969 0.7499431 0.857824
0.5749763 1.1368613 1.2156683
0.3716428 0.3442235 0.3839531
0.231697 0.3510285 0.3260707
0.3588939 0.3322547 0.3513057
-1.2343397 2.6831305 -1.4936252
1.8157809 0.6100838 -2.3751487
-1.2482069 -2.6663012 2.4679818
-1.1029478 -2.1548887 -1.062609
0.9313536 0.2752055 1.8972206
-2.0133232 -1.4606497 -1.2001416
-0.7368311 3.924728 -0.5834503
2.6583251 1.3045004 -1.2963324
-0.7026891 -1.7136085 3.6997843
-0.7186659 -1.8266499 -0.6769397
1.2544473 0.6750445 2.2258901
-1.5907604 -1.1313345 -0.7815463
0.4975086 1.2415975 0.9101749
0.8425442 0.6944166 1.0788164
0.5455178 0.9526928 1.2318024
0.3842819 0.3282389 0.3856692
0.3230937 0.399839 0.3286695
0.4225628 0.3293152 0.4185953
-1.3032713 2.3352387 -1.1467877
1.447582 0.8949642 -2.7105413
-1.272764 -2.8506018 2.5212152
-1.1084751 -2.1114713 -1.0460577
0.8524268 0.3496351 1.7424625
-2.449391 -1.6706998 -1.1040043
-0.7363646 3.8599525 -0.4682704
2.2658841 1.6058001 -1.9044749
-0.7421856 -1.8114658 3.966676
-0.7514244 -1.7474649 -0.7132033
1.165603 0.7435201 2.0836365
-2.00015 -1.3945236 -0.8223919
0.5669067 1.5247138 0.6785173
0.8183022 0.7108359 0.8060664
0.5305784 1.0391359 1.4454608
0.3570507 0.3640065 0.3328544
0.3131762 0.393885 0.341174
0.449241 0.2761762 0.2816124
-1.0114507 2.7440897 -1.4721324
1.7989181 0.7265712 -2.0127102
-1.2384483 -2.0909937 2.1514805
-1.0631256 -2.222295 -1.0878865
0.7422854 0.2412795 1.7563289
-2.1098668 -1.6666919 -1.2343821
-0.4183544 3.904767 -0.5931374
2.5243143 1.4483916 -0.9439269
-0.6764975 -1.1167468 3.6036657
-0.6800313 -1.8969618 -0.6570204
1.0832775 0.5597435 1.9909903
-1.6859663 -1.2966702 -0.8566968
0.5930963 1.1606773 0.878995
0.7253961 0.7218203 1.0687834
0.5619508 0.9742469 1.4521852
0.3830943 0.3253331 0.4308661
0.3409921 0.318464 0.2346614
0.4239005 0.3700217 0.3776853
-0.963405 2.6808736 -1.22411
1.8181439 0.4480226 -2.634381
-1.2958069 -2.3089472 2.4509693
-1.0797359 -2.1046704 -1.0819336
0.9324172 0.3058147 1.7676318
-2.0505702 -1.7104335 -1.0605558
-0.4221658 3.7400165 -0.4734374
2.7187738 1.2532101 -1.5837308
-0.5620475 -1.3729883 3.9652014
-0.6612425 -1.7425999 -0.6895416
1.2791228 0.6422244 2.1284508
-1.7628686 -1.2972833 -0.7031419
0.5412392 1.059143 0.7506726
0.9006299 0.8051874 1.0506502
0.7337593 0.9359589 1.5142321
0.4184934 0.3620706 0.392392
0.3467056 0.3364097 0.360819
0.2877015 0.4131502 0.3574139
-1.2485202 2.7720268 -1.5822072
1.8701743 0.7182934 -2.3515327
-1.4793854 -2.2535683 2.2715693
-1.1190749 -2.0149978 -1.1484952
1.0696421 0.3662151 1.7553117
-2.0878468 -1.5846061 -1.1577569
-0.8073014 3.8600936 -0.7839594
2.6741205 1.4977257 -1.3789977
-0.8423717 -1.5316514 3.5785729
-0.6767239 -1.680457 -0.7423166
1.4669098 0.7445077 2.0478886
-1.7571565 -1.2502876 -0.7915455
0.4412188 1.0880668 0.7982478
0.8039462 0.7794323 0.972535
0.6370137 0.7219168 1.3070036
0.442351 0.3345408 0.4061786
0.3972677 0.3782926 0.2925769
0.3306904 0.3343185 0.3662114
-1.3963093 2.4664508 -1.6528294
1.4825363 0.5405674 -2.8155243
-1.3300839 -2.6826304 2.3829676
-1.2222304 -1.9972158 -1.0207315
0.8253038 0.4689094 1.8852054
-2.0059444 -1.6074138 -1.1492183
-0.8420179 3.6940387 -0.7721946
2.1441545 1.1938015 -1.7242574
-0.7811725 -1.6696064 3.6339409
-0.8512202 -1.6874967 -0.6831936
1.0754249 0.7778 2.2353106
-1.5482198 -1.264507 -0.8959601
0.5542915 1.2275878 0.8806347
0.6616182 0.6532341 1.091267
0.5489115 1.013024 1.2509734
0.3710103 0.3097191 0.3375379
0.2501211 0.3088906 0.3501053
0.4577245 0.3429068 0.2532582
-0.9402124 2.386178 -1.2081146
1.8524391 0.6009404 -2.5692308
-1.3887183 -2.2370712 2.6987607
-1.0704382 -2.06665 -1.0399458
0.6959566 0.2307034 1.8510498
-2.0519232 -1.6456461 -1.0490369
-0.2629943 3.8277681 -0.6420522
2.4967343 1.2293826 -1.4714761
-0.8062676 -1.1927178 4.2531226
-0.6113158 -1.8339238 -0.6568926
1.0218933 0.6543577 2.2869792
-1.7007989 -1.2630109 -0.5864424
0.6772181 1.4415901 0.5660625
0.6442951 0.6284421 1.0977548
0.5824507 1.0443534 1.5543619
0.4591224 0.2327262 0.3830531
0.3259367 0.4236543 0.4359294
0.3511244 0.3826352 0.4625945
-1.3900769 2.547098 -1.3966375
1.4612018 0.4910685 -2.9637557
-1.443894 -2.4935062 2.5113711
-1.02198 -2.2318773 -1.2181574
0.7852878 0.3158718 1.716052
-2.0892638 -1.6236489 -1.1507948
-0.92248 3.8199748 -0.7517067
2.2229476 1.2129833 -1.6296609
-0.7726732 -1.4667966 3.7778777
-0.6469356 -1.8449991 -0.8633382
1.1477682 0.651921 1.9767023
-1.6561236 -1.2042024 -0.851998
0.4675969 1.2728768 0.6449308
0.7617459 0.7219148 1.3340948
0.6712208 1.0267095 1.2665066
0.3750445 0.3868782 0.3548192
0.3624804 0.3360491 0.2606503
0.4331403 0.4194465 0.2987967
-1.2742261 2.5126965 -1.3212133
1.5705258 0.5783953 -2.5225996
-1.2850774 -2.2160169 2.8892415
-1.174895 -2.1784083 -1.1283913
0.9575647 0.2690803 1.7828866
-2.0668782 -1.5929241 -1.0998085
-0.6499906 3.8706685 -0.6495921
2.3302132 1.3807618 -1.447093
-0.7256229 -1.0846753 4.1232732
-0.8240841 -1.8653744 -0.7245649
1.3523274 0.533561 2.2299722
-1.724048 -1.2589105 -0.7383633
0.6242355 1.357972 0.6716212
0.7596874 0.8023665 1.0755066
0.5594545 1.1313416 1.2340317
0.3508109 0.3130339 0.4038263
0.3947627 0.2644807 0.4470856
0.3428302 0.3340136 0.3614452
-0.9841075 2.9869621 -1.4099895
1.2033148 0.6795089 -2.7113624
-1.5062442 -2.4595707 2.5652798
-1.1942425 -2.0735823 -1.1501242
0.7951748 0.3124113 1.8770952
-2.1149342 -1.7434494 -1.0304041
-0.4408678 3.8017665 -0.5721995
1.8334437 1.345462 -1.9618736
-0.9505119 -1.248895 3.2547371
-0.7607805 -1.8332409 -0.6926598
1.0854294 0.6710252 2.2478939
-1.7202699 -1.321906 -0.6407098
0.5432397 0.8148044 0.83779
0.6301289 0.6659531 0.7494887
0.5557324 1.2106757 0.6894573
0.433462 0.2403414 0.4574645
0.2902546 0.3586139 0.3707986
0.3946643 0.4215434 0.3896943
-1.4923948 2.478754 -1.1402629
1.7494072 0.8098142 -2.7548235
-1.2798975 -2.5711607 2.6305414
-1.002704 -2.0904698 -0.9934788
0.7699399 0.2159181 1.8534288
-2.0411224 -1.7110525 -1.1561636
-0.8124105 3.7123882 -0.4134266
2.1844867 1.42523 -2.0292073
-0.6474919 -1.6431846 3.8545936
-0.7184281 -1.709592 -0.6057714
1.1769962 0.6739428 2.234092
-1.6669576 -1.2907248 -0.7508388
0.6799843 1.2336342 0.7268363
0.4350795 0.6154158 0.7256161
0.6324056 0.9279761 1.2240522
0.2842759 0.3808777 0.3877075
0.4070563 0.4580246 0.3806632
0.3741648 0.4203277 0.4053248
-1.0608204 2.678337 -1.288929
1.6949328 0.6917113 -2.3742963
-1.2736373 -1.9254993 2.4816404
-1.0750164 -2.0681473 -1.0513291
0.7266023 0.4175353 1.7566051
-2.233732 -1.4029488 -1.1447072
-0.5930153 3.9261106 -0.4460735
2.2639865 1.5607825 -1.2255742
-0.608602 -0.915796 3.749777
-0.8353632 -1.6530514 -0.6663692
0.9985168 0.6378247 2.2666186
-1.8635872 -0.9694473 -0.8294107
0.4678051 1.2477737 0.8428555
0.5690537 0.8690711 1.1487221
0.6650354 1.0097033 1.2681366
0.2396532 0.4150958 0.3849599
0.2719146 0.2202894 0.5100135
0.3701449 0.4335014 0.3152965
-1.32433 2.2213719 -1.2995516
1.360623 0.6934995 -2.8163775
-1.2087615 -2.1838715 2.5734816
-1.166731 -2.0754774 -1.0139972
0.8152747 0.288501 1.5729404
-2.1538062 -1.6625759 -1.2491856
-0.6930932 3.4809155 -0.5932659
2.0300462 1.4831702 -1.6414667
-0.5574049 -1.201475 3.6654668
-0.8316051 -1.7306895 -0.6371199
1.1362814 0.6072177 1.8955336
-1.8643825 -1.2546709 -0.9800353
0.6312368 1.2595436 0.7062857
0.6694232 0.7896707 1.1749108
0.6513567 0.9823965 1.0919852
0.335126 0.344788 0.3768773
0.3210066 0.3187166 0.3225932
0.2894237 0.407905 0.2691503
-1.2510765 2.6907644 -1.2610337
1.9470449 0.4812021 -2.3810124
-1.2789699 -2.2023332 2.6590915
-1.1072034 -2.0049016 -1.0795111
0.7964505 0.2031826 1.7678263
-2.1591116 -1.6750613 -1.0988742
-0.7069759 3.7477814 -0.5291606
2.5960238 1.1679632 -1.3266875
-0.7827752 -1.1516069 4.0413971
-0.6320844 -1.7042913 -0.6805907
1.111192 0.5209746 2.2019032
-1.8052147 -1.4063177 -0.8158202
0.5441006 1.057017 0.7318731
0.6489789 0.6867611 1.0543249
0.4961948 1.0507263 1.3823056
0.475119 0.3006102 0.3989203
0.3147415 0.317792 0.4340769
0.3538968 0.2687436 0.2830541
-1.2929314 2.4156414 -1.4299085
1.477451 0.8478558 -2.4555483
-1.3629789 -2.4669219 2.1319717
-0.93778 -2.0625365 -1.1303499
0.820544 0.266559 1.7645375
-2.1573011 -1.6890007 -1.0961742
-0.6626748 3.6894727 -0.4798564
2.3503171 1.6066658 -1.2913826
-0.8099553 -1.3874159 3.6069994
-0.6178059 -1.5513731 -0.7423814
1.1482627 0.7534159 2.2052096
-1.6600938 -1.3538117 -0.7796623
0.6302566 1.2738314 0.9500521
0.8728661 0.75881 1.1641657
0.5530236 1.079506 1.4750277
0.3199741 0.5111634 0.3879685
0.3277186 0.4868569 0.4406721
0.4972073 0.335189 0.3165119
-1.2375772 2.6917903 -1.4428013
1.4443048 0.5074052 -2.4392522
-1.3246982 -2.4814312 2.2692752
-1.2167618 -2.2410893 -1.281187
0.6486143 0.2901225 1.7396584
-2.0589992 -1.6234128 -1.2552173
-0.6476458 4.2441232 -0.8104976
2.0734784 1.1849925 -1.5502628
-0.8466551 -1.3457613 3.3683632
-0.8221049 -1.9683149 -0.8506479
0.9606893 0.6099291 2.0342877
-1.6818585 -1.2731939 -0.9045193
0.5899314 1.552333 0.6323037
0.6291736 0.6775873 0.8889894
0.4780431 1.1356699 1.099088
0.3946569 0.2727744 0.4305391
0.312075 0.3198066 0.2946293
0.3771406 0.350219 0.350698
-1.2932476 2.6845355 -0.9597566
1.6835671 0.8266088 -2.6499274
-1.3050752 -2.3273486 2.7767432
-1.1426118 -1.986797 -1.1244597
0.8302924 0.2392681 1.7995417
-2.1401378 -1.7860364 -1.0603718
-0.6543934 4.0170799 -0.1406449
2.4385798 1.4943634 -1.644564
-0.5843603 -1.5193856 3.813858
-0.7733714 -1.608348 -0.7926995
1.1608426 0.5731399 2.3185842
-1.6647066 -1.3477415 -0.6894687
0.6388542 1.3325444 0.8191118
0.7550128 0.6677546 1.0053634
0.7207149 0.807963 1.0371148
0.3692404 0.378449 0.3317603
0.3305503 0.3338718 0.5190424
0.4754311 0.4382949 0.3709032
-1.4826344 2.3659067 -1.3785184
1.5489418 0.7189217 -2.9042903
-1.1656894 -2.3961194 2.9017055
-1.1056015 -2.1007365 -1.1520414
0.6749874 0.341759 1.8117365
-2.1554687 -1.6988795 -1.1450348
-1.0429186 3.8422121 -0.4502579
2.350006 1.5061197 -1.8824094
-0.5019871 -1.1887806 4.2066647
-0.7177174 -1.808672 -0.7736226
0.9904421 0.7245266 2.0308454
-1.7486063 -1.3462853 -0.776211
0.4397158 1.4763054 0.9282604
0.8010641 0.787198 1.0218808
0.6637023 1.2073388 1.3049592
0.387884 0.2920646 0.3784188
0.3154546 0.3827676 0.2191089
0.4068624 0.3525942 0.3688238
-1.2009432 2.9672499 -1.3816505
1.8238737 0.5712274 -2.6402235
-1.1766503 -2.3571452 2.4650615
-1.2408803 -2.185079 -1.0990112
0.6889444 0.2568945 1.7756824
-2.1070367 -1.6882373 -1.1360197
-0.7855876 4.2317428 -0.4754189
2.4070092 1.1575004 -1.5987598
-0.4207436 -1.5335913 4.0667637
-0.8437818 -1.7323073 -0.7520945
1.071277 0.5431596 1.9413481
-1.6869094 -1.2994126 -0.7471903
0.4153555 1.2644928 0.9062315
0.5831355 0.586273 1.0414637
0.7559067 0.8235539 1.6017022
0.3970985 0.4527717 0.3469167
0.3823325 0.2862651 0.1656657
0.4201273 0.3888247 0.3888294
-1.277883 2.3241535 -1.0229719
1.6024496 0.6809129 -2.4472884
-1.2805841 -2.1223543 2.2609077
-1.0887156 -2.0902843 -1.1428404
0.7872086 0.3690485 1.8723899
-2.0831029 -1.6506715 -1.2357659
-0.6854563 3.543093 -0.3015132
2.5868774 1.487261 -1.5574186
-0.634609 -1.2383606 3.7533301
-0.6972044 -1.7267669 -0.7803775
1.1681228 0.6620769 2.3378499
-1.7091016 -1.4019772 -0.8717918
0.5924268 1.2189396 0.7214587
0.9844278 0.8063481 0.8898698
0.6459751 0.8839937 1.4924223
0.3915112 0.3635174 0.3624629
0.3809142 0.2930284 0.4654599
0.3740012 0.2486944 0.3639741
-1.3085224 2.6890762 -1.5311327
1.5178605 0.585027 -2.7214318
-1.2903714 -2.3961751 2.6401776
-1.1669835 -2.1588938 -1.1129366
0.8999385 0.2685621 1.8137562
-2.1910988 -1.723543 -1.3508336
-0.6760747 3.9458568 -0.9479375
2.3366994 1.3221905 -1.9624595
-0.6453884 -1.4179728 3.8618016
-0.832627 -1.9438405 -0.6968655
1.2230668 0.6639738 2.1252389
-1.8000169 -1.3903955 -1.0061282
0.6324477 1.2567806 0.5831952
0.8188388 0.7371635 0.7589723
0.6449831 0.9782023 1.221624
0.3343565 0.2150533 0.4160711
0.3231283 0.3954117 0.3114827
0.3910819 0.3331475 0.3447054
-1.2158948 2.5484273 -1.2604905
1.7094766 0.8384768 -2.4173033
-1.2716082 -2.5613671 2.1915808
-1.1112112 -2.1101433 -1.1480323
0.8818531 0.1974512 1.8720811
-2.0451198 -1.6326253 -1.1755927
-0.4440379 3.7177436 -0.5546499
2.3157776 1.4751975 -1.4488666
-0.6961493 -1.6328119 3.7716677
-0.6604966 -1.7064793 -0.7669953
1.1584972 0.5200148 2.185805
-1.6931313 -1.3321044 -0.689192
0.771857 1.1693163 0.7058406
0.606301 0.6367207 0.9684367
0.5754589 0.9285552 1.5800869
0.4507146 0.403664 0.381037
0.2766441 0.3225636 0.313724
0.3519885 0.300521 0.4864008
-0.9298941 2.4208436 -0.9074205
1.6790692 0.7309645 -2.3855316
-1.2941771 -2.6707134 2.4509994
-1.1218713 -2.1476538 -1.2133651
0.7842546 0.2715207 1.8974924
-2.2379113 -1.5576811 -1.1681862
-0.374312 3.77597 0.015867
2.1177105 1.5632684 -1.5443457
-0.6153977 -1.71888 4.2183318
-0.8148668 -1.5411262 -0.8047611
1.097205 0.700405 2.2948487
-1.7773856 -1.2955074 -0.7303792
0.5555821 1.3551264 0.9232875
0.4386412 0.8323039 0.8411858
0.6787794 0.9518334 1.7673324
0.3070045 0.6065276 0.408604
0.3129504 0.4288843 0.3973563
0.4605257 0.2621737 0.437807
-1.2888914 2.419059 -1.3316969
1.7755911 0.7194228 -2.8529118
-1.3796196 -2.5205331 2.7524687
-1.1265762 -2.1369254 -1.2500259
0.9510995 0.265755 1.829792
-2.113989 -1.4950281 -1.1998307
-0.7391449 3.7148566 -0.6407204
2.4492598 1.272779 -1.8252464
-0.892054 -1.6171784 4.205816
-0.9048853 -1.8362741 -0.8877088
1.379933 0.6000726 2.1885371
-1.6592352 -1.1242007 -0.7866963
0.5497465 1.2957976 0.6909766
0.6736687 0.5533562 1.0276654
0.4875655 0.9033547 1.4533473
0.2216909 0.3006513 0.3623171
0.4288335 0.3343177 0.3587451
0.4547538 0.3708274 0.4131344
-1.181429 2.895994 -1.3605592
1.6126584 0.7344991 -2.3924268
-1.2901457 -2.5222242 2.8156687
-1.1315646 -2.1750519 -1.1381095
0.7987802 0.2952035 1.8465299
-2.1545154 -1.6324353 -1.1444325
-0.7588706 4.2235287 -0.4924525
2.1310092 1.4221031 -1.1335692
-0.6931646 -1.3779229 4.4475842
-0.8780674 -1.6931838 -0.7647293
1.0499229 0.6180089 2.3058011
-1.7847169 -1.3152934 -0.7603193
0.4225584 1.3275347 0.8681068
0.5183508 0.6876039 1.2588577
0.5969811 1.1443013 1.6319155
0.2534972 0.4818681 0.3733802
0.2511427 0.3228054 0.4592712
0.3697985 0.317142 0.3841131
-1.1600512 2.486685 -1.3408104
1.68291 0.5350883 -2.7455983
-1.1758807 -2.873624 2.1535289
-1.1393084 -2.1118136 -1.0020151
0.8961812 0.3308202 1.8830814
-2.1901094 -1.7224763 -1.1960587
-0.6305969 3.910485 -0.5706343
2.1689657 1.3181682 -1.6112476
-0.4914432 -1.8600598 3.7540293
-0.7363855 -1.7793483 -0.5430581
1.2012879 0.7240027 2.2348558
-1.8069937 -1.2449975 -0.8179485
0.5294544 1.4238 0.7701761
0.4860557 0.7830799 1.1343507
0.6844375 1.0135642 1.6005004
0.4029229 0.3324653 0.458957
0.3051067 0.3931824 0.3517745
0.3831157 0.4774788 0.3781102
-1.411846 2.6883134 -1.4634145
2.1841252 0.6833995 -2.6427146
-1.2127865 -2.6290679 2.5766965
-1.069579 -2.0424112 -1.1554319
0.7645103 0.3602411 1.8917568
-1.9736349 -1.5842622 -1.0626253
-0.8061777 4.0130788 -0.513243
2.8370853 1.3461983 -1.6219829
-0.7964493 -1.7534795 4.308255
-0.8062587 -1.7198382 -0.6910691
1.083965 0.6920482 2.1953173
-1.6428451 -1.2155919 -0.7628756
0.6056683 1.3247654 0.9501715
0.6529601 0.6627988 1.0207317
0.4163372 0.8755884 1.7315585
0.2633203 0.322573 0.4643628
0.3194547 0.3318072 0.3035605
0.3307898 0.3686703 0.2997497
-1.5896701 2.7746228 -1.6023859
1.7679645 0.7916825 -2.3880335
-1.3477501 -2.2779779 2.6476634
-1.0991876 -2.0636302 -0.9899596
0.8076415 0.3269552 1.7614733
-2.2331505 -1.6536447 -1.2042926
-1.1010807 4.2585726 -0.8544636
2.5443733 1.4478417 -1.0654272
-0.6375686 -1.3262811 3.6740779
-0.6446948 -1.6180993 -0.6318256
1.0764993 0.6547525 2.2244477
-1.7339518 -1.3055625 -0.8178227
0.4885894 1.4839498 0.7479222
0.7764088 0.6561591 1.3226064
0.7101816 0.9516968 1.0264145
0.4544928 0.4455309 0.358134
0.2688578 0.3277973 0.4629745
0.4991988 0.3480822 0.3864699
-1.271567 2.5881916 -1.0433694
2.1318222 0.7651576 -2.6688564
-1.1212015 -2.1787118 2.9318456
-1.1431211 -2.1577587 -1.1356384
0.6730284 0.3190106 1.8762645
-2.3462455 -1.7235757 -1.2258841
-0.7966608 3.8234307 -0.3978657
2.9860024 1.5234098 -1.6617554
-0.3814299 -1.1198834 4.4514816
-0.8506631 -1.6993632 -0.6850432
0.9969602 0.8480928 2.2880963
-2.0850591 -1.2423607 -0.8764015
0.4749062 1.2352391 0.6455037
0.8541802 0.7582521 1.007101
0.7397716 1.0588285 1.5196361
0.2924579 0.4583955 0.4505952
0.3239319 0.5290823 0.4118318
0.2611864 0.4812151 0.3494826
-1.2830959 2.4096844 -1.3704904
1.5113224 0.5050709 -2.5087761
-1.3760131 -2.4437979 2.5948676
-1.0606242 -2.1757394 -1.1963674
0.9078446 0.2388376 1.8470346
-2.2144569 -1.6074257 -1.2224063
-0.6336746 3.4632594 -0.5940618
2.1384435 1.1465919 -1.3152502
-0.8170038 -1.6482661 4.0514972
-0.7017018 -1.9249419 -0.8944541
1.2168629 0.5572355 2.215951
-1.8455955 -1.2119404 -0.9856328
0.6494214 1.053575 0.7764286
0.6271211 0.641521 1.193526
0.5590094 0.7955317 1.4566296
0.3589225 0.2507975 0.3019132
0.3090183 0.3183979 0.3689163
0.3688614 0.3954853 0.2367735
-1.0441943 2.6721952 -1.5211534
1.5890118 1.0200553 -2.7839712
-1.5535551 -2.1691255 2.5950357
-0.9914326 -2.0914011 -1.0298388
0.8521732 0.2192631 1.6637223
-2.1382841 -1.6304147 -1.1213303
-0.6147011 3.8907897 -0.6085369
2.3358444 1.7366526 -1.8465605
-0.9062933 -1.0906771 4.3014233
-0.6349611 -1.7917682 -0.661872
1.1778243 0.5283413 2.0462522
-1.6275942 -1.2306059 -0.7608398
0.4294931 1.2185945 0.9126165
0.7468326 0.7165973 0.9374107
0.6472618 1.0784484 1.7063876
0.3564715 0.2996329 0.3679668
0.3256511 0.3090782 0.38253
0.5106899 0.3998088 0.3604905
-1.1265153 2.5762802 -1.2080919
1.8440189 0.5297509 -2.5327223
-1.1478086 -2.2315809 2.2986519
-1.0331989 -2.1449108 -1.105628
0.7413894 0.3324064 1.6835216
-2.2480897 -1.6418735 -1.1408633
-0.6114058 3.7789274 -0.2942964
2.5451764 1.2734706 -1.4847385
-0.4879302 -1.3411797 3.6038847
-0.6993612 -1.8594205 -0.7442912
1.0573477 0.5802403 2.1449907
-1.909484 -1.2738237 -0.8072792
0.5151095 1.2026472 0.9137956
0.7011576 0.7437197 1.0479839
0.6598783 0.8904012 1.3052328
0.3338377 0.2854904 0.3613368
0.3159583 0.2478339 0.4614691
0.3386056 0.3680498 0.3335842
-1.319267 2.4701729 -1.3039176
1.6560155 0.8806834 -2.0466452
-1.2491397 -2.3872294 2.59829
-1.075125 -2.2187485 -1.2668406
0.8085718 0.2960164 1.8199715
-2.169802 -1.6474375 -1.2046224
-0.5999547 3.3898011 -0.3386299
1.9304059 1.5248554 -1.0027048
-0.5567056 -1.386215 3.7534647
-0.688072 -1.8723307 -0.8980876
1.1226414 0.5664718 2.3787299
-1.7446771 -1.3445593 -0.9159489
0.7193122 0.9196282 0.9652877
0.2743904 0.644172 1.0439404
0.6924341 1.0010144 1.1551748
0.387053 0.3464178 0.368753
0.3140696 0.2704554 0.5587585
0.4251249 0.3028782 0.2886735
-1.1445906 2.7970667 -1.1696161
1.7261015 0.5036689 -2.5859193
-1.4996898 -2.3291101 2.9991826
-1.0745673 -2.1472494 -1.0720439
0.7879496 0.3876268 1.9123235
-2.1890557 -1.6948044 -1.2579467
-0.6957288 4.0275648 -0.3319273
2.4383277 1.1992269 -1.7804432
-0.9800479 -1.3988322 4.1990375
-0.7066933 -1.8263518 -0.7136805
1.1306645 0.8375496 2.2132729
-1.8780234 -1.3684631 -0.9798446
0.4488618 1.2304981 0.8376888
0.7122261 0.695558 0.8054762
0.5196419 0.9302779 1.1998549
0.367874 0.3208976 0.3583634
0.3427149 0.4499228 0.3009493
0.3110323 0.3263413 0.2781021
-1.3188762 2.7606152 -1.0212922
1.6564298 0.7273636 -3.0272055
-1.5084599 -2.5753011 2.2536544
-1.1409005 -2.1305717 -1.0787002
0.6558904 0.2724328 1.8236436
-2.1917836 -1.5466192 -1.1478443
-0.7434449 3.8269996 -0.0625709
2.3993885 1.4209872 -2.1799267
-0.9977777 -1.5145644 3.4720529
-0.7939197 -1.8114575 -0.6514621
1.0852469 0.4551618 2.1077707
-1.7299099 -1.2190781 -0.8318591
0.5754314 1.0663845 0.9587213
0.7429587 0.6936236 0.8472788
0.5106823 1.0607367 1.2183986
0.3469808 0.3191142 0.4272381
0.4293565 0.182729 0.2841271
0.4618737 0.3275411 0.3159852
-1.3821499 2.4916502 -0.9658477
2.1737731 0.748932 -2.5957259
-1.2468022 -2.2668119 2.6775209
-1.1149298 -1.9433479 -1.1289447
0.7496854 0.2971361 2.0293665
-1.980324 -1.627935 -1.049971
-0.8399597 3.6148945 -0.3842161
2.9014541 1.571672 -1.4749615
-0.6247535 -1.2503514 4.141475
-0.819384 -1.5752881 -0.7727865
1.1227071 0.7245561 2.4365058
-1.5469721 -1.2296028 -0.6884799
0.5421902 1.1232443 0.5816316
0.7276811 0.82274 1.1207644
0.6220486 1.0164606 1.4639541
0.2955458 0.3680597 0.3561582
0.3730217 0.42742 0.4071393
0.4333519 0.3983322 0.3614911
-1.2207538 2.4130295 -1.071312
1.4544397 0.7448077 -2.6202427
-1.4078695 -2.2462422 3.1155747
-1.1536594 -2.2296017 -1.0389794
0.7972862 0.1624239 1.8665722
-2.2333559 -1.5751888 -1.1251606
-0.5806209 3.9520764 -0.3207634
2.3806144 1.3713976 -1.5714069
-0.8725014 -1.3174846 4.5606667
-0.6419636 -1.8719084 -0.6039558
1.1160363 0.467602 2.2452791
-1.9045197 -1.199023 -0.7861846
0.640133 1.5390469 0.7505485
0.9261747 0.6265899 1.0488357
0.5353682 0.9287576 1.445092
0.5116958 0.3576933 0.4350236
0.3187501 0.3051781 0.3787069
0.3288362 0.3761658 0.338976
-1.3156227 2.2429403 -1.3121591
1.5484632 0.7554273 -3.0746629
-1.2384378 -2.267645 2.4606181
-1.0678112 -2.153366 -1.0747306
0.8470132 0.2670534 1.6554371
-2.0981653 -1.5717042 -1.1545032
-0.7016162 3.6151347 -0.7254607
2.3218921 1.5466685 -2.0834204
-0.6800698 -1.424616 3.563579
-0.6172346 -1.8216874 -0.6939641
1.1675523 0.6806147 2.0547895
-1.6239017 -1.2309599 -0.7173171
0.6140065 1.3721945 0.5866984
0.7734289 0.7912412 0.9912426
0.558368 0.843029 1.1029609
0.4505766 0.3316786 0.3807665
0.3205391 0.4135613 0.3993524
0.4742636 0.3407443 0.4371861
-0.9701909 2.3022596 -0.8833716
1.8430175 0.8141799 -2.7778591
-1.4514517 -1.9804641 2.6080072
-1.2220549 -2.163636 -1.1736153
0.8291711 0.5065911 1.7143493
-2.2183122 -1.5208867 -1.0402845
-0.2656653 3.5643601 -0.0503886
2.6688388 1.4491606 -1.7926673
-0.8823056 -1.19867 4.367422
-0.8491741 -1.8530378 -0.8370357
1.1537251 0.8304251 2.1120921
-1.8456414 -1.0942253 -0.6396173
0.7045257 1.2621005 0.832983
0.8258212 0.6349807 0.9851919
0.5691462 0.7817941 1.7594148
0.3728808 0.3105982 0.3365796
0.324554 0.3238341 0.3977428
0.3726708 0.4266614 0.4006672
-1.4250903 2.8981697 -1.323786
1.846508 0.7292884 -2.4688933
-1.2427899 -2.3845302 2.4162958
-1.0516948 -2.1975736 -1.0593964
0.7402021 0.3292 1.7512681
-2.03821 -1.5424842 -1.0077574
-0.9305537 4.1068479 -0.6267345
2.4476233 1.3846729 -1.265385
-0.7127486 -1.518084 3.3182459
-0.6919852 -1.9261166 -0.6783711
1.1302646 0.7099661 1.9805789
-1.5780739 -1.265563 -0.5946272
0.4945366 1.2086782 0.6970515
0.6011152 0.6553845 1.2035083
0.5300413 0.8664462 0.9019501
0.3597096 0.271457 0.3810253
0.3900625 0.3807661 0.2293108
0.4601361 0.2769211 0.4131303
-1.2017144 2.5853795 -1.0990199
1.7099901 0.8909651 -2.7929825
-1.1280064 -2.6404849 2.6030328
-1.1912579 -2.1675997 -1.1267741
0.7710684 0.5511628 1.7710243
-2.1928342 -1.6761131 -1.2047588
-0.5996728 3.7236926 -0.3458133
2.3135623 1.5307515 -1.5421557
-0.5481978 -1.6816943 4.2531274
-0.805682 -1.8552317 -0.7538151
1.0386451 0.7799944 2.0540653
-1.8261734 -1.2143796 -0.8639283
0.6020416 1.138313 0.7532066
0.6035721 0.6397864 1.2508268
0.5798086 0.9587907 1.6500946
0.3855758 0.312368 0.372959
0.2675767 0.2288316 0.283041
0.3666608 0.4617335 0.3408305
-1.0254868 2.6647875 -1.3196621
1.6706411 0.6782395 -2.7612394
-1.2928643 -2.6242734 2.3828831
-1.1203642 -2.1789623 -1.10569
0.8103912 0.5259894 1.7960357
-2.2141976 -1.6658926 -1.0307288
-0.5082901 3.8160046 -0.6102487
2.2947784 1.4749947 -1.7597357
-0.6311545 -1.8304884 4.0236422
-0.7621714 -1.8375024 -0.7879309
1.1377637 0.782912 2.2251061
-1.7381978 -1.2643278 -0.7148633
0.5171966 1.1512171 0.7094134
0.6241373 0.7967552 1.0015036
0.6617098 0.793785 1.6407591
0.3581928 0.3414599 0.3177591
0.3273726 0.2569227 0.4290704
0.4759998 0.4015648 0.3158655
-1.443739 2.6070279 -1.4783551
1.8452308 0.8425252 -2.318445
-1.1692602 -2.4885705 2.7296173
-0.9774154 -2.1317372 -0.9195694
0.7961176 0.2881595 1.7152803
-2.1845026 -1.6464195 -1.0687946
-0.8609062 3.9075519 -0.8204107
2.4987459 1.575502 -1.173946
-0.5126078 -1.5631649 4.0419414
-0.555983 -1.6537581 -0.5135724
1.1963824 0.6020947 2.1571011
-1.8178771 -1.2479492 -0.6397778
0.5828328 1.3005239 0.6579444
0.6535151 0.7329768 1.144499
0.6566524 0.9254056 1.3123241
0.4214325 0.4779791 0.405997
0.4002648 0.3139353 0.4418208
0.3666256 0.3984703 0.4290168
-1.5117367 2.5425077 -1.4118116
1.4866062 0.8013872 -2.8392614
-1.1901579 -2.6057356 2.2141697
-1.2166608 -2.2585143 -1.1021846
0.8002945 0.2897429 1.8497832
-2.1300522 -1.6278343 -1.1917917
-0.8497851 3.8955423 -0.6099826
2.2203406 1.6254715 -1.8237127
-0.5123845 -1.6723402 3.8839936
-0.8316386 -2.0162436 -0.7302404
1.1638577 0.7315375 2.1886709
-1.7743962 -1.3272029 -0.9525397
0.6619516 1.3530346 0.801829
0.7337344 0.8240843 1.0155487
0.6777734 0.9333953 1.6698239
0.3850221 0.2422707 0.3719442
0.3635632 0.4417946 0.3388877
0.355656 0.3006314 0.2392521
-1.536834 2.2505362 -1.5146078
1.5959957 0.6868828 -2.4200618
-1.0988834 -2.4434823 2.6956285
-1.144544 -2.0984623 -1.025881
0.7596453 0.4536566 1.7348265
-2.0117945 -1.6395019 -1.2096227
-0.8570111 3.38863 -0.9001968
2.1746074 1.4575529 -1.4913788
-0.4396804 -1.3377141 4.2963816
-0.7596096 -1.7820551 -0.6419158
1.0519324 0.8199952 2.0674391
-1.4797743 -1.2585529 -0.905742
0.6798229 1.1380938 0.6144111
0.5786117 0.7706701 0.928683
0.659203 1.1057681 1.6007531
0.3849344 0.3164072 0.3839652
0.2922871 0.3663387 0.3326126
0.5320201 0.380949 0.3038807
-0.8968137 2.8000496 -1.7153025
1.6177886 1.0097079 -2.5600681
-1.4345984 -2.4151914 2.793217
-1.0734638 -2.1675608 -1.072555
0.7558958 0.4221518 1.8270612
-2.1360384 -1.6776592 -1.0482838
-0.2366334 4.1650458 -1.0439652
2.3317895 1.6875393 -1.6099095
-0.9357944 -1.6313009 3.8434662
-0.7114306 -1.8374444 -0.6200335
1.1190136 0.7028014 2.2686552
-1.7898729 -1.2775311 -0.6551453
0.6601803 1.3649962 0.6713374
0.7140008 0.6778314 0.9501586
0.498804 0.7838905 1.0502492
0.3620332 0.3301164 0.4525215
0.3631178 0.2806496 0.441594
0.3461655 0.4001281 0.3931385
-1.3457856 2.4744714 -1.3137186
1.7446366 0.5377984 -2.6447193
-1.3372456 -2.3072897 2.8442153
-1.0501008 -2.2403554 -1.1380913
0.9633292 0.3494709 1.801687
-2.1321333 -1.6472434 -1.1793878
-0.7576687 3.807926 -0.7499207
2.430261 1.1877589 -1.4197087
-0.6799837 -1.4765258 4.1415891
-0.6949805 -1.8426817 -0.7335386
1.3767058 0.7423028 2.2765928
-1.6926791 -1.3544965 -0.8691452
0.5881168 1.3334547 0.5637979
0.6856244 0.6499606 1.2250106
0.6572619 0.8307639 1.2973738
0.3551202 0.3976737 0.4045527
0.4133766 0.392832 0.4749057
0.4394542 0.2927468 0.3102426
-1.2520634 2.9187233 -1.359588
1.6066809 0.8745458 -2.6104802
-1.4495235 -2.7188779 2.7065717
-1.2042691 -2.0916029 -1.0632605
0.8690481 0.3624149 1.9031277
-2.1582853 -1.6874625 -1.1468878
-0.7955185 4.097052 -0.6415442
2.2487595 1.6904313 -1.4509809
-0.8523047 -1.9230057 4.0007875
-0.8591037 -1.7910346 -0.8022493
1.2957259 0.7822514 2.247096
-1.8414968 -1.2731492 -0.7775916
0.4565449 1.1783286 0.7180437
0.6420785 0.8158854 1.1594992
0.5972188 0.7958723 1.2942158
0.3451654 0.3005683 0.2610112
0.4266778 0.4198365 0.3439683
0.3167885 0.4143133 0.3692962
-1.3000607 2.3259086 -1.6036428
2.0419756 0.6121224 -2.6288397
-1.1726673 -2.3288463 2.8237257
-1.1764505 -2.1675712 -1.1334745
0.7990467 0.443529 1.8253243
-2.0235767 -1.6511331 -1.1694699
-0.7523831 3.7595688 -0.8515628
2.8297113 1.3831807 -1.5560019
-0.5127654 -1.3081234 4.504164
-0.7967888 -1.7358734 -0.7130063
1.1278635 0.8674908 2.1037183
-1.6119459 -1.2660245 -0.7237739
0.5476776 1.4336602 0.75208
0.7877357 0.7710583 1.0728378
0.6599019 1.0207229 1.6804383
0.3796617 0.4316978 0.4204682
0.3288168 0.4239618 0.2783939
0.4116308 0.3851086 0.445696
-1.287138 2.8263012 -1.4549224
1.5555575 0.7264626 -2.5726892
-1.0553247 -2.5196058 2.6222089
-1.095214 -2.1471729 -1.0942071
0.9316179 0.2773242 1.7011716
-2.1683331 -1.5833999 -1.1789328
-0.5845648 4.0735005 -0.8097121
2.109357 1.5124853 -1.2731409
-0.3198375 -1.5138134 3.8014
-0.6834445 -1.8951929 -0.764965
1.2724835 0.6381784 2.1255277
-1.6814582 -1.2164163 -0.8611215
0.7025731 1.2471993 0.6452103
0.5537996 0.7860227 1.2995483
0.7354872 1.0057925 1.1791911
0.4117694 0.25198 0.3292421
0.3408656 0.3608542 0.4243561
0.4868749 0.3669835 0.3178112
-1.0330269 2.6520261 -1.537672
1.7227782 0.7293172 -2.6080072
-1.411262 -2.3975373 2.8671054
-1.0223297 -2.1596945 -1.0498773
0.8331124 0.3730723 1.8030696
-2.105753 -1.6780462 -1.1916914
-0.3896304 4.0261673 -0.7377576
2.2220136 1.4503829 -1.5583398
-0.8014918 -1.2244386 4.3554139
-0.6400506 -1.7017442 -0.6212856
1.2008965 0.7718042 2.1253045
-1.6561829 -1.2354238 -0.8577369
0.6433966 1.3741412 0.7999144
0.4992354 0.7210657 1.0496674
0.6097702 1.1730988 1.4883085
0.3822791 0.4579503 0.4285917
0.3677841 0.3987318 0.3222349
0.4495701 0.4426224 0.3339546
-1.264286 2.7872438 -1.5045663
1.5635663 0.6790988 -2.4645126
-1.2601138 -2.2688722 2.8811603
-1.0496915 -1.9722754 -1.2190472
0.9711374 0.5127234 1.724439
-2.0636362 -1.5950539 -1.1909261
-0.64937 4.0544905 -0.7013868
2.2797093 1.432284 -1.6167004
-0.674017 -1.3395075 3.8763756
-0.6587469 -1.5696631 -0.8032043
1.2627345 0.8893831 2.0961686
-1.5712528 -1.2452277 -0.7722514
0.614916 1.2672466 0.8031795
0.716143 0.7531852 0.8478122
0.5860969 0.9293647 0.9952153
0.3909446 0.4026124 0.4158429
0.2915971 0.3766597 0.3717297
0.4923834 0.3498262 0.4186747
-1.1138705 2.7671582 -1.256896
2.0695675 0.4913644 -2.5364349
-1.3142982 -2.3059263 2.2437235
-1.103765 -2.0920225 -1.1165552
0.6389824 0.2850191 1.7674863
-2.1320781 -1.5314152 -1.0310212
-0.5935554 3.8457432 -0.4847125
2.8685428 1.1535186 -1.3942101
-0.7069734 -1.4734389 3.9653797
-0.7727743 -1.7382077 -0.6968865
0.9863722 0.7949219 2.0243206
-1.6428305 -1.1516608 -0.6187489
0.520315 1.078585 0.7721835
0.7989752 0.6621542 1.1422248
0.6073249 0.8324874 1.7216563
0.3309907 0.3538148 0.4196687
0.3473898 0.5099028 0.2568343
0.4892476 0.3797544 0.4122724
-1.0883354 2.7713021 -1.369926
1.3593899 0.5236032 -2.6608606
-1.3242559 -2.5300497 2.7517928
-1.219045 -2.2014616 -1.1054496
0.813294 0.3265805 1.8544017
-2.0299414 -1.6693 -1.0517139
-0.555506 3.9538544 -0.7745093
2.2089588 1.2117766 -1.5202001
-0.6773229 -1.2161247 4.2821127
-0.8524401 -1.8510024 -0.7154363
1.2037638 0.7195346 2.2159271
-1.558879 -1.2808356 -0.6084005
0.5328294 1.1825523 0.5954167
0.8495689 0.6881734 1.1406605
0.6469331 1.3139251 1.5303198
0.3666049 0.3504592 0.3900134
0.3904698 0.3929541 0.3615254
0.4710624 0.3884644 0.4433134
-1.2311386 2.5951051 -1.241548
1.683044 0.7019956 -2.7507057
-1.4778301 -2.8689297 3.047496
-1.1195299 -2.2652076 -1.1602093
0.7102301 0.546367 1.8381461
-2.2010988 -1.5413782 -1.1063617
-0.6682898 3.9293264 -0.6365383
2.2425106 1.5413907 -2.0569254
-0.8874409 -1.9797004 4.6659445
-0.6880479 -1.7969363 -0.6945852
1.0638869 0.895919 2.178639
-1.6965697 -1.2219335 -0.7271961
0.5628488 1.3342213 0.6050097
0.5594666 0.839395 0.6937802
0.5903893 0.8892293 1.6184485
0.431482 0.4682713 0.465624
0.3536567 0.349552 0.3404929
0.5045291 0.3194447 0.3791656
-1.164247 2.5104427 -1.723228
1.681726 0.7528774 -2.6974536
-1.1476192 -2.4371768 2.2464819
-1.1887239 -2.1723735 -1.1539921
0.6583243 0.4891414 1.7218187
-2.0759552 -1.4499538 -1.0414942
-0.5214043 4.0731106 -1.0161836
2.3656727 1.4425735 -1.5349922
-0.521156 -1.6115844 3.3295141
-0.7677016 -1.7582363 -0.719799
1.0043403 0.8376975 2.0868969
-1.6718515 -1.0195616 -0.6334195
0.6428427 1.5626679 0.7070444
0.6839467 0.6896961 1.1624614
0.6264633 0.8255925 1.0830322
0.4210222 0.4141372 0.4341931
0.3460159 0.3485562 0.3650782
0.4041037 0.4303922 0.4080747
-1.2674002 2.5428028 -1.2925231
1.6439748 0.7243273 -2.3659696
-1.1907284 -2.1216125 2.4052614
-1.0860912 -2.1585231 -1.0479642
0.9991592 0.3398065 1.6527606
-2.2394974 -1.6539626 -1.1988191
-0.5242966 3.6081967 -0.6826211
2.5920945 1.5156453 -1.2790723
-0.5506628 -1.5291498 3.6826526
-0.7626015 -1.8194212 -0.675606
1.3331501 0.6276666 2.0011034
-1.7763116 -1.2589751 -0.7626468
0.7431036 1.0653939 0.609902
0.9481197 0.791318 1.0868973
0.6400656 0.5924627 1.2773912
0.3234896 0.3391018 0.3723582
0.3339909 0.2878601 0.3483427
0.4631859 0.3949875 0.4361723
-1.5691514 2.8002665 -1.2010686
1.3748178 0.8043048 -2.684384
-1.3522833 -2.215146 2.4945774
-1.1109819 -2.1902291 -1.074605
0.9413918 0.1640713 1.8076706
-2.2799859 -1.5778305 -1.1420105
-0.9846402 4.1334692 -0.3135843
2.3103707 1.4597029 -1.9249114
-0.6684531 -1.3430143 3.3758431
-0.7972642 -1.8444011 -0.6961366
1.257103 0.4029434 2.1698503
-1.9516256 -1.1937407 -0.885306
0.5845111 1.3332027 0.8874843
0.9355529 0.6553981 0.7594726
0.6838302 0.8721317 0.8812658
0.3137177 0.345828 0.3784684
0.3157112 0.2388721 0.3621796
0.3283603 0.3840897 0.2567045
-1.1988 2.5726996 -0.9546693
1.7289259 0.8208176 -2.8190574
-1.2441426 -2.9372611 2.7705957
-0.9801906 -2.1211135 -1.0681413
0.9470957 0.3943277 1.9428989
-2.2273007 -1.5072492 -1.0910419
-0.6663531 3.8827493 -0.057429
2.3914798 1.4702619 -1.7898592
-0.5920783 -1.8890774 3.8669002
-0.5942681 -1.8481431 -0.7214069
1.2139422 0.717107 2.4129555
-1.7572973 -1.0912288 -0.6573393
0.5324469 1.3100497 0.8972403
0.6625539 0.6494443 1.0291982
0.6520643 1.0481837 1.0963045
0.3859226 0.2729704 0.3467343
0.2668465 0.3227793 0.4700566
0.4700034 0.4160205 0.4337025
-1.3959705 2.6928981 -1.2803905
1.6966964 0.5985061 -2.7889144
-1.317335 -2.487192 2.4559991
-0.9820669 -2.123525 -1.0901768
0.6262642 0.2348489 1.8630449
-2.1031149 -1.6441364 -1.1766897
-0.7283313 3.8407049 -0.35905
2.4617401 1.305242 -1.8328189
-0.7480356 -1.3554536 3.9386775
-0.5657176 -1.8322713 -0.6937348
1.0138124 0.602148 2.2871952
-1.5605937 -1.3559516 -0.8793006
0.6676392 1.1478067 0.9213406
0.7650437 0.7067359 0.9560956
0.5692994 1.1317384 1.4826783
0.4163492 0.2912537 0.3964421
0.3875481 0.367299 0.4241502
0.5425212 0.2881848 0.2973892
-1.3425793 2.7676297 -1.2862708
1.8422561 0.5669344 -2.87366
-1.2125257 -2.6192775 2.4048739
-1.158208 -2.1492342 -1.2440062
0.7703811 0.3734574 1.8937809
-2.2114818 -1.6409676 -1.1062208
-0.8060183 3.8763188 -0.2701536
2.6849645 1.2682803 -1.7705701
-0.5325468 -1.6935364 3.7066066
-0.8116112 -1.8490403 -0.9286822
1.1181716 0.6515328 2.2786169
-1.81844 -1.2618958 -0.7714231
0.536561 1.1086891 1.0161172
0.8427084 0.7013459 1.10309
0.6799789 0.9257411 1.3017328
0.3465969 0.3001939 0.3153241
0.3477904 0.2780754 0.384836
0.3930418 0.3790718 0.3347977
-1.3405923 2.3400427 -1.2333048
1.6583734 0.8895172 -2.9392956
-1.5647828 -2.3638071 2.1419459
-1.141717 -2.1529105 -1.2358958
0.7602428 0.2946339 1.7122817
-2.0878642 -1.5395958 -1.2921406
-0.8458132 3.6786529 -0.3078469
2.5070927 1.6170587 -2.1308873
-0.9115666 -1.3674776 3.1152961
-0.8158993 -1.7901131 -0.8571331
1.0426556 0.7280087 2.0280267
-1.7032952 -1.2206956 -0.9557025
0.4947791 1.3386102 0.9254579
0.8487192 0.7275416 0.8084083
0.6532162 0.9963294 0.9733502
0.3258177 0.3627974 0.3787627
0.2824128 0.4333749 0.3157451
0.384569 0.3189002 0.3364381
-1.395268 2.6058253 -1.162609
1.5730997 0.4911262 -2.4384722
-1.3485031 -2.103958 2.0259737
-1.074304 -2.3115361 -1.0934061
0.7210994 0.349589 1.7611143
-2.0510211 -1.6786856 -1.1997822
-0.8787273 4.3943266 -0.2464911
1.9956968 1.2358262 -1.2990377
-0.7753353 -1.3063062 3.5345697
-0.6811777 -1.8804953 -0.7771144
1.0560813 0.7321361 1.9804379
-1.6813443 -1.2675721 -0.7831917
0.5165407 1.7885013 0.9161179
0.4225971 0.7447 1.1394345
0.5731678 0.7976518 1.508596
0.3931263 0.4310408 0.3162917
0.3349819 0.3825471 0.2193235
0.3696768 0.4111135 0.4165905
-1.1888435 3.0973709 -1.4449678
1.5551975 0.822738 -2.8323056
-1.3721059 -2.3010637 2.4243488
-0.9369348 -2.1591908 -1.0853449
0.8467706 0.3509701 1.734389
-2.0682679 -1.6624061 -1.2357952
-0.597323 4.054946 -0.6981313
2.3946824 1.6007825 -1.9392044
-0.7271288 -1.1684412 4.3246251
-0.574503 -1.866607 -0.6991602
1.1216376 0.761008 1.994077
-1.6016006 -1.2893848 -0.889761
0.5915205 0.9575751 0.7468365
0.8394849 0.7780445 0.8931011
0.6449771 1.1326225 1.9002763
0.3624318 0.2925838 0.3861848
0.274867 0.4100379 0.259688
0.4666673 0.3730213 0.3460342
-1.3915622 2.9859726 -1.3147672
1.6382489 0.7329126 -2.3477222
-1.3457019 -2.3381147 2.0930139
-1.0920817 -2.1222809 -1.0874682
0.9202072 0.2584966 1.76676
-2.1869683 -1.7121118 -1.127524
-0.778328 3.9727418 -0.5018007
2.488972 1.4970915 -1.1111545
-0.8610562 -1.6197611 3.751294
-0.7512058 -1.8537465 -0.7018895
1.251129 0.7576646 2.1143131
-1.8650111 -1.4202493 -0.8166695
0.6132342 0.9867692 0.8129665
0.8507231 0.7641789 1.2365677
0.4846457 0.7183537 1.65828
0.3408759 0.2685344 0.3855787
0.3309217 0.499168 0.3475531
0.3219571 0.2918625 0.3108544
-1.0894943 3.0847784 -1.4181637
2.067702 0.7850836 -3.5332461
-1.295044 -2.792795 2.7420504
-1.1022968 -1.9722751 -1.0209149
0.7177498 0.2186643 1.8338651
-2.1371669 -1.6452669 -1.1479149
-0.5588874 4.429207 -0.5487828
2.7337688 1.3950464 -2.5340371
-0.7154323 -1.7119577 4.5351312
-0.6745385 -1.6619696 -0.6696591
1.0772504 0.5756117 2.2410957
-1.673491 -1.2753518 -0.8352763
0.5306069 1.3444286 0.869381
0.6660668 0.6099627 0.9992089
0.5796117 1.0808373 1.7930808
0.4277583 0.3103055 0.3512558
0.3595006 0.3569475 0.4072306
0.4636759 0.3699151 0.3126386
-1.3661134 2.6547124 -1.48069
1.8250689 0.5875373 -2.5438049
-1.1266059 -2.6836791 2.9492927
-1.0576401 -2.1046946 -1.0187759
0.9020618 0.3734228 1.8714879
-2.0530959 -1.6837028 -1.2980821
-0.8642367 3.8817232 -0.6584204
2.6522157 1.2623598 -1.5102647
-0.4709917 -1.5883533 4.0396667
-0.7264746 -1.724086 -0.6671777
1.31369 0.7770409 2.1022072
-1.6905145 -1.2694697 -0.9605146
0.5018767 1.2270108 0.8222696
0.8271468 0.6748225 1.0335402
0.6556142 1.0953258 1.090374
0.3311655 0.3806086 0.3515982
0.4116282 0.4036181 0.2307194
0.3625814 0.4142332 0.3375676
-1.0427961 2.477578 -1.5441487
1.716657 0.938931 -2.7406976
-1.5091617 -2.3191673 2.6832109
-1.0432327 -2.0757897 -1.1062131
0.7940714 0.3123627 1.8815128
-2.101278 -1.3926858 -1.2074887
-0.3518828 3.8396412 -0.7661839
2.2469258 1.5867993 -1.76065
-0.9491476 -1.1899919 3.771544
-0.6380402 -1.6808893 -0.7231914
1.127213 0.5901033 2.2743574
-1.648098 -0.9883888 -0.9018928
0.6909134 1.3620633 0.7779649
0.5302688 0.6478684 0.9800477
0.5600141 1.1291754 1.0883331
0.4051924 0.3949003 0.3830216
0.3331416 0.2777406 0.3928446
0.45318 0.404297 0.305596
-1.312516 2.8431688 -1.3329364
1.7597883 0.7386147 -2.5559006
-1.198211 -2.8600794 3.0362174
-1.0644997 -2.0653281 -1.2061203
0.8707614 0.4257851 1.8241267
-2.0896986 -1.5868695 -1.1280489
-0.8305447 4.0541501 -0.5561387
2.6393304 1.3992762 -1.5909879
-0.538746 -1.9037364 4.615748
-0.8074401 -1.6528063 -0.7569282
1.2521978 0.7758275 2.114303
-1.7202252 -1.2120898 -0.7092507
0.4819713 1.2109813 0.7767977
0.8795421 0.6606614 0.9649127
0.6594649 0.9563429 1.5795306
0.2570596 0.4125218 0.4491921
0.3814364 0.3500424 0.2901763
0.3694734 0.3747797 0.4187982
-1.308024 2.7148072 -1.4402402
1.5937529 0.6446313 -2.4354826
-1.4175792 -2.2811762 2.8525359
-1.005331 -2.2293762 -1.1343567
0.8844173 0.3246421 1.9114103
-2.1049799 -1.5231697 -1.2253291
-0.7877231 3.8155988 -1.0041835
2.5148784 1.4001044 -1.5045932
-0.7406438 -1.4189764 4.4660764
-0.6486972 -1.8730072 -0.7090959
1.3111853 0.7431947 2.3412126
-1.7211725 -1.2373166 -0.8572568
0.520301 1.1007916 0.4360566
0.9211255 0.7554731 0.9308894
0.6769354 0.8621998 1.6135404
0.3566337 0.356369 0.4252609
0.426768 0.4185527 0.4298023
0.3838075 0.2858531 0.3680722
-1.1792676 2.7385373 -1.3494149
1.8647844 0.5548153 -2.6529972
-1.2095883 -2.7787375 2.4489285
-1.175504 -2.0435761 -0.9743519
0.7629062 0.1890886 1.9140869
-2.2428847 -1.6366022 -1.1789791
-0.6260159 4.2659629 -0.7716102
2.4825064 1.3967891 -1.7555323
-0.7437178 -1.8045404 3.8527716
-0.9068426 -1.8074413 -0.5519727
1.1304531 0.4440671 2.2696556
-1.8681516 -1.2805065 -0.8096421
0.5532516 1.5274256 0.5778047
0.6177221 0.8419738 0.8974649
0.4658705 0.9741971 1.4038431
0.2686614 0.2361348 0.4223792
0.3675469 0.2549785 0.3555686
0.3747331 0.3560957 0.369337
-1.2723137 2.417832 -1.1733717
1.5805515 0.6534999 -2.5903429
-1.5038459 -2.3517602 2.249342
-1.0724872 -2.1050731 -1.0442465
0.8769431 0.356822 1.8304525
-2.0938333 -1.5884905 -1.1672512
-0.6990625 3.6579394 -0.2382396
2.1073431 1.4015258 -1.5816791
-0.8447126 -1.5061877 3.4989678
-0.7851566 -1.7833137 -0.6356977
1.1416601 0.7053187 2.1047415
-1.6974208 -1.2571737 -0.9492268
0.5732512 1.2401074 0.935132
0.5267917 0.7480259 1.0086638
0.6591333 0.8455725 1.2496259
0.2873306 0.3217594 0.4085488
0.264717 0.3484967 0.274289
0.3964124 0.3313168 0.2180244
-1.1751103 2.4693594 -1.1535452
1.4678661 0.5554444 -2.5515418
-1.3102894 -2.8015009 2.2948215
-1.0636598 -2.1388202 -0.9986531
0.7780455 0.3786033 1.8246964
-2.1269478 -1.6241779 -1.0383493
-0.6612859 3.8327829 -0.4692077
2.2583652 1.2276446 -1.5742202
-0.7144151 -1.5928646 3.5076112
-0.7451478 -1.8062259 -0.5955
1.1200481 0.7968828 2.1808496
-1.6940199 -1.2756249 -0.6838582
0.5138244 1.3634235 0.6843376
0.7904991 0.6722003 0.9773216
0.5958743 1.2086363 1.2127897
0.3185121 0.3325943 0.4031531
0.3420026 0.4182795 0.3561531
0.4329279 0.348553 0.3544911
-1.3338857 2.3620545 -1.2739305
1.9386757 0.8664286 -2.4087376
-1.5152537 -2.0932237 2.7776565
-1.2011648 -2.1981244 -1.0768695
0.9220269 0.2241856 1.9915407
-2.2625587 -1.7026957 -1.1438199
-0.7214451 3.8228428 -0.2618746
2.5372539 1.5000224 -1.5748964
-0.8605335 -0.8360596 4.1515645
-0.8658837 -1.9187943 -0.7384829
1.1980581 0.6180751 2.2917731
-1.8758755 -1.3334756 -0.790458
0.6124406 1.4607884 1.0120559
0.5985782 0.6335938 0.8338412
0.6547202 1.2571642 1.3739081
0.3352811 0.2793301 0.3383866
0.2760312 0.3938895 0.3002324
0.3866832 0.36922 0.3533618
-1.310186 2.7683401 -1.2757932
1.754669 0.7097606 -2.5471216
-1.2218213 -2.4974879 2.6451939
-1.0068844 -2.1436135 -1.0982565
0.8946399 0.1918758 1.8338092
-2.0734982 -1.7099037 -1.0711337
-0.7325213 4.0331171 -0.5418289
2.3397048 1.505057 -1.6244311
-0.6060041 -1.483893 3.5351266
-0.7519277 -1.7661103 -0.7576618
1.1668038 0.5992593 2.3209731
-1.6707325 -1.3310191 -0.7850216
0.5776648 1.264777 0.7339643
0.5850358 0.7952964 0.9226905
0.6158172 1.0135949 0.8899327
0.2549567 0.3775033 0.3405947
0.2721638 0.4073835 0.487164
0.4027657 0.3788846 0.2861121
-1.0059233 2.3760154 -1.4786029
1.7866548 0.6878014 -2.5219935
-1.1829622 -2.0513511 2.051499
-1.020842 -2.0302873 -1.1719751
0.6795013 0.3495357 1.8108846
-2.2472351 -1.6022549 -1.1461114
-0.3890664 3.3098244 -0.6151237
2.5776699 1.3003814 -1.6475361
-0.6608597 -1.2878901 3.389403
-0.6544636 -1.5902773 -0.7982485
1.018346 0.7514388 2.0367212
-1.8203468 -1.2624841 -0.8308361
0.6168569 0.933809 0.8634792
0.791015 0.61258 0.8744575
0.5221024 0.763461 1.337904
0.3663784 0.44001 0.3737265
0.3388447 0.4019031 0.2258366
0.4268882 0.3397708 0.3152753
-1.1295419 2.5407265 -1.32861
2.0127539 0.2212573 -2.6093516
-1.3071926 -2.4050532 3.2340733
-1.224407 -2.1391152 -1.1004474
0.7842763 0.4546521 1.6917638
-2.0606204 -1.5433066 -1.0670288
-0.7392524 3.1843311 -0.2358842
2.687644 0.8512592 -1.6666784
-0.6501325 -1.3850259 4.7248432
-0.7950713 -1.84708 -0.7279718
1.1808466 0.8221698 2.0788277
-1.7363949 -1.1192114 -0.6794808
0.3902894 0.6436046 1.0927258
0.6748902 0.6300019 0.9426732
0.6570601 1.0200273 1.49077
0.4293357 0.2920352 0.3724756
0.3965703 0.3675177 0.3870639
0.3242255 0.4240952 0.387548
-1.4894049 2.4182634 -1.2746469
1.7656013 0.8367303 -2.6521442
-1.1301438 -2.4807057 2.249983
-1.2735216 -2.1780876 -1.1705365
0.8953276 0.2451203 1.8988726
-2.0653779 -1.5856767 -1.1573176
-0.9801637 3.80091 -0.4683408
2.414721 1.5254466 -1.659122
-0.5552137 -1.6548763 3.5852429
-0.901012 -1.9091752 -0.7687548
1.2487571 0.6838992 2.1751429
-1.7066225 -1.0133151 -0.7251509
0.5092412 1.3826466 0.8063061
0.6491197 0.6887163 0.9930222
0.5749301 0.8258293 1.33526
0.3725095 0.2689124 0.4017816
0.3534295 0.4387789 0.2762703
0.3587554 0.5723616 0.4321667
-1.2872147 2.5125422 -1.4678434
1.8108765 0.749225 -1.9334801
-1.2878099 -2.4586584 2.3624229
-1.1164502 -2.1981987 -0.9992175
1.0163523 0.3005869 1.7503235
-2.1613296 -1.5203541 -1.1821037
-0.6531679 3.5668661 -0.8683897
2.6786089 1.5407435 -0.3317769
-0.6795662 -1.3339445 4.0567455
-0.8715981 -1.8309905 -0.5473701
1.3338794 0.6414107 2.165352
-1.6945752 -1.2326768 -0.7332488
0.6340468 1.0543239 0.5994536
0.8677323 0.7915185 1.6017032
0.6082437 1.1247139 1.6943227
0.2448521 0.3672082 0.4518474
0.3175271 0.3408238 0.4150285
0.4667543 0.2876773 0.4488549
-1.0139995 2.3678569 -1.2434414
1.8730166 0.421142 -2.7373997
-1.5652663 -2.7704557 2.5054153
-1.1707639 -2.0517809 -1.1675338
0.8655619 0.3856564 1.7119911
-2.3031366 -1.5718585 -1.0402064
-0.4907658 3.913922 -0.3421166
2.8495401 1.1916631 -1.6243205
-0.9242792 -2.0218825 3.6201596
-0.7934584 -1.6756118 -0.7456754
1.3490272 0.7645144 1.902356
-1.8830446 -1.2573275 -0.6917243
0.5232336 1.5460652 0.9013248
0.9765236 0.7705211 1.1130792
0.6409871 0.7485732 1.1147443
0.3773055 0.3761691 0.4218584
0.4834653 0.378858 0.1903648
0.4200919 0.314531 0.3484822
-1.104296 2.6391216 -1.5901517
1.7286781 0.7048771 -2.629667
-1.1363468 -2.4954451 2.737253
-1.0921871 -2.2410196 -1.1945601
0.8444589 0.3651085 1.7546699
-1.9635472 -1.6073354 -1.1241112
-0.5908862 3.8007001 -0.9116509
2.4127158 1.4783053 -1.7392557
-0.502299 -1.5417597 3.9854975
-0.7621263 -1.844256 -0.8389561
1.1899181 0.7596246 1.9640205
-1.5005958 -1.1523877 -0.8934113
0.5134098 1.1615785 0.6785008
0.6840377 0.7734283 0.8904113
0.6340478 0.9536854 1.2482446
0.3300608 0.3967635 0.355604
0.3454591 0.3945161 0.2093505
0.4629514 0.4549477 0.2306999
-1.071975 2.8533592 -1.4860642
1.9073145 0.953597 -2.4570003
-1.2575166 -2.3936679 2.3857395
-1.0367467 -2.0502432 -1.2064732
1.0552299 0.2696598 1.7658658
-2.1526272 -1.5294272 -1.2108683
-0.4806048 4.1515141 -0.6811989
2.4016503 1.7105528 -1.6100686
-0.6393027 -1.2892242 3.8259219
-0.7757616 -1.8145917 -0.8679078
1.4206582 0.6392277 2.0738291
-1.7872231 -1.2577882 -0.84083
0.5913702 1.298155 0.8048653
0.4943358 0.7569559 0.8469317
0.6182139 1.1044437 1.4401825
0.2609851 0.2356515 0.3385654
0.3654282 0.3695679 0.3079634
0.3654041 0.2716389 0.3700383
-1.1489405 2.5919377 -1.0760372
2.0600205 0.3386702 -2.5456174
-1.1546554 -2.3191162 2.6461791
-1.0862123 -1.9694117 -1.1211879
0.9179714 0.3579003 1.6922714
-2.0990274 -1.6188064 -1.1434295
-0.6909686 3.9350613 -0.3294249
2.9433751 1.0453335 -1.5713644
-0.5113768 -1.4505926 4.3574409
-0.7004707 -1.6510192 -0.713325
1.3136254 0.5255712 1.9906344
-1.8016943 -1.256601 -0.806448
0.457972 1.3431236 0.7466124
0.8833546 0.7066632 0.974253
0.6432786 0.8685236 1.7112618
0.3857417 0.3183925 0.4078629
0.3956541 0.167671 0.2983629
0.2973331 0.3622054 0.3369816
-1.056916 2.4660015 -1.2731347
1.5345344 0.6123388 -2.9995277
-1.3633366 -2.3914001 2.9352658
-1.049278 -2.0834993 -1.1122006
0.7981422 0.2508773 1.7602668
-2.1522893 -1.6266166 -1.0403718
-0.5284137 3.7214548 -0.4519343
2.3731873 1.3532542 -1.7994906
-0.8554178 -1.3566816 4.1982041
-0.7023508 -1.6700744 -0.674428
1.1057296 0.5520247 2.1498354
-1.7598705 -1.2100902 -0.5934593
0.5285023 1.2554533 0.8212004
0.8386529 0.7409154 1.2000371
0.5079188 1.0347185 1.2629383
0.3469272 0.4134249 0.4377726
0.3075874 0.3011474 0.3895687
0.3924189 0.4165264 0.4469125
-1.2867003 2.5207432 -1.2535317
1.7929882 0.7099274 -2.7618302
-1.3670335 -2.4726689 2.1165
-1.1346655 -2.1370009 -1.0881662
0.6895375 0.3864053 1.9198368
-2.0804216 -1.7210549 -1.0917497
-0.7751921 3.6345775 -0.2906584
2.6255007 1.4603438 -1.7442249
-0.8439307 -1.4844159 3.3889383
-0.7629231 -1.7694638 -0.6606728
0.9835245 0.6099182 2.2278411
-1.8081207 -1.2637496 -0.718582
0.5115081 1.1138343 0.9628734
0.8325125 0.7504164 1.0176053
0.5231027 0.988253 1.2724384
0.3717425 0.3675371 0.4274934
0.293987 0.2235129 0.3080043
0.2723008 0.4573053 0.3731677
-1.1539256 2.838839 -1.5157264
1.6433506 0.7799294 -2.5812597
-1.2932993 -2.8448922 2.4767415
-0.9500448 -2.0307356 -1.1361205
0.8522167 0.3803067 1.8496908
-2.2152162 -1.544213 -1.179391
-0.4750268 4.4636427 -0.8587761
2.3844768 1.4532515 -1.5001209
-0.7589772 -1.7972132 4.1437265
-0.6480458 -1.748442 -0.655321
1.1263415 0.6060452 2.1579422
-1.8875905 -1.2743796 -0.8621293
0.6788988 1.6248037 0.6569504
0.7411262 0.6733221 1.0811387
0.5343221 1.047679 1.666985
0.301999 0.2822935 0.4807995
0.2741248 0.2257385 0.3082514
0.3276257 0.2698334 0.3172617
-1.3651203 2.616875 -1.1784516
1.5197566 0.6372426 -2.5537025
-1.2802622 -2.615491 2.960677
-1.0525419 -2.0631641 -1.06325
0.8197024 0.3555557 1.8756458
-2.139847 -1.6019525 -1.1387827
-0.8802501 3.6279335 -0.3882681
2.1443821 1.4739021 -1.4391661
-0.6253873 -1.655828 4.0284415
-0.6161834 -1.7420711 -0.6979785
1.247633 0.7560812 2.1589645
-1.6819317 -1.2404702 -0.6969864
0.4848702 1.0110585 0.7901835
0.6246255 0.8366595 1.1145364
0.654875 0.959663 1.0677645
0.4363585 0.321093 0.3652716
0.4279306 0.4005255 0.2833188
0.4579153 0.3614823 0.4417963
-1.3739509 2.7667889 -1.2459578
1.7411335 0.62935 -2.5361969
-1.320457 -2.4593642 2.8103957
-1.1156052 -2.1665209 -1.1513356
0.7491501 0.2381008 1.9142308
-2.1646411 -1.5682263 -1.111869
-0.7788824 4.1902452 -0.5597548
2.1237131 1.3232638 -1.5324552
-0.8390291 -1.629208 4.2634031
-0.6945903 -1.8802166 -0.6994029
1.1182239 0.5786669 2.365599
-1.8522993 -1.2454255 -0.7608363
0.5950685 1.4234563 0.686203
0.3825796 0.6939138 1.0037417
0.4814279 0.8301562 1.4530074
0.4210149 0.2863043 0.4519327
0.3690738 0.3405661 0.4513682
0.3123417 0.3228007 0.3510328
-1.197422 2.4775118 -1.2027995
1.4741424 0.6179305 -2.7897828
-1.2300671 -2.9247937 2.7981373
-1.2388625 -2.0652467 -1.0521873
0.6409734 0.3897376 1.895653
-2.114916 -1.5696044 -1.2351819
-0.5516542 3.927336 -0.4269848
2.1184927 1.3575145 -1.7248176
-0.6734461 -1.6753738 4.2790157
-0.83842 -1.8168395 -0.7316924
0.9384774 0.7099205 2.4023946
-1.7609401 -1.1372543 -0.9483071
0.6457678 1.4498241 0.7758147
0.6443503 0.7395839 1.0649652
0.556621 1.2494199 1.4808784
0.4004426 0.2484072 0.3204949
0.297504 0.3201829 0.5067416
0.3539759 0.4323502 0.2868748
-1.1124997 2.6989027 -1.5426237
1.6204644 1.0792773 -3.0067954
-1.5503828 -2.2004783 2.7542559
-1.058603 -2.1265988 -1.0979732
0.7491626 0.0916006 1.7496018
-2.0241289 -1.6089159 -1.1081215
-0.5072663 4.0191883 -0.8315893
2.0988714 1.8128278 -2.0349116
-1.0836091 -1.3394808 4.0646554
-0.6117272 -1.8088608 -0.8123754
1.1077401 0.466095 2.2418742
-1.6252642 -1.2808579 -0.6820624
0.6052334 1.3202855 0.7110343
0.478407 0.7335505 0.9718838
0.4667737 0.8609975 1.3103994
0.4468757 0.317738 0.2855978
0.3585775 0.3744944 0.4922724
0.3988647 0.328058 0.4260591
-1.2375181 2.5541841 -1.4021662
2.0326428 0.3990469 -2.54495
-1.3329917 -2.4433093 2.3447907
-1.176078 -2.076941 -1.049183
0.8550367 0.3235666 1.7641502
-2.2182192 -1.630827 -1.1484233
-0.4920993 3.6491528 -0.7218235
2.8540848 1.0074896 -1.5973557
-0.7507697 -1.5289344 3.5090994
-0.8257314 -1.5933325 -0.6587395
1.2109538 0.8885395 2.0808176
-1.9069884 -1.3290581 -0.7658244
0.7454189 1.0949688 0.6803427
0.821442 0.6084427 0.9475943
0.582222 0.9143749 1.1643088
0.3503466 0.4836085 0.3904434
0.3559172 0.5649729 0.3166673
0.3112308 0.3017689 0.3825989
-1.0877557 2.6329086 -1.2874752
1.8855195 0.9592405 -2.676792
-1.4086628 -3.0224939 2.6614451
-1.0051367 -2.1506884 -1.2071239
0.7681403 0.4288544 1.8150785
-2.0414741 -1.7101556 -1.0878112
-0.5616242 3.7749802 -0.5532358
2.6475948 1.6607741 -1.4847556
-0.8097682 -2.1990535 4.2173749
-0.6083218 -1.8473016 -0.796726
1.0903829 0.7010191 2.1274997
-1.6966609 -1.2425496 -0.7310527
0.5261315 1.1420717 0.7342393
0.7620753 0.7015336 1.1920365
0.5988946 0.8234403 1.5559298
0.3968149 0.3033869 0.4103979
0.3222426 0.2721647 0.3124212
0.3448132 0.467606 0.3567585
-1.4651172 2.4027349 -1.3131115
1.9831977 0.654251 -2.9021323
-1.3253616 -2.259503 2.3461472
-0.947356 -2.0760795 -1.0892493
0.6573345 0.2515912 1.9532106
-2.1503824 -1.6208412 -1.0580916
-1.0193825 3.4441559 -0.5012252
2.5272369 1.3006051 -2.1053185
-0.7796185 -1.5416027 4.1063796
-0.5181028 -1.6017352 -0.6831453
1.1603638 0.5649769 2.235457
-1.7343227 -1.2463015 -0.7105164
0.4457347 1.041421 0.8118863
0.5440393 0.6463541 0.7968138
0.5457431 0.7179003 1.7602325
0.4292532 0.4743443 0.406104
0.5030293 0.3133857 0.2822463
0.4160597 0.3745397 0.3475753
-1.0206695 2.6554032 -1.3131214
1.842891 0.6315258 -2.0096597
-1.3727627 -2.596697 2.5808418
-1.0371208 -2.1975246 -1.1920443
0.7216664 0.3270283 1.9436839
-2.1838651 -1.5660322 -1.1746946
-0.3730039 3.9951915 -0.6375158
2.7190304 1.4466434 -0.8575336
-0.7275449 -1.4963886 4.2573814
-0.6150515 -1.9243885 -0.8117054
1.0239187 0.5348795 2.3380096
-1.7656232 -1.0625863 -0.8717336
0.6476656 1.3397883 0.6756056
0.8761394 0.8151175 1.152126
0.6452178 1.1003085 1.6765396
0.4220693 0.2731361 0.3803388
0.3022523 0.2078512 0.3943256
0.4182419 0.503446 0.302961
-1.0088795 2.5289535 -1.1561766
1.5476943 0.626515 -2.5616282
-1.1011194 -2.1377354 3.2839647
-1.0515471 -2.1268018 -1.0089577
0.891766 0.3976311 1.9199135
-2.2081614 -1.6300327 -1.1423145
-0.3574359 4.0126593 -0.3426242
2.2203234 1.3489434 -1.2927338
-0.5803177 -0.9780134 4.7667096
-0.6271455 -1.8446336 -0.6885575
1.2952055 0.8824108 2.192529
-1.9115388 -1.2189185 -0.7698396
0.6514436 1.4837058 0.8135524
0.6726291 0.7224284 1.2688944
0.5208018 1.159722 1.4827449
0.4244017 0.2821682 0.3204002
0.4034395 0.4847797 0.2726155
0.2966226 0.4111142 0.3724749
-1.3221819 2.4284134 -1.4244629
1.6903883 0.6799669 -2.0617839
-1.3271241 -2.2461365 2.2728573
-1.2384288 -2.105868 -1.2426364
0.9747513 0.2912836 1.9368925
-2.2643837 -1.6297601 -1.1541356
-0.8188203 3.8345124 -0.6623846
2.2314788 1.4281917 -1.0473251
-0.6788748 -1.4347227 3.6983546
-0.8736262 -1.7217168 -0.8414121
1.2803589 0.5147238 2.3561875
-1.9426769 -1.2171173 -0.7574124
0.5033616 1.406099 0.7620782
0.5410905 0.7482247 1.0144589
0.6482494 0.8114138 1.4254973
0.3648027 0.3841512 0.4012243
0.3056076 0.2234403 0.419295
0.3217068 0.4126428 0.3967231
-1.4149399 2.7917322 -1.3415271
1.9283138 0.6617621 -2.5402469
-1.1336447 -2.3095786 2.1229789
-1.1439452 -2.1559013 -1.0864352
0.769113 0.3725022 1.9497147
-1.9773205 -1.6585858 -1.2004626
-0.8439605 3.972863 -0.5796356
2.4684052 1.4354272 -1.4615469
-0.5132124 -1.214805 2.9654477
-0.7963882 -1.7735232 -0.7671934
1.0566453 0.7686361 2.2159607
-1.4877641 -1.3322098 -0.7286937
0.5709794 1.1811308 0.7618915
0.5400914 0.7736651 1.0787
0.6204324 1.0947736 0.8424688
0.347557 0.3823781 0.3192418
0.2875324 0.3961339 0.2662461
0.4895564 0.326376 0.4717688
-1.0873483 2.5897928 -1.2407469
1.7365866 0.6011213 -2.7742221
-1.254074 -2.4560656 2.8473551
-1.1815433 -2.2577063 -1.1033957
0.8072611 0.398574 1.7915542
-2.1996368 -1.5403071 -1.0081811
-0.4747055 3.7859438 -0.5715986
2.4740429 1.3022334 -1.7811815
-0.6243306 -1.4780296 3.9068844
-0.8347394 -1.9118431 -0.7002897
1.1490593 0.7761332 2.1083606
-1.7953573 -1.1515246 -0.6550189
0.6126428 1.196151 0.6691483
0.7374563 0.701112 0.9930406
0.6297434 0.978036 1.0595293
0.3468039 0.3458632 0.403106
0.3417982 0.3775592 0.3168064
0.4042795 0.3887826 0.3531622
-1.1259885 2.7943842 -1.4612381
1.4741588 0.707502 -2.3855171
-1.1393869 -2.3804085 2.7331517
-1.2109244 -2.1500479 -0.9960633
0.8965972 0.3563873 1.9541599
-2.0223873 -1.513896 -1.280588
-0.5730475 4.4420312 -0.6540642
2.1164033 1.4576748 -1.2219752
-0.4522406 -1.2401041 3.4432449
-0.7729955 -1.9314631 -0.5421
1.2532324 0.7874332 2.2883102
-1.5002133 -1.1756663 -0.9358995
0.552941 1.647647 0.8071739
0.6422445 0.7501727 1.1635419
0.6871463 1.1403045 0.7100933
0.4379289 0.2185848 0.4539634
0.3566351 0.4310458 0.3341503
0.522174 0.3382297 0.3446885
-1.4244222 2.51854 -1.5593227
1.9014576 0.7252045 -2.817867
-1.4047313 -2.4734405 2.7011753
-1.1775709 -2.2677589 -1.1789016
0.7667342 0.3010095 1.8401452
-2.2446836 -1.5786136 -1.0795701
-0.7483347 3.7036528 -0.7096087
2.7979112 1.5053814 -1.85413
-0.9053688 -1.6693202 3.7013034
-0.8339796 -1.8912006 -0.8123201
1.0845786 0.6333281 2.1464101
-1.9445518 -1.2962533 -0.6498987
0.6760876 1.1851128 0.849714
0.8964536 0.7801769 0.9637369
0.4993625 0.8041203 1.0001281
0.3435913 0.3765583 0.3665815
0.3178444 0.3323186 0.3062649
0.3001318 0.2823604 0.4296714
-1.5474871 2.8705889 -1.7049693
1.9256189 0.5209536 -2.2098797
-1.0794931 -2.7066375 2.1921575
-1.1279633 -2.1469263 -1.237539
0.7340329 0.2867688 1.8016176
-2.3518513 -1.6464777 -1.1943673
-1.0777157 3.8819287 -0.6660094
2.7616234 1.1713106 -1.3220587
-0.3981144 -1.6804603 3.3590668
-0.6879056 -1.8791879 -0.9284809
1.0231401 0.6685877 2.2102088
-1.8765011 -1.2638623 -0.9639708
0.4697714 1.0113398 1.0389599
0.8360045 0.650357 0.887821
0.6813787 1.0261772 1.1669093
0.4400577 0.2677385 0.3090582
0.2891073 0.3818189 0.4085912
0.4753502 0.3826154 0.2303965
-1.3845292 2.8235591 -1.7405701
1.792742 0.9675372 -2.8075605
-1.3132666 -2.5651045 2.7858361
-1.1569485 -2.1337973 -1.0514486
0.8768427 0.2256783 1.6584258
-2.2785832 -1.6764856 -1.0409971
-0.8825055 4.1111844 -0.7049372
2.4145668 1.6957644 -1.9217961
-0.6105913 -1.7452193 3.9578072
-0.7436074 -1.7943316 -0.6759352
1.269469 0.5791111 2.0776785
-1.8581094 -1.2796624 -0.6318598
0.5020237 1.2876253 1.035633
0.6218248 0.7282272 0.8857643
0.7026754 0.8198852 1.1719712
0.4133411 0.3394658 0.3755134
0.3926263 0.3534328 0.4192527
0.4204738 0.3968232 0.4091372
-1.2958126 2.4910107 -1.0339699
1.7126477 0.8359766 -2.8370862
-1.3375115 -2.6692158 2.1878574
-1.024934 -2.0652616 -1.0903651
0.8266801 0.4091771 1.7619486
-2.1881189 -1.527131 -1.148973
-0.7174256 3.7149183 -0.4546023
2.1495871 1.5483018 -1.7248991
-0.729274 -1.8298405 3.6190715
-0.6373893 -1.7183548 -0.7096081
1.0980339 0.578981 2.080943
-1.8462641 -1.1958554 -0.7872319
0.578387 1.2239076 0.5793676
0.4369394 0.7123252 1.1121871
0.6082374 0.8393753 1.431214
0.3875447 0.3469068 0.380757
0.2713539 0.1698039 0.3189944
0.3418548 0.3312756 0.3617411
-1.16884 2.2392134 -1.4332573
1.4220949 0.5995935 -2.1600377
-1.1715359 -2.2593731 2.6733456
-1.310263 -2.0668218 -1.1106485
0.851172 0.2913818 1.8303255
-2.0909855 -1.5935388 -1.2250183
-0.6256426 3.1164606 -0.6346976
2.0198766 1.323099 -1.199648
-0.5330216 -1.2473116 3.6256593
-0.9034981 -1.6546154 -0.6967013
1.1196644 0.6167171 2.2024275
-1.7000467 -1.2705301 -0.8347204
0.5431975 0.8772472 0.7985597
0.5977816 0.7235055 0.9603897
0.6385143 1.0120615 0.9523137
0.4067649 0.4122065 0.4139472
0.2684924 0.3253353 0.372102
0.3909388 0.3230087 0.3902978
-1.2810227 2.5094646 -1.85616
1.8870709 0.5915972 -2.5815434
-1.3218958 -1.8860454 2.429719
-1.1106886 -2.0635247 -1.1284311
0.7476138 0.3847208 1.8462906
-2.1732504 -1.5482651 -1.2860582
-0.8642309 3.908501 -1.1673437
2.6315269 1.2902372 -1.4637416
-0.7253079 -0.9325523 3.3206873
-0.8202177 -1.707862 -0.7161269
1.0524598 0.7835781 2.2866828
-1.7482393 -1.257227 -0.9776337
0.4167918 1.3990363 0.6888162
0.744456 0.69864 1.1178018
0.5965879 0.9534932 0.8909682
0.290471 0.3556627 0.4123042
0.304846 0.3988573 0.4403922
0.4250111 0.2910381 0.3084245
-1.2075569 2.5921446 -1.298866
1.9838578 0.6428899 -3.1724882
-1.2597662 -2.4825277 2.8866487
-1.1323286 -2.0827391 -1.0692306
0.8665188 0.39236 1.906137
-2.0692925 -1.6764547 -1.0157974
-0.6493455 3.831904 -0.2586371
2.8341024 1.2819498 -2.24333
-0.7142541 -1.5648313 4.2345075
-0.7956171 -1.7922584 -0.6388901
1.2187566 0.7527285 2.1465231
-1.7149435 -1.2860383 -0.5695099
0.5582114 1.2397593 1.0402289
0.8502446 0.6390598 0.9291582
0.5455121 0.9176964 1.3478589
0.3367115 0.2904807 0.4303405
0.3522378 0.3603685 0.2403861
0.354349 0.3904164 0.4462875
-1.3351631 2.6098908 -1.0746167
1.6962209 0.6477765 -2.7796273
-1.3103847 -2.5357967 2.8729239
-0.9737029 -2.1194529 -1.1335783
0.8995895 0.2616591 1.8801081
-2.0252175 -1.5416677 -1.0512065
-0.6492873 3.9669861 -0.21593
2.2170351 1.4296353 -1.9305261
-0.7236777 -1.5902131 3.8547062
-0.6786434 -1.8561772 -0.7339274
1.2684356 0.4562899 2.4030912
-1.5560233 -1.1949746 -0.7379514
0.6858757 1.3570953 0.8586867
0.5208143 0.7818588 0.8491012
0.5867069 0.9455836 0.9817823
0.2950595 0.2632757 0.3996509
0.3688462 0.1946308 0.5229831
0.4691942 0.3466931 0.313255
-1.3730697 2.6206941 -1.4158124
1.8686317 0.6236398 -2.5168234
-1.3102598 -2.1841013 2.3317467
-1.1180754 -2.2004158 -1.0915201
0.8122552 0.3755861 1.6524394
-2.0869734 -1.6146411 -1.2719559
-0.9278054 4.2015149 -0.6277575
2.7717091 1.3064514 -1.3409522
-0.7648883 -1.2157993 3.1544758
-0.6943753 -1.8327777 -0.7456197
1.1869636 0.7665879 1.8966158
-1.6460786 -1.2762807 -0.8871119
0.4452643 1.5808208 0.7880549
0.9030775 0.6828116 1.1758712
0.5453715 0.968302 0.8227291
0.4237 0.367638 0.3459004
0.3747084 0.3910018 0.2441764
0.4408948 0.3383604 0.384844
-1.3731919 2.6210055 -1.5974707
1.988257 0.556801 -2.1155113
-1.4566163 -2.4090916 2.3475944
-1.1283246 -2.1623169 -1.0629661
1.0185676 0.3917443 1.7828873
-2.0869255 -1.5924727 -1.0849907
-0.7323288 3.8026614 -0.6281482
2.5366042 1.3805492 -1.260457
-0.9857634 -1.575682 3.9454942
-0.8201461 -1.7721996 -0.6733478
1.328518 0.7632244 2.1385019
-1.7121827 -1.1966856 -0.7000719
0.6408631 1.1816559 0.9693225
0.5483472 0.8237482 0.8550543
0.4708529 0.8334095 1.5978998
0.3081785 0.3901173 0.3896183
0.3099504 0.3714801 0.3556146
0.3747428 0.3957871 0.3849188
-1.5085268 2.6048935 -1.1284631
1.7841943 0.5661207 -2.8975148
-1.2943303 -2.0603896 2.4906412
-1.052591 -2.0568458 -1.0688229
0.7806475 0.3153139 1.7578319
-2.004965 -1.5805889 -1.2651457
-0.9171611 3.7647615 -0.4096363
2.5284332 1.1789389 -1.6109536
-0.7104015 -0.9332498 4.1634247
-0.7623992 -1.7658779 -0.6738418
1.1466723 0.5775561 2.1375363
-1.5709671 -1.263274 -0.9871018
0.5913657 1.1598679 0.7188268
0.744239 0.6128182 1.2865612
0.5839289 1.1271398 1.6727835
0.2901918 0.2909679 0.3949811
0.3660248 0.2622423 0.3797043
0.4339979 0.3173149 0.2780439
-1.4552158 2.5842657 -1.4237346
1.6728184 0.4206806 -2.4134322
-1.2342659 -2.8760228 2.6417728
-1.0878409 -2.121446 -1.0906704
0.7476623 0.2114306 1.8274113
-2.1867705 -1.653326 -1.1716147
-0.8458289 4.2739359 -0.7598714
2.1533523 1.1479388 -1.6144117
-0.7946496 -2.0269755 4.3875105
-0.6817807 -1.7784463 -0.7113803
1.0458902 0.6223202 2.2748042
-1.7746318 -1.2203108 -0.8296426
0.6093869 1.6896703 0.6638632
0.4805339 0.7272582 0.7990205
0.4396164 0.8490472 1.7457376
0.4060602 0.3429997 0.3792901
0.2982279 0.4108895 0.4473929
0.4121388 0.4330152 0.3419721
-1.518476 2.7859464 -1.3317853
1.5976229 0.5090017 -2.3772675
-1.3275777 -2.4998582 2.5376349
-0.9651206 -2.0878334 -1.1716635
0.6942765 0.3880965 1.9877732
-2.0775312 -1.6661316 -1.1797483
-0.9995556 3.8461204 -0.4162135
2.4841199 1.2332544 -1.137601
-0.6814259 -1.3890588 3.7950727
-0.6408533 -1.6844353 -0.7490839
1.0858861 0.8664306 2.2968521
-1.6740733 -1.2859274 -0.8000608
0.5189204 1.060174 0.9155718
0.886497 0.7242527 1.2396665
0.6461518 1.1107994 1.2574378
0.3242673 0.4033981 0.4225796
0.3916096 0.4783341 0.3090789
0.4034579 0.3802042 0.3796875
-1.2160702 3.0147349 -1.2002552
1.8149371 0.6537038 -2.1925753
-1.2870156 -2.7555698 2.3859109
-1.0807449 -2.2697 -1.2208929
0.922734 0.4378647 1.8929296
-2.0964944 -1.6190184 -1.0512237
-0.578243 4.1329209 -0.4462245
2.4060495 1.4061727 -0.9481932
-0.6279504 -1.6283322 3.6196366
-0.6541756 -1.9442344 -0.8530793
1.2219486 0.8501619 2.4107923
-1.7208114 -1.2493305 -0.6886057
0.6378272 1.118186 0.7540307
0.5911124 0.7524689 1.2443821
0.6590652 1.1272376 1.2337256
0.4265692 0.3254656 0.3678136
0.2992147 0.4122972 0.5178627
0.3756831 0.3696879 0.362618
-1.5614254 2.6383616 -1.3967071
1.8571982 0.6778159 -2.622407
-1.3501134 -2.157993 2.5438584
-1.2241353 -2.1071808 -0.9737246
0.755443 0.3265985 1.7974388
-2.0191407 -1.4241232 -1.1168846
-0.9919508 3.787696 -0.8943404
2.7261831 1.413431 -1.627316
-0.6279782 -1.2993732 4.1822352
-0.7207584 -1.7945086 -0.5284278
1.0853587 0.7473347 2.1938873
-1.6346995 -1.0144996 -0.8242688
0.5694746 1.1493344 0.5023667
0.8689849 0.735615 0.995091
0.7221353 0.8586198 1.6383768
0.5033769 0.3126722 0.4452968
0.3299158 0.4207362 0.3964485
0.3844412 0.4096236 0.2926158
-1.1943886 2.7657275 -1.3217407
1.7438397 0.8103658 -2.9220683
-1.2088836 -2.2121688 2.3232263
-1.0239894 -2.1164351 -1.2051964
0.8240082 0.3744907 1.7092739
-2.0579595 -1.5902446 -1.1592407
-0.6541902 4.2228302 -0.4611656
2.3308183 1.5842356 -1.8074289
-0.5460693 -1.3009178 3.7674021
-0.6181273 -1.7801695 -0.791105
1.1799645 0.7271699 2.0737952
-1.6840621 -1.1889141 -0.7341703
0.5401984 1.4571027 0.8605751
0.5869786 0.7738698 1.1146394
0.6628143 0.9112511 1.4441759
0.4058621 0.3362655 0.4140914
0.3559563 0.3526791 0.3645213
0.3738973 0.4013305 0.4250705
-1.4478477 2.4475912 -1.4300043
1.2906356 1.0395268 -2.5108299
-1.1379737 -2.6948663 2.2747352
-1.0643632 -2.0438534 -1.0504326
0.8436646 0.3315167 1.8969157
-2.1021172 -1.6236028 -1.1701668
-0.7377408 3.8417959 -0.8702578
1.92016 1.7897288 -1.3956389
-0.6322615 -1.7120355 3.8191335
-0.7574921 -1.7201616 -0.6677276
1.2507568 0.8242752 2.1575116
-1.7214955 -1.265765 -0.820442
0.7101069 1.3942047 0.5597465
0.6295244 0.7502019 1.115191
0.5057122 0.9828308 1.5443984
0.3068711 0.3236918 0.382705
0.4070922 0.4927585 0.2605959
0.3806216 0.3578378 0.3497248
-1.3002834 2.7275681 -1.1078542
1.467696 0.8861231 -2.7791025
-1.4804074 -2.3278793 2.6437575
-1.1341488 -2.2798542 -1.1286982
0.7201601 0.3639585 1.8527674
-2.1351665 -1.6058935 -1.1625148
-0.8937235 3.8475278 -0.1881453
2.2966437 1.5452887 -1.9053962
-0.8356781 -1.5628163 3.8501314
-0.7476851 -2.062146 -0.7346745
1.0956313 0.7018248 2.3309481
-1.7055466 -1.2751996 -0.8727894
0.4065599 1.1199597 0.9197089
0.8289477 0.6591656 0.8737063
0.6447293 0.765063 1.2063739
0.3864637 0.2177082 0.3940237
0.3754712 0.3378663 0.4781807
0.4296199 0.3306939 0.2897255
-1.3299554 2.6802502 -1.3722562
1.4523442 0.5157872 -2.4273446
-1.1253818 -2.5494027 2.4384124
-1.2217354 -2.2174842 -1.0941918
0.7819823 0.340555 1.7039842
-2.0064765 -1.5531348 -1.1801969
-0.8763607 3.9356686 -0.398017
2.1595006 1.1819445 -1.382606
-0.5601466 -1.5562703 3.4276776
-0.8501266 -1.8254671 -0.6640733
1.2068082 0.7345355 2.0438548
-1.6386426 -1.2797895 -0.8875131
0.4535948 1.2554184 0.9742392
0.7071564 0.6661573 1.0447386
0.5652352 0.9931324 0.9892652
0.3716088 0.3920171 0.4301185
0.4248259 0.3939806 0.3398707
0.3678339 0.2733453 0.2926839
-1.1360217 2.408539 -1.0874401
1.8088955 0.866868 -2.7698824
-1.2898882 -2.4528172 2.4098146
-1.2149618 -2.200394 -1.077254
1.040099 0.2312632 1.7035836
-2.3079218 -1.6394764 -1.0858881
-0.4699244 3.4591693 -0.3898141
2.6011847 1.6060597 -1.7130183
-0.616234 -1.3903659 3.7071427
-0.7918012 -1.7998637 -0.7231902
1.4194805 0.6162982 2.0639035
-1.9860247 -1.2220253 -0.6754129
0.6660973 1.0506303 0.697626
0.7922892 0.7391916 1.0568641
0.6736542 1.0624514 1.2973282
0.4231606 0.4005303 0.3540638
0.3793815 0.3850349 0.3603199
0.3218972 0.4174511 0.4104753
-1.5348266 2.8794042 -1.4138074
1.5481738 0.8067939 -2.9687609
-1.2250604 -2.4055399 2.3997857
-1.1582196 -2.1533279 -1.0037304
0.7851077 0.4090201 1.9003885
-2.1534808 -1.669695 -1.1881453
-1.0763714 4.1105926 -0.7394946
2.2257513 1.4713373 -2.0089199
-0.6702813 -1.5768424 3.715212
-0.8149633 -1.6922345 -0.6138059
1.0913872 0.7987668 2.1680102
-1.7498384 -1.2910348 -0.7447338
0.4584552 1.2311884 0.6743128
0.6775775 0.6645434 0.959841
0.5547791 0.8286975 1.3154263
0.3432563 0.4610934 0.3899245
0.3062796 0.3897467 0.2676216
0.4036424 0.3786603 0.4434115
-1.4205797 2.8062907 -1.4711162
1.8924309 0.460669 -2.720534
-1.3386278 -2.6511528 2.5634551
-1.1116637 -1.9582712 -1.106702
0.9909316 0.3632184 1.7017134
-2.1776533 -1.5600753 -1.110606
-0.92747 4.1214445 -0.719558
2.7503921 1.1633475 -1.7300999
-0.6408352 -1.7824704 4.1444293
-0.7248926 -1.6113977 -0.6890571
1.3321781 0.611938 2.0612474
-1.746979 -1.1517804 -0.7385448
0.4931096 1.3151538 0.7515582
0.8579613 0.7026784 0.9904341
0.6977926 0.8686824 1.5809742
0.3867711 0.3468735 0.4176448
0.3412466 0.2487196 0.359534
0.4306742 0.4082949 0.3720612
-1.4288468 2.9333807 -0.8793495
1.4800354 0.8643542 -2.6501051
-1.4115758 -2.6607822 2.7122626
-1.2291237 -2.014383 -1.0508759
1.041433 0.2127154 1.78884
-2.1887544 -1.5763846 -1.1274669
-0.8731934 4.1841104 0.0219965
2.2419379 1.5800206 -1.6926742
-0.8653717 -1.5223903 4.1226091
-0.8151051 -1.722014 -0.6475797
1.4147222 0.6187154 2.1702167
-1.8402281 -1.2287265 -0.7681762
0.5556534 1.2507297 0.901346
0.7619025 0.7156664 0.9574309
0.5462041 1.1383918 1.4103465
0.4140186 0.292369 0.4032962
0.3732893 0.406 0.3813766
0.3485263 0.3476581 0.3592906
-1.3275309 2.6025826 -1.6176318
1.7054247 0.5694417 -2.7501188
-1.4435526 -2.2622965 2.068492
-1.1152844 -2.1378333 -1.1268884
1.0088991 0.2810666 1.8186418
-2.2540629 -1.4633695 -1.0814627
-0.7403632 3.8675565 -0.6767755
2.4125457 1.3496841 -1.3129939
-0.7744053 -1.4790312 3.3196088
-0.6228863 -1.8439074 -0.6727041
1.3218069 0.7554534 2.1214071
-1.7456783 -1.010328 -0.6674156
0.5871677 1.2649739 0.9408563
0.707121 0.7802424 1.4371249
0.6691473 0.7832653 1.2511168
0.4923981 0.2939258 0.4541843
0.3129077 0.4743868 0.3027652
0.5083846 0.4530415 0.4140471
-1.3053619 2.6620018 -1.4192401
1.6695784 0.9862142 -3.0931131
-1.3440487 -2.2329968 2.4725918
-1.0138097 -2.1359961 -1.119527
0.6425411 0.307139 1.8273049
-2.043193 -1.5941208 -1.1738723
-0.7670957 3.7586792 -0.6488775
2.3031187 1.7844192 -2.0717264
-0.7752276 -1.2995062 3.9927022
-0.6025205 -1.7372103 -0.7372129
0.9570404 0.8314019 2.2922319
-1.6310996 -1.2334972 -0.8804641
0.5382662 1.0966774 0.7703626
0.6335402 0.798205 1.0213866
0.5688211 0.9334907 1.5201104
0.4112892 0.3987858 0.3823141
0.3144993 0.524263 0.464927
0.4120934 0.3606236 0.2934082
-1.0419731 2.7144259 -0.9593679
1.8399783 0.6401372 -2.4296102
-1.4451741 -2.2416 2.4718955
-0.9252804 -2.0956774 -1.003136
0.8090107 0.3295041 1.8723637
-1.9492224 -1.7061252 -1.1167127
-0.3790415 4.1796 -0.4803831
2.5259511 1.2943411 -1.2788923
-0.9348298 -1.2476631 3.6255081
-0.5310649 -1.8476857 -0.5343183
1.1274432 0.8007517 2.2851955
-1.5649971 -1.3496376 -0.6962598
0.6629316 1.4651741 0.4789848
0.6859727 0.6542039 1.150718
0.5103443 0.9939369 1.1536126
0.3942156 0.2479917 0.4688177
0.3184325 0.4712476 0.4128318
0.3842253 0.3564876 0.420453
-1.1337036 2.5663355 -1.7325322
1.6028756 0.9785501 -2.6837021
-1.4990549 -2.5105882 2.3848813
-1.1761874 -2.2840318 -1.0777603
0.9628273 0.2771648 1.769537
-2.1381573 -1.7559322 -1.1227803
-0.5319507 3.6857519 -1.167302
2.4978879 1.7533847 -1.7155773
-0.885723 -1.4515731 4.0496893
-0.8570239 -1.9720799 -0.6653863
1.3449839 0.6249276 2.273214
-1.7454223 -1.2761651 -0.7777989
0.6017529 1.1194164 0.5652302
0.8950122 0.7748345 0.9681247
0.6133319 1.0590151 1.664808
0.3191635 0.3119519 0.412374
0.3821566 0.3477628 0.503677
0.392735 0.4797671 0.3449815
-0.8976442 2.7556655 -0.9806211
1.557566 0.3536051 -3.1223347
-1.357874 -2.7369862 2.4183948
-1.0610918 -2.1978755 -1.1202391
0.8667085 0.3474894 1.8201576
-2.1079577 -1.7467189 -1.2576807
-0.2473368 4.0289859 -0.3511983
2.3241396 1.1547799 -2.0472738
-0.8252347 -1.8119395 3.8160304
-0.6139776 -1.8610439 -0.6887642
1.2191466 0.561723 2.2173834
-1.7070775 -1.4164762 -1.0086626
0.6503073 1.2733204 0.6294228
0.7665737 0.8011747 1.0750609
0.5326393 0.9250467 1.3976356
0.4471141 0.3368316 0.4314749
0.3524381 0.2142336 0.3972258
0.4008801 0.3302427 0.2490181
-1.1630784 2.2564254 -1.5938287
1.5101305 0.6315821 -2.7777412
-1.3075396 -2.0876447 2.5291052
-1.1142574 -2.1288857 -1.0889794
0.7615911 0.2962879 1.8513245
-2.0229069 -1.5901431 -1.2889546
-0.5497819 3.4176258 -0.7888521
2.2552017 1.2872354 -1.5796382
-0.7996805 -1.0995729 4.0796359
-0.7102244 -1.8456792 -0.7032818
1.1689344 0.527352 2.1861209
-1.6665287 -1.2398447 -0.839981
0.6132965 1.1612004 0.8049766
0.7450712 0.6556532 1.198103
0.5078591 0.9880719 1.5505308
0.4040331 0.2832065 0.3856976
0.4073433 0.2310641 0.3347964
0.3563783 0.3502984 0.4489736
-1.244307 2.5419638 -1.5022049
1.8991586 0.6529848 -2.3696872
-1.3377525 -2.8088879 2.5668449
-1.2719442 -2.0113353 -1.1632902
0.8253388 0.4579904 1.749829
-2.2365981 -1.6877036 -1.0705565
-0.6959747 3.8619813 -0.6782913
2.601479 1.365534 -1.2331986
-0.5827326 -1.9770705 4.0256622
-0.898759 -1.6481646 -0.7755885
1.1594571 0.6826603 2.1051897
-1.7215839 -1.4493357 -0.7019985
0.5483323 1.3200175 0.8239136
0.7023204 0.7125492 1.1364886
0.7550199 0.8318175 1.4588174
0.3731853 0.3631707 0.3877016
0.3341183 0.2246699 0.3553606
0.5150142 0.2383679 0.368558
-1.0446929 2.7118378 -0.9671753
1.5782615 0.7670961 -2.6528476
-1.3567265 -1.7650892 3.0330444
-0.9699592 -2.0859183 -1.1487574
0.7099836 0.3672735 1.850437
-2.142389 -1.7134621 -1.0976115
-0.5333572 4.125971 -0.1357196
2.13742 1.6049658 -1.6634548
-0.6574245 -0.8409495 4.5582017
-0.6465296 -1.686022 -0.7682122
1.0643748 0.8252669 2.1496176
-1.7283306 -1.4357817 -0.6611853
0.5113357 1.4141332 0.8314557
0.5591586 0.8378697 0.9893928
0.699302 0.9241396 1.5251573
0.3234295 0.3998963 0.3805452
0.3543912 0.4579934 0.2991807
0.4140584 0.2776805 0.4364262
-1.5059828 2.5739442 -1.0905574
1.6207326 0.7464524 -2.4671415
-1.3583852 -2.4642556 1.961572
-1.1002767 -2.0659309 -1.0231701
0.8031948 0.3935859 1.7728437
-2.1024351 -1.668186 -1.1354091
-0.8642325 3.7896508 -0.2662846
2.2198161 1.4340374 -1.3365622
-0.7756773 -1.4741907 3.5131913
-0.6527093 -1.6912293 -0.6707498
1.1459936 0.7541842 2.0480225
-1.7527849 -1.2012708 -0.8286221
0.6417502 1.2157066 0.8242728
0.5990835 0.6875849 1.1305793
0.5827079 0.9900649 1.5516193
0.4475673 0.3747016 0.3524203
0.3427989 0.3605983 0.2751788
0.3496501 0.4669152 0.306787
-1.3263305 2.6946662 -1.3537278
1.6470892 0.9464623 -2.2673498
-1.2749781 -2.4423186 2.4234329
-1.1475427 -2.2053714 -1.1179898
0.6923453 0.347086 1.9460987
-2.102564 -1.4839536 -1.1178783
-0.777303 3.8585283 -0.63164
2.3329768 1.7618207 -1.2321338
-0.6403562 -1.4847452 3.5270384
-0.7662777 -1.8836761 -0.7504076
0.9959274 0.7267365 2.1307098
-1.585618 -1.1790147 -0.6960222
0.5490275 1.1638621 0.7220878
0.6858876 0.8153584 1.035216
0.6346219 0.9575735 1.1036055
0.3812651 0.3216953 0.3675822
0.3035822 0.3796505 0.1846111
0.516946 0.3049388 0.4218561
-1.3127196 2.7159998 -1.470948
2.1300024 0.7336942 -2.4112242
-1.4282314 -2.0140469 2.2254248
-1.1543706 -1.9984203 -1.092156
0.7241434 0.3625243 1.8197248
-2.1951242 -1.7826726 -1.2225566
-0.6936256 4.1453217 -0.708463
3.0800891 1.4020576 -1.6497464
-0.8424262 -1.2800183 3.3174249
-0.7516295 -1.7053189 -0.775054
1.1004259 0.6304959 2.1867015
-1.83187 -1.4078524 -0.7564324
0.619094 1.4293219 0.762485
0.9500867 0.6683634 0.7614779
0.5858053 0.7340286 1.0920002
0.4027411 0.2931013 0.317102
0.3762825 0.2679717 0.3669766
0.3632542 0.3748202 0.4661242
-0.932859 2.7256805 -1.6428956
1.7226584 0.6892829 -2.7870136
-1.5390986 -2.2960869 2.8208744
-1.1514644 -2.1107478 -1.1003589
0.6273582 0.4104686 1.7627336
-2.1910503 -1.5676374 -1.1846232
-0.5188833 4.1015295 -0.9622983
2.5899857 1.342171 -1.8115883
-0.9816402 -1.2186973 4.2539862
-0.7574567 -1.8294787 -0.7043234
0.9191668 0.7881342 2.2444055
-1.8488355 -1.1427005 -0.9313649
0.4139757 1.375849 0.6805973
0.8673273 0.6528881 0.9754253
0.5574584 1.0773896 1.4331119
0.3940077 0.2812691 0.3960355
0.2918087 0.3776656 0.4816719
0.3422148 0.4249368 0.2532583
-1.1510794 2.6187036 -1.2450926
1.8418538 0.758632 -2.821916
-1.4240917 -2.5756537 2.3873649
-1.0196629 -2.0339904 -1.1252999
0.9007661 0.3633576 1.9324457
-2.1222823 -1.6237281 -1.0992633
-0.5478351 3.9504626 -0.5210927
2.2154147 1.4165533 -1.5675111
-0.8120415 -1.6054907 3.5205183
-0.5541058 -1.7599918 -0.7437847
1.1685182 0.7477301 2.3215564
-1.8207886 -1.2158222 -0.8245317
0.6032443 1.3317591 0.7239999
0.373561 0.6579212 1.254405
0.6120502 0.970163 1.1331534
0.465557 0.2739986 0.3815152
0.2677521 0.3843725 0.3891107
0.3014937 0.4079059 0.2747316
-1.1541512 2.8276119 -1.5159846
1.6523509 0.4665152 -2.6404539
-1.2648703 -2.638786 2.8951677
-1.1214809 -2.1514484 -1.2321201
0.9259792 0.3810589 1.8228118
-2.0653122 -1.6038279 -1.1970874
-0.6182365 4.1286669 -0.7800693
2.3498546 1.243599 -1.6924627
-0.5415962 -1.6917237 3.8613402
-0.8152411 -1.8631249 -0.8735538
1.2723561 0.6837781 2.1104019
-1.7831484 -1.2163495 -0.8404023
0.5359146 1.3010551 0.7359152
0.6975037 0.7770838 0.9479911
0.7232741 0.9470622 0.9661725
0.3062399 0.2883235 0.3585662
0.3463769 0.3027192 0.2875901
0.2821638 0.3874784 0.3566851
-1.2162769 2.7840772 -1.4989517
1.8216911 0.633776 -2.6078744
-1.327217 -2.2122872 2.9521074
-1.1112018 -2.0664075 -1.1552327
0.8452557 0.196582 1.7987176
-2.0645174 -1.5662096 -1.2308342
-0.5515987 3.8914755 -0.5771349
2.5098392 1.3528613 -1.6945203
-0.8211077 -0.9421914 4.1674772
-0.7478154 -1.6410802 -0.8261833
1.1920403 0.4322582 2.1686058
-1.6608683 -1.2007784 -0.8401517
0.6646781 1.1073983 0.9218168
0.6881481 0.7190853 0.9133541
0.5061093 1.2700959 1.2153699
0.3633864 0.4253273 0.3290493
0.3467845 0.2356762 0.3698882
0.4036491 0.3654312 0.3906825
-1.2669721 2.6887717 -1.3185085
1.4947775 0.4236699 -2.7020023
-1.235472 -2.6296764 2.3714936
-1.0603599 -2.1841717 -1.1643163
0.6995619 0.4023918 1.8142358
-1.9463114 -1.6353088 -1.3702166
-0.6911147 4.0771544 -0.6378413
2.1682073 1.1617837 -1.6846704
-0.6480153 -1.7796768 3.8834823
-0.6906304 -1.7981727 -0.8047622
1.0416787 0.6207218 2.0649078
-1.597396 -1.2541234 -1.0389271
0.5758575 1.3883827 0.6806672
0.6734297 0.7381138 1.0173319
0.5874567 0.8499996 1.5119887
0.3697295 0.385999 0.3595541
0.3421167 0.21833 0.250672
0.3489154 0.3811854 0.3312895
-1.2584049 2.6033643 -1.2803933
1.4004789 0.3702553 -2.7256511
-1.3062399 -2.610499 2.4247472
-1.2380034 -2.0847398 -1.0935807
0.903717 0.3060306 1.7896455
-2.2068132 -1.5977835 -1.0750357
-0.6282964 3.5711748 -0.2852843
2.0521494 1.1099087 -1.2693428
-0.70119 -1.9149292 3.5449062
-0.8690148 -1.8221838 -0.7352299
1.3021259 0.7163723 2.098108
-1.8774227 -1.2102133 -0.7901594
0.6301086 0.9678105 0.995109
0.6516704 0.7396534 1.4563083
0.60505 0.6955698 1.120159
0.3689886 0.262556 0.3583508
0.398409 0.4103417 0.3084626
0.3293905 0.3875702 0.2848763
-1.4006187 2.641708 -1.4738321
2.1022502 0.8936951 -2.9957573
-1.2934151 -2.2653832 2.649924
-1.0645249 -2.1148128 -1.1266603
0.7705309 0.2665947 1.9068624
-2.2882013 -1.6625957 -1.1702514
-0.8569677 3.9114043 -0.7263052
2.8806536 1.6692633 -2.1985078
-0.6789174 -1.5553427 3.6877265
-0.7296497 -1.7230123 -0.6955534
1.0096166 0.7427006 2.3534211
-1.9197602 -1.2498551 -0.7415748
0.543651 1.2696963 0.7475269
0.7784034 0.7755683 0.7972495
0.6144978 0.7100406 1.0378025
0.3348753 0.3918005 0.4311069
0.2390857 0.4761059 0.4465587
0.3684412 0.4127406 0.4286767
-1.3726162 2.2439312 -1.1218676
1.8791019 0.8582861 -2.1490145
-1.2376801 -2.5063776 2.9856085
-1.070072 -2.1746985 -1.1824047
0.5508962 0.0894513 1.8375856
-2.192561 -1.6094918 -1.1320657
-0.6301708 3.4936027 -0.432017
2.4582845 1.6274408 -1.3937197
-0.5977171 -1.570823 4.4362812
-0.6846463 -1.8628554 -0.7819381
0.854631 0.4701234 2.2550537
-1.7430695 -1.2710175 -0.7709565
0.7424453 1.2496715 0.6898506
0.5791826 0.7691547 0.7552948
0.639963 0.9355545 1.4506727
0.3854257 0.3118431 0.4004665
0.3037348 0.380672 0.4174681
0.4494915 0.3384744 0.3611092
-1.3827169 2.7808137 -1.055784
1.749872 0.7223141 -2.4886921
-1.2239931 -2.6180201 2.2889671
-1.0639459 -2.1971454 -1.0739379
0.8481103 0.3650573 1.73561
-2.0225243 -1.6206505 -1.1091743
-0.8625593 3.9064119 -0.5913513
2.6368476 1.5555807 -1.3368741
-0.6007501 -1.5132254 3.7807329
-0.7702071 -1.8716918 -0.7641168
1.258879 0.7372323 2.1817533
-1.6179685 -1.2543504 -0.7424925
0.5201576 1.1255982 0.4644326
0.8869756 0.8332666 1.151818
0.623243 1.1047947 1.4917658
0.2937387 0.3254536 0.3098211
0.4107687 0.372175 0.4461434
0.4045559 0.3663001 0.3666818
-1.2819908 2.7642829 -1.4215035
1.6815022 0.7694648 -2.917222
-1.3442203 -2.757443 2.4667008
-1.0962743 -2.1950014 -0.9433796
0.8290683 0.4000958 1.8040414
-2.1896958 -1.5878737 -1.1803869
-0.6123934 4.2484754 -0.5807577
2.2533491 1.5818019 -1.8925086
-0.8493183 -1.8983967 3.4856122
-0.7904341 -1.7989928 -0.5156181
1.0693207 0.8758035 2.1087167
-1.8187981 -1.1911666 -0.852917
0.6695974 1.4841925 0.8407459
0.5718469 0.8123371 1.0247134
0.494902 0.8590463 1.0189113
0.3058402 0.3960086 0.4277615
0.2402524 0.4757077 0.3046754
0.3708977 0.3967072 0.3274699
-1.1030496 2.9340011 -1.5966277
1.6758435 0.5411576 -2.3238471
-1.5421831 -2.73192 2.550088
-1.1472759 -2.1205726 -1.2763197
0.6668187 0.4398927 1.7907999
-2.0625437 -1.7544687 -1.0853597
-0.2974078 4.4096251 -0.7765865
2.398995 1.2009411 -1.4886967
-0.950382 -1.8456092 3.4727679
-0.6964138 -1.8216884 -0.9264541
1.0492597 0.9244593 1.9886822
-1.6149152 -1.4009843 -0.7941471
0.8056417 1.475624 0.8200412
0.7231515 0.6597835 0.8351504
0.5918011 0.8863108 0.9226799
0.450862 0.2988842 0.3498656
0.382441 0.4845666 0.1978823
0.4476285 0.3534844 0.2912126
-1.2818129 2.7366034 -1.5130322
1.8679815 0.5786074 -2.6801889
-1.1374877 -2.5411444 2.389505
-1.0588196 -2.1367934 -1.0249761
0.7401739 0.2348824 1.8197593
-2.1540379 -1.6132214 -1.1835791
-0.6860143 4.1029744 -0.5356152
2.6179589 1.3182996 -1.5834159
-0.4669078 -1.4006391 3.4098875
-0.7627624 -1.7746683 -0.6512263
1.0588354 0.5877171 2.1024581
-1.718754 -1.2279332 -0.870343
0.5957985 1.366371 0.977417
0.7499774 0.7396922 1.096773
0.67058 1.1405053 1.0203825
0.2960572 0.3621251 0.3737497
0.3186615 0.3528347 0.2826988
0.4352839 0.3852883 0.3132361
-1.0218298 2.812691 -1.1526391
1.5967988 0.8610033 -2.6381473
-1.2294078 -2.6539057 2.2678846
-1.1619302 -2.090431 -1.0373545
0.7604224 0.3691219 1.9041109
-2.2345591 -1.6358513 -1.143531
-0.4838827 3.6663584 -0.3571429
2.3470866 1.6260807 -1.7984866
-0.5040628 -1.8483743 3.2606322
-0.7744472 -1.7245572 -0.7189887
0.9841341 0.7794035 2.2926257
-1.7823627 -1.2146976 -0.8648949
0.5379471 0.8536674 0.7954961
0.7502878 0.7650774 0.8396607
0.7253449 0.8055315 0.9927476
0.387483 0.3658738 0.3183658
0.2237117 0.4102816 0.3885149
0.4521963 0.4211538 0.2786362
-1.3186264 2.541205 -1.457391
1.8072027 0.6361454 -2.2001077
-1.1725338 -2.1521861 2.4229526
-0.9709615 -2.1180722 -1.0714603
0.9315709 0.2753907 1.6966657
-2.0238549 -1.6386445 -1.1531675
-0.7093915 3.7142494 -0.7299825
2.4062862 1.4323596 -0.924234
-0.6583922 -1.283079 3.4947441
-0.5276138 -1.7892862 -0.6980094
1.2469688 0.6482989 2.0513063
-1.566726 -1.3808916 -0.8340208
0.6092349 1.1730444 0.7274085
0.5990836 0.7962142 1.2758737
0.5141416 0.8691071 1.0717915
0.4433478 0.328786 0.3734509
0.3153979 0.3729081 0.3546406
0.4571289 0.2577529 0.3191467
-1.4572309 2.65341 -1.2786177
1.8870925 0.8375682 -2.8382904
-1.0465556 -2.3639368 2.5278569
-1.0721029 -2.1342873 -1.0817884
0.8332049 0.3456481 1.621412
-2.1859276 -1.6726998 -1.1174933
-0.8979857 3.9774246 -0.4812524
2.7436782 1.5585834 -1.6984097
-0.3284314 -1.4630424 3.2336187
-0.7483498 -1.894163 -0.7868493
1.084995 0.8943362 1.84064
-1.7834561 -1.3112683 -0.78413
0.5592453 1.3240146 0.7973653
0.8565858 0.7210152 1.1398807
0.7181242 0.9008944 0.7057618
0.323753 0.2401243 0.2949391
0.2517901 0.5486881 0.219228
0.4024715 0.3614315 0.3333633
-1.3668489 2.6057306 -1.2034102
1.4157074 0.7883822 -2.554864
-1.4090238 -2.1811923 2.1891434
-1.0719572 -2.0553643 -1.06083
0.8605519 0.3268508 1.7850166
-2.0995292 -1.712311 -1.1183249
-0.7717849 3.6705639 -0.3705137
2.1443285 1.4659147 -1.5813619
-0.7453991 -0.9834042 3.4684676
-0.6890066 -1.8175491 -0.6929723
1.1866461 0.9027605 2.0714678
-1.7473634 -1.4267499 -0.819904
0.595064 1.0648333 0.8328965
0.7286211 0.6775326 0.9735021
0.6636247 1.1977882 1.2793242
0.3829506 0.2378153 0.3678577
0.3260942 0.5759097 0.2864512
0.3521657 0.2855611 0.2984209
-1.1891701 2.5903156 -0.9921943
1.7112999 0.497959 -2.8273422
-1.2288491 -2.6077004 1.9307793
-1.1400092 -2.0684601 -1.1905524
0.797542 0.31962 1.947167
-2.1041541 -1.629962 -1.0740355
-0.5927623 3.9891832 -0.1091287
2.3294419 1.1245183 -1.9782099
-0.6454132 -1.5247227 3.0677825
-0.807473 -1.697873 -0.7795507
1.108371 0.5207318 2.2271658
-1.6559752 -1.3262713 -0.7120944
0.5964078 1.3988676 0.8830656
0.618142 0.6265594 0.8491323
0.5834359 1.0829777 1.1370033
0.3325362 0.3705871 0.4110017
0.310829 0.2011118 0.2799988
0.4481789 0.3036908 0.3619411
-1.4180132 2.8281707 -1.220584
1.6055584 0.8500843 -2.6427731
-1.1589612 -2.1985494 2.8191989
-1.1669358 -2.3153107 -1.017052
0.8936183 0.3618609 1.9212245
-2.1299499 -1.6974532 -1.1978533
-0.7596529 3.9757597 -0.3819127
2.3622432 1.6060641 -1.6137501
-0.5117621 -1.1873225 4.4337957
-0.851177 -1.8771524 -0.6406601
1.2401335 0.8602182 2.3130513
-1.7795613 -1.3648005 -0.7524221
0.6583603 1.147589 0.8386713
0.7566848 0.7559798 1.0290231
0.6471991 1.011227 1.6145969
0.3157588 0.4381583 0.3763919
0.3465151 0.4983573 0.3918267
0.3503886 0.3326527 0.4454311
-1.3876203 2.7417904 -1.755468
1.6285362 0.6028641 -2.6223658
-1.3781616 -2.0098531 2.4720278
-1.051717 -2.0861863 -1.1415432
0.7877543 0.1969195 1.6926645
-2.1961782 -1.5123334 -1.1786197
-0.867153 4.3608525 -0.7122575
2.2100405 1.4271799 -2.0883461
-0.6570905 -1.1470481 3.6375972
-0.6691824 -1.8365677 -0.7244868
1.1774915 0.464974 2.0865372
-1.8243765 -1.1752523 -0.7761352
0.5204673 1.6190621 1.0432106
0.5815043 0.8243158 0.5340196
0.721071 0.862805 1.1655694
0.3825345 0.2496186 0.4170564
0.3897372 0.2680545 0.3938727
0.3718016 0.337081 0.4024846
-1.4673383 2.9917015 -1.1842233
1.6317713 0.587538 -2.87398
-1.2879847 -2.370145 2.2325915
-1.1633627 -2.1408689 -1.1751072
0.6921442 0.2453746 1.7914019
-2.1673515 -1.71106 -1.1986072
-0.9126284 4.0957385 -0.2191078
2.3011019 1.306654 -1.671184
-0.6501405 -1.2793163 3.4985163
-0.7201811 -1.8340006 -0.7780401
1.0482498 0.7493895 2.1148486
-1.7632169 -1.4797669 -0.8197973
0.5547099 1.1040371 0.9651155
0.6693306 0.719116 1.2027959
0.6378442 1.0908287 1.2659248
0.4431816 0.3068684 0.3970671
0.3561057 0.5040149 0.3234466
0.4041346 0.2312931 0.3788099
-1.2279691 3.0508817 -0.9883304
1.7509492 0.7340554 -2.4626477
-1.4602158 -2.3842381 2.356621
-1.1534501 -2.1114795 -1.2120841
0.7451611 0.1891901 1.848683
-2.1802603 -1.5561197 -1.1161718
-0.7686751 4.3941752 -0.1390022
2.2600825 1.3952286 -1.4564526
-0.8132742 -1.4666222 3.6830974
-0.9044445 -1.8097021 -0.9023814
1.0600844 0.5781647 2.2691136
-1.8113853 -1.2436553 -0.6696703
0.4592939 1.3432934 0.8493282
0.5091332 0.6611731 1.006195
0.6469416 0.917616 1.3264764
0.2490056 0.3017774 0.3097027
0.3149233 0.3889746 0.4204306
0.368875 0.3124644 0.4465015
-1.3088538 2.4921254 -1.4849561
1.9681272 1.144991 -2.4516315
-1.2837566 -2.1402225 2.5357946
-1.1004151 -2.1609156 -1.0847929
0.9323785 0.3429095 1.7207274
-2.1165429 -1.5932174 -1.0588642
-0.6050828 3.60635 -0.7122547
2.5382188 1.8225748 -1.6335124
-0.6777843 -1.0635745 3.9780351
-0.7228828 -1.7330703 -0.7497435
1.1978161 0.7116077 2.00233
-1.7202126 -1.233693 -0.7683647
0.703771 1.1142246 0.7727014
0.5700916 0.6775838 0.8181191
0.6059723 1.076648 1.4422405
0.3775322 0.4278453 0.3350494
0.2654376 0.3686982 0.2816027
0.3963303 0.3595244 0.2904995
-1.5171451 2.7088807 -1.5288253
1.7066662 0.6324355 -2.5661077
-1.1847846 -2.5791479 2.4499537
-1.1288399 -2.1698937 -1.2754645
0.8053126 0.2046562 1.9561922
-2.1745797 -1.5706568 -1.1631177
-0.9662823 4.0498645 -0.7325598
2.2690402 1.4276893 -1.5311345
-0.5213339 -1.5584731 3.6033454
-0.8215219 -1.709243 -0.8553311
1.1186492 0.581829 2.3001764
-1.8315587 -1.3180205 -0.7527483
0.5508628 1.3409838 0.7962655
0.562374 0.7952538 1.0349732
0.6634507 1.0206748 1.1533917
0.307318 0.4606507 0.4201334
0.3133366 0.3771729 0.3439842
0.3430211 0.2526363 0.4103694
-1.1701239 2.3694701 -1.601861
1.6565606 0.6120719 -2.6210273
-1.281705 -1.9698059 2.8113185
-1.1330548 -2.0717782 -1.1026398
0.7816433 0.2230859 1.8857962
-2.0246783 -1.5494196 -1.0824922
-0.5703612 3.4565582 -1.0047901
2.142709 1.3064292 -1.6667598
-0.6704176 -1.0012361 4.0091979
-0.7607423 -1.6563537 -0.759497
1.1378576 0.4701062 2.1927401
-1.6676992 -1.2145412 -0.7434242
0.5997627 1.0870882 0.5970709
0.4861484 0.6943573 0.9542675
0.6112874 0.9685697 1.1978794
0.3723125 0.4154244 0.3431428
0.3562143 0.2470204 0.3069439
0.3569791 0.3348784 0.3390679
-1.0413509 2.5934295 -1.242364
1.5356675 0.5585624 -2.6645516
-1.476489 -2.7357744 2.3958044
-1.1352573 -2.173747 -1.1624706
0.6515255 0.23223 1.9892236
-2.324959 -1.5326074 -1.186923
-0.5383884 3.6999229 -0.2825498
1.8517402 1.2678367 -1.8525435
-0.8805708 -1.7463426 4.1399133
-0.7354157 -1.7732306 -0.7870456
1.0287991 0.6785033 2.3179657
-2.0160645 -1.1305398 -0.863014
0.5029625 1.1064934 0.9598142
0.3160727 0.7092743 0.8120081
0.5959182 0.9894318 1.7441089
0.3998416 0.4005165 0.375425
0.3772737 0.4462733 0.3287421
0.3088944 0.4020676 0.3239089
-1.2743826 2.8381459 -1.3838885
1.8476581 0.9103897 -2.7991355
-1.3441264 -2.2006896 2.9030139
-1.1207295 -2.2788982 -1.1201207
0.6097721 0.2011273 1.7346661
-2.1963359 -1.4952477 -1.1732587
-0.6759173 4.280947 -0.4826078
2.6035064 1.748963 -1.7604359
-0.7997756 -1.2523323 4.1345762
-0.7449597 -1.8633081 -0.7881144
0.9770699 0.7103739 2.0729571
-1.8110626 -1.1072309 -0.8423618
0.5984654 1.4428011 0.9012807
0.7558483 0.8385733 1.0386996
0.5443508 0.9483573 1.2315623
0.3757697 0.4155901 0.3320063
0.3672978 0.5092467 0.3382911
0.3852733 0.3880168 0.330897
-1.3746687 2.4411065 -1.8367108
2.0387988 0.6819411 -2.3553713
-1.066793 -1.9638057 2.2235384
-1.204136 -2.1741236 -1.0364778
0.7548076 0.2469258 1.6264221
-2.0991641 -1.5695789 -1.1017664
-0.7975597 3.816066 -0.8881048
3.1756411 1.3436363 -1.2584352
-0.5538027 -0.9921396 3.5898917
-0.7933326 -1.8345954 -0.5887699
1.1379855 0.4725537 1.9656182
-1.6948657 -1.2765639 -0.7446361
0.5771091 1.3749595 0.948606
1.1368423 0.6616952 1.0969361
0.5129903 0.9716661 1.3663533
0.4108034 0.3395283 0.4477079
0.383178 0.2256279 0.339196
0.4042984 0.293015 0.3571303
-1.1542453 2.8023818 -1.384806
1.8620231 0.5357231 -2.813359
-1.5608598 -2.2758153 2.3567031
-1.0516401 -2.1889611 -1.185463
0.8494533 0.548101 1.7254544
-2.2177792 -1.5234667 -1.2301395
-0.7476032 4.2611135 -0.6294897
2.3247871 1.2429946 -1.4844816
-1.0079597 -1.1981117 4.1456313
-0.7439228 -1.8590292 -0.8157017
1.2083567 0.9532092 2.1158755
-1.8753894 -1.2336795 -0.9118656
0.4066421 1.4587317 0.7553164
0.462764 0.7072715 1.3288774
0.5529002 1.0777036 1.7889281
0.3077173 0.329932 0.3697613
0.3589034 0.4051081 0.3904211
0.3423898 0.2897872 0.318274
-1.1589218 2.4428879 -1.147207
1.7282487 0.753259 -2.8449734
-1.2210151 -2.6508376 2.6300078
-1.0020162 -2.239121 -1.0568698
0.7848794 0.4735901 1.8316755
-2.175713 -1.7389232 -1.0752084
-0.5624021 3.5034079 -0.0608995
2.5971049 1.5061043 -2.0072476
-0.6221451 -1.5447522 4.1052419
-0.6315699 -1.9237012 -0.6363532
1.083402 1.1007428 2.2651356
-1.6045784 -1.3399473 -0.7593386
0.5965196 1.06052 1.0863074
0.8688561 0.7528453 0.8377259
0.59887 1.1060853 1.4752341
0.3704463 0.3154198 0.4205166
0.2985227 0.6271527 0.4334601
0.5711346 0.3989759 0.3158698
-1.5393918 2.8625888 -1.253675
1.4234149 0.8958038 -2.8074112
-1.274626 -2.8693647 2.3193439
-1.0995758 -2.0542606 -1.1289084
0.729089 0.2313088 1.721341
-2.0779839 -1.7251102 -1.153069
-0.9961936 4.3145532 -0.4675091
1.9775827 1.7063292 -1.5751749
-0.778826 -2.0270044 3.7507103
-0.8034819 -1.8366497 -0.7236631
1.0548502 0.5968441 2.114085
-1.7133931 -1.3682008 -0.7888403
0.5431981 1.4519644 0.786166
0.5541677 0.8105254 1.2322363
0.4958001 0.8423602 1.4313664
0.2960938 0.2176109 0.4052452
0.3257612 0.3655354 0.392744
0.3645909 0.3569094 0.3642286
-1.3231505 2.4280774 -1.5415261
1.5652225 0.6268887 -2.3707313
-1.3932947 -2.441197 2.4593186
-1.1783631 -2.1957961 -1.1123088
0.7085739 0.2053058 1.6932464
-2.1627392 -1.7156276 -1.1464633
-0.7072443 4.0027075 -0.7726181
2.4511778 1.2217147 -1.5959288
-0.7934071 -1.3299239 3.3979308
-0.7405612 -1.8860155 -0.770532
1.0138093 0.6058541 1.9682313
-1.7633726 -1.3154047 -0.7402545
0.6159062 1.5746301 0.768908
0.8859553 0.594826 0.7748025
0.5998876 1.1112731 0.9386122
0.4378019 0.3097806 0.3417768
0.3052354 0.4005483 0.274985
0.3993666 0.400223 0.4062088
-1.0362487 2.851908 -1.4257354
1.4777135 0.8685337 -2.3073822
-1.4468897 -2.0329538 2.4337543
-0.9000628 -2.1483042 -1.0615923
0.6191089 0.3329083 1.8706206
-2.192059 -1.6875035 -1.0822427
-0.3721212 4.3094564 -0.746658
2.1253354 1.4616088 -1.4315535
-0.8981469 -0.8754152 4.0940411
-0.4621278 -1.8923587 -0.6895715
0.9242788 0.6213068 2.231798
-1.8008371 -1.2512448 -0.742769
0.6641276 1.4575484 0.6790774
0.6476219 0.5930751 0.8758288
0.5487428 1.1575386 1.6602868
0.437935 0.2559455 0.3720208
0.3051699 0.2883985 0.3611774
0.3912219 0.4362587 0.3394738
-1.1759863 2.5589644 -1.3398354
1.6576337 0.5641516 -2.6417715
-1.3122975 -2.5482392 2.4845689
-1.1688957 -2.1558348 -1.0333005
0.8128222 0.3286098 1.7060004
-2.1202144 -1.6498321 -1.2054039
-0.4951457 3.9116281 -0.5529506
2.4013419 1.3521062 -1.7143135
-0.7582343 -1.6837605 3.6396742
-0.7456393 -1.8547666 -0.5870229
1.1574717 0.805036 2.0042661
-1.7062063 -1.2796216 -0.7511894
0.6808406 1.3526637 0.7868848
0.7437082 0.7879546 0.927458
0.5540632 0.8644788 1.1551053
0.4232564 0.3010682 0.4462776
0.3446495 0.4764262 0.2982657
0.414008 0.3702105 0.4542145
-1.1410435 2.576827 -1.6270549
1.1557448 0.7972014 -2.7103012
-1.3248056 -2.5141974 2.3566503
-1.0366755 -2.0769554 -1.1207875
0.6827198 0.2191809 1.9233379
-2.1766285 -1.5853621 -1.0166159
-0.5711306 3.7112162 -0.9081635
2.0261308 1.4336769 -1.7304253
-0.8401625 -1.6025963 3.8387793
-0.6536664 -1.6141483 -0.7553251
0.9309218 0.5105393 2.2727781
-1.8359195 -1.2781496 -0.5999521
0.5699129 1.1343892 0.7188914
0.870386 0.6364754 0.979876
0.4846431 0.9116012 1.482129
0.3830091 0.4628071 0.3654623
0.248202 0.2913584 0.3494401
0.340709 0.3072125 0.4166638
-1.1014498 2.8021899 -1.0810697
1.3697471 0.7669566 -2.6958622
-1.1015435 -2.7892058 2.8981775
-1.1983958 -2.1509701 -1.1207635
0.7525944 0.3419927 1.7981176
-2.2182857 -1.5513781 -1.2727376
-0.5270396 3.7207242 -0.1095631
2.0281 1.5202758 -1.5174492
-0.3755151 -1.8405056 4.2725146
-0.9211155 -1.7920804 -0.6768617
1.0584865 0.703833 2.2042218
-1.9361779 -1.1529885 -0.9240082
0.5744102 0.9185343 0.9715065
0.6583529 0.7533193 1.178413
0.7260284 0.9487001 1.374337
0.2772803 0.3588896 0.4439018
0.3058921 0.3618403 0.4061042
0.2821078 0.3983896 0.3487294
-1.3538457 2.6406594 -1.1294801
1.7945445 0.705248 -2.7523132
-1.3619807 -2.2294052 2.663879
-1.1784461 -2.1041816 -1.0448156
0.7397571 0.3814902 1.7590888
-2.2898352 -1.6257632 -1.1359297
-0.6271033 3.6275095 -0.2602932
2.5819587 1.4460903 -1.5921817
-0.6052022 -1.027793 3.9100403
-0.7739871 -1.7243525 -0.6618985
1.0236301 0.7526587 2.1038162
-1.8673971 -1.2528544 -0.7204134
0.7267424 0.9868501 0.8691869
0.7874143 0.7408423 1.1601315
0.7567785 1.2016122 1.2461613
0.404459 0.3798291 0.3829172
0.283873 0.3711685 0.3447274
0.4224381 0.3729089 0.4155163
-1.103017 2.6286437 -1.4602509
1.7324714 0.5008692 -2.6729679
-1.1647502 -2.0993105 2.6879037
-1.1130894 -2.1412736 -1.1080751
0.9125077 0.2399717 1.8618659
-2.1362428 -1.638729 -0.9640824
-0.685612 4.0127325 -0.4839392
2.5036301 1.2985487 -1.6452093
-0.5767615 -1.2118672 3.8856038
-0.7842264 -1.8664175 -0.7418718
1.302931 0.563127 2.2072138
-1.7474388 -1.3064937 -0.6231268
0.417405 1.3840888 0.9763116
0.7711587 0.7976795 1.0277586
0.5879887 0.8874432 1.1977001
0.328863 0.2748561 0.3662034
0.3904233 0.3231553 0.345348
0.3888039 0.3322353 0.3409556
-1.4641868 2.7642224 -1.483261
1.5413009 0.6899206 -2.960098
-1.3856564 -2.0376621 2.7715765
-1.0840534 -2.1223035 -1.0964444
0.775658 0.4053894 1.6939075
-2.1450094 -1.6222572 -1.1659358
-0.8730389 3.8172314 -0.6165507
2.4623174 1.357437 -1.8418252
-0.7473495 -1.129331 3.5894951
-0.6657944 -1.7034641 -0.6874576
1.0758612 0.7212441 2.0135362
-1.6737352 -1.2995984 -0.8670283
0.5911479 1.053009 0.8667103
0.9210165 0.6675164 1.1182727
0.6383069 0.9083312 0.8179186
0.418259 0.4188394 0.4089868
0.3002031 0.3158547 0.3196287
0.4712742 0.3226587 0.2989075
-1.2409419 2.3873843 -1.4240422
1.7903199 0.611301 -2.3000287
-1.4760731 -2.4923609 2.6298141
-1.0561081 -2.13117 -1.0991632
0.753422 0.2494572 1.7317929
-2.1669136 -1.7616524 -1.2193872
-0.6831917 3.5325439 -0.7642463
2.5486328 1.3328203 -1.341665
-0.8429281 -1.6615757 4.3082299
-0.7526278 -1.76031 -0.6726026
1.0694235 0.4536705 2.1109373
-1.8747386 -1.3703628 -0.907755
0.5577502 1.1451596 0.6597959
0.7583129 0.7215193 0.9583637
0.633145 0.8307852 1.6784158
0.3034803 0.37086 0.4265606
0.3160014 0.2042133 0.3791444
0.292175 0.3912896 0.3116321
-1.0722269 2.4115846 -1.514842
1.6945901 0.7301437 -2.6697012
-1.3437509 -2.0634605 2.9203153
-1.1666713 -2.1751858 -1.2580704
0.8833551 0.3415813 1.8235532
-1.9942497 -1.5680176 -1.1870174
-0.490026 3.7255869 -0.6099092
2.3303102 1.4038622 -1.6260993
-0.5557296 -1.0078477 4.564153
-0.7606273 -1.8508116 -0.8111169
1.1510938 0.7364031 2.2038195
-1.6074639 -1.2827758 -0.8682842
0.5822009 1.3140022 0.9049328
0.6357201 0.6737185 1.0436019
0.7880213 1.0556128 1.6438377
0.406044 0.3243742 0.4469536
0.2677387 0.3948218 0.3802662
0.3867857 0.2852419 0.3187332
-1.3901417 2.7587596 -1.700582
1.8571365 0.7913795 -2.6694692
-1.3372313 -2.478116 2.8999046
-1.1176622 -2.084975 -1.1188932
0.8808211 0.3271459 1.7503452
-2.0836397 -1.6234781 -1.1496027
-0.8556211 4.0413052 -1.176446
2.611236 1.5185167 -1.6807088
-0.8353113 -1.3850696 4.4371927
-0.6705295 -1.6064635 -0.7635792
1.2285108 0.694689 2.0809902
-1.6266131 -1.3112971 -0.8784198
0.5345207 1.2825456 0.5241361
0.7540995 0.7271373 0.9887603
0.50192 1.0930464 1.5372881
0.4471327 0.4785115 0.355314
0.3476897 0.3675431 0.3306449
0.4570266 0.312181 0.2711829
-1.1502107 2.6443307 -1.4043556
1.6438886 0.5422444 -2.5228674
-1.2111039 -2.3457619 2.9280609
-1.0848566 -2.0426709 -1.1524993
0.7819947 0.4008902 1.8021554
-2.0828962 -1.4305905 -1.2157521
-0.592308 3.8087901 -0.6452858
2.3472735 1.3225492 -1.528471
-0.3815108 -1.218811 3.9048335
-0.7706812 -1.7514698 -0.7733598
1.1050995 0.7650603 2.1959735
-1.7225116 -1.0531842 -0.8355767
0.5579027 1.1644595 0.7590698
0.7033849 0.7803048 0.9943963
0.8295931 1.1269509 0.9767726
0.3141754 0.291201 0.3791395
0.3231048 0.3641701 0.3938181
0.3603846 0.3774063 0.3801754
-1.2053089 2.6263489 -1.4515407
1.6997116 0.8413328 -2.2328474
-1.3428578 -2.4364407 2.5521853
-1.1210768 -2.2007074 -1.0577586
0.8899089 0.2202162 1.7006482
-2.2348686 -1.7223473 -1.162098
-0.6253361 3.8218179 -0.739014
2.1630979 1.6119637 -1.0402334
-0.7344216 -1.370445 3.5617226
-0.8272107 -1.7563045 -0.6771492
1.2679677 0.5998147 1.9300023
-1.8385058 -1.4634339 -0.8671467
0.5799728 1.195469 0.7125267
0.4633863 0.7706309 1.192614
0.6084363 1.0659957 1.0095372
0.293866 0.4444029 0.3806094
0.3780588 0.3795985 0.229354
0.3963628 0.2589134 0.2949513
-1.352078 2.633697 -1.5742698
1.736084 0.8131642 -2.3262985
-1.410932 -2.2918625 2.6847725
-1.1287512 -2.2727211 -1.1908927
0.8237062 0.4175547 1.8136381
-2.1825117 -1.5796246 -1.1820609
-0.7118765 3.8171432 -0.7619087
2.369779 1.5970241 -0.9545742
-0.8540783 -1.3110791 4.5702341
-0.804343 -1.9132218 -0.7762357
1.2406026 0.8181554 2.0947111
-1.7850046 -1.2180541 -0.8444764
0.6402016 1.1834462 0.8123611
0.633695 0.78386 1.3717243
0.5568536 0.9807834 1.8854616
0.3244082 0.3594992 0.414657
0.4168964 0.4006007 0.2810731
0.3975071 0.3615705 0.3375845
-0.9927947 2.3423205 -1.413125
1.5482 0.4893779 -2.6314282
-1.1791891 -2.1821193 2.5058926
-1.001191 -2.0002852 -1.0933892
0.8335351 0.3383636 1.7884255
-2.2787806 -1.730903 -1.15115
-0.438566 3.4778535 -0.5666747
2.3470273 1.1677939 -1.6312314
-0.5909348 -1.2615114 3.8367927
-0.636976 -1.8034009 -0.7741453
1.1199774 0.5983476 2.1402976
-1.9151493 -1.4114391 -0.8298716
0.5542287 1.1355329 0.8464503
0.7988272 0.678416 1.0001968
0.5882543 0.9206079 1.3309002
0.364215 0.1968843 0.3192439
0.2864423 0.259984 0.3518721
0.3636313 0.3194639 0.3212785
-1.1200334 2.612258 -1.0749105
1.9964154 0.814253 -2.5254619
-1.26913 -2.3661091 2.4361921
-1.0119378 -2.0063261 -1.0677754
0.9317854 0.3893027 1.777779
-2.1566901 -1.6383394 -1.2540611
-0.4768237 3.895583 0.0163911
2.7723873 1.4648214 -1.5718092
-0.6590689 -1.4549922 3.248595
-0.7065143 -1.702406 -0.7161692
1.3052374 1.0038769 2.1329246
-1.7794339 -1.1755077 -1.0118231
0.6432096 1.283325 1.0913016
0.7759719 0.6505684 0.9536527
0.6100611 0.9111169 0.812403
0.3054235 0.3039202 0.3516062
0.373452 0.6145742 0.3551456
0.3772562 0.4628317 0.242238
-1.1571998 2.4552361 -0.8101292
1.4745989 0.6715356 -2.6488876
-1.4237925 -2.4052403 2.79111
-1.1663307 -2.1289715 -1.1316461
0.9333536 0.3198476 1.6884365
-2.0690863 -1.6672661 -1.14398
-0.5402865 3.8225745 -0.1016925
2.0568781 1.5100149 -1.6802262
-0.740754 -1.3075434 3.9684515
-0.7387135 -1.9214993 -0.779184
1.3336655 0.7461694 2.108327
-1.6085384 -1.3523556 -0.8530974
0.6169133 1.3673383 0.7084366
0.5822793 0.8384793 0.9686614
0.6830385 1.0976968 1.1773415
0.4276172 0.2074723 0.3524622
0.4003119 0.4263218 0.4198905
0.4605479 0.3149105 0.2908826
-1.2154324 2.4039742 -1.3635767
1.7676348 0.589682 -2.4278562
-1.3905386 -2.2841153 2.5574176
-1.0640628 -2.1354485 -1.0965842
0.7229284 0.3371028 1.7239519
-2.0353102 -1.666344 -1.0949748
-0.6453291 3.8498423 -0.621278
2.5939118 1.3223839 -1.4684357
-0.8483664 -1.0812529 4.0266078
-0.7738793 -1.8232601 -0.7009148
1.1313454 0.5852112 2.0073723
-1.5925123 -1.4694692 -0.692486
0.5701032 1.4458681 0.7422986
0.826277 0.7327018 0.9594205
0.5421722 1.2028624 1.4691901
0.2901835 0.3121884 0.3956694
0.408417 0.2481084 0.2834204
0.442798 0.1968748 0.4024888
-1.063992 2.8950773 -1.4330673
1.8114479 0.419259 -2.8539039
-1.3786621 -2.0607388 2.5406984
-1.0637865 -2.1526185 -1.1735261
0.7786203 0.3062591 1.9770388
-2.1661136 -1.5118255 -1.3138012
-0.5915254 4.1482722 -0.4527106
2.3146698 1.052305 -1.6205622
-0.8209963 -1.0788834 4.0157782
-0.8162846 -1.7906903 -0.7372288
1.131434 0.570047 2.3510347
-1.6654743 -1.1857354 -1.1443739
0.4724666 1.2531949 0.9803567
0.5032219 0.633046 1.2333416
0.5576658 0.9818553 1.4750798
0.247502 0.3619282 0.4362973
0.3528136 0.2637879 0.3739958
0.5006393 0.3260901 0.1694273
-1.381165 2.5207118 -1.4093187
1.6656653 0.7686408 -2.336298
-1.2845659 -2.9917898 2.3703215
-0.9680505 -2.1976744 -1.1565699
0.7012867 0.3123311 1.8704109
-2.1772064 -1.6158049 -1.1815731
-0.7334779 3.7881044 -0.5638806
2.6072287 1.3899544 -1.3958652
-0.6333846 -1.9702163 3.4357512
-0.571721 -1.8404803 -0.7201268
1.0347052 0.5329136 2.2105082
-1.8166925 -1.3132093 -0.8916823
0.6476871 1.2673925 0.8454381
0.9415633 0.6213137 0.9404328
0.6511812 1.0215735 1.0654296
0.3963295 0.3571941 0.4364431
0.3334185 0.2205826 0.3400973
0.3605139 0.3025956 0.2898908
-1.4860534 2.1806163 -1.5007209
1.7578475 0.6936907 -2.4891766
-1.0815637 -2.4573063 2.461874
-1.205977 -2.0539061 -1.2062645
1.0042241 0.2021691 1.8276249
-2.1796647 -1.8207789 -1.0916986
-0.8813346 3.4141316 -0.7798789
2.7014991 1.3486472 -1.6240538
-0.5698015 -1.3722 3.695839
-0.8417135 -1.8385369 -0.8391648
1.381652 0.5679054 2.0946932
-1.873473 -1.391687 -0.6971612
0.6047187 1.2335153 0.720842
0.9436516 0.6549565 0.8651227
0.5117621 1.0851063 1.233965
0.3642635 0.2153692 0.3670997
0.3774279 0.3657363 0.2670683
0.3061917 0.4290919 0.3945374
-0.9989526 2.8802362 -1.3906113
1.8163398 0.9411844 -2.1962843
-1.3130816 -2.5014141 2.5111956
-1.074325 -2.0847485 -1.0770258
0.7615341 0.2624712 1.7839105
-2.1660315 -1.6043126 -1.273232
-0.42565 4.0995907 -0.4315494
2.5381905 1.6788016 -1.0322524
-0.5562761 -1.7140504 3.2907266
-0.7026256 -1.6655512 -0.647424
1.1086089 0.750977 2.095225
-1.7418824 -1.3116862 -0.9802773
0.5733026 1.2193545 0.959062
0.7218507 0.7376172 1.1640318
0.7568056 0.7873637 0.7795311
0.3716994 0.4191974 0.4296018
0.3470748 0.4885058 0.3113145
0.4241491 0.2926264 0.2929548
-1.4221066 2.5837993 -1.2876923
1.9449887 0.5047835 -2.3236745
-1.2973619 -2.9284981 2.5518652
-1.1053151 -2.1220267 -1.0804033
1.0048281 0.316843 1.7962818
-2.0810249 -1.667616 -1.202501
-1.0652646 3.7451521 -0.4063169
2.7243294 1.1971769 -1.5076982
-0.6881615 -2.0293703 4.0857875
-0.6806929 -1.7772155 -0.6494557
1.4081454 0.6981915 2.1260657
-1.6961406 -1.3863151 -0.8331199
0.356842 1.1613527 0.8813754
0.7793407 0.6923934 0.8159763
0.6092003 0.8991278 1.5339224
0.4246222 0.3448112 0.4309476
0.4033173 0.3813485 0.3297839
0.3848843 0.2813009 0.3693811
-1.4850419 2.4145981 -1.4118212
1.7115315 0.6786181 -2.7030689
-1.3537663 -2.7315411 2.3911301
-1.0092416 -2.1157132 -1.0244677
0.7414277 0.1971633 1.7848125
-2.1311768 -1.6816155 -1.2153275
-0.8348012 3.7215447 -0.5461457
2.5612902 1.3582415 -1.8931809
-0.8174057 -1.7592298 3.7363227
-0.6497747 -1.7586479 -0.6522588
1.1120396 0.5099269 2.1427702
-1.7060292 -1.3547171 -0.8899403
0.6502408 1.3069466 0.8656756
0.8497587 0.6796234 0.809888
0.5363606 0.9723113 1.3451927
0.3594668 0.3570653 0.3722089
0.3706119 0.3127636 0.3579577
0.4251476 0.3268984 0.3253872
-1.235572 2.6595065 -1.2032817
1.6727015 0.7465895 -2.5534909
-1.3063565 -2.4747889 2.3867199
-1.0278514 -2.2261704 -1.149126
0.7551074 0.3230955 1.7372604
-2.1478089 -1.5985957 -1.0322484
-0.5796607 4.0533791 -0.368899
2.392522 1.4836657 -1.5627818
-0.7795533 -1.4792881 3.7851452
-0.691071 -1.9368991 -0.7034285
1.1158199 0.5502337 2.0464266
-1.7958737 -1.3520283 -0.7047196
0.6559113 1.3938726 0.8343827
0.7198205 0.7370763 0.990709
0.5268032 0.9955009 1.3984254
0.3367804 0.2892713 0.4456975
0.3607125 0.2271382 0.3091662
0.3519351 0.2465675 0.3275288
-1.2915832 2.4239191 -1.3600962
1.7999156 0.8023517 -2.430389
-1.103801 -2.4865671 2.3778739
-1.1771727 -1.9730431 -1.294897
0.6992865 0.3157637 1.906892
-2.0173466 -1.7477292 -1.0958072
-0.8257608 3.6044277 -0.8431603
2.400131 1.5616048 -1.4999292
-0.5649586 -1.2716575 3.7372515
-0.8031122 -1.652818 -0.9433977
1.0033545 0.5787713 2.1980295
-1.6645764 -1.3819684 -0.6509513
0.4658224 1.1805085 0.516936
0.6002153 0.7592531 0.9304597
0.5388425 1.2149097 1.3593776
0.3740605 0.3202251 0.3514994
0.304068 0.2630076 0.2911375
0.3527702 0.3657608 0.4448559
-1.47521 2.3761741 -1.2078291
1.3418632 0.630465 -2.4991096
-1.2052843 -2.8591816 2.4461662
-1.0854805 -2.1871511 -1.0331949
0.8256928 0.3440476 1.6825245
-2.0001332 -1.6516935 -1.3317898
-0.8324933 3.5324007 -0.6163298
1.9204968 1.3816665 -1.4184019
-0.6314407 -1.9306737 3.5681359
-0.7329404 -1.8183158 -0.6662185
1.1875401 0.6993229 2.0855895
-1.6107857 -1.2685047 -0.9309042
0.6427167 1.1562266 0.5914994
0.5786336 0.7512015 1.0807077
0.5738435 0.9285079 1.1219697
0.3525401 0.3688354 0.3669763
0.3618473 0.3552753 0.403065
0.3893475 0.3831888 0.4008856
-1.1628366 2.7889986 -1.2320808
1.659651 1.0069712 -2.4168487
-1.2300022 -2.7868184 2.4326326
-1.0435779 -2.0895271 -0.9761076
0.7155491 0.2155217 1.7873962
-2.0726099 -1.6134573 -1.1642824
-0.5697476 4.0793686 -0.5475365
2.4530196 1.7580636 -1.5137476
-0.6309578 -1.6298298 3.9586162
-0.7068938 -1.7822101 -0.6035366
1.0810933 0.740771 2.1571708
-1.6655297 -1.2256937 -0.8204367
0.593089 1.29037 0.6845443
0.7933686 0.7510923 0.903101
0.5990443 1.1569886 1.5259836
0.3366841 0.307317 0.3725711
0.3655442 0.5252493 0.3697746
0.4070802 0.3877637 0.3438456
-1.3368856 2.76082 -1.5530958
1.6324884 0.6188754 -2.5810844
-1.2764592 -2.5752675 2.6251075
-1.1848072 -2.059076 -1.1561617
0.7640335 0.2645898 1.6964531
-2.0088857 -1.596683 -1.2880981
-1.0074049 4.2399734 -1.1112295
2.27154 1.3867887 -1.5221114
-0.6631314 -1.5927671 3.8658703
-0.7754034 -1.7334195 -0.797071
1.131854 0.5940754 1.9659439
-1.6828612 -1.1792778 -0.9724347
0.3294807 1.4791534 0.4418662
0.6390516 0.7679133 1.058973
0.6133278 0.9825004 1.2407627
0.4094038 0.3256565 0.3590907
0.3678205 0.3294855 0.2694908
0.3260246 0.4174052 0.3156634
-1.4647867 2.833608 -1.3516119
1.7254052 0.5257519 -2.8018389
-1.4261101 -2.6336217 2.7410716
-1.0382551 -2.2081519 -1.1377105
0.7825047 0.296324 1.8671625
-2.246826 -1.6419516 -1.1277645
-0.8384917 3.98125 -0.6550331
2.3739434 1.2625267 -1.9734604
-0.9955735 -1.6991101 3.9922468
-0.7137432 -1.8400178 -0.7449555
1.0862335 0.7067429 2.2102462
-1.8631438 -1.2018553 -0.7232889
0.6262949 1.147642 0.6965788
0.6485382 0.7367748 0.8283785
0.4305367 0.9345116 1.2511751
0.3245119 0.3681342 0.3927551
0.3037288 0.4104189 0.3430837
0.3836822 0.4400962 0.4044756
-1.0857833 2.8135492 -1.3768473
1.5683994 0.6149818 -2.3413588
-1.6004452 -2.2208907 2.2243294
-1.2397312 -2.1990604 -1.0333678
0.6532251 0.3158773 1.7406748
-2.2404922 -1.6792249 -1.1939999
-0.5425345 4.0026132 -0.4851035
2.5317672 1.2815097 -1.0815937
-1.0284169 -1.4186093 3.497112
-0.9434057 -1.6964831 -0.7104237
0.9823164 0.6178967 2.09371
-1.8186482 -1.2327646 -0.8326384
0.5432489 1.189064 0.8917438
0.9633678 0.6665279 1.2597651
0.5720283 0.8022814 1.2727826
0.2963255 0.5025773 0.322944
0.3290912 0.3020193 0.3530352
0.421844 0.4464604 0.3613615
-1.0393796 2.3602482 -1.1082974
1.7645371 0.4255206 -2.7272152
-1.2973365 -2.5025916 2.4715986
-1.1912165 -2.1174546 -1.1342304
0.8325335 0.2883048 1.8122811
-2.0502432 -1.7816347 -1.2469581
-0.4979017 3.6125424 -0.3540601
2.5507591 1.1692182 -1.6803869
-0.7503545 -1.710986 4.0432167
-0.8409013 -1.800365 -0.7595866
1.1818532 0.7529815 2.1360283
-1.6961966 -1.3886312 -0.9379804
0.5414779 1.2522943 0.7542373
0.786222 0.7436977 1.0468284
0.546982 0.7916056 1.5716181
0.3503152 0.3170896 0.3746439
0.3493197 0.4646767 0.3237472
0.3540466 0.3930034 0.3089776
-1.2907317 2.5726925 -1.2210628
1.9608747 0.7402569 -2.66456
-1.0914049 -2.8324322 2.8778102
-1.0507129 -2.3065899 -1.0514053
0.7614648 0.329326 1.8759372
-2.0767425 -1.6691462 -1.2363604
-0.5883053 4.033771 -0.4344578
3.0560819 1.389245 -1.5898003
-0.4955688 -1.9734964 3.7739239
-0.6614926 -1.9551997 -0.6376479
1.0735471 0.8502497 2.1815596
-1.7270576 -1.3388524 -0.8555098
0.7024265 1.4610785 0.786605
1.0952072 0.6489881 1.0747597
0.5958361 0.8589359 0.8961138
0.3892203 0.3513902 0.4137574
0.3120823 0.5209237 0.3056224
0.3496848 0.3302938 0.3808505
-1.4076382 2.9316703 -1.4578389
1.7764492 0.6471938 -2.8483568
-1.4381103 -2.3081571 2.6520974
-1.0939811 -1.9433415 -1.0717057
0.8408758 0.1742118 1.8637872
-2.1727925 -1.6297262 -1.1368575
-1.0032399 4.0133495 -0.7870647
2.5709535 1.3460583 -1.8072505
-0.9720877 -1.4910919 4.2700658
-0.8046537 -1.7449633 -0.6739277
1.2081726 0.494239 2.2101806
-1.896416 -1.1644546 -0.7649051
0.4043983 1.0816792 0.6707742
0.7945043 0.6988645 1.0411063
0.4660226 0.8170652 1.6179684
0.2893274 0.1983782 0.3977779
0.3672968 0.3200272 0.3463933
0.2763766 0.4652716 0.3719523
-1.3639679 2.8100015 -1.3428645
1.7973491 0.5762095 -2.477126
-1.4329767 -2.4890214 2.5324215
-1.0214688 -2.0766868 -1.0988693
0.873463 0.4046176 1.906138
-2.1259712 -1.6772485 -1.2042288
-0.6201715 4.0659709 -0.5433938
2.6304671 1.1653071 -1.3236542
-0.8598304 -1.6070597 3.8574135
-0.6156626 -1.821991 -0.7362395
1.238549 0.7793827 2.1524701
-1.6952012 -1.1911981 -0.7939798
0.7437964 1.2559694 0.7994707
0.833118 0.5890976 1.1534718
0.5731464 0.8819617 1.324992
0.4058062 0.2546957 0.3626298
0.365086 0.3747651 0.246332
0.43077 0.4860505 0.410249
-1.3154841 2.5951057 -1.4763379
1.5807746 0.682798 -2.460602
-1.3898733 -2.2652456 2.651309
-1.0120313 -2.076238 -1.0389073
0.850983 0.305184 1.8831177
-2.1904035 -1.6678462 -1.2112602
-0.6418998 4.1511905 -0.6685453
1.9417115 1.3841817 -1.72055
-0.9091615 -1.1777051 4.0078728
-0.6073442 -1.8802364 -0.6623162
1.2139671 0.6081141 2.3195856
-1.7759046 -1.3365894 -0.8450312
0.6735843 1.5560848 0.8077927
0.3609368 0.7013837 0.740052
0.4807119 1.0875404 1.3565638
0.4046871 0.1960016 0.3765911
0.3629841 0.3029301 0.4364679
0.4144989 0.3312568 0.366229
-1.362626 2.4356489 -1.5864082
1.5100239 0.5535567 -2.7594303
-1.1435451 -2.5557688 2.4011449
-1.2500041 -2.0364564 -1.1636122
0.7548712 0.2337524 1.8027804
-2.1928096 -1.5835332 -1.1583421
-0.8420227 3.6934567 -1.1070802
2.4619302 1.2596437 -1.602523
-0.6172771 -1.4166827 3.8447364
-0.8588599 -1.672179 -0.7323227
1.0660197 0.7148405 2.0805604
-1.8189621 -1.2305573 -0.7880315
0.5206033 1.2578078 0.479328
0.9519064 0.706087 1.1569072
0.526268 1.1390861 1.4435915
0.3911442 0.3642774 0.4312894
0.3111485 0.4810881 0.27778
0.3738475 0.3529759 0.3703106
-1.4979006 2.4372615 -1.2810281
1.6161818 0.7324283 -2.6100873
-1.0785606 -2.8075828 2.5516149
-1.1728429 -2.0968338 -1.0988529
0.8994715 0.3830342 1.9589111
-2.0657796 -1.4458515 -1.1739219
-0.9243423 3.6272503 -0.4552338
2.3693003 1.3819647 -1.6615058
-0.5929175 -1.8561584 3.9656457
-0.8507882 -1.8109535 -0.6968115
1.2426591 0.7329624 2.3555574
-1.713134 -1.1788338 -0.8238126
0.5735583 1.1899889 0.8257944
0.7531185 0.6495364 0.9485815
0.4856431 0.9514244 1.4140308
0.3220547 0.2858803 0.4020413
0.3431876 0.3499283 0.3966463
0.3526456 0.2670177 0.3501093
-1.1370638 2.5239647 -1.5195893
1.3980621 0.7707836 -2.6405835
-1.2287024 -2.4102 2.6111369
-1.0139027 -2.0873176 -1.1274789
0.7852735 0.2165685 1.7910209
-2.1108006 -1.6796664 -1.0092839
-0.68793 3.744552 -0.9967499
2.1211779 1.4470159 -1.5583799
-0.4848107 -1.8137975 4.488759
-0.5929223 -1.6243315 -0.7345852
1.2282694 0.6621948 2.1765339
-1.7695144 -1.2978098 -0.6316675
0.4491338 1.2205872 0.5228394
0.7231158 0.6762323 1.0822036
0.7438916 0.5964025 1.8776221
0.4209804 0.4629861 0.3928938
0.4429959 0.4456263 0.385513
0.3412862 0.3818566 0.3776164
-1.1513098 2.280439 -1.200444
1.8409835 0.7560113 -2.7685169
-1.2418409 -2.493494 2.4199094
-1.176185 -2.2007059 -1.1228266
0.8173154 0.3098913 1.7436782
-2.1767465 -1.6345983 -1.1095658
-0.6504277 3.4157358 -0.4069772
2.5809942 1.4863738 -1.3863679
-0.6702433 -1.6688868 4.0737398
-0.8125372 -1.7408125 -0.7294534
1.1627471 0.595006 2.0991469
-1.8068898 -1.2278033 -0.7105387
0.5008821 1.1352968 0.7934668
0.7400107 0.7303625 1.382149
0.5715976 0.8246073 1.6538304
0.3636478 0.4598933 0.3933731
0.3454317 0.2851146 0.3554686
0.3698566 0.406795 0.3990271
-1.1595514 2.5863339 -1.3547409
1.4608976 0.3904278 -2.5675854
-1.3750365 -2.7289277 2.3403998
-1.0893548 -1.9540113 -1.1259792
0.7061674 0.2596004 1.8425082
-2.1020673 -1.6757021 -1.1275249
-0.5843894 3.8602906 -0.4946831
2.2154083 1.0068469 -1.4027422
-0.8241012 -1.9333102 3.5599832
-0.7981213 -1.5520072 -0.7760434
0.9469273 0.7466145 2.2741692
-1.681671 -1.3841635 -0.8239945
0.575162 1.2739568 0.8600578
0.7545107 0.6164191 1.1648432
0.5509354 0.7956175 1.2195834
0.2912335 0.4020041 0.3499359
0.24076 0.4870141 0.431661
0.4203963 0.2915385 0.3035304
-1.5375023 2.6139679 -1.2548684
1.9842732 0.8557129 -2.5259872
-1.4648595 -2.6445106 2.6728247
-1.2564028 -2.1030962 -1.1375616
0.6832882 0.3918167 1.9119728
-2.1073167 -1.5861011 -1.1031601
-0.8860163 3.934471 -0.5245121
2.8084078 1.5308474 -1.5334239
-0.7966833 -1.6547037 4.3500082
-0.8684857 -1.6865902 -0.7025604
1.0412088 0.8550556 2.2254205
-1.7405504 -1.1590109 -0.7560378
0.651486 1.3205031 0.7303562
0.8241346 0.6751345 0.9925633
0.6681762 0.9898069 1.6771835
0.3879172 0.4165061 0.4350012
0.3579206 0.4632389 0.3134478
0.3667663 0.4270902 0.3471223
-1.2622365 2.7342433 -1.4222562
1.9828612 0.7541769 -2.574521
-1.3201854 -2.1910713 2.7891396
-1.094142 -2.1571657 -1.1566629
0.8667461 0.2365485 1.7910129
-2.1079603 -1.4567336 -1.038631
-0.7814041 4.2287272 -0.6365093
2.7671228 1.4470116 -1.6112154
-0.7945113 -1.1512149 3.9730692
-0.7904597 -1.7449698 -0.7289457
1.2086357 0.5575488 2.0853194
-1.7162831 -1.1859862 -0.5404139
0.4808324 1.4944839 0.7857469
0.7842616 0.6928347 0.9633056
0.5256741 1.0398563 1.1839296
0.3036824 0.4121959 0.4277171
0.3418896 0.3210004 0.2943064
0.3916772 0.2707473 0.4982171
-1.1350462 2.4723549 -1.1750893
2.0748832 0.4587245 -2.8848368
-1.3198833 -2.6411699 2.2221042
-0.9941022 -2.2289183 -1.1344801
0.8099587 0.2509417 1.773375
-2.1763257 -1.7350604 -1.1839017
-0.7133806 3.6011703 -0.2993287
2.6853654 1.1748483 -1.8322291
-0.7145057 -1.6740862 3.9936145
-0.6521611 -1.9298533 -0.7480779
1.0941579 0.5933373 2.1332636
-1.8034381 -1.4584182 -0.7995861
0.4216656 1.1288154 0.8757607
0.6104822 0.7161238 1.0526077
0.6053777 0.9670837 1.7715103
0.3419411 0.299065 0.3864022
0.2841992 0.3423956 0.3598886
0.3728875 0.2766421 0.3843156
-1.5219816 2.6847606 -1.2918044
1.5698404 0.8886903 -2.4868464
-1.223605 -2.5291098 2.795797
-0.9897592 -2.0485259 -1.0308343
0.7103507 0.3560884 1.7634775
-2.0154781 -1.7136423 -1.2483595
-0.8895828 4.0208424 -0.4901605
2.2430235 1.595133 -1.329016
-0.615036 -1.2773472 3.931429
-0.4876004 -1.7292391 -0.5870733
1.0502256 0.799627 2.1298683
-1.6576638 -1.3413745 -0.8174167
0.6323988 1.3360818 0.8016439
0.6731831 0.7064427 1.1578305
0.6085691 1.2517625 1.1356321
0.5021588 0.3192869 0.443761
0.3398749 0.4435386 0.3663908
0.3578143 0.3722678 0.4309428
-1.2178968 2.3413835 -1.2552683
1.7941795 0.7031841 -2.8592592
-1.4315775 -2.6556502 2.9727625
-1.1566611 -2.1085911 -1.0524966
0.8713941 0.291893 1.919903
-2.2728612 -1.6693386 -1.1371049
-0.5907962 3.5358289 -0.3520644
2.4810988 1.4257303 -1.780126
-0.8336556 -1.6792329 3.8730734
-0.7946566 -1.776084 -0.7330784
1.1709924 0.6403748 2.2750257
-1.9404516 -1.2878963 -0.8308926
0.6271006 1.1944454 0.9032039
0.6869193 0.7225461 1.0791332
0.5979219 0.9764172 0.9003109
0.3620045 0.3325071 0.3194182
0.2995983 0.3484818 0.3551227
0.3324096 0.3814423 0.3062123
-1.1790845 2.3752525 -0.9642937
1.8278253 0.4383803 -2.8316382
-1.4440792 -2.6977875 2.6797403
-1.0384331 -2.1676609 -1.344616
0.7736132 0.2426606 1.9462889
-2.1775738 -1.6306707 -1.1715835
-0.6331505 3.638296 0.2218853
2.5798663 1.0819438 -1.9886223
-0.6317645 -1.6592193 3.8307193
-0.6741984 -1.7256717 -0.958637
1.0487594 0.6174945 2.1847564
-1.7419404 -1.2560608 -0.8403786
0.5459341 1.2630434 1.186179
0.752041 0.6435635 0.8430159
0.8123147 1.0385682 1.150979
0.3642347 0.4419892 0.385979
0.2751462 0.3748339 0.2384674
0.4356334 0.3746099 0.3312049
-1.1093093 2.5354835 -1.1965529
2.0266162 0.8540851 -2.6819089
-1.264199 -2.029344 2.1604347
-1.0049867 -2.1732044 -1.1781309
0.8067108 0.274139 1.8059514
-2.1816664 -1.6049844 -1.2376868
-0.4872062 4.0802561 -0.5342134
2.6026813 1.5105679 -1.9271528
-0.7358575 -1.0303764 3.2433609
-0.7060554 -1.8761022 -0.8034
1.1646632 0.6418398 2.0694806
-1.7883405 -1.1853648 -0.8635441
0.6221031 1.5447726 0.6623394
0.5760651 0.6564828 0.7547561
0.5283415 0.9989675 1.0829262
0.2989313 0.2971022 0.3747309
0.3579524 0.3677009 0.2635293
0.393326 0.4196197 0.3741427
-1.3600902 2.4806772 -1.0327535
1.7099437 0.6992994 -2.3958834
-1.200508 -2.8113708 2.3998544
-1.1615372 -2.0411492 -1.165565
0.7104607 0.1261769 1.7564041
-1.886212 -1.641702 -1.0874758
-0.8320806 3.4799856 -0.087318
2.5024376 1.4217361 -1.3525495
-0.5860944 -1.8995412 3.5981451
-0.7462607 -1.6400736 -0.7341623
1.0598276 0.4741129 1.9563841
-1.5174864 -1.2725344 -0.7863434
0.5280096 0.9993084 0.9454356
0.7924939 0.7224367 1.0433339
0.6144137 0.9118296 1.1982907
0.4152764 0.4010756 0.4314027
0.3493669 0.347936 0.1999799
0.3687257 0.3691675 0.3011323
-1.4198978 2.7161929 -1.2158476
1.3785493 0.7690785 -2.6554807
-1.2392951 -2.2577423 2.2448073
-1.1009393 -2.1348395 -1.2286059
0.7324883 0.4111399 1.7761252
-2.008554 -1.7391472 -1.0717596
-0.6627901 3.950952 -0.5002292
2.1483338 1.514378 -1.2381407
-0.5733457 -1.4164238 3.4428881
-0.6979328 -1.6806588 -0.8559858
1.0650902 0.6727768 2.1337158
-1.6154244 -1.3590025 -0.7452872
0.7571077 1.2347591 0.7156184
0.7697845 0.7452995 1.41734
0.6659494 0.8413185 1.1980808
0.4030065 0.4541807 0.3726201
0.3326019 0.2616369 0.3575906
0.3931296 0.3801447 0.3264723
-1.2450111 2.6793275 -0.9846545
1.7652321 0.5092093 -2.746034
-1.2938586 -2.0892475 2.7913363
-1.1480818 -2.1532504 -1.2186729
0.9076104 0.1503208 1.7698615
-2.1588901 -1.5762266 -1.151562
-0.722832 3.902825 -0.17646
2.3041367 1.1212494 -1.8453024
-0.7298712 -0.7599416 4.0683459
-0.838595 -1.8333315 -0.8880075
1.2183526 0.4944957 2.0824349
-1.8278441 -1.2898484 -0.8655179
0.5221791 1.2234975 0.8081945
0.5389046 0.6120401 0.9007316
0.5639874 1.3293059 1.2770097
0.3094868 0.3199189 0.3306654
0.3107422 0.3441749 0.3125734
0.331046 0.2863782 0.2860441
-1.3348135 2.712796 -1.3207974
1.5929065 0.7863875 -2.7270731
-1.2767612 -2.2971342 2.2168458
-1.1755281 -2.0914325 -1.1759711
0.8995474 0.3383767 1.8515613
-2.1724226 -1.6005715 -1.0865444
-0.8065889 3.5709841 -0.5495411
2.3579696 1.5611981 -1.6179894
-0.8926642 -1.0090886 3.6483855
-0.8876873 -1.7484365 -0.7960763
1.2305539 0.7855897 2.1657421
-1.790158 -1.0969326 -0.7242095
0.5282246 0.858188 0.7712563
0.7650631 0.7748106 1.1090836
0.384097 1.2880456 1.4315396
0.2878408 0.342996 0.3798948
0.3310064 0.447213 0.3141808
0.3822645 0.5036389 0.3623349
-1.2996184 2.5582473 -1.5198084
1.4613654 0.4753198 -2.3789166
-1.3964229 -2.7477911 2.7916515
-1.0939297 -2.1093336 -0.9833129
0.5837881 0.2420137 1.8134593
-2.0785764 -1.5866907 -1.1711691
-0.6401761 3.9130521 -0.8625332
2.3772712 1.1588066 -1.4946706
-0.8936943 -1.7260947 4.3876052
-0.6338731 -1.7065318 -0.6423922
0.8559448 0.6382404 2.0608121
-1.7721102 -1.2359408 -0.7905868
0.6594422 1.3548048 0.6572752
0.9159058 0.6834868 0.8842461
0.5027285 1.0216964 1.5959537
0.4600566 0.4028018 0.3409206
0.2721567 0.3962266 0.2473528
0.3064661 0.3507499 0.3805823
-1.3299425 2.5190176 -1.3316277
1.719088 0.4635392 -2.6386631
-1.3973514 -2.6284534 2.6205607
-1.1891349 -2.1597319 -1.0597148
0.7291239 0.3170555 1.7574335
-2.1495037 -1.6840285 -1.1722989
-0.7375803 3.8551673 -0.7533958
2.3025058 1.3146688 -1.2695483
-0.8472314 -1.5856944 3.9926412
-0.874699 -1.7834702 -0.7854698
1.0479964 0.4774549 2.040829
-1.7552029 -1.4380427 -0.9313938
0.5923622 1.3361497 0.5782319
0.5834178 0.8511296 1.3691148
0.55012 1.0427591 1.3720805
0.3144358 0.3762617 0.274245
0.3188725 0.1603994 0.2833955
0.3943008 0.2459858 0.2409052
-1.1296606 2.1238694 -1.6350292
1.554803 0.7691321 -2.2074339
-1.3498219 -2.4925468 3.4960591
-1.160526 -2.2657132 -1.2182528
0.7578074 0.1727499 1.8980339
-2.0591225 -1.7274726 -1.222195
-0.4649483 3.3333527 -0.7085597
2.2001265 1.5859033 -1.2279558
-0.7938268 -1.5926334 4.511937
-0.8240706 -1.9996613 -0.84265
1.1029651 0.4953196 2.1559673
-1.6710877 -1.3167548 -0.8506559
0.6647124 1.2094833 0.9264695
0.6453234 0.8167713 0.9794781
0.555995 0.8999135 1.0158778
0.3364554 0.2660519 0.3756028
0.3451577 0.3225697 0.2579335
0.3880347 0.4107178 0.3715391
-1.1083033 2.9358449 -1.2239159
1.7330332 0.5953744 -2.1714271
-1.5626467 -2.4414515 2.6294327
-1.1906263 -2.0814346 -1.0115523
0.8687196 0.4234933 1.7636962
-2.1471585 -1.6472282 -1.0274077
-0.5954018 4.0817496 -0.5519757
2.3296508 1.2587334 -1.1352192
-1.0318795 -1.4572786 3.7861886
-0.7657433 -1.6060398 -0.6870913
1.1510588 0.8607721 2.1392031
-1.6919749 -1.2465866 -0.6959325
0.5129015 1.1459047 0.6719402
0.5966176 0.663359 1.036208
0.5307671 0.9841729 1.1567559
0.424883 0.4753948 0.3244611
0.2823392 0.4372788 0.3755069
0.4551836 0.4006416 0.3314752
-1.3467677 2.9264943 -0.9900429
1.6807193 0.8368997 -2.4462331
-1.4377317 -1.9178453 1.8794584
-1.1012386 -2.1281121 -1.0109988
0.9284623 0.2792457 1.8480301
-2.0030803 -1.5401528 -1.0850519
-0.7250468 4.3681196 -0.2918577
2.4243872 1.4714917 -1.3062138
-0.7504274 -1.1213382 3.2774711
-0.713627 -1.7556072 -0.6075683
1.2052138 0.6527976 2.1687987
-1.6302247 -1.1834681 -0.6821574
0.6217208 1.4416254 0.6981852
0.7436679 0.634592 1.1400193
0.6873043 0.7965071 1.3980128
0.3876116 0.372505 0.4034305
0.2767515 0.373552 0.3207686
0.3728556 0.3566846 0.4028945
-1.4141506 2.5945851 -1.3923236
1.6697402 0.9121105 -2.3228408
-1.2031843 -2.5476124 2.6261639
-1.041316 -2.121877 -1.0586052
0.8325059 0.4302722 1.7719473
-2.2561951 -1.6380305 -1.0766412
-0.9062463 3.960272 -0.6573005
2.262111 1.6710338 -1.4739188
-0.5317346 -1.611413 4.1898134
-0.6478479 -1.7684598 -0.6455516
1.2686652 0.7959171 2.1571353
-1.9725491 -1.3159045 -0.7442223
0.5079043 1.365687 0.7350231
0.5923708 0.7589232 0.8489219
0.6714497 0.9361995 1.5636495
0.3934681 0.3534172 0.4130536
0.4361592 0.3656449 0.3851881
0.283646 0.322126 0.3324188
-1.2017564 2.8814586 -1.0571016
1.7197709 0.3704818 -2.6515141
-1.2295704 -2.0919244 2.4300124
-1.060534 -2.0210592 -0.9881575
0.7500072 0.3737264 1.8942493
-2.0654103 -1.6530834 -1.271758
-0.598814 4.2412577 -0.2378978
2.6361301 1.0965603 -1.6038662
-0.6595107 -1.2263778 4.0699331
-0.6548117 -1.8107423 -0.5485148
1.1295885 0.7313817 2.3583985
-1.6413802 -1.3659144 -0.924473
0.6029424 1.3597991 0.8192038
0.9163592 0.7260785 1.0476479
0.5700597 0.8655466 1.6399207
0.4057223 0.2103169 0.4396427
0.3795813 0.3576553 0.4641492
0.4240301 0.2871691 0.3472849
-1.1501548 2.7074563 -1.1068114
1.6781364 0.8569555 -2.5497553
-1.2864496 -2.1611181 2.3899461
-1.2412894 -2.171767 -1.0933091
0.8235125 0.3211449 1.7934985
-2.2351646 -1.6054112 -1.1954183
-0.6667915 3.9320452 -0.1222782
2.4104012 1.5834043 -1.6607526
-0.7688883 -1.2598554 3.7593348
-0.8521249 -1.8157906 -0.6461575
1.1314787 0.6482541 2.0710377
-1.8096029 -1.222834 -0.8625471
0.4833633 1.2245889 0.9845331
0.7322648 0.7264489 0.8890026
0.5175612 0.9012627 1.3693886
0.3891645 0.3559765 0.4471516
0.3079662 0.3271092 0.2775392
0.4255617 0.3825771 0.3328712
-1.0534764 2.6414394 -1.1564752
1.5539202 0.7660062 -2.6981189
-1.3049837 -2.1156484 2.9265317
-1.2411316 -2.0716113 -1.143188
0.8180895 0.3295546 1.7216728
-2.1532483 -1.5608038 -1.2440562
-0.5202829 3.8465923 -0.5147085
2.2018238 1.4120055 -1.6700888
-0.6654565 -1.0086735 3.9912394
-0.7702701 -1.7721548 -0.7412384
1.1501225 0.6874751 2.0734666
-1.8783809 -1.1753293 -0.8937408
0.5331935 1.2051529 0.6417667
0.6479036 0.6459993 1.0280301
0.6395273 1.106975 1.0647077
0.4708614 0.2994565 0.4019496
0.332033 0.3579205 0.3517938
0.2748674 0.3854745 0.3503154
-1.3173461 2.5163968 -1.5378446
1.948745 0.3592333 -2.9676444
-1.2575644 -2.6188666 2.3347086
-1.0828364 -2.1958238 -1.1566516
0.7395348 0.2466698 1.8920225
-2.1636015 -1.5963855 -1.1917405
-0.8321955 3.864667 -0.609969
2.6506004 1.130282 -2.0355256
-0.6903044 -1.664418 3.7863244
-0.8052602 -1.8495044 -0.7711428
1.0874838 0.510333 2.0313516
-1.8371487 -1.3072558 -0.9182719
0.4851506 1.3482702 0.9278756
0.7018554 0.7710486 0.9321188
0.56726 0.9544487 1.4516158
0.2775761 0.3463194 0.3855088
0.347949 0.2636632 0.1393291
0.3264528 0.2891297 0.2734686
-1.2210032 2.9203831 -1.2253709
2.0259769 0.6591994 -2.6646395
-1.2656729 -2.5844445 2.4193716
-1.1513144 -2.1114162 -1.0735558
0.73364 0.2410062 1.8216621
-1.9626641 -1.5356025 -1.1261981
-0.6419185 4.0681532 -0.4655322
2.6391482 1.3949399 -1.9442751
-0.7874479 -1.5046611 3.7952665
-0.7488374 -1.7361782 -0.7316929
1.0274818 0.4568024 2.1684037
-1.577281 -1.2119435 -0.7310639
0.5790847 1.1477701 0.7598387
0.6131712 0.7357405 0.7203644
0.478225 1.0797835 1.3758949
0.402477 0.375238 0.341863
0.2938418 0.2157962 0.3467416
0.3853831 0.323659 0.3951342
-0.8632851 2.7027928 -1.4525689
1.9069883 0.730774 -2.8119465
-1.1225115 -2.0631256 2.9050791
-1.1489744 -2.0718027 -1.1853801
0.7883101 0.2416794 1.7657316
-2.107789 -1.5580121 -1.10644
-0.3924355 4.0028385 -0.7294424
2.6690532 1.4875348 -1.7502814
-0.6123514 -1.2003298 4.2059856
-0.8453358 -1.7265016 -0.7515575
1.095025 0.6932755 2.1516948
-1.6887232 -1.1612431 -0.6795422
0.4708496 1.3000457 0.7231264
0.762065 0.7567607 1.0616651
0.5101601 0.8627958 1.3009065
0.3036387 0.3453011 0.4338226
0.3067149 0.4515961 0.3859632
0.4190658 0.3967691 0.4268978
-1.2935567 2.7513331 -1.3793261
1.7913029 0.725355 -2.4998639
-1.2876998 -2.3957502 2.5191475
-1.1143454 -2.1989431 -1.1498022
0.8697201 0.1892268 1.8028914
-1.8959398 -1.6100224 -1.067997
-0.7358587 3.9373691 -0.513696
2.5701706 1.5792961 -1.5379249
-0.6079687 -1.5921157 3.6795501
-0.7410371 -1.8568885 -0.7298792
1.1383703 0.3241798 2.1109454
-1.4721099 -1.2335066 -0.7487558
0.557698 1.1860359 0.8656301
0.7788677 0.853941 0.961939
0.6797311 0.8036346 1.1604025
0.3733083 0.3420546 0.419923
0.2686502 0.1349531 0.3080541
0.4238299 0.3765158 0.3192412
-1.6583845 2.8992847 -1.2598219
1.6666137 0.6697398 -2.6368379
-1.3556549 -2.5630918 2.2867847
-1.2043713 -2.1469695 -1.0630804
0.8749165 0.3895994 1.8202754
-2.1443884 -1.7200638 -1.1853947
-1.0176363 3.9899704 -0.5504937
2.3210593 1.4779535 -1.1957283
-0.9463657 -1.7012978 3.5201895
-0.7701994 -1.7807428 -0.7235241
1.2299354 0.6866861 2.1248475
-1.7301139 -1.336508 -0.8864397
0.6407482 1.0906856 0.7093283
0.6544456 0.8082137 1.4411096
0.4092892 0.861794 1.2334048
0.4341719 0.3662268 0.3395563
0.3550189 0.2970867 0.3045721
0.4142745 0.3835558 0.298955
-0.8249215 2.7143827 -1.2942863
1.8496657 0.9724727 -2.7689841
-1.1354977 -2.3798701 2.3398874
-1.1580314 -2.1074066 -1.1092164
0.8533893 0.3163309 1.8486406
-2.2330728 -1.5713088 -1.1359152
-0.2110725 3.9640016 -0.7267008
2.6225388 1.6391815 -1.5772253
-0.5605826 -1.5205442 3.4563282
-0.7824559 -1.8670978 -0.7797409
1.2005916 0.5314722 2.1754689
-1.8431971 -1.245739 -0.7675484
0.613849 1.2496189 0.5675855
0.772873 0.6667088 1.1917588
0.5749151 0.859326 1.1164408
0.3755754 0.2403089 0.3294755
0.3472023 0.2151413 0.3268282
0.3898756 0.3255698 0.3683667
-1.3179272 2.6174259 -1.1678698
1.9333906 0.9274065 -2.7537329
-1.4148463 -2.4828988 2.6707436
-1.02491 -2.0813566 -1.0820482
0.7886636 0.3186715 1.7562881
-2.1416255 -1.651492 -1.2022578
-0.7783518 4.0055305 -0.4152743
2.7786228 1.6471426 -1.7760905
-0.760063 -1.273494 3.6108339
-0.6817363 -1.737884 -0.7656505
1.0402894 0.6320893 2.1266489
-1.7119909 -1.2362274 -0.8588306
0.5395754 1.3881046 0.7525956
0.8452322 0.7197361 0.9776424
0.6547834 1.2094049 0.9400903
0.3431737 0.3434726 0.3163976
0.2516258 0.3134177 0.3703608
0.4296346 0.4152646 0.3434272
-1.2564065 2.4228376 -1.4438194
1.8666802 0.7979866 -2.7107787
-1.2935379 -2.522329 2.4991872
-1.1175506 -2.1287487 -1.1654586
0.8369978 0.1947945 1.8302299
-1.9989529 -1.5799228 -1.0857789
-0.7661185 3.5759223 -0.6396133
2.5011822 1.4468732 -1.826319
-0.7050854 -1.496183 3.7231319
-0.8140059 -1.796701 -0.8360092
1.1471626 0.5794058 2.2222112
-1.6070949 -1.2083163 -0.684606
0.4902879 1.1530847 0.8042062
0.6345021 0.6488866 0.8844597
0.5884524 1.0261461 1.2239447
0.3035447 0.3320477 0.3294494
0.3101647 0.3846113 0.3919813
0.391858 0.3716065 0.4011729
-1.0599974 2.7257138 -1.1337312
1.5585433 0.5786225 -2.8461304
-1.2795209 -2.4649758 2.7797713
-1.0729631 -2.0295445 -0.9594694
0.834423 0.2682825 1.9070582
-2.014103 -1.5207928 -1.0931824
-0.5653417 3.8164204 -0.3632469
2.2262515 1.2991066 -1.6214465
-0.7474017 -1.5316451 4.0443512
-0.7220536 -1.6961204 -0.5538696
1.1664049 0.6183287 2.3289613
-1.5871397 -1.235067 -0.8641931
0.4946558 1.0907066 0.7704843
0.6677082 0.7204841 1.2246839
0.5321192 0.9333308 1.2645799
0.3509095 0.3334242 0.4055998
0.331982 0.3500462 0.4219031
0.4269632 0.2857258 0.2289893
-1.2521751 2.7744255 -1.3893944
1.4274697 0.5913331 -2.7339971
-1.3026575 -2.6772559 2.2331829
-1.1047305 -2.1200642 -1.0239345
0.8136045 0.2775515 1.6861372
-2.1540568 -1.6250575 -1.2028327
-0.541476 3.9208495 -0.4737683
1.9274256 1.2883513 -2.0493324
-0.7032935 -1.5746802 3.1634454
-0.8421431 -1.7486276 -0.6404493
1.0662329 0.6117265 2.0194897
-1.706833 -1.300278 -0.7715073
0.7106991 1.1464239 0.9156262
0.4999559 0.6970182 0.6846648
0.599364 1.1025757 0.9302626
0.2625875 0.3714366 0.3834852
0.2526284 0.334175 0.3333524
0.4472238 0.3247795 0.4313255
-1.3616072 2.5532937 -1.5350821
1.6579822 0.4334634 -2.7129862
-1.272203 -2.3659974 2.7929399
-1.0003444 -2.163841 -1.0722563
0.7542586 0.3056556 1.7948822
-2.0237527 -1.5697148 -1.1061196
-0.7295228 3.7247858 -0.7439357
2.3598843 1.1444161 -1.6900838
-0.6868921 -1.2609159 3.8379586
-0.6476636 -1.672904 -0.7168569
1.0529508 0.6572259 2.1617654
-1.683469 -1.2840161 -0.7155847
0.6320844 1.1714921 0.7911464
0.701902 0.7109527 1.0229023
0.5853109 1.1050815 1.0450187
0.3526808 0.490937 0.3553994
0.2986923 0.3515704 0.3668833
0.3402837 0.2856987 0.3905349
-1.1864821 2.652516 -1.4832006
1.8198898 0.3448917 -2.4298986
-1.3104415 -2.8031075 2.7054889
-1.0916998 -2.1615726 -1.1271645
0.8542818 0.2323991 1.8094163
-2.1388244 -1.5867724 -1.0645073
-0.6665908 3.9613031 -0.6946969
2.5043352 1.1543328 -1.7068348
-0.7496298 -1.5888009 3.7055285
-0.7375356 -1.8009388 -0.7874216
1.2150676 0.5942998 2.1235267
-1.7830098 -1.176436 -0.802645
0.5198913 1.3087872 0.7885037
0.6844454 0.8094411 0.7230638
0.5608118 1.2143066 1.0000397
0.3541642 0.3606338 0.3397429
0.3607859 0.3619007 0.3141105
0.3558146 0.4103364 0.2618623
-1.2410646 2.579504 -1.5814862
1.2984692 0.6351751 -2.808962
-1.4293197 -3.0253941 2.3319537
-1.1602254 -2.0386389 -1.0643595
0.6471694 0.3053159 1.7861832
-2.2136806 -1.5930909 -1.0734418
-0.7490133 3.935489 -0.8716139
1.9195811 1.4730161 -1.9100652
-0.8402364 -2.2730083 3.4777642
-0.8167344 -1.6717036 -0.6111704
0.9936863 0.8017443 2.1591242
-1.9141045 -1.3015174 -0.7235957
0.4920513 1.355985 0.7098723
0.6211119 0.837841 0.8988968
0.5890833 0.7523857 1.1458105
0.343491 0.3669353 0.4531891
0.3465169 0.4964285 0.3729411
0.299576 0.2915736 0.3498462
-1.2281535 2.9330413 -1.3911483
1.7070615 0.5652697 -2.9908069
-1.4139122 -2.1623164 2.3727812
-1.0448782 -2.1458385 -0.9739891
0.744776 0.3020976 1.8991038
-1.9950548 -1.6684703 -1.2185983
-0.6540736 4.2655782 -0.4989839
2.2726918 1.1994486 -2.0455298
-0.747605 -0.9547894 3.5563623
-0.605777 -1.7650081 -0.6483045
1.0559391 0.6991757 2.2868341
-1.5965457 -1.294827 -0.9050489
0.5740799 1.3325369 0.8921644
0.5656304 0.634179 0.9452771
0.6663072 1.207527 1.183581
0.4391012 0.3808304 0.3256846
0.3111631 0.3970781 0.3877304
0.3985091 0.3736432 0.3135494
-1.0616476 2.9187815 -1.1691596
1.5968605 0.6039257 -2.4047566
-1.4250125 -2.3061107 2.1943826
-1.1127888 -2.1422573 -1.0938132
0.7787619 0.4146582 1.6872744
-2.239113 -1.6423561 -1.1967708
-0.4916124 4.4244517 -0.427623
2.217824 1.4117252 -1.4235488
-0.8341408 -1.0956057 3.5682537
-0.6326487 -1.7794814 -0.7146675
1.0585475 0.6127065 2.0526728
-1.8873835 -1.2919137 -0.848838
0.5700352 1.5056702 0.7415366
0.6209635 0.8077995 0.9812078
0.5908717 1.210505 1.3738711
0.4801401 0.3627758 0.3791457
0.2797856 0.1980483 0.3653984
0.3517295 0.3504424 0.3479329
-1.3141682 2.5510303 -1.3168992
1.8532091 0.692331 -2.7316776
-1.2205677 -2.4868584 2.5135501
-0.9824567 -2.1563149 -1.1951646
0.6986201 0.4648821 1.7811548
-2.0860317 -1.8739588 -1.2942482
-0.7652129 3.8323394 -0.5366792
2.6340719 1.2953963 -1.693022
-0.5840763 -1.5477656 3.4567262
-0.5715101 -1.8687737 -0.9098088
1.1360534 0.9462821 2.1040367
-1.6929866 -1.54199 -0.9319874
0.5489553 1.2813092 0.78022
0.7808628 0.6030654 1.0386556
0.6364914 0.9390928 0.943176
0.4109466 0.2875412 0.2853558
0.4374333 0.4814 0.3228819
0.393045 0.3319688 0.3622609
-1.2010134 2.3793911 -1.1651502
1.6818501 0.6614915 -2.3096517
-1.0305648 -2.297029 2.52663
-1.183517 -2.052818 -1.0190966
0.7292982 0.263872 1.7177813
-2.1129614 -1.6187116 -1.097879
-0.7428002 3.8652768 -0.543365
2.4743465 1.334593 -1.0951912
-0.4299779 -1.3991203 4.0431115
-0.8955547 -1.7684577 -0.6021487
1.0160516 0.5491646 2.0366454
-1.6544398 -1.3553184 -0.7836105
0.4582132 1.4858857 0.6217851
0.7924965 0.6731015 1.2144605
0.6005869 0.8979087 1.5164815
0.2879623 0.2843604 0.4169479
0.2867534 0.2852926 0.318864
0.4585216 0.2633932 0.3142685
-1.098527 2.7017163 -1.2251371
1.3952836 0.921193 -2.9004007
-1.2885056 -2.2274774 2.2789411
-1.1411002 -2.0230629 -1.2424646
0.8271404 0.2204436 1.7446849
-2.1851145 -1.5644163 -1.1936905
-0.5699447 4.2230353 -0.5923217
2.2639917 1.7705601 -2.0239268
-0.7561075 -1.1181592 3.6315801
-0.7713865 -1.5130977 -0.8297499
1.188176 0.6655522 2.2503931
-1.8172846 -1.2284635 -0.8307367
0.5285824 1.521319 0.6328153
0.868708 0.8493671 0.8764739
0.5323981 1.1093183 1.352639
0.3697137 0.5099652 0.4127147
0.3610355 0.4451086 0.5057083
0.36783 0.3359529 0.3629538
-1.504816 2.3972973 -1.4617547
1.4700412 0.5524248 -2.5519859
-1.2297258 -2.2371819 2.211301
-1.2252495 -2.1416224 -1.1004112
0.8966547 0.4184692 1.7595485
-2.0661076 -1.5976606 -1.1845262
-1.03169 3.5924553 -0.6991243
2.0830916 1.3879746 -1.5996575
-0.6812621 -1.3427239 3.6477713
-0.9063193 -1.7227364 -0.724649
1.1722603 0.8223184 2.1738067
-1.7113017 -1.179993 -0.7685027
0.473126 1.195158 0.7626304
0.6130504 0.8355498 0.9523284
0.5484638 0.894458 1.4364703
0.3189301 0.418886 0.3757622
0.2756057 0.4038491 0.4142582
0.3548058 0.4176676 0.4160235
-0.9940125 2.4700379 -1.660107
1.4312839 0.7393957 -2.9187863
-1.0784057 -2.4773122 1.9349872
-1.2017751 -2.1747717 -1.0779895
0.7568466 0.3417507 1.6772609
-2.1761433 -1.5882864 -1.1368275
-0.4065247 3.8254152 -0.9410667
2.1534174 1.3230438 -1.9030887
-0.4260265 -1.6671133 3.3565796
-0.8483307 -1.8189685 -0.65836
1.0591648 0.7326453 2.0324785
-1.7862831 -1.2683337 -0.7380338
0.5874877 1.3553773 0.7190403
0.7221335 0.5836481 1.0156976
0.6523792 0.8101989 1.4215925
0.3534444 0.3558032 0.4196295
0.3023182 0.3908946 0.3552176
0.3898602 0.3199526 0.3987937
-1.0529531 2.2974381 -1.3772041
1.7421705 0.8902922 -2.6797602
-1.3169181 -2.3299253 2.6542664
-1.0414523 -2.1503844 -1.0578258
0.9095616 0.2787621 1.8053869
-2.0938643 -1.526692 -1.070899
-0.498711 3.3430455 -0.4645218
2.4690035 1.6883487 -1.7983609
-0.821456 -1.470828 3.7734541
-0.746202 -1.7969334 -0.6654329
1.2161127 0.7623078 2.2639187
-1.635671 -1.0962089 -0.6970142
0.5542421 1.0456074 0.9126823
0.726833 0.7980565 0.8813993
0.4954621 0.8590972 1.1191877
0.2952503 0.353451 0.392393
0.3065511 0.4835457 0.4585318
0.4581933 0.4304831 0.3738849
-1.344684 2.489926 -1.4085718
1.5996615 0.6402607 -2.7436652
-1.0949381 -2.3021505 2.0946308
-1.0277724 -1.9843913 -1.0403203
0.8960006 0.3120331 1.7711057
-2.3293005 -1.6380061 -1.2624187
-0.5698723 3.5859889 -0.5659954
2.0894416 1.3034062 -1.6862206
-0.5235121 -1.5127592 3.2734098
-0.6782172 -1.5936941 -0.6652093
1.2698072 0.6148874 2.1422186
-1.9400976 -1.2075867 -0.8928871
0.7748118 1.0960628 0.8425764
0.4897801 0.6631456 1.0574447
0.571426 0.7893913 1.178779
0.3495552 0.3906972 0.3751109
0.3738067 0.3028543 0.371113
0.3892029 0.4304194 0.3695315
-1.081562 2.9513644 -1.2950103
1.720587 0.8484163 -2.6086668
-1.350911 -2.2615845 2.4797248
-1.1539784 -2.1356795 -1.1404348
0.9612109 0.2188676 1.8598618
-2.0636228 -1.6396329 -1.2307784
-0.5362046 4.366645 -0.6101559
2.4936845 1.5565476 -1.7790369
-0.7021734 -1.0880062 3.8012058
-0.7564057 -1.8463287 -0.7177157
1.368752 0.5280153 2.143479
-1.6198925 -1.2056567 -0.7674485
0.5453574 1.4152806 0.6848544
0.7730975 0.7081312 0.8296299
0.6487377 1.1735783 1.321481
0.3975727 0.2893508 0.4227191
0.4075411 0.3091477 0.2836172
0.4437303 0.4339763 0.4633298
-1.384055 2.4036928 -1.1428379
1.7911578 0.5586635 -2.3579367
-1.1529363 -2.1216041 3.1719269
-1.1688293 -2.1305162 -1.1846128
0.8707199 0.3928725 1.7915531
-2.1891725 -1.6206701 -1.0740032
-0.8772674 3.6285764 -0.4519106
2.5734878 1.3210954 -1.6314957
-0.4934083 -1.2069654 4.3504895
-0.7787457 -1.7368682 -0.8457679
1.238782 0.9293672 2.1187893
-1.7533386 -1.201456 -0.6620211
0.5067876 1.2248836 0.6909273
0.78233 0.7624318 0.726441
0.659528 0.9146387 1.1785626
0.3900837 0.3936481 0.3388449
0.3680621 0.5364946 0.3272362
0.4358339 0.4192141 0.4119821
-1.4367451 2.7375871 -1.6182875
1.3115583 0.5976349 -2.5844136
-1.4061996 -2.4803058 2.3936991
-1.1682809 -2.2766274 -1.0402077
0.8474643 0.3615241 1.8969387
-2.0231948 -1.597346 -1.2297166
-0.9410635 3.84685 -0.8100809
2.0042705 1.1847567 -1.4841779
-0.8899359 -1.5221964 3.830982
-0.803042 -1.924796 -0.6415229
1.1637608 0.6417986 2.1693323
-1.5898616 -1.2728585 -0.8073338
0.4956816 1.1092628 0.8082066
0.6927121 0.5871218 1.1002356
0.5162637 0.9581094 1.4372829
0.3652389 0.3518314 0.3986848
0.3162965 0.2802745 0.2723936
0.4333332 0.3244875 0.4223828
-1.2855335 2.7727495 -1.4683951
1.7232739 0.5828722 -2.4783295
-1.2980525 -2.1722744 2.4985382
-1.1596879 -2.0885499 -1.1232671
0.6959833 0.3508689 1.959154
-2.2024419 -1.6591817 -1.1114719
-0.6647106 4.0685885 -0.7481335
2.442555 1.2425667 -1.57241
-0.6634812 -1.0455822 3.8660492
-0.8202798 -1.796521 -0.7649317
0.9972262 0.6782107 2.2222831
-1.759024 -1.2677653 -0.7085829
0.6208228 1.295839 0.7202617
0.7192812 0.6596945 0.9059196
0.6345712 1.1266921 1.367511
0.3394081 0.2920289 0.3583354
0.3012429 0.3273418 0.2631292
0.4434179 0.3914164 0.4028891
-1.1007737 2.5583259 -1.3029825
1.6558696 0.6166942 -2.2821013
-1.4568906 -2.3750137 2.8089705
-1.0758662 -2.1631148 -1.040686
0.7687425 0.2013262 1.8863805
-2.0753747 -1.6158201 -1.3245693
-0.5222852 3.8820197 -0.6054471
2.1489762 1.2565573 -1.1911383
-0.9196215 -1.3403569 4.3942523
-0.6509515 -1.831983 -0.5999704
1.0969479 0.6449024 2.2555461
-1.7674909 -1.3528204 -0.9762356
0.5784885 1.3236938 0.6975354
0.4931065 0.6398631 1.090963
0.5372691 1.0346568 1.5852818
0.4249146 0.3311318 0.4407156
0.3282053 0.4435762 0.3691656
0.3078837 0.2629997 0.3483337
-1.3636593 2.6295918 -1.7018087
2.0051104 0.668409 -2.3205392
-1.271395 -2.3579022 2.4419092
-1.2286955 -2.2281958 -1.060538
0.7602431 0.3687067 1.8445183
-2.1824093 -1.654612 -1.1195091
-0.8059811 3.6712225 -0.8659492
2.7035958 1.4561085 -0.9496802
-0.6399148 -1.5546535 3.9035338
-0.8196935 -1.8428305 -0.6712826
1.0635876 0.6592937 2.1602862
-1.7870865 -1.2715477 -0.8632659
0.5576782 1.0416307 0.8358595
0.6984854 0.7876995 1.370859
0.6314802 0.8032488 1.4616246
0.409002 0.3853653 0.3892554
0.3033446 0.2905871 0.315768
0.3953228 0.3830643 0.2562432
-1.2689544 2.9833219 -1.3947471
1.6509617 0.5052889 -3.0469874
-1.2667531 -2.5507664 2.4763421
-1.2493585 -2.1385942 -1.0087933
0.7580553 0.3744589 1.7256507
-2.1410221 -1.6747506 -1.0965163
-0.7472421 4.4747677 -0.6249744
2.5157594 1.3411131 -2.1290829
-0.648142 -1.3768933 3.4299147
-0.9693055 -1.8440767 -0.6819256
0.9934212 0.7511571 2.0462044
-1.7312773 -1.2440901 -0.7961219
0.5217123 1.4914458 0.7697727
0.8647977 0.8358242 0.9179046
0.6186111 1.1738731 0.9535726
0.280053 0.2945175 0.3268677
0.2353659 0.3766982 0.3205537
0.4097449 0.4306605 0.3003945
-1.1978414 2.6795445 -1.5125101
1.6461636 0.8411444 -2.6937307
-1.4625986 -2.6954774 2.6103837
-1.0030834 -2.1082384 -1.163411
0.842067 0.2538591 1.8580521
-2.1951851 -1.7101774 -1.1431844
-0.6247258 4.0625907 -0.7142415
2.449123 1.5484315 -1.7296799
-0.9227443 -1.5808929 3.6283921
-0.6582561 -1.8135672 -0.7356465
1.1966038 0.5438954 2.2874234
-1.7193903 -1.3057946 -0.8368096
0.5731155 1.3830462 0.7982686
0.8029595 0.7072872 0.9640508
0.5398544 1.1145845 1.0180084
0.3448273 0.2946712 0.4277645
0.3545368 0.2900364 0.4293713
0.4757948 0.4043828 0.3063749
-1.2388175 2.5236033 -1.3188676
1.7356704 0.644375 -2.515623
-1.1509992 -2.2920773 2.6166623
-1.1447239 -1.9878515 -1.0823671
0.7235854 0.3285094 1.8059277
-2.1464011 -1.649689 -1.1193858
-0.6136408 3.988304 -0.5981212
2.5997153 1.4258473 -1.4723952
-0.5272347 -1.5949303 3.8592016
-0.8260107 -1.6334723 -0.6722438
1.0688719 0.6914487 2.2041333
-1.6946661 -1.2814017 -0.7589878
0.6251767 1.4647007 0.7207464
0.864045 0.7814723 1.0432278
0.6237645 0.697147 1.2425393
0.3187131 0.3543792 0.4101233
0.3452864 0.3629392 0.3982056
0.451735 0.3682874 0.360398
-1.3425855 2.2535943 -1.3186418
1.8427478 0.7403096 -2.4242629
-1.0534538 -2.0891814 2.4467876
-1.1296251 -2.153199 -1.1936632
0.7874037 0.3759591 1.5834707
-2.1110003 -1.6160875 -1.2699498
-0.7706434 3.6536633 -0.6790622
2.5633082 1.2870124 -1.5326121
-0.4354617 -1.3381213 3.8537948
-0.7279479 -1.77732 -0.80633
1.1903352 0.7904786 1.9570051
-1.7151586 -1.2508498 -0.8975678
0.5719421 1.4000691 0.6395797
0.7205604 0.5467028 0.8916507
0.6179921 0.7510601 1.4070073
0.4016772 0.375879 0.3873332
0.4029315 0.4145195 0.3735344
0.3958417 0.3652378 0.3723821
-1.1726139 2.7113006 -1.3835443
1.549495 0.7047231 -2.1597885
-1.4555232 -2.3331145 2.3708475
-1.1621405 -2.1475822 -1.03491
0.8355052 0.4624506 1.7968094
-2.1419823 -1.678663 -1.1210432
-0.6128306 3.9315241 -0.6791567
2.4089905 1.4927176 -1.0131804
-0.8072862 -1.4452136 3.6504946
-0.8222423 -1.775916 -0.6659409
1.082954 1.0070049 2.1256361
-1.7884763 -1.4077804 -0.7415754
0.5597833 1.2202235 0.7043876
0.8594955 0.7879946 1.1466081
0.6482369 0.8879009 1.2796472
0.3398982 0.3716662 0.368969
0.2474488 0.5445544 0.3288267
0.353506 0.2708826 0.3794679
-1.123028 3.0208671 -1.4560389
1.6861085 0.8721977 -2.7896676
-1.1348506 -2.1234491 2.6642236
-1.1192617 -2.0367958 -1.2539162
0.8289421 0.28634 1.8863743
-2.0583854 -1.5383732 -1.014434
-0.4668315 4.2457926 -0.5610602
2.2134656 1.6199962 -2.0827768
-0.6646949 -1.2441681 4.0071495
-0.7234183 -1.648387 -0.8916019
1.2023309 0.7199864 2.2057267
-1.6783797 -1.2851163 -0.7247385
0.6561965 1.2249255 0.8949786
0.527357 0.7477986 0.7068908
0.4701557 0.8792811 1.3429259
0.3958434 0.3884088 0.3623143
0.3733888 0.4336464 0.3193524
0.3800057 0.2532569 0.2896955
-1.2397931 3.02768 -1.0447825
1.420349 0.8124644 -2.6349426
-1.4293023 -2.5483576 2.8329672
-1.145245 -2.1158943 -1.1541424
0.7416042 0.2304627 1.712359
-2.2638282 -1.6022635 -1.2444424
-0.5568907 3.752092 -0.3814054
2.1591217 1.5398512 -1.3861264
-0.864543 -1.8487137 4.3918518
-0.7783023 -1.8176743 -0.8060716
1.1256436 0.6640307 1.9536996
-1.9563013 -1.2914897 -0.894627
0.6829025 0.7244121 0.6633771
0.7387727 0.7273868 1.2488161
0.5647594 0.6996439 1.5588846
0.3669426 0.2982201 0.3480708
0.3840393 0.4335681 0.2413405
0.3075269 0.3107737 0.3498155
-1.3875963 2.42007 -1.6039997
1.7075398 0.8462214 -3.0469161
-1.5396152 -2.7476879 2.7988186
-1.1203404 -2.1318609 -1.1369512
0.8928675 0.1982323 1.9557863
-2.0279236 -1.6153821 -1.0635008
-1.051854 3.409323 -0.8805268
2.3833526 1.485834 -1.7087125
-0.922281 -1.7588413 4.147547
-0.762969 -1.7232106 -0.8455578
1.3141461 0.5797961 2.3701111
-1.6269744 -1.366688 -0.7787694
0.3357423 0.989253 0.7234729
0.6758128 0.6396126 1.3382036
0.6173343 0.9888466 1.3487285
0.3573714 0.4086503 0.2913934
0.4212786 0.3815637 0.4143248
0.4009492 0.2486941 0.2847314
-1.1557717 2.7311807 -1.191363
1.9341744 0.6717699 -2.6583945
-1.1800789 -2.232355 2.0924537
-1.0935095 -2.082611 -1.0738856
0.8072017 0.38943 1.7043681
-2.1653021 -1.6792929 -1.2830834
-0.6954625 3.891937 -0.0972775
2.7493746 1.3624854 -1.4658508
-0.5016113 -1.2171469 3.241698
-0.8233441 -1.7807809 -0.7272288
1.1412559 0.9526439 2.0497872
-1.8743774 -1.2796449 -0.992121
0.4603093 1.1607563 1.0940855
0.8152002 0.6907155 1.1925437
0.6784676 1.0152081 1.1492443
0.2701653 0.30183 0.3466568
0.3340542 0.5632139 0.3454191
0.2909247 0.3996479 0.2909624
-1.337807 3.0259698 -1.2314344
1.7598586 0.6832159 -2.4568278
-1.3191274 -2.2934726 2.9308603
-0.9522675 -2.018321 -1.1261353
0.8838328 0.5638075 1.8985742
-2.1246933 -1.591711 -1.2015097
-0.6740837 4.5626066 -0.4920923
2.3566678 1.3052081 -1.3817771
-0.8064665 -1.2986099 4.3893145
-0.5254251 -1.7047926 -0.7271385
1.2038329 0.7608573 2.2447305
-1.7321159 -1.2081004 -0.8553074
0.6637234 1.5366368 0.7393421
0.5968092 0.6219922 1.0750508
0.5126609 0.9948627 1.4584542
0.4268423 0.3135284 0.3989968
0.3200002 0.1970497 0.3461563
0.3925773 0.3836105 0.3462023
-1.0038255 2.301378 -1.0841958
1.9436963 0.7273776 -2.7578211
-1.4420119 -2.253257 2.6715247
-1.1794202 -2.1738367 -1.1284866
0.7666685 0.0909988 1.7594585
-2.1661732 -1.7086539 -1.0690978
-0.4867317 3.4421312 -0.0913277
2.4355473 1.4162804 -1.8157212
-0.7096215 -1.4794395 3.7679016
-0.8816283 -1.7651466 -0.7327215
1.0055275 0.4168772 2.1241352
-1.7044915 -1.3606457 -0.7734078
0.5170938 1.1407532 0.9928681
0.491851 0.6889028 0.9420999
0.7323904 0.7738175 1.0963769
0.297792 0.40869 0.3957652
0.238859 0.3258784 0.3646768
0.4616818 0.3480082 0.29569
-1.4025893 2.7030298 -1.4618426
1.9397553 1.0310788 -2.2521949
-1.1523524 -2.4532061 2.7612964
-1.0541869 -2.3655068 -1.0099784
0.7574858 0.137929 1.8084555
-2.166423 -1.5388548 -1.3514791
-0.8997343 3.9715013 -0.5121923
2.6542987 1.8328791 -1.4856202
-0.5628947 -1.594877 4.5014519
-0.6867974 -1.9867846 -0.6566082
1.0580916 0.4836111 2.0450038
-1.7511098 -1.1176073 -1.012015
0.5028551 1.2684715 0.9496503
0.7145433 0.8018003 0.7665748
0.5894578 0.8583291 1.7401554
0.3673895 0.3787221 0.3533702
0.3006058 0.345682 0.2365484
0.4153132 0.4212475 0.339464
-1.3610824 2.8905148 -1.4579476
1.7518318 0.9150912 -2.3463877
-1.3537621 -2.4143075 2.8247912
-1.0828765 -2.1058834 -1.0716629
0.7828341 0.2298925 1.8598914
-2.1541022 -1.7563199 -1.1812169
-0.8541911 4.3279218 -0.4838685
2.5246453 1.6824748 -1.5111983
-0.8288983 -1.5725523 4.1529326
-0.793753 -1.7121069 -0.7302672
1.1225464 0.4696702 2.2124041
-1.742032 -1.485646 -0.8801688
0.5068912 1.437407 0.9740791
0.7728135 0.7673836 0.8351894
0.5248637 0.8417552 1.3281413
0.2891235 0.3937765 0.3413957
0.3397122 0.2397776 0.3525128
0.4120702 0.2706739 0.3010481
-1.5145872 2.2868641 -1.2263353
1.5113955 0.5629864 -2.6379617
-1.4267504 -2.501206 3.4663266
-1.0914098 -2.2481119 -1.0983339
0.7123007 0.3970944 1.8156695
-2.0152304 -1.5564791 -1.0433602
-0.779219 3.7063149 -0.4041728
2.2653591 1.4942981 -1.751965
-0.9236891 -1.5114195 4.9434965
-0.7610588 -1.7968863 -0.7738721
0.9985927 0.7616536 2.1356498
-1.6722094 -1.1838683 -0.8039501
0.7353682 1.4194508 0.8221625
0.7539637 0.9313117 0.8859967
0.5030613 0.9897865 1.4771699
0.330351 0.4512256 0.3244619
0.286292 0.3645593 0.3199803
0.343021 0.3726108 0.23941
-1.5690585 2.303454 -1.5835408
1.6219239 0.7259959 -2.87695
-0.927204 -2.0928918 3.0876144
-1.2468376 -2.1558207 -0.9766614
0.7833528 0.3647241 1.7582684
-2.0101656 -1.558411 -1.3189335
-1.042387 3.6111062 -0.8997594
2.3403716 1.2745235 -1.4949223
-0.2050845 -1.0898269 4.453461
-0.8991538 -1.8625301 -0.6155691
1.1143173 0.6514276 2.2137225
-1.4916582 -1.1457192 -1.067738
0.5266715 1.3076522 0.6837814
0.7184477 0.5485276 1.3820277
0.7221195 1.0030649 1.3658466
0.3476839 0.2932907 0.3610923
0.3309646 0.2867035 0.4554541
0.5185074 0.4126917 0.2511955
-1.4037944 2.6730239 -1.8342714
1.9925122 0.5618119 -2.4984029
-1.3007265 -2.5120932 1.9290105
-1.0363666 -2.2333868 -1.1752719
0.8618622 0.3818689 1.853687
-2.2017855 -1.7920659 -1.1791873
-0.834497 4.1328238 -0.9985283
2.8790141 1.2598922 -1.5210775
-0.7540854 -1.3949129 3.1577797
-0.7457696 -1.7771762 -0.7377379
1.1086669 0.8064467 2.296526
-1.8027376 -1.5609357 -0.8891552
0.5692973 1.4597999 0.8357432
0.8865019 0.6980803 0.9773254
0.5466411 1.1171803 1.2287692
0.2905971 0.4562106 0.4375341
0.2468046 0.4245779 0.442839
0.3990479 0.2311302 0.2900321
-1.2375067 2.7058193 -1.3569671
1.701111 0.5949125 -2.4667153
-1.3739026 -2.6765596 2.5446619
-1.3081164 -2.1360623 -1.3198036
0.7767368 0.261663 1.7786404
-2.1209582 -1.6961464 -1.1275888
-0.6569809 3.8339698 -0.4008624
2.265227 1.2998036 -1.680449
-0.8747035 -1.733915 3.8583551
-0.8487929 -1.7550591 -0.932895
1.0234212 0.5253623 2.2237964
-1.6909565 -1.341364 -0.7881423
0.5805257 1.1281505 0.9561048
0.5641159 0.7048911 0.7862663
0.4991991 0.9426446 1.3136933
0.4593234 0.3810032 0.3869087
0.2466844 0.2636993 0.445156
0.4300016 0.3547824 0.3394465
-1.1826742 2.5477211 -1.0969588
1.9089406 0.6575636 -2.839835
-1.1062926 -2.360074 2.0039684
-1.1274412 -2.0603751 -1.0375559
0.8340336 0.2903154 1.8778318
-2.1325612 -1.7685433 -1.1461021
-0.4638702 3.9343129 -0.4105356
2.6664379 1.3023572 -1.8657962
-0.3158567 -1.2856912 3.8812826
-0.8112607 -1.6974206 -0.6536794
1.110626 0.7270181 2.2077031
-1.6585411 -1.35079 -0.8328903
0.7188039 1.3865918 0.6864232
0.7574974 0.6447936 0.9740388
0.7904359 1.0743828 1.8773142
0.3161805 0.3629546 0.3838765
0.2765924 0.4367026 0.3298712
0.4740202 0.4177533 0.3132118
-1.4280747 2.4314925 -1.3329147
1.9466474 0.9263522 -2.2326489
-1.1435004 -2.8103412 2.2343728
-1.2096015 -2.0485354 -1.1802751
0.8623569 0.3707412 1.8852713
-2.0923923 -1.6235467 -0.989018
-1.0031279 3.8835101 -0.5812288
2.7641758 1.7178453 -1.2774097
-0.6198897 -2.068825 3.8421474
-0.8260458 -1.7061858 -0.8409893
1.2839033 0.6917288 2.2466377
-1.7379271 -1.2975747 -0.7256396
0.4249468 1.4520177 0.7516859
0.8175284 0.7914931 0.9552392
0.5236107 0.7415162 1.6077746
0.3835557 0.3423496 0.3392858
0.4215464 0.3209876 0.3613664
0.3544652 0.3259719 0.2633784
-1.521234 2.6083585 -1.279044
1.4705107 0.7993548 -2.6805923
-1.1827897 -1.9462416 2.3919667
-1.0822548 -2.1437569 -1.1792787
0.8782154 0.3175907 1.757642
-1.9961415 -1.6822348 -1.291821
-0.9704325 3.8380031 -0.4463251
1.9246314 1.6250987 -1.7675736
-0.4513825 -0.8607128 3.6407106
-0.7615623 -1.6576149 -0.7483037
1.1423738 0.6981576 2.0256684
-1.6725103 -1.3036577 -0.9937276
0.5508014 1.2296447 0.8327189
0.4541207 0.8257439 0.9130187
0.7314071 1.0855288 1.248744
0.3206925 0.4861419 0.430975
0.2641584 0.3805669 0.2680264
0.3236312 0.3785771 0.2980934
-1.0822265 2.1899822 -1.362945
1.7919268 0.7842454 -2.9409117
-1.1086181 -2.5254178 2.716594
-1.0522422 -2.0167046 -1.1428638
0.7989916 0.4593314 1.7265339
-2.1094924 -1.7597961 -1.0972854
-0.443773 3.4909905 -0.6734412
2.4391203 1.6600617 -1.6572157
-0.5714651 -1.5626965 4.1128126
-0.7323438 -1.6367285 -0.7488321
1.1093211 0.8199177 1.9934972
-1.7391461 -1.4089037 -0.7375881
0.6384535 1.3010083 0.6895039
0.6471935 0.8758162 1.283696
0.537153 0.9627213 1.3962186
0.3198984 0.3799761 0.3940317
0.3103295 0.3605863 0.2669632
0.3703463 0.3508924 0.3596973
-1.3296789 2.5036515 -1.2090737
1.6663979 0.4054585 -2.6741176
-1.1073425 -2.2966721 2.4111415
-1.0570765 -2.1871739 -1.1478518
0.6760448 0.2953069 1.7696731
-2.1203203 -1.6156059 -1.1184334
-0.7822056 3.617027 -0.3159451
2.4221486 1.0422067 -1.74569
-0.5467812 -1.2303246 3.8120929
-0.6269867 -1.8294752 -0.7353594
0.9710932 0.7089373 2.2679573
-1.6864123 -1.2018132 -0.7767487
0.5474733 1.1133755 0.8931286
0.7557507 0.6367481 0.9284276
0.5605613 1.0663475 1.4009514
0.4300898 0.3576987 0.4124924
0.2950484 0.4136305 0.4982843
0.433908 0.4137927 0.3416847
-1.1048107 2.8028053 -1.6367541
2.1424358 0.8231508 -2.6491517
-1.3212573 -2.3761396 3.0474153
-1.1518114 -2.2068013 -1.083574
0.8375005 0.2845333 1.7825763
-2.2004011 -1.7354596 -1.1135602
-0.6049022 4.1187085 -0.6898436
3.186961 1.6426652 -1.7172239
-0.7625347 -1.3410651 3.9246887
-0.7076996 -1.8608559 -0.6915066
1.1791918 0.4962803 2.1714279
-1.8022252 -1.3190027 -0.6545692
0.4999086 1.3159031 0.9469105
1.0445251 0.8195144 0.9319278
0.5587227 1.0350744 0.8772735
0.4441119 0.3459454 0.3920673
0.3416914 0.211747 0.3888517
0.3981759 0.4164569 0.4589911
-1.3487832 2.7074335 -1.0835963
1.8628203 0.5707189 -2.212809
-1.19701 -2.4370886 2.7872278
-1.1161825 -2.0707474 -1.1347651
0.7347394 0.2394125 1.865656
-2.1304152 -1.7061829 -1.0599128
-0.7961385 3.7260731 -0.346152
2.5081844 1.229406 -1.0667311
-0.4956494 -1.5638599 3.7785386
-0.7023323 -1.7611784 -0.7358654
1.1017171 0.6308512 2.2028308
-1.6906871 -1.3662393 -0.711577
0.5526447 1.0186396 0.7374443
0.6453641 0.6586871 1.1460779
0.7013606 0.8732288 0.9913108
0.4138502 0.3095691 0.3988997
0.3669777 0.3914387 0.3371748
0.4397281 0.3399436 0.3483358
-1.3122993 2.7844865 -1.0689753
1.4690779 0.8985545 -2.5258073
-1.3830722 -2.17161 2.4617337
-1.1629916 -2.0938023 -1.0572211
0.8621948 0.3833861 1.6883233
-2.111302 -1.6462411 -1.1192921
-0.7017913 3.953062 -0.4161181
2.2950959 1.5710242 -1.2596007
-0.6505671 -1.5351854 3.8261349
-0.8009105 -1.7439414 -0.6573066
1.1917631 0.8389621 2.0925698
-1.7567539 -1.2377366 -0.6647767
0.610508 1.1685755 0.6528572
0.826018 0.6724697 1.2662065
0.7325051 0.6364245 1.3644012
0.3620811 0.3498609 0.3999145
0.3295683 0.455576 0.4042465
0.3545482 0.4085044 0.4545155
-1.0911776 2.9451569 -1.3769751
2.0318072 0.832432 -2.4164747
-1.3966589 -2.648678 3.2141986
-1.1283019 -2.1018706 -1.1012646
0.7862256 0.3697695 1.962361
-2.0507203 -1.539535 -1.1413992
-0.4476596 3.8779041 -0.4083768
2.5197749 1.5855322 -1.3886136
-0.7477054 -1.5307762 4.1486587
-0.7574351 -1.6061191 -0.7153835
1.1351418 0.6560581 2.4216439
-1.7304711 -1.2489984 -0.8122733
0.643518 0.9327473 0.9685983
0.4879677 0.7531002 1.0278611
0.6489535 1.1179019 0.9344601
0.3708668 0.4957516 0.3858811
0.3489162 0.2862885 0.4592829
0.3202492 0.2905366 0.329126
-1.3669685 2.7947198 -1.2429708
1.3851324 0.7623542 -2.4977444
-1.4626474 -2.5982151 2.1863656
-1.1132857 -2.0781415 -1.1647249
0.8107702 0.3866049 1.7250209
-2.0712452 -1.6048336 -1.2764313
-0.8206483 3.9325909 -0.4022933
2.2468465 1.4583763 -1.2696242
-0.883412 -1.5515112 3.6560523
-0.6933481 -1.8018783 -0.7587175
1.0905391 0.4215898 2.1627112
-1.6228193 -1.2347576 -0.8933946
0.5463202 1.1378711 0.8406775
0.8617141 0.6960221 1.2281201
0.5792355 1.0467039 1.4696867
0.4199376 0.2762632 0.4060074
0.2797689 0.0349849 0.4376902
0.4484259 0.3700759 0.3830366
-1.0743758 2.6395156 -1.1240855
1.88513 0.834108 -2.6852709
-1.1885015 -2.6720541 2.6196923
-1.1266429 -2.1825511 -1.0448675
0.8105585 0.384722 1.7965669
-2.1526701 -1.6262951 -1.0386179
-0.4051114 3.9271882 -0.2380156
2.6634281 1.5264354 -1.4455616
-0.4749157 -1.7296481 3.7605678
-0.7799893 -1.8427618 -0.6543616
1.0875323 0.8396967 2.1836908
-1.6964978 -1.2767177 -0.570145
0.6692644 1.2876725 0.8860699
0.7782982 0.6923275 1.2397093
0.7135858 0.942406 1.1408755
0.3466536 0.3397894 0.390506
0.2769737 0.4549747 0.3871239
0.4561723 0.3495774 0.4684729
-1.5992411 2.8262125 -1.0477379
1.4849188 0.5527416 -2.5515635
-1.285361 -2.213914 2.671294
-1.1005602 -2.1219619 -1.0839823
1.0038266 0.1604271 1.8187746
-2.1432058 -1.5961407 -1.2300906
-0.9883433 4.0060692 -0.1942966
2.1907664 1.4125036 -1.6517171
-0.809984 -1.1312371 4.1126977
-0.6325834 -1.7165603 -0.7184892
1.4137165 0.3367984 2.1648022
-1.7805807 -1.2672524 -0.7629955
0.6108978 1.1798567 0.8534413
0.7058476 0.8597621 0.8998464
0.475377 1.0826769 1.4414037
0.4679768 0.4054016 0.3654931
0.4098899 0.1763713 0.3460276
0.3626252 0.3288884 0.4670951
-1.1600832 2.850277 -1.0715322
1.5531093 0.4277172 -2.6474851
-1.499075 -2.6192827 2.8348708
-1.0921556 -2.2766333 -1.0386975
0.7262472 0.3493738 1.8670445
-2.1417319 -1.5596069 -1.2606013
-0.6766034 4.0463942 -0.3300837
2.1496569 1.1643805 -1.9630122
-0.8064301 -1.6874947 4.3195141
-0.6415937 -1.8747585 -0.5891727
1.1112 0.7251651 2.1953308
-1.7656242 -1.1574865 -0.9639737
0.4834798 1.1961172 0.7414485
0.5965477 0.7366633 0.6844729
0.6926449 0.931788 1.4846433
0.4505619 0.4018748 0.4495249
0.3849528 0.3757913 0.3282863
0.3761077 0.4021204 0.2966276
-1.0416281 2.5244996 -1.5375796
2.1061242 0.5091542 -2.5100351
-1.1558641 -2.5819578 2.9078734
-1.1482159 -2.068238 -1.0582254
0.8368688 0.2996879 1.6920597
-2.0224389 -1.5414581 -1.1549721
-0.4762594 3.7218317 -0.841307
2.8946078 1.2287336 -1.244479
-0.6234767 -1.4540111 4.3668512
-0.6936228 -1.6254744 -0.6380146
1.1864359 0.5297904 2.027954
-1.674238 -1.2035867 -0.745211
0.5653687 1.1973321 0.6962726
0.7884836 0.7195793 1.2655561
0.5323874 1.1279467 1.4589779
0.4545932 0.4427636 0.4202108
0.3495671 0.2301025 0.3358943
0.3482009 0.3378714 0.4097611
-1.5391415 2.8180993 -1.4132833
1.4761002 0.6147073 -2.9411357
-1.3101654 -1.9843036 2.4209053
-1.1355774 -2.1826981 -1.0244522
0.5973169 0.137618 1.7443629
-2.1016623 -1.7171319 -1.1596087
-0.9725988 3.8870037 -0.9156178
2.2259524 1.405172 -2.0216856
-0.8426028 -0.8617827 3.7937462
-0.813634 -1.7350598 -0.5580678
0.8823632 0.5776942 2.1232899
-1.6831655 -1.3332404 -0.8253801
0.5665427 1.0689044 0.4976655
0.7498522 0.7904647 0.9194501
0.4675626 1.1225209 1.3728409
0.3219434 0.4476383 0.4663844
0.2850463 0.4400762 0.378927
0.4184968 0.3838915 0.3342286
-1.0765395 2.6748446 -1.3995413
1.3591802 0.8244651 -2.5821919
-1.2733675 -2.4600036 2.3331
-1.1483773 -2.1880156 -1.1663986
0.7646163 0.3111925 1.9275405
-2.2363557 -1.6625567 -1.1610869
-0.6067279 4.0769112 -0.7849883
2.0404083 1.5212222 -1.5033975
-0.7262409 -1.4661292 3.6564997
-0.7464689 -1.7687869 -0.7772387
1.1688359 0.8429342 2.2657084
-1.8822714 -1.2904868 -0.8031115
0.4698116 1.4020666 0.6145529
0.6812281 0.6967571 1.0787943
0.5471266 0.9938743 1.3233996
0.4019084 0.4192287 0.3891599
0.4042196 0.5317418 0.3381679
0.3540843 0.3720699 0.3579754
-1.1656038 2.9464812 -1.4434876
1.3646237 0.7166221 -2.6251875
-1.4352095 -2.4491457 2.7724361
-1.0300928 -2.0596613 -1.0431337
0.8197507 0.4343715 1.7676331
-2.1004748 -1.7706596 -1.1820773
-0.5978114 4.1157077 -0.7328949
2.0356537 1.4481847 -1.9323186
-0.8932314 -1.4779605 4.3380782
-0.6563423 -1.7660504 -0.6311314
1.1337681 0.8022319 2.1196861
-1.6891235 -1.398545 -0.7818056
0.5677924 1.1692265 0.7105927
0.67103 0.7315626 0.6928689
0.5419781 0.9711853 1.5656422
0.3737505 0.2936109 0.4120023
0.3140174 0.3678603 0.3520531
0.4113513 0.3721146 0.4002717
-1.4593512 2.8426283 -1.2268763
1.6021273 0.6046768 -2.2967293
-1.4741407 -2.2406948 2.4529461
-1.2282806 -2.193837 -1.2391749
0.7259058 0.4081143 1.9166357
-2.0854156 -1.5658406 -1.0795095
-0.6167371 4.1796783 -0.4317425
2.3765831 1.270364 -1.3204784
-0.8729936 -1.0119402 3.4243221
-0.9251671 -1.8417838 -0.8661795
1.0672152 0.652807 2.3007345
-1.6234391 -1.142931 -0.7511663
0.8426141 1.33705 0.7951337
0.7744559 0.6656872 0.9762509
0.6011471 1.2287546 0.971376
0.3031135 0.3520532 0.3729954
0.3413094 0.2446927 0.3840988
0.4619765 0.4229097 0.3283432
-1.0186992 2.3080204 -1.3827819
1.8071075 0.5797022 -2.5932709
-1.4581709 -2.7178528 2.2627676
-1.1679731 -2.041974 -1.1930068
0.7703487 0.3067946 1.6739031
-2.033645 -1.6880092 -1.1865968
-0.6009666 3.4658802 -0.7025505
2.4801172 1.2895013 -1.5171326
-0.8942945 -1.7705258 3.5884818
-0.7890799 -1.6760282 -0.7981962
1.0516145 0.695119 1.9680117
-1.5984378 -1.3647393 -0.8643531
0.4177326 1.1578598 0.6802314
0.6730097 0.7097991 1.0761383
0.5638764 0.947327 1.3257143
0.3788932 0.3659458 0.3948106
0.2812658 0.3883243 0.2941087
0.4352071 0.3232699 0.3222437
-1.3384786 2.5304282 -1.2835342
1.4581873 0.5558611 -2.8326726
-1.3691586 -2.6217007 2.1626589
-1.0363958 -2.2026901 -1.1396785
0.8359973 0.3740606 1.6936696
-2.100171 -1.615795 -1.0400155
-0.759033 3.8261263 -0.6528744
2.4041425 1.3135813 -1.8702585
-0.601653 -1.6609154 3.1242931
-0.6847076 -1.8476237 -0.7498646
1.2361884 0.7911224 1.9392193
-1.7369728 -1.2330242 -0.6833512
0.5794456 1.2956981 0.6306599
0.9459552 0.7577202 0.9624141
0.7675056 0.9607853 0.9616343
0.3516883 0.3550664 0.3898139
0.4001912 0.4170618 0.2455497
0.3631982 0.3827707 0.3566643
-1.2661193 2.8450283 -1.6883386
1.5092914 0.7292338 -2.7947877
-1.2678715 -2.1825192 2.6025065
-1.0615857 -2.0517627 -1.145789
0.7255895 0.3396637 1.8832597
-2.1277014 -1.5084438 -1.2989697
-0.6848291 3.9887916 -0.766234
2.2136457 1.4659054 -1.6161639
-0.5504225 -1.2113222 3.9884286
-0.6921616 -1.6945555 -0.7797301
0.9428085 0.6881544 2.3833286
-1.7085729 -1.1033583 -1.0219381
0.5812901 1.1437633 0.9221046
0.7043543 0.7366716 1.1786238
0.717449 0.971197 1.3859221
0.3694242 0.3572073 0.3660589
0.217219 0.3484907 0.5000689
0.4191285 0.4050855 0.2770315
-1.1653595 2.3904736 -1.6896481
1.5635713 0.2834244 -2.8219826
-0.9962635 -2.3902947 2.6965315
-1.0009324 -2.0460784 -1.0653788
0.7898195 0.3413956 1.85163
-2.0949507 -1.5831883 -1.1708918
-0.677936 3.4180848 -0.8609897
2.2259789 0.9599788 -1.8309169
-0.3340292 -1.3203193 4.0068448
-0.6713215 -1.7206032 -0.646022
1.1113584 0.6904634 2.2114479
-1.7277297 -1.2569947 -0.8832109
0.4874235 1.0276112 0.8286584
0.6624076 0.6765544 0.9910657
0.6622343 1.0699754 1.3103133
0.3296108 0.3254752 0.4193568
0.3215389 0.3490678 0.359818
0.367221 0.3261936 0.2876809
-1.4371712 2.7429862 -1.4229033
1.6208477 0.657097 -2.6164683
-1.3046216 -2.4661553 1.9231712
-1.1999283 -2.1034402 -1.2195673
0.8339286 0.3912847 1.8513296
-2.0700496 -1.7195113 -1.102074
-0.9469642 4.2171587 -0.7301201
2.3224287 1.2624056 -1.4749849
-0.7459733 -1.3343562 3.4119604
-0.7804246 -1.8135079 -0.8595275
1.1139424 0.7672487 2.1576247
-1.7959926 -1.3384712 -0.6935239
0.4902071 1.4741724 0.6927831
0.701581 0.6053086 1.1414834
0.5586483 1.1317991 1.4887892
0.4195036 0.2899323 0.3600398
0.2800138 0.375964 0.306295
0.274057 0.3810402 0.4085501
-1.1927147 2.7001961 -1.7802081
1.5326578 0.8756278 -2.5434175
-1.3730586 -2.6369954 2.7279168
-0.995364 -2.0146497 -1.1480253
0.8373395 0.3154922 1.8687923
-2.1011286 -1.6271733 -1.1948818
-0.6742044 4.0125049 -1.1354765
2.5032569 1.5772106 -1.6337781
-0.7507604 -1.6487597 4.1902663
-0.6452848 -1.6558834 -0.7525503
1.1878119 0.7468405 2.152777
-1.6974529 -1.2856178 -0.8181134
0.5185103 1.3123088 0.6447316
0.9705991 0.7015828 0.9096394
0.6222982 0.9882357 1.4623495
0.3500792 0.3587663 0.395475
0.3504725 0.4313482 0.2839848
0.4036757 0.3415555 0.3767684
-1.2029739 2.3518051 -1.2015805
1.3107958 0.6903027 -2.2626078
-1.2543554 -2.5834756 2.9377818
-1.1388609 -2.0662351 -1.0225168
0.7505592 0.2656262 1.7985456
-2.0573323 -1.6151525 -1.2411932
-0.5137026 3.551299 -0.6763188
1.4681291 1.3792475 -1.317092
-0.7485212 -1.4972225 4.1973194
-0.7396704 -1.7140721 -0.7020057
1.0939401 0.5566699 2.2708288
-1.6209672 -1.2474815 -0.8502261
0.6892713 1.1994938 0.5252617
0.1573333 0.6889449 0.9455157
0.5058342 1.0862531 1.2595376
0.3991904 0.3521629 0.3205111
0.3433808 0.2910437 0.4722831
0.4363651 0.367671 0.3909671
-1.4143301 2.7251851 -1.1147624
1.4865367 0.9021001 -2.2864442
-1.1337058 -2.4152771 2.4259506
-1.0477579 -2.0778116 -1.0820313
0.733603 0.3355635 1.8792315
-2.1644139 -1.6877785 -1.1389256
-0.8322659 4.1742934 -0.4112786
2.3368623 1.6520918 -1.0012839
-0.7404583 -1.1777035 3.3910055
-0.7819272 -1.7251579 -0.6481829
1.0935885 0.7058682 2.2364581
-1.7378789 -1.4384387 -0.7893722
0.5820643 1.4491083 0.7034838
0.8503256 0.7499917 1.2851603
0.3932475 1.2375736 0.9650549
0.2658307 0.3526537 0.4338484
0.3599856 0.3703047 0.3572266
0.426535 0.2493398 0.3495534
-1.1670215 2.5649208 -1.1922501
1.5199383 0.7399953 -2.5234962
-1.2455348 -2.0044393 2.3452593
-1.2389095 -2.1303237 -1.0841593
0.8733808 0.3270074 2.0764681
-2.2671903 -1.5713828 -1.0738415
-0.5674346 3.8671311 -0.6007114
2.3767089 1.4256905 -1.5312893
-0.5943393 -0.9563199 3.5075816
-0.8974432 -1.7787652 -0.6914363
1.1889913 0.6704188 2.4060512
-1.8722737 -1.2550719 -0.7442827
0.5995869 1.3022104 0.5915387
0.8567705 0.6856951 0.9922069
0.6511954 1.0481194 1.1623223
0.3414663 0.3515585 0.392723
0.3156105 0.3434114 0.3295832
0.3949166 0.3163109 0.3295588
-1.1773124 2.7388395 -1.0980623
1.5525358 0.7856862 -2.2427448
-1.2534969 -2.2623271 3.0105457
-1.1916868 -2.1659108 -1.0649277
0.9326143 0.3671984 1.8051142
-2.1493887 -1.6567125 -1.1647005
-0.6775794 3.9776177 -0.502758
2.3092515 1.5668513 -0.9993218
-0.6133527 -1.260813 4.3457063
-0.8352227 -1.9295407 -0.6683267
1.3019427 0.7665448 2.0795131
-1.8211616 -1.2001409 -0.7653824
0.499733 1.2387782 0.5953044
0.7567157 0.7811651 1.243423
0.6401441 1.0015141 1.3351606
0.3564641 0.2363701 0.396601
0.3693284 0.3993464 0.2743989
0.3282271 0.4565716 0.3993182
-1.3036808 2.6613066 -1.0955332
1.7541031 0.6146188 -2.4575917
-1.188005 -1.9148591 2.5345637
-1.0102246 -2.2439475 -1.0947076
0.9170312 0.2899393 1.7257785
-2.2066095 -1.6732992 -1.1675999
-0.667531 3.8883775 -0.2965915
2.3602603 1.2225336 -1.742002
-0.5148442 -0.9773737 4.0540646
-0.526018 -1.8381254 -0.7289008
1.3128238 0.5519105 2.1798987
-1.8528701 -1.2745753 -0.8179263
0.6361498 1.2270709 0.7989417
0.6061572 0.6079148 0.7155897
0.6731607 0.9374854 1.5195009
0.4842067 0.4058222 0.3658068
0.3957926 0.2619712 0.4541202
0.3537394 0.3987239 0.3496735
-1.0496849 2.6356081 -1.0258476
1.60583 0.6551046 -2.4846164
-1.3270746 -2.4554604 2.604203
-1.1736838 -2.1986798 -1.1246214
0.7355511 0.2671786 1.7512501
-2.170971 -1.4995302 -1.175871
-0.4892155 4.0602035 -0.2560661
2.2136078 1.1906482 -1.5379755
-0.6229419 -1.481327 4.0958647
-0.8334663 -1.9053781 -0.7572816
1.0858795 0.5901683 2.2040437
-1.8543469 -1.0562651 -0.8566507
0.5604694 1.4245954 0.7697814
0.6077778 0.5355435 0.9466409
0.7041327 0.9741334 1.4916618
0.3402175 0.2933016 0.3673398
0.3503284 0.3229897 0.4527935
0.3166241 0.4432651 0.3192202
-0.9937859 2.8762828 -1.4965262
1.9178845 1.0236296 -2.7953322
-1.093845 -2.3344374 2.5758872
-1.2932096 -1.974034 -0.9919237
0.6487262 0.3860219 1.8818695
-2.2023859 -1.7345603 -1.2781846
-0.3311305 3.9469262 -0.496054
2.5802872 1.7307906 -1.7427979
-0.4268633 -1.2176109 3.7276471
-0.9888407 -1.6150571 -0.6028042
1.088333 0.6048754 2.2345267
-1.8220437 -1.3617278 -0.9410482
0.6626554 1.0706434 1.0004722
0.6624027 0.707161 1.0525343
0.6669817 1.1168266 1.1517599
0.3043688 0.3589769 0.3891195
0.4396068 0.2188535 0.3526572
0.3803422 0.3728325 0.3371364
-1.0668334 2.3609917 -1.3798368
1.7604104 0.5383341 -2.6543756
-1.1061688 -2.4189113 2.6921495
-1.2003487 -2.0692485 -1.1543901
0.8750601 0.2649962 1.8194757
-2.2665735 -1.6220178 -1.1710515
-0.394841 3.4183165 -0.9058869
2.3312425 1.2371942 -1.8374909
-0.4464658 -1.3990534 3.993191
-0.8674763 -1.6501979 -0.7940078
1.2111468 0.6823491 2.2338312
-1.8517123 -1.1443174 -0.8222144
0.6719923 1.0573248 0.4739498
0.570832 0.6988602 0.8168847
0.6597031 1.0198579 1.3010415
0.3328724 0.4190506 0.3603822
0.3360867 0.417353 0.4143555
0.4148612 0.4777004 0.3488371
-1.229361 2.5316297 -1.0553605
1.4254996 0.753703 -2.6405002
-1.2633621 -2.2624547 2.6118001
-1.1646209 -2.1299724 -1.1903009
0.9564029 0.2624879 1.9674784
-2.0877963 -1.63174 -1.2162155
-0.5972678 3.7631823 -0.232219
2.0523207 1.3654393 -1.6147682
-0.6741271 -1.209256 4.4361293
-0.809029 -1.805606 -0.8043334
1.18798 0.5796929 2.3098979
-1.700463 -1.2926824 -0.8402297
0.6320933 1.2315526 0.8231415
0.6268212 0.6117363 1.025732
0.589235 1.0531988 1.8243292
0.355592 0.3243663 0.3859675
0.2315771 0.3172051 0.3424195
0.3873333 0.3390575 0.3759859
-1.1161284 2.8433499 -1.3962277
1.2382511 0.7744943 -2.5979126
-1.0427744 -2.7077899 2.6535983
-1.0470017 -2.0214022 -1.1861218
0.6708269 0.4052982 1.8164115
-2.1523528 -1.5262004 -1.1652394
-0.4059011 4.2627627 -0.2191186
1.8480084 1.4589403 -1.5182529
-0.5130728 -1.5883797 4.0750539
-0.5953575 -1.7254013 -0.7629315
1.0235039 0.6884139 2.0687951
-1.8422778 -1.2757461 -0.8306896
0.7102273 1.4194128 1.1771091
0.6097573 0.684446 1.0796596
0.5297016 1.1194103 1.4214556
0.4516442 0.2960009 0.4231903
0.352677 0.2831157 0.2523836
0.310075 0.2504544 0.3345498
-1.3529322 2.7778949 -1.1433839
1.6504708 0.8273772 -2.7201656
-1.2787138 -2.2802705 2.4363227
-1.2098146 -2.0623724 -1.0781192
0.77889 0.3698688 1.8177842
-2.0622699 -1.6553016 -1.042056
-0.7794077 4.0613372 -0.4172356
2.4187481 1.5848662 -1.768004
-0.6984998 -1.2734503 3.851099
-0.8046754 -1.6466758 -0.6642501
1.2158628 0.7455453 2.1510264
-1.6597434 -1.2532473 -0.6595257
0.5735245 1.2834423 0.7261483
0.7682773 0.757489 0.9521616
0.5802141 1.0068202 1.4147762
0.4051392 0.4156966 0.4138691
0.4369728 0.3756765 0.3332422
0.4025265 0.4020544 0.3825304
-1.2917166 2.9771208 -1.6991733
1.3107472 0.7737085 -2.9838882
-1.3643579 -2.2407768 2.300104
-1.0788246 -2.2145105 -1.1247711
0.7765752 0.3221196 1.8769613
-1.9027015 -1.8020217 -0.9867171
-0.775728 4.1176243 -0.6977084
2.1552056 1.5145106 -2.0349957
-0.7611088 -1.0876069 3.0867931
-0.7340778 -1.7881898 -0.7119577
0.9651628 0.7233338 2.1385996
-1.5262576 -1.4074213 -0.6871519
0.5159886 1.1405034 1.0014649
0.8444584 0.7408021 0.9488925
0.6032492 1.1531699 0.7866891
0.3447467 0.4263207 0.4128133
0.1885875 0.4012142 0.2616383
0.3764439 0.3946004 0.2995653
-1.0241389 2.25582 -1.5251274
1.4961771 0.8829644 -2.7545753
-1.2598391 -2.3240371 2.3185902
-1.0113464 -2.0731943 -1.1207405
0.6519018 0.2953105 1.7133551
-1.9918969 -1.6855013 -1.1179348
-0.4462269 3.6972179 -0.7829514
1.8916436 1.5847643 -1.9825982
-0.6796679 -1.6816008 3.5817724
-0.5540293 -1.6844502 -0.6799431
1.0042298 0.6041373 2.0534591
-1.6419994 -1.346859 -0.7812211
0.577912 1.4413979 0.742176
0.3954665 0.7017999 0.7719772
0.5801712 0.6424364 1.2631822
0.4573171 0.3887441 0.4407974
0.352328 0.3088269 0.340104
0.3498976 0.3386424 0.3367137
-1.6959241 2.8751372 -1.5354655
1.4864145 0.6486349 -2.7089924
-1.2544043 -2.2501342 2.6775458
-1.0328527 -2.2026411 -1.2904929
0.6693589 0.2624885 1.7701886
-2.1293425 -1.5371164 -1.1668141
-1.1742195 4.2822281 -0.6201046
2.2913968 1.4289972 -1.678515
-0.7120358 -1.2734087 4.1756966
-0.7073285 -1.9278094 -0.8665966
0.9740269 0.5338788 2.0840503
-1.8571475 -1.1669876 -0.711886
0.5217046 1.4070909 0.9153608
0.8049823 0.7803623 1.0304774
0.5423684 0.9767255 1.4981508
0.3255242 0.2748317 0.4238962
0.304668 0.2713903 0.3138617
0.272195 0.3701289 0.4549282
-1.3998157 2.5350069 -1.5219856
1.5669673 0.8198965 -2.5295715
-1.4862942 -2.2226931 2.6954269
-1.026112 -1.9830355 -1.0495288
0.8324173 0.4532302 1.8707888
-2.1100074 -1.570036 -1.1732565
-0.8990802 3.8956649 -0.8012133
2.076262 1.5261355 -1.7194163
-0.9572279 -1.4025064 4.2573294
-0.6535412 -1.5868718 -0.6707015
1.0472391 0.8142314 2.1957175
-1.7930233 -1.2299694 -0.8004692
0.5007355 1.3606579 0.7207723
0.5092947 0.706239 0.8101552
0.5290663 0.8201867 1.5619025
0.3725708 0.3961637 0.3788273
0.2148217 0.3610011 0.3249287
0.3169841 0.3400666 0.3727874
-1.3333179 2.6940201 -1.371933
1.8007565 0.6370456 -2.6850051
-1.3623804 -2.5739095 2.1014156
-1.1337454 -2.0983191 -0.9579323
0.8729281 0.293633 1.8516294
-2.0570443 -1.636917 -1.1688601
-0.8074247 3.7911109 -0.539556
2.3920951 1.3855228 -2.1107984
-0.7679084 -1.4755718 3.6821015
-0.8842292 -1.7321283 -0.5911096
1.2166683 0.6466156 2.166564
-1.7269141 -1.3034638 -0.8209657
0.5258932 1.0970908 0.8323771
0.5913387 0.7484772 0.5742067
0.5944719 1.0983377 1.5806858
0.2495162 0.3661907 0.3668227
0.3437402 0.3529825 0.3149347
0.3301302 0.3334532 0.3478944
-1.3809198 2.4918501 -1.4585943
1.5008807 0.7664987 -2.6341555
-1.0788047 -2.5256738 3.3178707
-1.1985571 -2.0827291 -1.0669513
0.8165994 0.2193471 1.7689579
-2.164144 -1.6741707 -1.2344014
-0.870024 4.0080383 -0.5260934
1.9581834 1.4097944 -1.2023048
-0.513102 -1.4740492 3.9984307
-0.8536678 -1.6833421 -0.6621473
1.2539772 0.6103834 2.1857234
-1.7494672 -1.290138 -0.9087111
0.5108958 1.5161882 0.9325009
0.4573027 0.6432957 1.4318507
0.5657028 1.0516245 0.68056
0.3448893 0.3993869 0.404804
0.4373778 0.3910363 0.4167655
0.4146768 0.3840327 0.3256903
-1.2266157 2.3479886 -1.3754011
1.7577414 0.757665 -2.5550794
-1.2258303 -2.5110425 2.4667819
-1.1671194 -2.1574592 -1.0927017
0.870611 0.2404856 1.8134303
-2.2802932 -1.5545516 -1.0968034
-0.6845295 3.7170571 -0.7525274
2.4624832 1.4121895 -1.6524251
-0.7544399 -1.370644 3.491068
-0.7521983 -1.8667275 -0.6781623
1.1678124 0.6441271 2.0605611
-1.8231705 -1.2708309 -0.766233
0.5420862 1.3690685 0.6228737
0.7047419 0.6545245 0.9026543
0.4713903 1.1403985 1.0242861
0.4149211 0.2907317 0.4145393
0.2972014 0.4036414 0.2471308
0.4571228 0.2837207 0.3305704
-1.0638017 2.4415508 -1.3706705
1.687674 0.3966411 -2.6035426
-1.2131676 -2.5159684 2.3679921
-1.0455811 -2.1523456 -1.1174924
0.8141386 0.0815473 1.7943652
-2.1099491 -1.590405 -1.1068685
-0.3809094 3.5819702 -0.5936773
2.8770841 1.1702152 -1.8052823
-0.5838775 -1.3700228 3.7316854
-0.6637211 -1.7834089 -0.733862
1.1559793 0.5278323 2.0797499
-1.689082 -1.2135435 -0.7403492
0.6828923 1.1404195 0.7769932
1.1894101 0.7735741 0.7982603
0.6292901 1.1459456 1.3636933
0.38186 0.3689367 0.3836304
0.3418408 0.446285 0.2853847
0.4208671 0.3768615 0.3665193
-1.2373844 2.8732279 -1.603383
1.792189 0.6719816 -2.684992
-1.2886171 -2.6393938 2.6449987
-1.0933113 -2.0822986 -0.9976647
0.6596016 0.3938421 1.8806852
-1.9005341 -1.7665292 -1.2146566
-0.5318819 3.9098895 -0.9124884
2.4386526 1.3270807 -1.4697817
-0.6978168 -1.5404846 3.8642368
-0.7349414 -1.8157204 -0.6414339
0.9986284 0.8476366 2.4136776
-1.5257125 -1.4136101 -0.8584729
0.7055025 1.0366616 0.6908946
0.6464636 0.6550991 1.2152103
0.5908003 1.0989092 1.2192381
0.3583699 0.2665782 0.3562308
0.3390267 0.4537945 0.5329924
0.3748215 0.3529191 0.3561837
-1.183668 2.4597379 -1.4199442
1.8562163 0.8571515 -2.8250136
-1.3098753 -2.0650456 2.6983992
-1.0338653 -2.0309509 -1.0785232
0.94041 0.3805921 1.8366504
-2.0908962 -1.6567994 -1.0962278
-0.5814486 3.5307271 -0.614196
2.6924316 1.7223144 -1.8572598
-0.8200859 -1.1620867 4.4767187
-0.6351672 -1.6468515 -0.7775152
1.1891554 0.7354286 2.3718592
-1.6775328 -1.3211074 -0.7805665
0.6022194 1.0709892 0.8057483
0.8362153 0.8651629 0.9677538
0.4897894 0.9029589 1.7783196
0.3986981 0.3840994 0.301008
0.2487454 0.3548366 0.5352089
0.4133634 0.335692 0.3156614
-1.4101369 2.5091631 -1.2770739
1.6258232 0.9749822 -2.8692695
-1.3855859 -2.1390666 2.3451015
-1.1852964 -2.0603233 -1.2625221
0.9571223 0.4100119 1.7732013
-2.1191655 -1.5253564 -1.0359304
-0.5615129 3.9415026 -0.6094321
2.3415324 1.7659073 -1.8476694
-0.7480123 -1.1612202 3.2168494
-0.8330915 -1.6612704 -0.8542838
1.3777715 0.6661575 2.1962358
-1.732698 -1.1894788 -0.6668452
0.848624 1.4323395 0.6676419
0.7157092 0.7909252 1.0216
0.6375736 0.9778464 0.8717478
0.3522049 0.3990529 0.4082382
0.4206492 0.2561456 0.4230346
0.3864675 0.3358776 0.3690851
-1.0987623 2.8455768 -1.3623448
1.9851315 0.7181949 -2.7552388
-1.6458857 -2.3672702 2.3744615
-1.0737119 -2.0340327 -0.9884399
0.9794741 0.3190522 2.0142245
-2.1402881 -1.6622183 -1.2147427
-0.5209684 4.3089306 -0.240857
2.5631321 1.5102388 -1.8615095
-1.0289188 -1.4582183 3.9045521
-0.7166779 -1.683529 -0.6248331
1.3107224 0.6363344 2.3683053
-1.71876 -1.3047237 -0.7844887
0.5777939 1.4633538 1.1214877
0.5780005 0.7920439 0.8937293
0.6169669 0.9090519 1.5300906
0.357034 0.3505037 0.3636068
0.3312484 0.3172822 0.3540808
0.4215281 0.3574946 0.430254
-1.0120401 2.397106 -1.5762466
1.5284914 0.8508209 -2.5181686
-1.3090133 -1.7627113 2.9113323
-1.0811289 -2.0973783 -1.0411749
0.9117034 0.2860321 1.6295057
-2.1365649 -1.7386071 -1.0941986
-0.3732006 3.6504631 -0.8312308
2.3290743 1.5552836 -1.7960788
-0.8542952 -1.0958464 4.1320954
-0.6710687 -1.7760672 -0.7141206
1.2715646 0.5161771 1.9549145
-1.7660117 -1.3615052 -0.7148284
0.6388395 1.2533571 0.7450158
0.8005829 0.7044627 0.7220898
0.4547181 0.6668649 1.2207631
0.4100602 0.3213111 0.3270543
0.3598612 0.230145 0.3254088
0.3705531 0.3771019 0.3793702
-1.2262372 2.7715738 -1.5201485
1.8530852 0.9986072 -2.2704431
-1.4008993 -2.6463237 2.2467592
-1.127398 -2.0745351 -1.1366023
0.7321612 0.3448222 1.8168281
-2.1196722 -1.655216 -1.2679384
-0.5121234 3.9010501 -0.9369277
2.7890057 1.6463885 -0.9390117
-0.7733642 -1.9950843 3.4737743
-0.8599789 -1.7969559 -0.7725515
1.1409924 0.7276952 2.1611441
-1.7099007 -1.3672572 -1.0323692
0.7141138 1.1294764 0.5832208
0.9359205 0.6477813 1.3314313
0.627535 0.6512394 1.2270152
0.2674191 0.2775792 0.3640508
0.4088312 0.382873 0.344316
0.4097715 0.2879588 0.2355692
-1.1730595 2.503144 -1.0550661
1.6801262 0.5895522 -2.5816134
-1.2062971 -2.604898 2.5924181
-1.0082873 -2.1308922 -1.0337086
0.7925537 0.3177954 2.0094553
-2.0953469 -1.7074982 -1.1569297
-0.4930087 3.7302031 -0.1845397
2.5897694 1.3058719 -1.7519526
-0.6129367 -1.5534055 3.6662642
-0.653451 -1.7002817 -0.7040295
1.1229255 0.6287871 2.3243978
-1.7016573 -1.3016894 -0.8358901
0.6800508 1.2270591 0.8705264
0.9096433 0.7163196 0.8296608
0.5933604 1.0514925 1.0738461
0.3548364 0.4306105 0.3296791
0.3303718 0.3109917 0.3149425
0.3936896 0.4058089 0.3210396
-1.5169757 2.7493037 -1.2339694
1.4505867 0.4341885 -2.3976885
-1.2659889 -2.3678585 2.2130284
-1.1284467 -2.2391772 -1.1649556
0.7794832 0.2797828 1.8424197
-2.0917195 -1.6694337 -1.130487
-0.914478 4.2016821 -0.3979528
2.2236758 1.2641853 -1.3503257
-0.6114601 -1.4905095 3.2864074
-0.7943792 -1.889722 -0.77935
1.1100927 0.6716706 2.2626645
-1.8130367 -1.2936625 -0.8690739
0.6024977 1.4523784 0.8360166
0.7730891 0.8299968 1.0473628
0.6545288 0.877349 1.0733789
0.3340675 0.3494552 0.3856056
0.3306096 0.3918878 0.4202448
0.2786828 0.3757711 0.2614131
-1.4663969 2.6329703 -1.1825072
1.7196488 0.6703034 -2.2550178
-1.3983331 -2.5740441 2.7222292
-1.2634002 -2.1066187 -1.1395722
1.0154254 0.2039438 1.9547959
-2.0297174 -1.6476868 -1.0146767
-0.8438237 3.8354786 -0.2500604
2.0877107 1.466909 -0.730974
-0.7344678 -1.7234167 4.169696
-0.8283963 -1.6750394 -0.7093251
1.3787501 0.605565 2.3828199
-1.6610553 -1.2041152 -0.6606872
0.6225732 1.2025083 0.9324468
0.3680619 0.7966057 1.5240438
0.6638653 0.8506274 1.4474669
0.4350039 0.4315793 0.4302471
0.3633248 0.4016211 0.428024
0.368662 0.4435716 0.3539895
-1.1525378 2.4801897 -1.5013101
1.4744587 1.1230727 -2.7055644
-1.27975 -2.0461316 2.772759
-1.021921 -2.2052951 -1.1311563
0.8387826 0.3027384 1.752965
-2.0714771 -1.5912787 -1.0849102
-0.5534623 3.7425652 -0.9485712
2.0893835 1.9193187 -1.5439007
-0.695355 -1.1340353 4.7430601
-0.685147 -1.9298617 -0.7990814
1.2236766 0.6343949 2.0824837
-1.6280361 -1.340178 -0.812002
0.5990755 1.2623755 0.5527389
0.6149249 0.7962461 1.1616637
0.584395 0.9120963 1.9703011
0.336774 0.2754335 0.3320749
0.3848941 0.3316564 0.3295187
0.443441 0.2511007 0.2729081
-1.2818042 3.0689679 -1.7490758
1.8300935 0.6041701 -2.2808314
-1.4315261 -2.4009559 2.4323744
-1.1580549 -2.2227877 -1.1242645
0.7567432 0.2709704 1.7558311
-2.2076102 -1.5737058 -1.1732329
-0.755182 4.057613 -0.8998579
2.7859273 1.2817762 -0.9225141
-0.8015388 -1.5161959 3.8140046
-0.8399403 -1.8624617 -0.7814888
1.1374506 0.5397529 2.1554705
-1.8524473 -1.1914544 -0.8103718
0.5266221 0.988645 0.8492178
0.9558337 0.6776061 1.3583173
0.6299873 0.88476 1.3816302
0.3181146 0.3603261 0.3427757
0.3807075 0.2687825 0.3996394
0.3551628 0.3822515 0.3628611
-1.4415636 2.5080664 -1.3825042
1.3780183 0.7606752 -2.6194729
-1.4391542 -2.4013499 2.488882
-1.0974932 -2.0014273 -1.0614078
0.8247085 0.274809 1.8912492
-1.9926661 -1.6169595 -1.1404658
-0.975041 3.7038876 -0.7163189
2.069628 1.4437625 -1.3595894
-0.9318142 -1.2760412 3.878045
-0.8470912 -1.6780721 -0.6422681
1.0855029 0.4936072 2.3322806
-1.5658075 -1.3607727 -0.7710962
0.4665226 1.1958212 0.6661853
0.6916096 0.6830872 1.2598835
0.50734 1.1253087 1.389163
0.250402 0.3233552 0.4191397
0.2607944 0.2187981 0.4410314
0.4268586 0.2561868 0.3693696
-1.3258483 2.8872026 -1.2384462
1.7883584 0.7134111 -2.7239454
-1.1215591 -2.2599276 2.1186775
-1.141579 -2.0293847 -1.1586571
0.9243144 0.2435994 1.8395674
-2.1316024 -1.6790346 -1.0921526
-0.7178654 3.8646786 -0.4846214
2.3547666 1.4983187 -1.7457802
-0.5467402 -1.3401362 3.7524038
-0.81806 -1.6448312 -0.7635647
1.2422631 0.5572819 2.2400166
-1.7232672 -1.2556392 -0.735782
0.6079829 0.977476 0.7538248
0.5664082 0.7849076 0.9781652
0.5748189 0.9197914 1.6337263
0.323519 0.3845534 0.3950924
0.3179487 0.3136824 0.4004492
0.4083352 0.4233955 0.3563707
-1.182879 2.752258 -1.5316306
1.4775146 0.728982 -2.3995491
-1.3007131 -2.5971368 2.5587034
-1.1620864 -2.0504121 -1.1296234
0.828139 0.3892658 1.8549176
-2.2153771 -1.5089698 -1.3165296
-0.5436755 4.3124136 -0.6369219
2.390949 1.6031974 -1.4279502
-0.555117 -1.4426908 3.8560335
-0.8321097 -1.7556667 -0.7299813
1.2400632 0.6870929 2.3771264
-1.7826851 -1.1520935 -1.0655694
0.6392035 1.5601556 0.8947087
0.9134344 0.8742154 0.9715989
0.7455961 1.154446 1.2973301
0.3299767 0.2947454 0.3996421
0.4119242 0.297827 0.5222087
0.432692 0.3568763 0.2509602
-1.1275857 2.8058556 -1.11528
1.4037726 0.7374037 -2.7767651
-1.3315594 -2.6167722 2.3578326
-0.9257072 -2.0593363 -1.0891135
0.713787 0.2859478 1.7727132
-2.154513 -1.6715367 -1.0445846
-0.5329617 4.2822104 -0.2809889
2.145393 1.363915 -1.8488171
-0.830013 -1.6666945 3.4809516
-0.5663135 -1.6509661 -0.757023
1.0472204 0.5782377 2.1532877
-1.732299 -1.2660773 -0.6459721
0.594624 1.4763548 0.8342911
0.7416204 0.6265113 0.927948
0.5015464 0.9500776 1.1231189
0.3593937 0.4083702 0.3320905
0.3334334 0.2922899 0.3805745
0.422214 0.4054595 0.3986125
-1.2496701 2.5817881 -1.3645505
1.9316655 0.8586871 -2.7110649
-1.0966857 -2.2433896 3.0231421
-1.1739064 -2.158795 -1.009763
0.8861572 0.2035938 1.802015
-2.1955151 -1.5454512 -1.0954012
-0.7942931 3.7534541 -0.3735262
2.6457214 1.5498778 -2.0328228
-0.6209722 -1.1828172 4.2147862
-0.7982085 -1.8330935 -0.6346565
1.1997185 0.6384755 2.1843465
-1.7361604 -1.2368634 -0.6775273
0.455377 1.171666 0.9910242
0.714056 0.6911906 0.6782421
0.4757135 1.0605724 1.1916441
0.3756979 0.3257015 0.3751065
0.3135614 0.4348817 0.3823316
0.4593547 0.3085878 0.4178738
-0.9625461 2.4352967 -1.4023737
1.6369705 0.5832703 -2.7197264
-1.3447765 -2.8085717 2.1385063
-1.1732399 -2.2152297 -1.0638422
0.7732954 0.3507698 1.8187861
-2.2099495 -1.6981964 -1.1675744
-0.3184703 3.6654672 -0.7943502
2.2592039 1.165599 -1.5222126
-0.7534754 -2.1709572 3.1111143
-0.7523888 -1.8795786 -0.6879447
1.0704351 0.7028711 2.0272779
-1.7234003 -1.3846493 -0.8518457
0.6440759 1.2301705 0.6080234
0.6222333 0.5823288 1.1975139
0.5913011 0.6376145 0.972608
0.4208512 0.3356511 0.3758975
0.2971397 0.3521013 0.2084919
0.4865491 0.313547 0.3157287
-1.220126 2.3870491 -1.364627
1.6492097 0.845219 -2.6888805
-1.2359956 -2.6994094 2.6569962
-1.0461784 -2.1466258 -1.1736659
0.7432453 0.4427035 1.8501097
-1.9951104 -1.5639695 -1.1726816
-0.4197079 3.6153458 -0.7167007
2.2052249 1.4704423 -1.6823279
-0.6891179 -1.7563262 4.4405459
-0.6496974 -1.76717 -0.7970475
1.0775142 0.8680955 2.3073296
-1.5444248 -1.172282 -0.8813688
0.8004181 1.2282967 0.6479264
0.5560152 0.6252234 1.0065526
0.5468777 0.9430832 1.7835497
0.396481 0.3794558 0.3766184
0.3342689 0.4253919 0.4572199
0.4506856 0.3916875 0.2913128
-1.1642919 2.7531558 -1.360908
1.8635808 0.6971747 -2.6579707
-1.4644514 -2.9669646 2.9194435
-1.1917152 -2.010191 -1.1973197
0.8070692 0.4365207 1.9126982
-2.0085527 -1.77078 -1.1880588
-0.5757203 3.9373936 -0.5041832
2.6098609 1.3463339 -1.8438322
-0.9042664 -2.0759687 4.3535868
-0.8432943 -1.6227318 -0.807745
1.0998338 0.841394 2.349783
-1.6032623 -1.436271 -0.859711
0.5885716 1.1842378 0.8567248
0.74628 0.6491593 0.8141385
0.5601851 0.8909959 1.4341433
0.3484208 0.3874591 0.3895747
0.2927646 0.4048733 0.4370848
0.4052905 0.3345089 0.3283478
-1.3284055 2.5849305 -1.3279794
1.719908 0.9570594 -2.6608302
-1.0379606 -2.3315681 2.8462712
-1.1237121 -1.9862705 -1.0467852
0.8891628 0.3377047 1.6974266
-2.1072125 -1.635685 -1.2287667
-0.8049881 3.8389284 -0.5448549
2.2708744 1.6204986 -1.7714745
-0.4661848 -1.414167 4.0892062
-0.6998734 -1.6690073 -0.6028045
1.178755 0.7338482 2.0678821
-1.6954345 -1.2930077 -0.8514639
0.5234174 1.2539979 0.7831245
0.5509664 0.6634392 0.8893557
0.5717757 0.9174011 1.242935
0.4238387 0.3172632 0.4439806
0.2895922 0.3961435 0.3704555
0.411778 0.3426772 0.3773028
-0.9312668 2.4966535 -1.2179138
1.368687 0.6733332 -2.6105778
-1.3826398 -2.3880645 2.9354225
-1.090855 -2.1077372 -1.100404
0.7937162 0.2728339 1.8789007
-2.1486036 -1.6113023 -1.2109244
-0.3240609 3.8621154 -0.5871584
1.9498198 1.3291661 -1.4239831
-0.8259834 -1.2813486 4.2034382
-0.7463072 -1.7905315 -0.673451
1.1319113 0.6255336 2.218083
-1.7488285 -1.2356554 -0.9388415
0.6072059 1.3654619 0.6307554
0.5811328 0.6558329 1.1865947
0.5566564 1.1067158 1.2680157
0.3445478 0.3172057 0.426953
0.3381951 0.3526997 0.3391822
0.3997751 0.3756469 0.2720829
-1.2342424 2.2322137 -1.6960209
1.93169 0.4999399 -2.3253605
-1.0549534 -2.7394643 2.1016557
-1.0043957 -2.1252053 -1.2062891
0.9058486 0.3568718 1.8676898
-2.0104262 -1.5867332 -1.1744883
-0.7830163 3.6322955 -1.1119282
2.5441042 1.2605276 -1.238942
-0.560664 -1.7476553 3.5024013
-0.5965072 -1.8520091 -0.7917253
1.1872942 0.7347827 2.1717853
-1.6208515 -1.1845471 -0.7388669
0.451226 1.4000818 0.5840928
0.6124142 0.7605878 1.0864185
0.4942894 0.991809 1.4007456
0.4078885 0.2731962 0.4145639
0.2814456 0.3779109 0.3040955
0.3895746 0.402186 0.4356215
-1.5075731 2.9267797 -1.3612475
1.4823775 0.5998654 -2.5384581
-1.3033784 -3.0003101 3.0676027
-1.0726443 -2.0161977 -1.0204482
0.8140595 0.3737358 1.7450168
-2.1769907 -1.6038394 -1.0614201
-1.0032049 4.4574334 -0.809328
2.0850246 1.2353303 -1.5517082
-0.6850497 -1.8733018 4.4283887
-0.7014812 -1.7731781 -0.697122
1.1249062 0.6809424 1.9245011
-1.8547552 -1.2770237 -0.7878335
0.5043682 1.5306536 0.5519195
0.602647 0.6354649 0.9867499
0.6183287 1.1270083 1.3607859
0.3711631 0.2430195 0.3233262
0.3108468 0.3072066 0.1794843
0.3222355 0.3268157 0.2735866
-1.3001995 2.8242772 -1.6541673
1.7870716 0.9337719 -2.4812936
-1.0502194 -2.1130434 2.7986332
-1.2044892 -2.1764903 -1.1811229
0.758783 0.4039094 1.735184
-1.953467 -1.5394797 -1.2447241
-0.6617985 4.197951 -1.2197236
2.5106884 1.5620834 -1.5518107
-0.4799013 -1.0545729 4.1792352
-0.8629543 -1.7633703 -0.7572671
1.2252665 0.6412858 2.0469726
-1.5262209 -1.1233511 -0.8630025
0.638401 1.3736738 0.4344437
0.7236167 0.6283115 0.9294828
0.5703181 1.0584705 1.3806019
0.3415349 0.41312 0.4238558
0.4664835 0.2373764 0.3117886
0.4272461 0.4161287 0.3817216
-1.4781565 2.5970574 -1.2655016
1.4631628 0.837766 -2.4425546
-1.1252215 -2.6780704 2.4692048
-1.0574256 -2.0412975 -1.1524567
0.8748662 0.2983335 1.8899914
-1.9088642 -1.6388854 -1.0653296
-0.9028804 3.9710924 -0.7666371
2.0591855 1.5315762 -1.1077703
-0.5460225 -1.8177229 3.6003927
-0.7525484 -1.7562974 -0.8565987
1.2527367 0.6114982 2.3112219
-1.5445756 -1.2830363 -0.6731965
0.575276 1.374035 0.4988645
0.5960226 0.6938102 1.3347843
0.579199 0.8603475 1.1311879
0.3048772 0.2850001 0.295858
0.3778705 0.3131648 0.4212305
0.3642885 0.355849 0.3921331
-1.3108835 2.5389182 -1.6816477
1.4256218 0.3986365 -2.3845893
-1.209799 -2.3952762 2.2790991
-1.1889039 -2.081683 -1.092169
0.870691 0.4256836 1.870141
-2.1522758 -1.6634596 -1.1254998
-0.7073716 3.7842021 -0.6760415
2.1222351 1.1840332 -1.4305507
-0.5729385 -1.735184 3.5435259
-0.7910911 -1.7869271 -0.7014729
1.189776 0.7755946 2.2834769
-1.7721804 -1.3533307 -0.7811118
0.6035119 1.245284 1.0056063
0.6966133 0.7853967 0.9540385
0.6368605 0.6600922 1.2644268
0.3978128 0.294756 0.3906961
0.319085 0.349911 0.4133359
0.3800954 0.3101288 0.3443881
-1.2273991 2.5474404 -1.2824426
1.661836 0.5941999 -2.6855341
-1.2806498 -2.7912107 2.3146995
-1.1722107 -2.1480275 -1.0918875
0.7217841 0.4317996 1.8702598
-2.1007763 -1.5740419 -1.1177615
-0.5356205 4.0034431 -0.5400077
2.3988781 1.296562 -1.2565522
-0.8486563 -1.9582284 3.6659823
-0.7585904 -1.8326677 -0.7014123
1.0959266 0.9385413 2.3042309
-1.6621802 -1.3379637 -0.6978304
0.6917786 1.4560027 0.7424349
0.7370421 0.7023621 1.4289819
0.4319935 0.8329823 1.3512829
0.4136203 0.3153598 0.3904752
0.3741425 0.5067417 0.4339712
0.4385961 0.2360782 0.4199311
-1.16969 2.6035232 -1.2174439
1.5120036 0.5218349 -2.7505662
-1.5023869 -3.0105635 2.6648524
-1.1164523 -2.1593313 -1.1224243
0.8445775 0.2850574 1.7193932
-2.1120597 -1.7338781 -1.2170548
-0.6341878 3.7622608 -0.4354576
2.229197 1.1589779 -1.7369923
-0.8070124 -2.0537675 4.2497827
-0.7864529 -1.903013 -0.7643794
1.1275835 0.8336188 2.013356
-1.7552733 -1.3599004 -0.8441199
0.5355021 1.1587376 0.7819863
0.7171934 0.637143 1.0135739
0.6953745 0.956796 1.5849303
0.3299994 0.2563183 0.3580449
0.2830061 0.5485614 0.2939628
0.3567865 0.3739777 0.3729349
-1.2433989 2.9273878 -1.2416548
1.6760419 1.0713289 -2.8025683
-1.3586615 -2.4314445 2.8605947
-1.1198253 -2.091903 -1.0882435
0.7674139 0.3437376 1.7787751
-2.0162733 -1.5528687 -1.008091
-0.7197904 4.6443094 -0.2138585
2.1981608 1.817421 -1.9046506
-0.8022788 -1.4436999 4.1086047
-0.7578556 -1.6490139 -0.7414695
1.0732981 0.5549412 2.2247602
-1.5694626 -1.2271344 -0.6552215
0.5236085 1.7169215 1.0277963
0.5221188 0.7460921 0.8979178
0.5563827 0.9877446 1.2480099
0.3619697 0.4428891 0.3467741
0.3058842 0.2112035 0.4459851
0.4468108 0.3257343 0.3528695
-1.1518922 2.7354897 -1.0040786
1.589967 0.59107 -2.6715712
-1.5127206 -2.1677425 2.6578725
-0.9798879 -2.2334506 -1.089496
0.9329851 0.2880844 1.8390164
-2.0681031 -1.6969085 -1.2964355
-0.6597332 3.8114284 -0.3361549
2.4020887 1.3801103 -1.9182934
-0.8888268 -1.269942 4.0588137
-0.5936927 -1.9651815 -0.6919681
1.2101626 0.5223433 2.2375122
-1.7293253 -1.3976405 -0.8737491
0.492159 1.0759387 0.6679237
0.8121217 0.7890403 0.7532778
0.6238937 0.8978004 1.4009412
0.3861952 0.2682692 0.397528
0.2771774 0.2342588 0.3984958
0.3387778 0.299268 0.4226864
-1.2279706 2.4795721 -1.3888498
1.6132787 0.9586272 -2.2322454
-1.5318822 -1.9274832 2.6188553
-0.9967802 -2.0842082 -1.0726837
0.8891898 0.3487271 1.9864808
-2.0415888 -1.6098458 -1.0810763
-0.6811527 3.8880008 -0.3761871
2.2775625 1.6978165 -1.3034481
-0.9123238 -0.9727321 3.8367686
-0.6319931 -1.7051811 -0.6653025
1.1490159 0.8149086 2.3301891
-1.6667054 -1.3505856 -0.8265235
0.5468179 1.4084287 1.0126627
0.6642839 0.7391894 0.9287972
0.6195583 0.9547511 1.2179134
0.3647872 0.3790271 0.4073811
0.2598261 0.4661815 0.3437083
0.3748834 0.2592602 0.2545528
-1.1880889 2.7338937 -1.3832805
1.6440517 0.6820148 -2.9970542
-1.3026331 -1.8210131 2.6060224
-1.1965261 -2.1213709 -1.0492076
0.9066831 0.3992774 1.7168268
-2.237007 -1.5862184 -1.1540508
-0.657299 4.0679346 -0.4480842
2.6107053 1.4960537 -1.9992479
-0.7286938 -0.8238944 3.3026572
-0.8035448 -1.7108616 -0.6657382
1.2208851 0.7220397 1.9946124
-1.9238949 -1.3043919 -0.7872084
0.5307898 1.3340409 0.9351963
0.9666536 0.8140389 0.9978063
0.5739393 0.9971188 0.6966348
0.3929813 0.4105093 0.3834694
0.314202 0.3227623 0.2777856
0.3131121 0.2818264 0.3668424
-1.062225 2.6491518 -1.2030046
1.5318076 0.7358748 -2.9528894
-1.228732 -2.3558519 3.0074033
-0.9372326 -2.0686097 -1.1438818
0.8811535 0.3411206 1.8707322
-2.2480596 -1.5533415 -1.2409574
-0.4193758 3.9521998 -0.5240232
2.1559008 1.3270366 -1.9845203
-0.7195906 -1.4763458 4.5641925
-0.5510995 -1.6757563 -0.7513318
1.1649661 0.7394888 2.2503364
-1.8751185 -1.2445932 -0.9102952
0.6428491 1.303048 0.6789814
0.6240932 0.5911618 0.968369
0.5091414 0.879506 1.5567891
0.3861331 0.3928534 0.39255
0.2838126 0.3983682 0.3796042
0.372941 0.3087483 0.3306622
-1.0578012 2.7038957 -1.3736145
1.4651528 0.7703193 -2.8574384
-1.4700668 -2.6379326 2.2514449
-1.1654206 -2.239767 -1.1192343
0.8894051 0.4162193 1.8620251
-2.1918063 -1.6383378 -1.2343638
-0.5412655 4.0235656 -0.4924495
2.32173 1.4744077 -1.8488605
-0.847038 -1.5919331 3.6262083
-0.830475 -1.8155208 -0.6858787
1.2879135 0.7267399 2.252264
-1.8915586 -1.3447677 -0.9791197
0.5165357 1.3196699 0.8811649
0.8565772 0.7040884 1.0085779
0.6230288 1.0459995 1.3747634
0.3349456 0.4242462 0.4333556
0.3985084 0.3105206 0.3902389
0.3002477 0.2935701 0.255244
-1.56313 2.7367856 -1.1623574
1.7215899 0.7957403 -2.3612183
-1.3855414 -2.2643158 2.5199168
-1.0485313 -2.2567419 -1.0956863
0.7870293 0.2340762 1.82429
-2.0039575 -1.7448042 -1.0359552
-1.0664557 4.2434819 -0.3772887
2.3368317 1.4326022 -1.3050498
-0.7384469 -1.3765867 3.9421168
-0.6781548 -1.9535935 -0.6913643
1.0461716 0.6479105 2.2495698
-1.6625211 -1.3710564 -0.652201
0.4966743 1.5066963 0.7850687
0.6152418 0.6368619 1.0561685
0.6470945 0.8877292 1.4222
0.3703765 0.3031484 0.4043221
0.2591423 0.4138343 0.4252798
0.3414364 0.3737478 0.3837542
-1.1749669 2.7641996 -1.3804085
1.6739149 0.5810854 -2.7001953
-1.4186831 -2.3778466 3.1129301
-1.082757 -2.0044058 -1.0120343
0.9405594 0.3289049 1.8108473
-2.1663358 -1.5480715 -1.2089304
-0.490222 3.7555517 -0.6216841
2.4855488 1.2226935 -1.7320158
-0.803307 -1.3713044 4.5086095
-0.6589065 -1.6747707 -0.6165586
1.2851859 0.7681045 2.1968867
-1.8052123 -1.1766112 -0.8135473
0.6847449 0.9913522 0.7587244
0.8116339 0.6416081 0.9681796
0.6153761 1.0065422 1.3956794
0.4238504 0.3296351 0.3954758
0.3446265 0.4391995 0.3860395
0.3611235 0.3714603 0.3953831
-1.2474045 2.704895 -1.5764428
1.7203513 0.8307818 -2.8615145
-1.4032677 -2.3925259 2.4928927
-1.1157732 -1.9812173 -1.0110721
0.8923822 0.3481844 1.6586802
-2.0779728 -1.5741747 -1.3269517
-0.7044829 4.1083486 -0.7657692
2.3276498 1.5615125 -1.7471624
-0.8146649 -1.5828947 3.7848401
-0.806568 -1.68087 -0.575109
1.3589089 0.6405685 2.0987763
-1.6948913 -1.2150102 -0.9052917
0.5429216 1.4034537 0.8106736
0.6072985 0.7307307 1.1143521
0.5886029 0.8096312 1.2919474
0.3092051 0.3003473 0.4359632
0.4665266 0.2923841 0.4400961
0.3830815 0.3591645 0.4216599
-0.9111477 2.6299923 -1.4112031
1.6677239 0.7487397 -2.5230784
-1.098177 -2.4159781 2.8219146
-1.0162075 -2.2770521 -1.0958675
0.8975657 0.2860723 1.7826078
-2.0707124 -1.5866847 -1.089553
-0.2767652 3.9038178 -0.7964225
2.1625876 1.4888699 -1.481169
-0.5598206 -1.4494007 3.8106906
-0.7042443 -1.9532562 -0.6369358
1.2555288 0.4246847 2.2702044
-1.6236605 -1.201227 -0.6821648
0.6343825 1.2738255 0.6147806
0.4948637 0.7401302 1.0419094
0.5383564 0.9665774 0.988776
0.3119632 0.3237959 0.4589318
0.3579631 0.1386124 0.4875966
0.4470519 0.3854577 0.4073882
-1.3486256 2.8386558 -1.1916339
1.6984616 0.7541924 -2.3625105
-1.3522777 -2.3611141 2.9240951
-1.0851146 -2.0154049 -1.2283829
0.7757874 0.2462717 1.8152591
-2.2611634 -1.7307714 -1.2234938
-0.8263877 3.9701123 -0.368146
2.252667 1.3729734 -1.2387384
-0.7085524 -1.3584818 4.4535681
-0.7141107 -1.6860426 -0.8812625
1.1407442 0.6541948 2.2404472
-1.9967547 -1.4015219 -0.8637339
0.5222379 1.1314565 0.8234879
0.5542054 0.618781 1.1237721
0.6437253 1.0026323 1.529473
0.3710038 0.3293623 0.3471204
0.3649568 0.4079231 0.4251881
0.2644087 0.3292495 0.3597599
-1.1549809 2.3388491 -1.2195452
1.8785964 1.1171731 -2.8179343
-1.276645 -2.1515236 2.7288425
-1.2035619 -2.3080717 -1.2126897
0.6666328 0.4157295 1.8138261
-2.0117053 -1.6508976 -1.0508344
-0.6194498 3.6343085 -0.5752781
2.6866153 1.6602291 -1.7811868
-0.6485202 -1.4661862 3.5720791
-0.8505923 -1.9373912 -0.8078709
0.8997816 0.7270233 2.0810948
-1.5765935 -1.2833466 -0.7694459
0.5355311 1.2954594 0.6442671
0.8080189 0.5430561 1.0367475
0.6281248 0.6853374 0.8432366
0.3529696 0.3706805 0.4048187
0.2331488 0.3112939 0.2672687
0.4351117 0.3675511 0.2813884
-1.2989652 2.4834055 -1.3670125
1.7024003 0.6726119 -2.3794469
-1.5272546 -2.1519662 2.8061956
-1.0367209 -2.2367234 -1.072423
0.8129943 0.3097028 1.8196766
-1.9938298 -1.5796794 -1.2111273
-0.6828884 3.7715944 -0.6028292
2.4163314 1.4872433 -1.346688
-0.8014689 -0.8886262 3.7728849
-0.7369043 -1.8371346 -0.7010896
1.1195088 0.5787738 2.1981159
-1.6528073 -1.2749481 -0.8660597
0.6160769 1.288189 0.7641833
0.713931 0.8146314 1.032759
0.7257857 1.2633401 0.9666893
0.2998166 0.3995887 0.3713333
0.3065144 0.269071 0.3784392
0.3410225 0.3047313 0.3450676
-1.0869497 2.7804249 -1.1646259
2.0653256 0.4621865 -3.1205306
-1.3947556 -2.4152648 2.6928709
-1.1990867 -2.2356776 -1.045053
0.8011213 0.2772028 1.7570297
-2.1011247 -1.549894 -1.0984939
-0.4442367 4.0797658 -0.2441926
2.9022947 1.2140891 -2.1473126
-0.6924587 -1.6003722 4.0664757
-0.7585005 -1.954804 -0.6547384
1.1909343 0.799579 2.0768129
-1.7515202 -1.1321531 -0.7570713
0.642713 1.2993409 0.9204333
0.8369691 0.7519026 0.973218
0.7022969 0.8148926 1.3736048
0.4405862 0.2808736 0.3903146
0.389813 0.5223762 0.3197832
0.3496045 0.4177408 0.3414225
-1.1818887 2.5781618 -1.2045587
1.7015327 0.9404528 -2.3148225
-1.3299203 -2.3242165 2.8462242
-1.0683033 -2.0804889 -1.0919863
0.7952197 0.2725733 1.6905034
-2.0751977 -1.5155323 -1.3084507
-0.5939768 3.881469 -0.2187406
2.3444063 1.7234292 -1.5336849
-0.7242426 -1.371996 3.8134966
-0.7327608 -1.747755 -0.7680121
1.1244112 0.5718178 2.1162789
-1.622086 -1.2519268 -0.9325276
0.5879119 1.3033071 0.9858181
0.6428735 0.7829763 0.7811376
0.6056777 0.9522206 0.9672724
0.3355425 0.3327339 0.3239743
0.3291915 0.2992445 0.4257755
0.4531117 0.2636056 0.3759231
-1.023522 2.5533122 -1.9001777
1.583209 0.6318688 -2.8559644
-1.3030844 -2.269116 2.6899601
-1.0918783 -2.0518848 -1.1316656
0.7712607 0.3364276 1.8857993
-2.1376462 -1.6228345 -1.1517536
-0.4972864 4.1145967 -1.3198887
2.2323719 1.3316848 -1.7765494
-0.6911148 -1.2957642 3.9721927
-0.7786312 -1.6746074 -0.7380945
1.0365715 0.6704926 2.2965145
-1.7870474 -1.2476292 -0.7470299
0.5262356 1.5612845 0.580289
0.6491629 0.6998159 1.079415
0.6119696 0.9733518 1.2822325
0.3132471 0.3772774 0.393571
0.2653108 0.334065 0.4107152
0.3505988 0.3752052 0.4047238
-1.2523557 2.8005669 -1.4768024
1.6746676 0.7329136 -2.9307897
-1.4530662 -2.5160643 2.473978
-1.1018847 -2.163007 -1.2340406
1.0012147 0.2840116 1.8764367
-2.1054739 -1.5726031 -1.1390694
-0.4803714 4.1898283 -0.9053985
2.3425741 1.4762969 -2.009785
-0.9701846 -1.509824 3.9348764
-0.7074149 -1.8320643 -0.8811408
1.4152149 0.7753188 2.2333886
-1.8168702 -1.3503393 -0.8536921
0.7719843 1.3892614 0.571404
0.6679065 0.7433833 0.9210047
0.4828815 1.0062404 1.4608984
0.3944698 0.3309427 0.3528998
0.4140002 0.4913072 0.3569519
0.2886037 0.2222638 0.2853773
-1.0784046 2.8932411 -1.1724559
1.7481132 0.6725068 -2.8245518
-1.107292 -2.2096519 2.3365258
-1.0639509 -2.1769259 -1.0200849
0.6401654 0.3457202 1.943475
-2.3703508 -1.7181724 -1.0911492
-0.5182412 4.2989728 -0.2686911
2.3774818 1.3332699 -1.9576557
-0.56387 -1.3481303 3.1162576
-0.7620648 -1.8577514 -0.6863389
0.9127243 0.6131633 2.265573
-1.9344296 -1.3679837 -0.680264
0.5601634 1.4057317 0.9037648
0.6293686 0.6607631 0.8668961
0.543422 0.8615217 0.7797317
0.3018862 0.3191745 0.333746
0.2725588 0.267443 0.322098
0.4359212 0.3501887 0.4108853
-1.383956 2.40357 -1.4146826
1.7984527 0.3934444 -2.8283745
-1.1757122 -2.5379299 2.8966424
-1.0188656 -2.0312837 -1.0984625
0.8022342 0.5024827 1.6579586
-2.1235076 -1.686925 -0.9643938
-0.8627724 3.3956087 -0.6880667
2.5052056 1.2228163 -1.8840311
-0.6199349 -1.366776 3.9184435
-0.7082283 -1.6677298 -0.6764253
1.1609615 0.8788087 1.9277137
-1.819706 -1.3304196 -0.572778
0.5211836 0.9920387 0.7266159
0.7067529 0.8293719 0.9443434
0.5557773 1.1711539 1.0218011
0.3106373 0.3635539 0.4220372
0.3587273 0.3763259 0.2697551
0.3038016 0.3565053 0.3916159
-1.2584711 2.853159 -1.2655084
1.6786768 0.4767523 -1.9593633
-1.316751 -2.4471835 2.6347639
-1.2607375 -2.0929625 -1.1404463
0.7267214 0.3113033 1.8190388
-2.0383963 -1.5559322 -1.1614928
-0.7495349 4.1352853 -0.4005138
2.6949599 1.1167438 -0.871703
-0.6195969 -1.4971447 3.3621082
-0.9534929 -1.8339553 -0.7427309
1.0796313 0.5633018 2.206762
-1.5460468 -1.2637892 -0.7603779
0.5089362 1.2821263 0.8649946
1.016283 0.6399915 1.0876603
0.6971541 0.9500388 0.7273444
0.3072447 0.2590072 0.3977154
0.3529099 0.2519985 0.3877233
0.4923495 0.2921431 0.401115
-1.5344076 2.8217998 -1.2828005
1.6767286 0.7658725 -2.5665467
-1.4211925 -2.4983729 2.3913969
-1.0008422 -2.1497152 -1.0588311
0.8575027 0.3013561 1.740356
-2.2042768 -1.4948643 -1.1393788
-0.9588029 3.8994311 -0.383857
2.3697301 1.3126096 -1.4855934
-0.8657218 -1.2450146 3.9289271
-0.6238799 -1.9004799 -0.6317143
1.2254099 0.8250143 2.0229673
-1.9079998 -1.0496132 -0.7812249
0.5756046 1.0776313 0.8989435
0.6930016 0.546737 1.0809533
0.5554707 1.2533583 1.5375302
0.3769623 0.2492353 0.4271168
0.3679072 0.5236582 0.2826113
0.296277 0.4452511 0.3581539
-1.1719817 2.4398404 -1.0757302
1.6859982 0.6624386 -2.4128125
-1.2995288 -2.4319042 2.5549617
-1.1743888 -2.2704264 -1.0920204
0.862049 0.3462306 1.7310187
-2.1838658 -1.707443 -1.1510693
-0.5680811 3.7317355 -0.4389988
2.3699776 1.1957987 -1.3892646
-0.8174646 -1.3975902 3.840404
-0.7092364 -1.9825603 -0.6715059
1.1576091 0.7701732 2.0329538
-1.8343767 -1.4308277 -0.7651621
0.6039006 1.291895 0.6367314
0.6839794 0.5333602 1.0235479
0.4820642 1.034314 1.2854422
0.4651524 0.2878661 0.4205145
0.2955601 0.4239426 0.3019352
0.349489 0.2766153 0.3859072
-1.3603537 2.6575731 -1.4711464
1.7930513 0.5169213 -2.6274731
-1.2478382 -2.3200097 2.3783693
-1.1255736 -2.1098668 -1.2275046
0.86966 0.3301787 1.7860294
-2.2152568 -1.7682224 -1.2278116
-0.7373449 3.8987094 -0.9141587
2.5074713 1.210718 -1.4368616
-0.6857472 -1.3283559 4.0805095
-0.8474433 -1.727908 -0.8767139
1.1410807 0.5868473 2.1393414
-1.7271319 -1.4369954 -0.7974161
0.6230089 1.2411363 0.5569878
0.71442 0.6937967 1.1906114
0.562091 0.9916538 1.7021402
0.2781303 0.3819589 0.3507907
0.2714207 0.2566686 0.353312
0.488125 0.331227 0.4303955
-1.4223201 2.6417026 -1.5178554
1.6156581 1.0631395 -2.56234
-1.4373055 -2.1050037 2.9394541
-1.205861 -2.1869644 -1.0744455
0.7830838 0.2135273 1.736342
-1.9987824 -1.5551543 -1.1582556
-0.9843787 4.0293522 -0.664434
2.3586057 1.7182784 -1.541389
-0.9830601 -1.2922271 4.1089074
-0.8520939 -1.8566722 -0.7189916
1.1090318 0.5692613 2.1562651
-1.6326771 -1.2509285 -0.7879679
0.4379415 1.3876496 0.8534214
0.7429476 0.6551389 1.0209509
0.4542453 0.8127766 1.1694533
0.3537671 0.3302923 0.3554538
0.325948 0.355734 0.4199232
0.3661053 0.3042258 0.3702877
-1.0546104 2.4155185 -1.3908466
1.8095247 0.9371174 -3.0058624
-1.3684929 -2.2140768 2.9524179
-1.0659569 -2.2442913 -1.0687389
0.8155129 0.3142028 1.8819017
-2.2717805 -1.5645759 -1.1490117
-0.3668157 3.5781543 -0.3863681
2.5355653 1.6919485 -2.108892
-0.7469525 -1.2609022 4.0577468
-0.6335631 -1.9729567 -0.7953161
1.1970806 0.799826 2.2496767
-1.8930494 -1.2046909 -0.7461268
0.6877947 1.1626357 1.0044785
0.7260406 0.754831 0.8969704
0.6215403 0.9531745 1.1053289
0.4323938 0.2713346 0.2734227
0.3815677 0.4856232 0.367775
0.3787311 0.359885 0.402885
-1.2406291 2.7880552 -1.2769233
1.4457132 0.8271301 -2.4815201
-1.2313324 -2.9253239 2.4498635
-1.1140636 -2.0742551 -0.9874465
0.833548 0.2967996 1.8538349
-2.1126953 -1.6609057 -1.1399652
-0.5653194 3.8583613 -0.7132753
2.1875086 1.5830825 -1.3321233
-0.6824449 -1.7675079 3.9281383
-0.7362647 -1.7357415 -0.6927657
1.1648596 0.6032179 2.3048908
-1.7034465 -1.2619573 -0.7067148
0.6753096 1.0703061 0.5636479
0.7417954 0.7559524 1.1493968
0.5488876 1.157816 1.4782748
0.3777989 0.3385136 0.2946809
0.3313117 0.3064183 0.4510559
0.4092488 0.3989484 0.4332504
-1.3288216 3.0454015 -1.3078015
0.9370424 0.6667948 -2.8002052
-1.4144407 -2.001793 3.0340459
-1.1358925 -2.0489129 -1.0304599
0.8753574 0.3643174 1.7056609
-2.3350222 -1.5972829 -1.0713699
-0.6911645 4.0139605 -0.7103788
1.637582 1.5478654 -2.0100899
-0.7091676 -1.0129746 4.2105845
-0.6831698 -1.7468516 -0.7081616
1.1937393 0.9016509 2.0816387
-1.9823364 -1.1765819 -0.647759
0.6376571 0.9685591 0.5974227
0.7005395 0.8810707 0.7901153
0.7052731 0.9888184 1.1765387
0.4527227 0.3020613 0.3222983
0.3183818 0.5373334 0.3759778
0.3526858 0.4207011 0.423611
-1.3206916 2.7197735 -1.3115257
1.7176277 0.5949687 -2.5235772
-1.2578049 -2.3708511 2.8534567
-1.148762 -2.2129135 -1.0274103
0.8734771 0.3255564 1.7399307
-1.9499892 -1.6003244 -1.2551265
-0.6899638 4.3636617 -0.5704229
2.3038192 1.1874112 -1.5493293
-0.6702146 -1.3903896 4.3275298
-0.787699 -1.937841 -0.6944831
1.187047 0.9313742 2.0517451
-1.5410049 -1.2720693 -0.8239445
0.6307278 1.6438882 0.7411027
0.5861915 0.5924426 0.9742479
0.5875903 0.9804614 1.4740731
0.361063 0.2750726 0.3329272
0.3135699 0.6058178 0.3118145
0.4089844 0.3282551 0.431182
-1.3143427 2.7570077 -1.2502136
1.6743494 0.5580886 -2.4625294
-1.3934913 -2.3369109 2.8873334
-1.1607142 -2.2439237 -1.1195971
0.8018271 0.3161593 1.7387682
-2.1654587 -1.6093331 -1.1713173
-0.7586699 4.0244708 -0.3547337
2.5046077 1.3080091 -1.6434328
-0.7683189 -1.3702775 4.0481161
-0.8720824 -1.9133338 -0.71957
1.1480592 0.6703118 2.1174619
-1.7140816 -1.3484245 -0.6777466
0.5556728 1.2674631 0.8954799
0.8302583 0.7499205 0.8190966
0.6251724 0.9666334 1.1607827
0.2886318 0.3305899 0.4000271
0.3462321 0.3541525 0.3786937
0.4513771 0.2609086 0.4935707
-1.3836358 3.0133965 -1.393621
1.8487666 0.7347373 -2.299969
-1.4795361 -2.5505934 2.7024909
-1.1010219 -2.0259438 -1.082099
0.6761624 0.3569449 1.7104441
-2.0492523 -1.6541668 -1.0517833
-0.7956125 4.4022396 -0.5805683
2.5112746 1.4485274 -1.280026
-0.9025592 -1.5124143 4.1912634
-0.7016819 -1.7135521 -0.6998827
1.1483484 0.5326957 2.0217714
-1.6475572 -1.2867815 -0.749008
0.5880233 1.3888431 0.8130527
0.6625081 0.71379 1.019943
0.5769769 1.0381791 1.4887725
0.39934 0.3123917 0.3822163
0.472186 0.1757508 0.3113273
0.4016951 0.3673853 0.3027753
-1.1024754 2.4147389 -1.2522069
1.3842684 0.7912688 -2.5357506
-1.2320214 -2.0990003 2.5881718
-1.1786229 -2.0893446 -1.1045062
0.8074506 0.2883537 1.8169214
-2.2820383 -1.7008982 -1.1273643
-0.3715374 3.4433044 -0.619896
2.3817323 1.5184205 -1.3323833
-0.6692611 -1.0976949 3.7879676
-0.8195475 -1.7375094 -0.6874588
1.0882956 0.7369042 2.2522114
-1.9007798 -1.4204593 -0.7801733
0.730938 1.0285655 0.632311
0.9974639 0.7271517 1.2033673
0.5627603 1.0013054 1.1997958
0.3590753 0.3518352 0.4170474
0.280845 0.4485505 0.4352899
0.3812584 0.2804389 0.347191
-1.2760074 2.353773 -1.5349376
1.6115738 0.4350547 -3.1096242
-1.3661213 -2.2919329 2.4977833
-1.0478962 -2.0492993 -1.1052894
0.7784006 0.2892443 1.9409285
-2.1198925 -1.6315133 -1.2378289
-0.7092331 3.6029281 -0.8969049
2.4701325 1.1479016 -2.0104468
-0.7150913 -1.1893503 3.736763
-0.7210297 -1.749753 -0.6736578
1.194786 0.667846 2.3651363
-1.8210169 -1.3514584 -0.9229254
0.5667743 1.2491551 0.6380328
0.8585587 0.7128468 1.0991774
0.65103 1.1025826 1.2389797
0.3268665 0.2995463 0.4316316
0.4163854 0.3786017 0.4242078
0.2988757 0.2800549 0.3149035
-1.3708113 2.7481245 -0.9410571
1.3783894 0.6666446 -2.2222206
-1.297344 -2.1989365 2.4785518
-1.1533427 -2.1687782 -1.1237304
0.7914466 0.2527542 1.7254372
-2.243329 -1.7295674 -1.1790647
-0.7024275 4.0638716 -0.0661787
1.9737138 1.4594164 -1.2218212
-0.5993235 -1.2590662 3.7568283
-0.7957308 -1.8553941 -0.7851065
1.1364761 0.6083452 2.1596453
-1.8445786 -1.3525747 -0.6473098
0.6683838 1.315747 0.8748784
0.5953244 0.7927718 1.0003994
0.6980205 0.9398703 1.2782766
0.357612 0.3133841 0.3386238
0.3450294 0.355591 0.4342081
0.3987504 0.3769927 0.5317548
-1.3233399 2.7016769 -1.1797188
1.9379147 0.577029 -2.2518777
-1.3796812 -2.4863732 2.6120235
-1.2542738 -2.056949 -1.0417827
0.8267315 0.2183561 1.8396473
-2.0355595 -1.4755733 -1.1359246
-0.7599604 3.8799759 -0.4805355
2.5363692 1.1518465 -1.1039516
-0.67335 -1.6808032 4.1167609
-0.8228312 -1.6594581 -0.6110835
1.284881 0.5755859 2.2835103
-1.6257797 -1.1765851 -0.8052067
0.5633794 1.178299 0.6991833
0.5984545 0.5748175 1.1479261
0.7063312 0.8055699 1.5047374
0.4314426 0.3974908 0.4306991
0.4581495 0.3572299 0.443863
0.4097798 0.2989881 0.3307179
-1.5449101 2.4633472 -1.6131253
1.4244639 0.7544649 -1.8841554
-1.3335419 -2.3131897 2.6386578
-1.0624245 -2.1289621 -1.1401206
0.7925621 0.3584352 1.9147743
-1.9354601 -1.5273949 -1.1291479
-1.0037079 3.746824 -0.7615352
2.2015182 1.4679519 -0.5726735
-0.7631761 -1.342612 4.101908
-0.7217208 -1.8108275 -0.7288721
1.1520587 0.656258 2.2919071
-1.5229339 -1.2765826 -0.7482548
0.5412023 1.2834767 0.8515901
0.7770543 0.713487 1.311482
0.5703658 0.9705777 1.4632502
0.3407038 0.3181346 0.4112486
0.3594965 0.2978229 0.3771328
0.4125263 0.2508123 0.380893
-1.1692681 2.6011028 -1.4855868
1.7959792 0.568526 -2.6446423
-1.2518341 -2.5163828 2.1478983
-0.9556904 -2.1125334 -1.1458682
0.7741887 0.3829861 1.8512728
-2.1591319 -1.6262436 -1.1282492
-0.5706939 3.6058706 -0.7283985
2.6440351 1.3389723 -1.909936
-0.5959101 -1.6732314 3.0585236
-0.5463442 -1.7275536 -0.7390313
1.206987 0.7146978 2.2259232
-1.7622021 -1.2675351 -0.8547297
0.5985742 1.0047678 0.7571883
0.8480559 0.7704464 0.7347063
0.655924 0.8431514 0.9106253
0.4093461 0.3849799 0.4068369
0.4327983 0.3317118 0.3746504
0.3969299 0.3587085 0.2735196
-1.1586496 2.5652962 -1.3355157
1.4724844 0.877156 -3.0399208
-1.3674595 -1.6532122 2.6751275
-1.1902589 -2.0875031 -1.0529135
0.7458336 0.4456252 1.8093606
-2.0391087 -1.6026468 -1.2208812
-0.5977853 3.9792254 -0.5133561
2.2605937 1.4781272 -1.9276038
-0.6970847 -0.4127693 3.8150396
-0.8309095 -1.8132277 -0.7193092
1.0363231 0.7567124 2.1970051
-1.654625 -1.2173617 -0.8978891
0.5608642 1.4139292 0.8221596
0.7881093 0.6009712 1.112317
0.6703748 1.2404429 1.139912
0.3593494 0.2742753 0.3336043
0.2904895 0.3110872 0.3876445
0.3844837 0.3852851 0.3229921
-1.1815639 2.6743356 -1.2019843
1.692193 0.5590117 -2.7286181
-1.2205166 -2.0457756 3.0634208
-1.0698856 -2.1858898 -1.0184974
0.6333025 0.3182567 1.6880751
-2.271426 -1.5686713 -1.0687619
-0.6395117 3.9475755 -0.4745701
2.2398994 1.2857967 -1.5883765
-0.658961 -0.9257588 4.604041
-0.780442 -1.8039829 -0.5690468
1.0332994 0.5359846 2.1643341
-1.9323562 -1.2020546 -0.7456771
0.5420522 1.2732399 0.7274142
0.5477065 0.726785 1.1402416
0.5615556 1.1200168 1.5406202
0.2894436 0.3819069 0.4494507
0.3999969 0.2177279 0.476259
0.3390698 0.3666167 0.3230848
-1.1980304 2.1976678 -1.429657
1.6276417 0.6186854 -2.5096206
-1.4843896 -3.0141568 2.888967
-1.2262997 -2.0327748 -1.1957749
0.8932815 0.2819541 1.7377651
-2.0671376 -1.5987439 -1.1052155
-0.5738066 3.6106162 -0.5497058
2.4352145 1.3664907 -1.6636331
-0.9731987 -2.3169985 3.5660336
-0.7817464 -1.7163351 -0.8313911
1.2008245 0.7940923 2.133287
-1.7300053 -1.1791239 -0.693578
0.6242238 1.4129484 0.8799511
0.8075728 0.7478053 0.8459875
0.5111909 0.6971583 0.6770666
0.4445534 0.3164397 0.3643838
0.307543 0.5121383 0.3955219
0.3371323 0.41962 0.4116375
-1.2005687 2.5211367 -1.3007738
1.6445107 0.7959954 -2.6784585
-1.3184417 -2.3861896 2.5900247
-1.2563275 -2.1352783 -1.122327
0.777182 0.3391452 1.9267848
-2.1794118 -1.5729845 -1.0873932
-0.6029033 3.753025 -0.7802721
2.454754 1.4990756 -1.5831167
-0.5969358 -1.3814241 4.1849297
-0.927034 -1.739664 -0.7391586
1.1600071 0.812313 2.2096245
-1.8920979 -1.1168055 -0.7433016
0.5976654 1.2318883 0.5205017
0.8102433 0.7030802 1.0953418
0.7215059 1.0047654 1.594905
0.3292935 0.3956143 0.3831684
0.3828251 0.4731678 0.2828396
0.2873139 0.456179 0.3440916
-1.2780786 2.478449 -1.4259254
1.5974735 0.7294906 -2.0898566
-1.2771129 -2.8928677 1.9930999
-1.1357971 -2.0174637 -1.2062039
0.7973239 0.3386278 1.751252
-2.1920978 -1.687852 -1.3485572
-0.62751 3.4614526 -0.8971851
2.1942574 1.5529798 -1.4594118
-0.6631203 -1.8801784 3.2751361
-0.828324 -1.7901442 -0.880271
1.0674613 0.7236051 2.0952936
-1.802259 -1.2457445 -0.9905325
0.6505686 0.9830036 0.5287403
0.596784 0.8234892 0.6304447
0.6139926 1.0126893 1.2820363
0.3074731 0.2273194 0.3259329
0.2701374 0.3849773 0.3440415
0.3898388 0.4421075 0.3580247
-1.0382218 3.1638805 -1.4435029
1.9840275 0.5974348 -2.6971977
-1.2299512 -2.150988 2.6024037
-1.0321647 -2.0382382 -1.0676312
0.8353419 0.3801235 1.7435952
-2.0649652 -1.7019766 -1.1546543
-0.3918105 4.2984399 -0.6657749
2.529554 1.2568006 -1.5539638
-0.470998 -1.3916574 4.1496087
-0.7324423 -1.6297001 -0.6771366
1.1310316 0.7573717 2.0817149
-1.6431246 -1.4233721 -0.8464002
0.6464113 1.1345594 0.777728
0.5455265 0.6593658 1.1432339
0.7589531 0.7593306 1.547205
0.2997224 0.4085381 0.3904946
0.2956897 0.3772481 0.3381197
0.4218406 0.2786045 0.3082541
-1.1255175 2.3226813 -1.1185149
1.7111142 0.404428 -2.7785786
-1.3889605 -2.3384182 2.6276689
-1.1842095 -2.1291631 -1.0580919
0.6288734 0.352341 1.851541
-2.1080526 -1.5257003 -1.1699593
-0.4080388 3.388657 -0.3481894
2.5875525 1.2135055 -1.7635981
-0.683705 -1.5311464 3.8205531
-0.9124488 -1.8126389 -0.6361733
0.9909063 0.6586877 2.2655281
-1.7555475 -1.1895681 -0.8187224
0.7174788 1.0659757 0.7703254
0.8764383 0.8090774 1.0149806
0.7052555 0.8072718 1.1928842
0.2717607 0.3165241 0.4219186
0.3620329 0.3063467 0.4139871
0.3525052 0.3361321 0.3512369
-1.0671103 2.3700118 -1.0198989
1.4024995 0.7788473 -3.0042495
-1.3454685 -2.4223479 2.5340843
-1.0679687 -2.3124145 -1.0964082
0.6905671 0.3329406 1.8569195
-2.0737353 -1.6118704 -1.0817639
-0.5409021 3.4023012 -0.1744263
2.1096487 1.4709068 -1.9463405
-0.7920759 -1.3520449 4.1012403
-0.6506553 -1.9216783 -0.6949946
1.0010634 0.6115001 2.20815
-1.7106234 -1.1484673 -0.7201365
0.5262082 1.0322895 0.8454726
0.7071492 0.6920595 1.057909
0.5533927 1.070303 1.5671561
0.4173133 0.3907362 0.4014136
0.3104963 0.2785595 0.3512305
0.3631119 0.4634032 0.3616275
-1.1394977 2.7762212 -1.3028935
1.7454835 0.8016186 -2.6529656
-1.3236415 -1.995281 2.621634
-1.176409 -2.2137582 -1.2177261
0.6848661 0.2485009 1.7928429
-2.19148 -1.6914984 -1.1507327
-0.6649297 4.1876185 -0.5840549
2.3572381 1.4560509 -1.7620846
-0.6478564 -1.0347684 3.6970859
-0.8416642 -1.903533 -0.8242421
1.0792588 0.671552 2.1538121
-1.8672758 -1.2583928 -0.8142655
0.4745679 1.4113973 0.7188386
0.6117546 0.6544324 0.890881
0.6757851 0.9605126 1.0754519
0.3347448 0.3102251 0.393484
0.3943928 0.4230511 0.3609692
0.3242042 0.4331056 0.3364672
-1.3572812 2.4809321 -1.4357292
1.8904245 0.515064 -2.655387
-1.5199122 -2.0693833 2.9524799
-1.1617909 -2.1208621 -1.0500944
0.7661875 0.4216243 1.7976634
-2.0936795 -1.582597 -1.1955498
-0.7318884 3.8592197 -0.6187581
2.6376758 1.2503286 -1.4464959
-0.8296662 -1.036051 4.2701983
-0.7222757 -1.6682023 -0.6480831
1.1380551 0.9139376 2.1683932
-1.680791 -1.1899743 -0.8088355
0.6253928 1.3782876 0.8169711
0.7472514 0.7352646 1.2088911
0.690246 1.0333324 1.3177184
0.4395152 0.4526597 0.4020113
0.3718676 0.4923133 0.3707298
0.4128884 0.3926227 0.3867143
-1.2553805 2.6961721 -0.9985799
1.4431482 0.5536614 -2.5754552
-1.4410929 -2.7231209 2.5025567
-1.1788652 -2.0949495 -0.9841876
0.6563972 0.2835907 1.8072755
-2.0073845 -1.7585056 -1.1845363
-0.7385637 3.9310811 -0.1298368
2.3547944 1.2755217 -1.8513787
-1.0646069 -1.7742598 3.9568219
-0.7721775 -1.6632634 -0.6436091
0.9978505 0.5845074 2.2104405
-1.6574051 -1.3828117 -0.7363485
0.5168168 1.234909 0.868743
0.9116462 0.7218603 0.7240765
0.376486 0.9488611 1.4542651
0.4066877 0.4316861 0.3405785
0.3414533 0.3009167 0.403165
0.3499794 0.3756939 0.4481877
-1.4492492 2.4056324 -1.2959578
1.8790629 0.9871597 -2.8747015
-1.191584 -2.6622074 2.4003735
-1.0364027 -2.0743486 -1.1038929
0.7755118 0.2470446 1.822407
-2.0949941 -1.7952476 -1.2618915
-0.9703871 3.2869613 -0.548331
2.6384687 1.6117875 -1.9118001
-0.5839027 -1.7284373 3.6425917
-0.7254866 -1.7290034 -0.7277954
1.1683482 0.5950455 2.1858666
-1.7504704 -1.3574642 -0.8742404
0.4788621 0.8813289 0.7476269
0.7594058 0.6246278 0.9629014
0.6076812 0.9337701 1.2422182
0.3109161 0.3453452 0.3760975
0.3928364 0.3480009 0.3634596
0.3445237 0.4377834 0.3876511
-1.0753991 2.7558795 -1.4329662
1.6838787 0.7438292 -2.855992
-1.4089514 -2.5785737 2.7006153
-1.1466888 -2.0758393 -1.1613039
0.7493337 0.3237974 1.8049875
-2.1761674 -1.5235235 -1.2522614
-0.478098 3.931963 -0.640568
[truncated: 156,600 more chars]
