# Supplementary material for: Dirichlet composition distribution for compositional data with zero components: An application to fluorescence in situ hybridization (FISH) detection of chromosome
Source: Biom J. 2021 Dec 16;64(4):714–32. doi: 10.1002/bimj.202000334 (PMC9300144; doi:10.1002/bimj.202000334)
Supplement: Supplementary file 1 — Supporting Information. [file BIMJ-64-714-s001.zip › data and codes submitted to BJ/results/inter_results/inter_result_reg_MLE_1.txt]

V1	V2	V3
0.247857299	1.136297947	-1.12498523
-1.828951395	-0.937942043	-2.982910989
1.07532783	2.065506221	2.895096653
-0.970716237	-2.395062343	-0.871055474
-0.994354101	1.947860114	0.974113436
2.07179999	-1.828056756	-1.8199551
0.172737165	0.83337516	-1.009624371
-1.971471318	-1.084375469	-2.756010509
1.157021836	1.960266535	2.930962949
-0.967950965	-2.488340064	-1.025142782
-1.080252246	1.931911095	0.899396387
1.914133635	-1.980253261	-1.993481077
0.228414136	0.902359402	-1.291093426
-2.010071734	-0.953902279	-3.135492044
0.748301732	1.996810369	2.920236919
-1.013282829	-2.55420609	-1.041374994
-1.069337616	1.889981078	0.917511697
1.908582384	-2.060180483	-2.063158756
0.164566397	0.830090996	-1.076911028
-1.926865044	-0.965509198	-2.89019927
0.898007423	1.608364272	3.026225003
-0.793550878	-2.295584097	-0.789695499
-1.001132927	1.96036571	0.950512425
1.958872135	-1.90448221	-1.903711916
0.154737421	0.900448728	-0.90154733
-2.347127611	-1.005369362	-2.740977329
0.976509296	2.013081879	2.945039093
-0.900183848	-2.410189251	-0.904289659
-1.086274828	1.905684925	0.910992887
1.975460051	-1.798009214	-1.796458733
0.169981336	0.980472995	-1.335502359
-1.950333284	-0.873280147	-2.888997716
1.009597846	1.807923937	3.075136366
-0.998506017	-2.37668379	-0.875121615
-1.117309379	1.989174606	0.987604655
1.961167247	-1.936313866	-1.930203197
0.280406971	0.97559844	-1.014312656
-2.091825923	-1.237705657	-3.318657964
0.886712211	2.109756171	2.954070028
-0.976542112	-2.493784554	-0.975414289
-1.008519354	1.898534838	0.908745271
1.952522985	-1.905668162	-1.915855611
0.14973002	1.141706738	-0.956344166
-2.227088787	-1.097438182	-3.046882793
0.885889905	2.176037039	3.20842217
-0.832954708	-2.265968608	-0.770229211
-1.060444847	1.86810952	0.881939037
1.967783018	-1.966737443	-1.957257554
0.268898123	1.373062444	-1.253449965
-1.864221993	-0.992682576	-3.437188712
1.109879987	2.15973813	3.493728709
-0.894422603	-2.348959794	-0.857785474
-1.149097947	1.731806397	0.73909546
1.81095849	-1.954572046	-1.952667737
0.011860995	0.889638466	-1.162630369
-2.035023685	-0.858784127	-3.493412056
0.915839725	1.901737995	3.271921945
-1.020838039	-2.551817279	-1.020830481
-0.988441472	1.880526448	0.864300805
2.000788833	-1.781918219	-1.795492358
0.273765642	0.951744457	-0.984371555
-2.06402316	-1.037600073	-3.122724848
0.823238455	2.086703892	3.145038477
-0.927110404	-2.402905953	-0.893440763
-1.074861195	1.785479575	0.795405458
1.800383163	-1.965877098	-1.971083196
0.238805767	1.006953412	-0.795517879
-1.900737446	-0.710650315	-3.252089883
1.103188518	2.176513526	2.961734414
-0.996735689	-2.438170125	-0.936972787
-1.100625488	1.879294258	0.871279541
1.987883345	-1.830554442	-1.841639792
0.271378659	0.847514762	-0.704134142
-1.987910081	-0.832490116	-2.680331478
1.149765821	1.74565705	3.024454425
-0.886313409	-2.320984845	-0.82078678
-1.109014217	1.794665602	0.80110874
1.984024685	-1.898959933	-1.907881925
0.241283977	0.887090363	-0.849698164
-2.175834199	-1.183034851	-2.947149604
0.986827616	1.916806738	2.626924802
-0.887973933	-2.432577905	-0.925977466
-0.991903316	1.893004011	0.944706124
2.037567704	-1.809651808	-1.792723486
-0.009297754	0.952676752	-0.854347216
-1.773771075	-0.94257494	-2.730562104
0.68176487	1.832388951	2.769419893
-0.990647774	-2.391386488	-0.891440831
-0.99221504	2.020542285	1.0302403
1.964200579	-1.911626814	-1.906897795
0.302312105	1.251781048	-1.048367741
-2.207471716	-0.926654933	-3.504201731
1.042293947	2.201984015	3.323878749
-0.964346384	-2.46386543	-0.980417184
-0.875120504	1.982888099	0.978472966
2.070982082	-1.920768941	-1.91878813
0.383729959	1.066596591	-1.105878301
-2.122556558	-1.272159551	-3.143410789
1.300044707	2.442466339	3.389772255
-0.847162057	-2.321467845	-0.82162308
-0.95223311	1.978074901	0.967120089
1.88885571	-2.018311707	-2.02310066
0.248867809	0.896726604	-0.906681386
-1.958291314	-0.969490431	-2.617120586
0.687018622	2.023310811	2.621144798
-0.90196277	-2.374797861	-0.878792699
-1.000414431	1.956979671	0.970316739
2.007272761	-1.741338746	-1.735094405
0.177655062	0.979012909	-0.796206584
-1.76302733	-0.883558945	-3.188580142
0.907708222	1.855583461	3.112845728
-0.840266373	-2.249445989	-0.724037143
-1.068948707	1.674657573	0.689141967
2.000462663	-1.766547236	-1.779269651
0.236626477	0.998747571	-1.262874359
-1.73959977	-1.267677448	-3.280459159
0.984443588	2.169218698	3.186929116
-0.882398803	-2.407284768	-0.902022236
-0.92812507	1.872847391	0.859118345
1.979712741	-1.811517367	-1.819974782
0.202576307	1.368566989	-0.659579227
-2.155523444	-1.261750494	-3.12795988
1.324275959	2.233084657	3.000229524
-0.994063341	-2.500044265	-1.009191532
-0.907277669	2.212534187	1.192333711
2.025156344	-2.140318526	-2.135127483
0.193093961	0.994792548	-1.31576569
-2.051890297	-1.034889081	-3.072179543
1.098096692	2.045788387	3.237087772
-0.908794777	-2.414284801	-0.910229981
-1.121552555	1.831377223	0.827220306
1.992516383	-1.89770242	-1.905072097
0.425090164	0.98166787	-1.142574348
-1.961117548	-1.090676256	-3.687169705
0.979993215	2.119962945	3.336340675
-0.919626367	-2.362245684	-0.861421387
-1.009567378	1.924547934	0.934426251
1.977412172	-1.995639656	-1.988587899
0.205906879	0.860156695	-1.07942444
-1.752068319	-0.993952664	-2.931743289
0.832937068	2.008421422	3.059381264
-0.978294602	-2.458245237	-0.929317891
-1.073163878	2.022557569	1.067276697
1.933425506	-2.075326483	-2.075386204
0.15024362	1.144750754	-1.385537856
-2.100540726	-1.093697213	-3.40161686
1.061240518	2.266258005	3.239866931
-0.84263813	-2.312553648	-0.799260074
-1.066484112	1.94057683	0.933683822
1.988226166	-1.978891537	-1.993681424
0.045434887	0.861074871	-1.306658188
-2.015605038	-1.035288347	-3.425748315
0.925325615	2.026805547	3.467982621
-0.967365325	-2.349757704	-0.825738149
-1.139370536	1.697169983	0.702491043
1.930051554	-1.811892894	-1.826014355
0.14892785	0.82601983	-1.091620059
-1.886839965	-0.893691314	-3.273765521
1.297728222	2.002448414	3.415117279
-0.981812673	-2.493176402	-0.995439332
-1.120136218	1.908651997	0.901824803
2.047625351	-2.055566747	-2.055919517
0.272895049	1.074636042	-0.851959414
-1.969741113	-1.168566226	-2.860911367
0.952393094	2.193977634	2.767144658
-0.874542666	-2.314274295	-0.815925258
-1.101625525	1.502719959	0.507680585
1.991343595	-1.576823427	-1.570022659
0.000257145	1.05325143	-1.019155787
-2.159014792	-1.134770922	-3.36334507
1.039643939	2.075019401	3.113257874
-0.864811283	-2.379184814	-0.874166214
-0.986325484	1.941933963	0.947626326
2.013992021	-1.922111529	-1.919663539
0.469872751	1.113488848	-1.188305958
-2.310861703	-1.27389942	-3.223823758
1.154342512	2.289042989	3.034861518
-0.975210391	-2.436713151	-0.932554793
-1.00336764	1.947078236	0.947048492
1.944892982	-1.852341014	-1.851882346
0.397330891	1.040656785	-1.035241379
-2.093834247	-1.125203179	-3.052351563
0.922842234	2.111227564	3.163927898
-0.992548475	-2.429871491	-0.911073214
-0.956124244	1.940387519	0.950222868
1.931980854	-2.005144881	-2.016644542
0.227893616	0.876835391	-0.741813858
-1.813769199	-0.807150761	-3.106547112
1.182627091	2.223049008	3.230662196
-0.999828643	-2.400920227	-0.908160373
-0.987781749	2.094114728	1.091680776
1.957411264	-1.92485798	-1.923895507
0.176820786	1.019059376	-1.372674558
-1.767318133	-0.764603708	-3.098057455
0.8788417	2.152213586	3.165505418
-1.000911456	-2.461889504	-0.966142039
-1.022249785	2.022978175	1.013259687
1.795621813	-2.006272523	-2.008052252
0.434039093	1.102703283	-0.779830416
-1.92472588	-1.017361801	-2.998488769
0.962257118	2.156973672	3.376638999
-0.775501109	-2.228511899	-0.730677919
-0.990392456	1.919771843	0.917872034
2.002972411	-1.720612173	-1.71915304
0.201317282	1.058347182	-1.085702972
-1.790148608	-0.957602918	-2.863137097
0.987286535	2.178244245	3.501353761
-0.942111367	-2.401189411	-0.874248245
-0.922151305	1.934475303	0.918810272
2.011762744	-1.858935297	-1.887247416
0.112210546	0.829277166	-1.285127552
-1.860684049	-0.904148381	-3.210177055
1.158902949	2.004305833	3.230799788
-0.915166367	-2.420541269	-0.918606544
-0.863767193	2.058135446	1.066528521
1.987972055	-1.984790961	-1.991031017
0.092983048	1.086924401	-1.076698144
-1.9040717	-0.6085297	-2.792420194
0.928648861	2.02832643	2.872489469
-0.925155031	-2.420694086	-0.913442186
-1.059106196	2.075747077	1.072346541
1.999301997	-1.965907085	-1.969362232
0.036704994	0.954131589	-1.183953212
-2.04604027	-1.090253203	-3.07646829
1.127896249	2.264748236	2.753241883
-0.868799907	-2.372763983	-0.935261473
-0.988936145	2.024237554	1.022729201
2.028411678	-2.058303818	-2.040024241
0.129715318	1.022750269	-0.966994446
-1.932198858	-1.110133112	-2.882621542
1.07479251	1.992422052	2.91670113
-0.888191187	-2.454385211	-0.953483147
-1.022277691	1.949543022	0.935239148
1.985434002	-2.130033994	-2.146581779
0.051491338	0.754290851	-1.099161146
-2.046604594	-0.883359512	-3.569404751
0.98533732	1.961408524	3.427409456
-0.861358862	-2.157585562	-0.654632485
-1.129149407	1.64392796	0.657276729
1.803909269	-1.774773238	-1.77073663
0.140302621	1.043713948	-1.170608356
-2.099674136	-1.175330585	-3.095439017
0.826660013	1.980962569	3.04198668
-1.009184655	-2.433379383	-0.948283821
-0.948230998	1.984634077	0.984065113
2.023575597	-1.872363758	-1.866963048
0.11017409	1.269110647	-1.195048586
-1.984265202	-0.997726278	-3.034951999
0.994919553	2.134156763	3.157808015
-0.929094044	-2.430666371	-0.947132226
-1.029364383	1.798229748	0.796133537
1.877379427	-1.69320716	-1.691507527
0.127151465	1.295664031	-0.881292848
-2.011706534	-0.987350638	-3.37085165
0.87273483	2.032549792	3.563287132
-1.01097527	-2.450143778	-0.950453799
-1.021849486	1.913075832	0.913726794
1.916431651	-1.906385152	-1.908100022
0.181652633	1.142402591	-0.4291172
-2.290601476	-1.129876608	-3.385480584
1.079874245	1.925101594	2.976588738
-0.815020027	-2.164488868	-0.657873825
-1.037269449	1.783391388	0.774520479
1.94078572	-1.726018323	-1.736814741
0.154989327	1.073785611	-1.181207753
-1.927875642	-1.096521424	-2.895335318
0.800568051	1.948696829	2.837562441
-0.844232691	-2.284735999	-0.782846377
-1.047862995	1.883396362	0.890727753
1.865218883	-2.014586308	-2.000647541
0.0227534	0.747474113	-1.303332925
-1.951432125	-0.995053934	-3.36187092
0.80067943	1.849503194	3.17998562
-0.834956372	-2.371880721	-0.86539624
-0.980535955	2.007276338	1.004905388
1.969430044	-1.865288237	-1.860580945
0.149369249	1.094286424	-1.425981229
-2.072998074	-1.022032132	-3.458457195
1.037515719	1.949556697	3.339226869
-0.979471608	-2.388789669	-0.888396305
-1.018976675	1.988869733	1.008415575
1.874589956	-2.061296974	-2.057173098
0.166242228	0.926306435	-0.900858421
-2.015514066	-0.937232402	-2.980334294
1.015695641	1.906567461	3.077803836
-0.922411867	-2.466865115	-0.937743073
-0.894541555	1.912744609	0.906263359
2.051519798	-1.722983687	-1.747763627
0.199255269	0.796415447	-1.058256948
-2.004385772	-1.151876669	-3.061770319
0.931895207	1.846379006	2.851511879
-0.854560847	-2.357569104	-0.858674066
-1.017815478	2.00855969	1.001313451
1.97525731	-2.012823959	-2.014081996
0.256901566	1.076381744	-1.375770351
-1.949405529	-0.731220479	-2.988399799
0.756733962	1.935204671	2.944748043
-1.074114373	-2.503539246	-1.021983585
-0.983575038	1.970287819	0.973252253
1.952289272	-1.865907378	-1.852301786
0.270840901	1.168968748	-1.261829785
-2.058861547	-1.096358062	-3.545129541
1.049945829	2.059581615	3.300067318
-0.862135745	-2.393137931	-0.923648405
-1.085088603	1.771378459	0.761287682
1.991182573	-1.911248114	-1.898925799
0.305968552	0.914928245	-1.252664919
-1.954572377	-0.920598382	-2.931090616
0.972438263	1.962483768	3.178673632
-1.053799786	-2.499922074	-1.016037143
-1.024916745	2.015072374	1.026086891
2.022213775	-2.019472496	-2.019222552
0.383942088	1.032747905	-1.069023246
-1.988564581	-1.228713708	-3.413872088
1.015576402	2.263181419	3.157593786
-0.90067385	-2.422672546	-0.911404888
-1.016369597	1.73575015	0.726641877
1.885630078	-1.935360732	-1.940795295
0.37401877	0.842272173	-0.962621107
-2.040882757	-0.773451832	-3.043852398
0.759242175	2.109751647	3.386752782
-0.880772361	-2.431576174	-0.919679861
-1.125630667	1.799783567	0.808158869
1.917047316	-2.116363854	-2.119875868
0.467658231	1.686758803	-1.038858194
-2.36149469	-1.167897303	-3.141676295
1.424772179	2.355520775	3.359765932
-0.970137562	-2.461731133	-0.968752324
-1.03413673	1.950914278	0.953713403
2.088413207	-1.910028543	-1.90709965
0.201980391	1.072904316	-1.166000776
-2.175782262	-1.241808575	-3.079488094
1.169498338	2.086253172	3.171372924
-0.891906905	-2.340142455	-0.857273706
-0.995388265	1.955487545	0.936718045
2.012980457	-1.92061805	-1.906673543
0.428017345	1.122667418	-0.962560494
-2.261188279	-1.253437716	-3.186868007
1.245338889	2.313484666	3.217001826
-0.971325498	-2.345072948	-0.835556066
-1.090871326	1.946701041	0.950255184
1.980302814	-1.875355601	-1.87655289
0.345771779	1.035069946	-0.613390942
-2.022438984	-0.842091565	-3.143924701
1.103734914	2.207209878	2.983186429
-0.967915346	-2.389445054	-0.914829262
-1.106858671	1.644273248	0.627556956
1.933222401	-1.835902694	-1.83199222
0.120325197	1.068078277	-1.16448904
-2.246362552	-0.909349786	-2.93170256
1.212318873	2.011676881	3.255440869
-0.75393708	-2.154773384	-0.659222152
-0.897431954	1.902909475	0.886268752
2.039383569	-1.744756521	-1.74766818
0.171170678	0.898898168	-1.050169382
-2.03647782	-1.025497153	-3.133800753
1.103505422	1.989908641	3.553228175
-0.835584775	-2.221224111	-0.732021404
-1.03495091	1.797750393	0.793983776
1.988432068	-1.901843773	-1.899036483
-0.004414836	1.130611813	-0.91644135
-1.918359274	-0.778757092	-2.789410255
0.982589161	2.068621408	2.900788492
-1.02011765	-2.449437918	-0.919457642
-1.069856025	2.030184054	1.013396163
1.945255935	-1.947024958	-1.961955747
0.287138194	1.146329151	-0.711841807
-1.879331739	-0.885438815	-2.825988173
0.656679076	1.901662538	2.694911556
-0.954294865	-2.370660745	-0.882928187
-0.962640872	1.985066046	0.969765055
1.975855113	-1.997174928	-2.007445266
0.092464513	0.876362428	-1.161289556
-2.418035093	-1.076905852	-2.983905945
1.289387087	2.153907468	2.921986621
-0.838586936	-2.274938122	-0.758231203
-0.91851413	1.800010622	0.810429448
1.997074049	-1.772120562	-1.765929173
0.207692886	0.809348339	-1.088361564
-1.970111576	-0.946218532	-2.842554159
0.737320561	1.673009948	2.918558821
-0.878873553	-2.354975681	-0.865987743
-1.008647642	1.912628245	0.917795977
1.957065307	-1.756470678	-1.75097911
0.287079581	0.727682075	-1.039256103
-2.243194691	-1.008660643	-3.192731063
1.263228867	1.948905993	3.382884832
-1.037065285	-2.435014449	-0.967302941
-0.881147604	2.050577969	1.02744001
1.948725161	-1.936747	-1.916204171
0.157667185	0.867711429	-1.039125649
-1.807579993	-0.782478404	-2.8241214
1.071606785	2.080217365	2.657187035
-0.832784648	-2.293370003	-0.80348336
-1.027461812	1.832422345	0.831676663
1.934885231	-1.944774723	-1.94565212
0.14718803	1.207195812	-0.581900094
-1.935175524	-1.051297828	-3.058502887
0.917750654	1.959640565	3.378814292
-0.977465618	-2.475757097	-0.965914399
-0.95791928	1.890863006	0.896002267
1.932054998	-1.837123444	-1.837570364
0.131905161	1.120445099	-0.815180222
-1.969487815	-1.009566624	-3.012323316
1.085718423	2.139419579	3.202284262
-0.931413433	-2.278731025	-0.789548632
-1.047128576	1.67347418	0.650186362
1.890366303	-1.821898989	-1.828885049
0.185119313	1.044728459	-0.882488243
-2.196897708	-1.350533093	-3.229073508
0.89226946	1.981654299	2.846555188
-0.919068173	-2.433300563	-0.943244158
-0.952660322	1.950366891	0.926153796
2.010405152	-1.86290823	-1.862885625
0.261652367	1.156554298	-0.88247252
-2.003123152	-0.778556793	-2.873456959
0.87672417	2.015628688	2.599516549
-1.122923997	-2.551076211	-1.057807267
-0.958882781	2.044411192	1.055957362
1.933955021	-1.876349878	-1.869616103
0.361999001	1.061213852	-0.979921199
-1.973049891	-0.926118639	-3.189647347
1.231043845	2.260286988	3.20229578
-0.924817778	-2.386911939	-0.869906053
-1.024586133	1.911964326	0.935180112
1.974776585	-1.888610514	-1.883853865
0.253142298	1.074600143	-1.069685918
-1.96250894	-0.975333641	-2.979624396
1.103916035	2.061405563	3.199117285
-1.034182189	-2.541162045	-1.010200707
-0.962813373	1.990536596	0.974819008
1.926970594	-1.990763985	-2.014608075
0.237589847	0.801046816	-0.902290603
-2.091813064	-1.073843589	-2.829226451
0.979864971	1.842045854	3.165928897
-0.838790991	-2.335328689	-0.845197965
-0.940171923	2.034272066	1.021750185
1.824763295	-2.0257107	-2.023821777
0.099070171	1.356102689	-0.768387919
-1.841967916	-0.889529596	-2.465698143
0.980072909	2.102756777	2.548927462
-0.919824624	-2.383708426	-0.872132782
-1.047671244	1.737034956	0.753918389
2.015429689	-1.644062657	-1.646455001
0.237284594	1.079555168	-1.084293263
-1.979080485	-1.073897102	-3.18935875
1.134082993	2.060238472	3.431797897
-0.86856463	-2.41575298	-0.894027741
-0.942922486	2.004393212	1.027701768
2.012365511	-1.949099842	-1.948935788
0.15107825	0.96908622	-0.790633454
-1.894204222	-0.986090172	-2.922153425
0.826700207	1.617342765	2.955092688
-0.97693684	-2.421512295	-0.932320574
-1.121114285	1.803832591	0.803204676
1.860921838	-1.880049446	-1.88237804
0.214267083	0.740552891	-0.779355457
-1.717724049	-0.905982948	-2.430323346
0.769337864	1.951364102	2.560474408
-0.987981187	-2.519084952	-1.029162527
-1.078996422	1.946407162	0.939729248
2.061363348	-1.970404607	-1.97948109
0.313703491	1.078734035	-1.32009837
-1.874371428	-0.920156796	-3.12148375
1.104236242	2.008018777	3.206264134
-0.875828247	-2.368838105	-0.865384314
-1.132748802	1.800532173	0.804199522
1.99886987	-1.891092478	-1.891941604
0.204474599	0.857879797	-1.029761067
-1.963664155	-1.112193586	-3.027059306
0.933360126	2.057985149	2.972964302
-0.854521821	-2.251060091	-0.759504587
-1.222702989	1.353671887	0.353867173
1.803906787	-1.597145591	-1.600049149
0.3577213	1.118691506	-0.892210249
-1.895799652	-0.953150288	-2.975685889
1.011627046	1.974232101	3.161008182
-0.934719738	-2.409378979	-0.922793581
-0.999940364	1.908321365	0.899227036
1.999175509	-1.917645315	-1.925475935
-0.178847863	1.052204294	-1.10618242
-2.069884001	-1.111968046	-2.902575507
0.891486333	1.827217935	2.914100758
-0.911666105	-2.38894486	-0.856312834
-1.093870997	1.542444294	0.543929849
2.001389614	-1.680245774	-1.69126731
0.282186438	1.106072868	-0.701686816
-2.484718961	-1.214118008	-3.223603494
1.17142766	2.336873358	3.035061138
-0.772984196	-2.191394939	-0.703626155
-1.036026103	1.76206085	0.768013222
2.026416626	-1.637264123	-1.624603868
0.236091789	1.152247377	-1.096773222
-2.473562504	-1.105153789	-3.655003891
1.160851467	2.398903177	3.301068604
-0.966406227	-2.472660105	-0.943247197
-1.043511978	2.005023268	1.016324529
2.032628409	-1.987466023	-2.004109184
0.466656843	1.067309991	-0.923125635
-1.799354188	-0.931135349	-3.269600909
0.915828765	2.030549186	3.025455252
-0.815315999	-2.230513134	-0.732611918
-0.928795566	1.938074463	0.961785772
1.895470286	-1.881563808	-1.864130936
0.238287078	1.088884865	-1.011714255
-1.935333277	-1.111950303	-2.905506146
0.831232373	2.089987618	2.973814437
-0.929223592	-2.412651782	-0.935897344
-0.90975879	1.981868571	1.001295559
2.083475618	-1.887696933	-1.880766586
0.241834898	1.210026586	-0.929033319
-2.007480451	-0.943197935	-3.242488986
0.950313602	2.09853139	3.380820665
-0.875871638	-2.384456167	-0.893504388
-0.983485687	1.988675313	1.00563708
1.893560421	-1.996099692	-1.984674852
0.321386013	1.129273311	-0.766552978
-2.052388252	-0.910278255	-3.050938649
1.203365992	1.964319414	3.055153512
-0.800602999	-2.249199363	-0.749288029
-0.939600803	1.733200097	0.704248103
2.042211898	-1.659077511	-1.679847851
0.271137651	1.143211055	-0.915036653
-2.068181159	-1.11681989	-3.022323161
1.035323244	2.081790108	2.93075968
-1.008119307	-2.543805275	-1.048945319
-1.015570563	1.896968526	0.900990739
1.935490696	-2.052766493	-2.041618202
0.202187082	0.909695022	-0.953439612
-1.923309804	-1.113234519	-2.878090515
1.283922895	2.065878431	3.281677034
-0.863666646	-2.340652377	-0.853059503
-1.019333539	1.960816654	0.968147108
1.962670835	-1.860438311	-1.854804792
0.275050568	1.071374911	-1.007371735
-2.400506199	-1.121129414	-3.105792563
1.153076732	2.405649049	3.495620385
-0.879956561	-2.237298389	-0.751464303
-1.059263479	1.706604851	0.700303009
2.071688116	-1.665484944	-1.663620081
0.361454896	0.935131742	-1.267804539
-2.395191797	-1.010421413	-3.194675562
1.136612186	1.983425511	3.002162447
-0.844943003	-2.226191032	-0.720947303
-0.942694884	1.978177136	0.986913044
2.041649575	-1.801833637	-1.80062475
0.066133608	1.052004799	-0.669152424
-2.070468714	-1.185354892	-3.074886666
1.149523885	2.182828863	2.822324794
-0.893568223	-2.339829246	-0.835646914
-1.002425387	1.976047967	0.960354584
2.02558312	-1.825610461	-1.833997564
0.195424722	0.792897889	-1.194133779
-1.879575997	-1.068446391	-3.212360076
0.818316208	1.794287464	3.156399924
-1.051533985	-2.41339011	-0.889193933
-0.959059289	2.070736798	1.064355394
1.960980564	-1.736543929	-1.751263689
-0.052925784	0.822174167	-0.892482499
-2.047381965	-1.097014476	-2.914115744
1.033177291	1.711224218	2.93560431
-0.958102754	-2.457044779	-0.960056127
-0.945853174	2.081202695	1.073314336
1.912045307	-1.977739289	-1.986952619
0.286446431	0.979731308	-0.696899713
-1.826487582	-0.970585384	-2.723726779
1.232278663	2.176673371	3.065543648
-0.953333328	-2.406052374	-0.928546974
-1.001420837	1.874830512	0.876293218
1.954737373	-2.012924922	-2.009689198
0.033922506	0.830986781	-0.903159385
-1.657512855	-0.866763393	-2.704505418
0.780862746	1.66839815	2.79702373
-0.630777283	-2.006878166	-0.513121874
-1.123887883	1.371867472	0.390014478
1.857183667	-1.773874334	-1.769176301
0.418500619	1.192512424	-0.8529201
-2.169722969	-0.980650588	-3.027379717
1.245195514	2.349253826	2.950447709
-0.914290272	-2.330346945	-0.819759574
-1.113472698	1.715546862	0.721860392
2.116676762	-1.659781108	-1.665463736
0.183582454	1.371836263	-0.892323793
-2.181606718	-1.151780671	-3.337966591
1.019707211	2.505788633	3.301254047
-0.850821749	-2.271476543	-0.769376957
-1.064107252	1.712065048	0.734007488
2.011170758	-1.867220683	-1.851944488
0.240035448	1.077551846	-0.852323634
-2.410826453	-1.247443995	-3.290559812
1.266452713	2.150427435	3.022635239
-0.958992568	-2.473988816	-0.972276549
-0.990291214	1.876271377	0.891945797
1.936358261	-1.933670256	-1.928668121
0.116164433	0.806423063	-0.98409717
-2.423650102	-1.281530805	-2.935971336
1.306662326	2.31026043	2.676906677
-0.835222181	-2.329769733	-0.816401258
-0.984176317	1.852332934	0.851822117
1.948312294	-1.876244658	-1.886364303
0.31788201	1.044913258	-0.970244174
-2.019260182	-1.060810952	-3.24077178
1.17166748	2.084171352	3.333551619
-1.000865835	-2.401553461	-0.917064769
-1.089767164	1.658386273	0.647283089
1.916504384	-1.786297271	-1.785989991
0.294408097	1.038349986	-0.828130988
-1.976622756	-1.280587868	-2.967801659
0.827885923	1.835322573	2.848239368
-0.814484619	-2.318332732	-0.784382203
-1.164009775	1.79152575	0.81344117
1.964389367	-1.849388615	-1.862309619
0.377232213	1.093686209	-1.077673438
-2.148483281	-1.016900703	-3.478571258
1.011536628	2.070817122	3.074861939
-0.91812463	-2.412814155	-0.89243748
-1.027452002	1.9229645	0.931389885
2.038350181	-1.895545361	-1.914600893
0.110244634	0.950625849	-0.840252755
-2.013138188	-1.041251738	-3.08724205
0.990301438	1.906329998	2.75065745
-0.995802801	-2.362047307	-0.862481312
-0.970795506	1.826641484	0.847791035
2.041796349	-1.6429812	-1.625856753
0.263870824	0.880580608	-1.343844945
-2.101021218	-1.109461826	-3.505353909
1.213162823	2.147903957	3.444416074
-1.060305965	-2.5265415	-1.025455473
-1.031805591	1.966676841	0.944613609
1.901034801	-1.995837719	-2.007212218
0.107665383	0.863110844	-1.147427033
-1.820451146	-0.758403356	-3.231936871
0.787972251	2.158014681	3.189642993
-0.855845465	-2.361775127	-0.82636057
-0.991870302	1.947143973	0.95129761
1.978786422	-2.003979699	-2.01111089
0.259723911	1.032993064	-0.776690998
-2.244036793	-1.274166123	-3.819584383
1.137954938	1.974158671	3.14291253
-0.899549993	-2.400204458	-0.889534596
-0.904704123	2.047722412	1.053972451
2.019826764	-1.918123538	-1.913448737
0.105753983	1.235459207	-1.055286922
-2.146040717	-1.096606075	-2.777373239
0.83770775	2.027225941	2.537359296
-0.937253471	-2.351005821	-0.863631663
-0.982712539	1.951121427	0.96060488
2.050140863	-1.818097916	-1.804328889
0.121343739	0.896765512	-1.031295946
-2.103781215	-1.272571462	-3.379681368
0.997923246	1.785716674	2.852269938
-0.895479912	-2.374545293	-0.890735107
-1.037607714	1.928545874	0.922796534
2.010168673	-2.002699265	-1.987897226
0.265753276	1.163906531	-1.224097318
-2.09992745	-1.035064122	-3.266839551
1.055574597	2.131537086	3.175300065
-0.969679122	-2.422778522	-0.922209543
-1.049580504	1.953563027	0.950288586
2.026981145	-1.889168383	-1.899514332
0.450646739	1.151827435	-0.779209621
-1.966793063	-1.030736886	-2.916155942
1.164130832	2.010562099	3.241927467
-1.017303849	-2.422376319	-0.899024875
-0.982001163	1.916786266	0.919420055
1.735071967	-1.955704133	-1.951254452
0.215761253	0.76845819	-1.145362252
-1.887654561	-1.03276872	-2.98231595
1.07185797	2.104301543	3.190168142
-0.827415195	-2.335605394	-0.867612084
-0.937239034	2.060653215	1.044854675
2.008649747	-2.022487055	-2.012120606
0.148288914	1.207761413	-1.007855166
-2.039343111	-0.954571766	-2.752864413
1.153697435	2.278352163	3.294604647
-1.012073078	-2.41570711	-0.927046174
-0.9839242	1.905082327	0.932547484
2.006318053	-1.931014265	-1.91208558
0.206927929	0.820596993	-1.185452849
-2.02997224	-1.07219139	-3.086298851
0.988460086	2.207826491	3.313911461
-0.95373796	-2.42581367	-0.921720631
-0.912014118	1.948806446	0.949684955
2.029538052	-1.921474151	-1.92743072
0.24379697	1.035017844	-0.856005065
-1.93679446	-1.112524142	-3.018357045
0.877269188	1.881531881	2.939111267
-0.940926931	-2.460499844	-0.961716169
-0.90046694	1.964109816	0.955332583
1.846131001	-2.010307582	-2.006728233
0.165406957	1.007691279	-1.276488439
-2.146687495	-0.953145466	-3.063969512
1.164951082	1.945373875	3.27133424
-0.913439528	-2.350240996	-0.85011389
-0.934126061	1.90452838	0.895607891
1.99015776	-1.773192653	-1.772376285
0.331467891	0.833319215	-0.975475588
-2.248364026	-1.268750481	-2.970496155
1.091073207	1.993060572	3.107622109
-0.883907365	-2.375782289	-0.886245629
-1.01585028	1.77968324	0.754935588
1.982742192	-1.977414415	-1.989940185
0.283597505	0.999376252	-1.055948892
-2.175368112	-0.974044473	-3.004586276
0.86248106	1.972741586	2.941301486
-1.070954877	-2.541282938	-1.045544885
-0.829516305	2.130160153	1.118839722
1.852710565	-2.008695368	-2.011441117
0.292630036	1.081038073	-0.986550957
-2.341183867	-1.461299725	-3.719410081
0.878939863	1.985287148	3.446056433
-0.885737752	-2.321914353	-0.816136731
-1.066803613	1.848522909	0.833370814
1.93828843	-1.945827035	-1.949906354
0.072561299	0.974976037	-0.913333638
-2.111839297	-0.956416511	-2.912209983
0.945730102	2.043583641	2.579417557
-0.708695265	-2.272638588	-0.771906474
-0.916064151	1.836932381	0.832127922
1.947836644	-1.850985647	-1.861105586
0.194503342	1.222191428	-1.348492898
-1.828663925	-0.904432238	-3.111010926
0.784134733	1.978991519	3.065570896
-0.843070478	-2.313647741	-0.790795046
-0.982974264	1.944444703	0.955011072
1.942420354	-1.934184135	-1.936084242
0.24623184	1.026863422	-0.850815152
-1.911313973	-1.012341021	-3.247056469
0.734451272	1.861403247	3.048349158
-0.744532141	-2.102252441	-0.624221191
-1.10326372	1.618154071	0.602452421
2.009989948	-1.413503882	-1.410120914
0.336779295	1.021981462	-1.243236813
-1.904499701	-0.961753089	-2.805908915
0.93046225	1.945763126	2.837617056
-0.868887044	-2.28408763	-0.764275944
-0.911033204	1.863525726	0.845665153
2.065866819	-1.741512946	-1.771951984
0.234319348	0.827168172	-0.824685494
-1.929626175	-0.974397815	-2.602099805
0.839982781	1.822299904	2.903330621
-0.720314419	-2.173794153	-0.679025866
-1.005731516	1.684089601	0.679676143
1.962948745	-1.650915084	-1.646221472
0.419466954	1.138761326	-0.791457526
-2.092565862	-1.201274453	-2.994426397
1.122491102	1.864899935	2.746621071
-0.872106235	-2.379873487	-0.870885917
-0.922099012	1.99909637	0.991355716
1.991449345	-2.026860438	-2.023829029
0.304428585	0.98137266	-1.091070719
-1.965123793	-0.933981433	-3.358721722
0.715155044	1.662971732	2.996748301
-1.070625722	-2.583930085	-1.07268722
-1.096309057	1.890982883	0.892445584
2.088630132	-1.892920561	-1.906083671
0.190236948	0.844245464	-0.903880972
-1.815771452	-0.924475881	-2.965182857
0.982026695	1.788536751	2.729287155
-0.968209326	-2.406622106	-0.916530267
-1.016198251	1.951318585	0.967471921
1.891278862	-2.005473309	-2.000902965
0.274516983	1.161992249	-1.293222012
-1.965728245	-1.018091281	-2.936559093
0.89335264	2.039467671	3.163034013
-0.723660294	-2.164291069	-0.681026113
-0.925837019	1.741154117	0.752890946
1.850738802	-1.780384655	-1.762603818
0.095274247	0.879046446	-1.094733874
-1.904808525	-0.998588965	-2.925138576
0.691135501	1.919117414	2.77762801
-0.998624073	-2.436919438	-0.936650238
-1.100776886	1.942260302	0.942410458
1.925330254	-1.916027203	-1.914848254
0.1492255	1.036624431	-1.036557447
-1.856160812	-1.077236924	-3.033807499
1.219124084	1.999217665	3.214240682
-0.911055647	-2.447708707	-0.945189422
-0.970597916	1.93734793	0.946680978
1.9169105	-2.007750353	-2.005248496
0.173952021	0.857075666	-1.097590355
-2.196754038	-1.351663307	-3.200830203
1.310055034	2.383089354	3.326676518
-0.958228837	-2.502851881	-0.998559823
-1.094584587	1.899500793	0.86625426
1.951796244	-1.972783742	-1.984458385
0.168151531	1.074047158	-0.939722441
-1.953005592	-0.97519447	-3.129409301
1.074503669	2.050085854	3.06020912
-0.90738937	-2.260872046	-0.762302444
-1.0048001	1.862408868	0.871024377
2.113213803	-1.636733358	-1.641116166
0.140808535	1.076055883	-0.837293912
-1.612075699	-0.975761322	-2.807852826
0.727830647	1.924125372	3.113291755
-1.020305151	-2.481410876	-0.979136285
-1.036710158	1.958300497	0.955644651
1.903803772	-1.970605259	-1.973193879
0.196873814	1.140938156	-1.129288756
-1.98175749	-0.989788019	-3.143445017
1.017221266	2.037540516	3.192474591
-0.978695397	-2.40522454	-0.937649716
-1.055308751	1.77730964	0.777979351
2.001749639	-1.828153811	-1.806102953
0.240300098	1.225561196	-0.828879166
-2.366289386	-1.454396598	-3.064963449
1.05439995	2.212318668	3.261936793
-0.855945208	-2.387772739	-0.892760347
-0.943464438	1.855544854	0.870853032
2.084860473	-1.881273431	-1.864026987
0.281308851	0.777403151	-1.133121591
-1.828548609	-1.084503404	-3.54016757
0.920615044	1.829408303	2.848918698
-0.925238357	-2.375638668	-0.870795125
-1.114287265	1.878980954	0.865560589
2.086459277	-1.753942632	-1.749660413
0.216429962	1.066274451	-0.937627638
-2.058166971	-0.866384669	-2.825104171
1.100664431	1.920770025	3.253086166
-0.890304286	-2.356026346	-0.886604024
-1.072300892	1.794660248	0.764571238
1.956902243	-1.815190854	-1.821087717
0.086341305	0.991260992	-1.133881501
-1.828575437	-0.778687004	-2.681267958
0.925475671	1.923648168	2.593256657
-0.879556254	-2.370632672	-0.893982397
-1.021390361	2.005548015	1.009049778
1.833893182	-1.962495047	-1.947410649
0.269825362	0.969433803	-1.075669624
-1.886926158	-1.005013017	-2.946490772
1.054927735	2.292872554	3.062098115
-0.933775255	-2.356164445	-0.865431134
-1.125064139	1.824135717	0.800688878
1.879156465	-1.890292877	-1.905017372
0.054481451	0.991596519	-0.991177876
-1.914754795	-0.874862402	-3.14563508
1.175772581	1.97292467	3.014065335
-0.889628938	-2.28126237	-0.774176695
-1.054799671	1.76647015	0.776942066
2.132184069	-1.793031833	-1.788278973
0.259989629	0.98950271	-1.212560264
-2.063349558	-0.960527801	-3.37927517
1.046416851	2.050920279	3.273197649
-0.791398281	-2.229883785	-0.723727413
-1.162529472	1.516856412	0.526655248
1.887622783	-1.764809745	-1.771882634
0.175409621	1.08773085	-0.755339189
-1.876329665	-0.988626594	-2.931944973
0.940956272	2.079155792	2.927297759
-0.835873689	-2.334357227	-0.838055977
-1.013789129	1.882059292	0.885266764
1.996769594	-1.81354755	-1.813742416
0.2361749	0.847535904	-1.3483907
-2.310178969	-1.197480616	-3.205669842
1.109095132	2.311264775	3.338738327
-0.939719008	-2.35516059	-0.867778332
-0.934972165	2.159366686	1.164542947
2.045167684	-1.924722675	-1.92417942
0.146853261	1.138014978	-0.847624006
-2.264891704	-1.097204134	-2.744660283
0.940953512	1.964210587	2.659902896
-1.107164487	-2.555932071	-1.051094824
-0.967229399	1.965915094	0.956929515
1.970647631	-1.997391377	-2.004023282
0.115983866	1.374814881	-1.011025393
-2.229134689	-1.135782157	-2.817106204
1.264704068	2.239816152	2.895441317
-0.912737216	-2.392199196	-0.89267761
-0.944167147	1.940063476	0.953899108
1.987554431	-1.970207185	-1.956545764
0.232934739	0.82291966	-1.081765324
-1.968977757	-1.031851021	-3.127211683
1.110816165	1.899474814	3.310463874
-0.9600456	-2.387861033	-0.89223731
-1.103988349	1.915042545	0.928524885
1.916703723	-1.886679789	-1.873668495
0.098260121	0.806834789	-1.084943569
-1.816252276	-1.079663581	-2.825608593
1.023700125	2.095889389	3.150134175
-1.040705979	-2.513434737	-1.032037539
-0.982618144	2.000851425	1.010862621
1.914341269	-1.961915782	-1.96613641
0.242780886	0.80050332	-0.666563305
-1.812716685	-0.748373763	-2.480864411
0.967990992	1.945311001	2.592650932
-0.927583092	-2.341571102	-0.804676242
-0.967964517	1.865421188	0.875093408
2.042107431	-1.771978488	-1.783722713
0.361986382	0.803035519	-1.254998686
-1.872890072	-0.772262004	-3.217425693
0.792776133	1.906749743	3.157823171
-0.911100515	-2.383355803	-0.876103048
-0.917084179	1.899562905	0.923768758
1.959967474	-1.917346753	-1.912661021
0.139786297	0.975524071	-1.045401975
-2.075925963	-0.887885135	-2.894305847
1.10850961	2.156740592	3.083369221
-0.661405799	-1.931593535	-0.451447101
-1.26912722	1.334970041	0.336026434
1.936990375	-1.477629052	-1.492153167
0.12294627	0.8837707	-1.003829189
-1.955003302	-1.076794693	-3.287486526
0.834682972	1.874619817	3.233662778
-0.833860442	-2.331811294	-0.831039506
-1.00205958	1.826865159	0.833509313
1.940563319	-1.956364844	-1.952980308
0.11556267	0.754686165	-1.099513372
-2.163331832	-1.239546768	-3.065566629
0.830346395	1.832009108	2.923194787
-0.90484626	-2.369233623	-0.854513234
-0.902174346	2.011912024	0.989559265
1.890733128	-2.022931828	-2.037014083
0.122907478	1.103169514	-1.113514121
-2.091344431	-0.889282463	-3.283771377
0.86383084	2.180714856	3.152452327
-0.887096453	-2.314844668	-0.830697117
-1.058373712	2.031613556	1.045470859
2.06073795	-1.927340447	-1.899783873
0.095615644	1.242848545	-0.937308164
-2.049410186	-1.040541105	-3.029945744
1.025943489	2.352265048	2.886947273
-1.019729768	-2.546479295	-1.033857059
-1.146195152	1.862100293	0.846034884
2.109900142	-1.818260208	-1.830239877
0.118795213	1.033361081	-1.304519433
-2.102824554	-0.981755431	-3.225363205
1.095517335	2.227864783	3.405028925
-0.948746842	-2.45569359	-0.970361266
-0.93922265	2.046067303	1.032343973
1.980924011	-1.836850468	-1.829267929
0.204856794	0.950053583	-0.857625482
-2.039594819	-1.082078558	-3.178705681
0.887892676	1.920785	3.273769253
-0.892304703	-2.379163735	-0.890098828
-1.086345508	1.91682228	0.912316243
2.088290918	-1.865180353	-1.869215956
0.252354955	1.082741707	-1.117237746
-2.280113393	-1.105356829	-3.056452637
1.363195029	2.240014933	3.265561626
-0.926961689	-2.417751196	-0.916910143
-0.976172789	1.854776206	0.857662271
1.961147794	-1.865596361	-1.859005103
0.327218238	0.924022996	-0.880838449
-1.953143078	-0.789569106	-2.77821022
0.96809911	1.55642427	2.900671274
-0.876333637	-2.456065026	-0.977404294
-0.888968618	1.991721257	0.992747757
1.985746685	-1.955545805	-1.953695485
0.335172196	0.968615532	-0.46694076
-2.034720319	-1.21173524	-2.708020089
1.194401753	2.158722084	2.544196341
-0.834681224	-2.345813696	-0.831420613
-0.956592452	1.843241186	0.847061924
1.996920207	-1.842921267	-1.859360931
0.204557975	1.129570588	-0.890521591
-1.724424665	-0.963971519	-2.776261656
0.784896507	2.065385954	2.432702278
-0.99372019	-2.481110007	-0.968304956
-1.020650651	2.061552082	1.067291092
1.983613287	-2.026913528	-2.019988705
0.318165426	0.970235146	-1.023896198
-1.926349421	-1.017004648	-3.694757133
0.783759602	1.582471682	3.023657987
-0.909125562	-2.441978871	-0.972587572
-0.958433444	2.024877375	1.004312653
1.918053359	-2.048765363	-2.044349835
0.017983351	0.942462275	-1.257148772
-2.228795045	-1.202461542	-3.230862597
0.981025573	2.097658921	3.308464122
-0.89330711	-2.388797688	-0.895555077
-1.063808534	1.887159664	0.870279698
2.069163144	-1.911891211	-1.904440713
0.224100325	0.974983539	-0.650103019
-2.017338088	-1.028760032	-2.904930307
0.991354775	2.203698817	2.686102919
-0.909388393	-2.326346212	-0.831915746
-1.038997135	1.723052307	0.72194503
2.020809091	-1.727106846	-1.718034417
0.262622615	1.35533719	-0.70677655
-2.305711112	-1.204740228	-2.844257203
1.09784239	2.109219012	2.629473881
-0.976910778	-2.404765201	-0.88894014
-1.004270641	1.954362141	0.924808831
1.904044102	-2.022886899	-2.035411276
0.223352569	0.875973505	-1.174887568
-2.298483514	-0.984374542	-3.452795425
1.109580113	2.104096239	3.508233438
-0.987867308	-2.409079915	-0.921616534
-1.012777985	2.064210968	1.054977236
1.996698454	-1.937746085	-1.92745799
0.142473514	0.733538604	-1.0802906
-2.079722807	-1.315732064	-3.374518242
1.046006289	2.080311794	3.48753761
-0.876602896	-2.391169749	-0.900305383
-0.961189704	2.008652479	0.997238387
1.944712947	-1.969141336	-1.978254294
0.217921805	0.840082085	-1.197385745
-1.853926691	-0.755478091	-3.085510478
0.772882909	1.824941508	2.709523493
-0.945128251	-2.387314439	-0.858743915
-1.126305753	1.914625814	0.928361461
1.978908524	-1.903838724	-1.909993676
0.167982044	1.192371872	-0.887993766
-2.227003059	-1.233014033	-2.856155844
1.166754008	2.256645999	3.130394225
-0.937099245	-2.425571048	-0.916193681
-0.92121283	1.914989375	0.917560039
1.971075079	-1.875357505	-1.882823369
0.196239099	1.346722287	-0.994205713
-1.982047929	-0.82856377	-2.631743204
0.852501465	2.083240741	2.774044826
-0.928573882	-2.449748393	-0.933939316
-1.033095306	1.761660083	0.767949698
1.915146106	-2.028031856	-2.033484127
0.124209599	0.980127691	-1.061146877
-2.273435103	-0.962165002	-3.132119894
0.936634101	1.899946442	2.979411708
-1.05928414	-2.613173276	-1.129254512
-0.976168514	2.059742577	1.054885534
1.855258119	-2.08915565	-2.071146033
0.449662817	0.847313097	-0.730868683
-2.037983085	-1.074360243	-2.873985183
1.049880988	2.109567697	3.065045463
-0.970390154	-2.369232342	-0.901413229
-0.961101522	2.024534495	1.038195128
1.979284898	-1.946688363	-1.926943516
-0.03909157	0.950225526	-1.031544014
-2.038473728	-0.738222363	-2.62142469
0.992111821	2.390801135	2.98235052
-0.889938809	-2.3887987	-0.861474989
-0.998827122	2.048343467	1.046049801
2.000519689	-1.894636329	-1.918184347
0.160265137	0.842752023	-0.956517806
-2.13778705	-1.36124024	-3.358525837
1.149962029	2.280839975	2.895547537
-0.938056459	-2.396329774	-0.884205745
-1.023310226	1.905130804	0.90953738
1.847153871	-1.981432201	-1.987096192
0.124137128	0.972876006	-1.212719279
-1.977313027	-1.16264456	-3.231739804
1.149187573	2.210519585	3.005349399
-0.865941573	-2.308954247	-0.790472691
-0.953629512	2.072115791	1.056972361
2.03779517	-1.861023353	-1.880131376
0.139628117	1.079735964	-0.821229652
-2.443949638	-1.387063906	-3.115452559
1.079374644	2.132914302	2.980055419
-0.775772992	-2.07855713	-0.588272165
-1.028368008	1.974242458	1.004420117
1.997191366	-1.898041972	-1.880112088
0.320317908	1.176607298	-0.884436052
-1.869227286	-0.761486645	-2.794932739
0.773870139	1.897014929	2.650890748
-0.918207324	-2.421548111	-0.929763307
-1.038994235	1.996413023	0.997837466
1.953026613	-1.88407341	-1.886511786
0.27758132	0.900078981	-0.891687034
-1.826698074	-0.767417858	-2.991965255
0.776649955	1.848781622	2.791749691
-0.933235414	-2.377316914	-0.878622346
-1.042900268	1.897360084	0.879584563
2.051618783	-1.784548145	-1.786565378
0.371142641	1.184166887	-0.961493621
-2.091432362	-1.017573867	-2.984118155
1.126094986	2.237880795	2.773848906
-0.918220285	-2.303765354	-0.80944966
-1.07148682	1.696815854	0.705675242
2.04346813	-1.57048095	-1.566588822
0.273622107	1.144612376	-0.648708613
-2.140527406	-1.109840411	-2.850603545
0.929345972	1.952974571	2.913784067
-0.823048256	-2.109955184	-0.604230064
-1.103071926	1.655485062	0.681270742
1.895367467	-1.515227883	-1.53449606
0.315592657	0.996620007	-1.393393174
-2.170979451	-1.135829459	-3.645713355
1.130598063	2.099442313	3.682158923
-0.87195304	-2.292645366	-0.791689222
-0.835441054	2.198462877	1.206746185
1.932544809	-2.060846931	-2.056633887
0.132158246	0.816216097	-1.184895997
-2.006532808	-1.112270766	-3.043615594
1.236927853	2.2585315	3.2059508
-1.008749347	-2.48666867	-0.994146892
-1.01390886	1.928619599	0.926168464
2.041166331	-1.879152525	-1.882353707
0.042763758	0.958922678	-1.013237929
-1.885783929	-1.067792655	-3.015698106
0.98605047	1.900298097	2.867139405
-0.931312351	-2.451716519	-0.970519533
-1.06336093	1.838539586	0.829927579
1.959856704	-1.866333718	-1.866661284
0.235915357	1.286687974	-0.884462359
-1.784886521	-1.004798206	-2.760653911
0.99346265	2.33945919	3.046490598
-0.961336761	-2.406071547	-0.927480491
-1.063937687	1.917232546	0.929017231
2.078355781	-1.683660824	-1.671139889
0.291688109	1.100019125	-0.933907209
-1.968514171	-1.027691904	-2.841936307
0.988981631	1.949363054	3.095075326
-0.947391092	-2.432299994	-0.925689973
-1.129740937	1.954514421	0.965803934
2.037797576	-2.017945387	-2.021209516
0.282399999	1.123798565	-1.011180253
-2.263796145	-1.089679068	-2.988531928
0.885085308	2.166590319	3.064853856
-0.790878862	-2.267644254	-0.776358369
-0.883819939	1.996005198	0.990889998
1.894119242	-1.980246057	-1.975679967
0.127825401	1.039347766	-1.080860229
-1.873169166	-0.792330099	-3.008172384
0.794100149	1.978184433	2.972489581
-0.967212648	-2.353239233	-0.834367497
-1.027578636	1.817378589	0.782574566
1.925613298	-1.750549189	-1.77610023
0.136930301	1.055555225	-0.762259276
-1.863034713	-0.964573584	-2.922004359
1.046406176	2.364868816	2.870011745
-0.95728815	-2.39630532	-0.905497963
-1.00212837	2.037392264	1.043463988
1.996854875	-1.966052825	-1.957636184
0.304841703	1.099192687	-0.974074053
-1.945930073	-1.001781063	-3.465032293
0.99802855	1.852879943	3.213018156
-0.892017846	-2.286335704	-0.796505822
-1.050808602	1.907526474	0.914489389
1.954340753	-1.906035547	-1.895784555
0.153614387	1.246362807	-0.719888545
-2.046932792	-1.026236136	-3.034044937
1.299951337	2.459175579	2.92803339
-0.964765671	-2.364822864	-0.863980661
-1.014497399	1.801032636	0.812326839
1.99767192	-1.759980424	-1.74943889
0.167308669	0.88576397	-0.890243028
-1.810251346	-1.099330154	-2.96158337
1.064585363	2.174872412	3.226976547
-1.093631148	-2.599642518	-1.091016862
-0.921742312	2.000964017	1.029574004
1.879397482	-2.111130028	-2.117174094
0.112221239	0.910589271	-0.994399737
-1.804679347	-1.039718224	-2.599605712
0.893129828	2.035081437	2.476471835
-1.048864246	-2.446353784	-0.952099296
-0.964782505	1.882350978	0.889640648
1.993213541	-1.820206904	-1.816329473
0.325296175	1.256043082	-0.994178165
-2.242272343	-1.000461746	-2.959747824
1.073694829	2.145646474	2.867067834
-0.933314281	-2.375906451	-0.88526664
-1.079955061	1.830667581	0.833291308
1.906690227	-1.939566142	-1.935862511
0.19961304	1.172654541	-1.12145883
-2.01195303	-1.118476432	-3.000971312
0.859129175	2.09872125	3.066190447
-0.955094578	-2.44545181	-0.940369452
-1.028283368	1.712565757	0.713011285
2.082551507	-1.891935836	-1.893638779
0.10822314	1.015428467	-1.121748055
-2.101464952	-0.895407762	-3.309470953
0.685524888	1.751818398	3.434123218
-0.947218601	-2.504817409	-0.996987123
-0.964950907	2.013289506	1.007077456
1.942265147	-2.002737061	-2.000431865
0.342141591	0.95081715	-0.717568272
-1.83573636	-0.96622123	-3.049959715
0.683917288	1.892128266	3.221188957
-0.894199954	-2.317134516	-0.824447776
-0.968614256	1.721689621	0.716485687
2.007226698	-1.701500584	-1.700146191
0.114903812	1.057440496	-0.871267992
-1.997361178	-1.108997583	-2.977306396
1.171440398	1.842450895	2.836818705
-0.908477651	-2.396007784	-0.870089169
-1.064831199	1.942104825	0.940722169
1.958691644	-2.022611297	-2.039100848
0.226588272	0.987305997	-0.992706007
-1.888146224	-0.983247493	-3.188777649
1.150126844	2.170739009	2.959355109
-0.872761996	-2.285022246	-0.772881655
-1.082797019	1.988428916	1.003398341
2.000823987	-1.983750352	-1.97920244
0.196292886	1.112605967	-1.113568482
-1.929927518	-0.809638762	-2.941392409
1.212356312	2.357115833	3.212592557
-0.970928842	-2.497763956	-0.964101032
-1.024752478	1.952745896	0.969807216
2.028404665	-2.091168902	-2.097948968
0.081581527	1.076395999	-1.032384454
-1.804170144	-0.884637566	-3.147779215
1.177923416	2.43592213	3.558573421
-0.918005949	-2.406830711	-0.892469444
-0.921814846	1.949698349	0.972273559
2.081491853	-1.721600325	-1.723048947
0.025298268	0.975108163	-1.032520794
-1.632826847	-0.800927535	-3.169428424
0.76678729	2.239628155	3.415648121
-0.871796266	-2.313817228	-0.80992144
-0.928306086	2.013700884	1.010798441
2.083185082	-1.887410188	-1.888945997
0.231652312	0.806170145	-1.21373569
-2.015239299	-1.102718667	-3.190986242
1.069972563	1.743082853	2.932515803
-1.00536603	-2.473671785	-0.962005398
-1.01654097	1.824974595	0.828098881
1.877645706	-1.738929747	-1.737659745
0.187623256	0.93951334	-0.749791596
-1.827186714	-0.78994718	-2.780697268
0.883961251	2.102554749	2.792345352
-0.860649427	-2.270243456	-0.782776889
-1.151374387	1.888563633	0.884117029
2.01865222	-1.93068963	-1.936891955
0.237001086	1.206894421	-1.026412848
-1.930223644	-1.00860204	-2.862615599
1.111111597	1.944156489	2.954541852
-0.915181393	-2.410819306	-0.89782438
-0.98086631	1.978410461	0.989307231
1.958194416	-1.96834074	-1.965887699
-0.034065228	0.96993951	-1.023850481
-2.182790169	-1.277525042	-2.904586679
0.722542665	1.854755982	2.777984804
-0.786408465	-2.261353303	-0.744756317
-1.102965597	1.608455061	0.620899936
2.003960505	-1.541064621	-1.552207041
0.169395917	1.075253903	-1.474612106
-2.071199879	-1.087909093	-3.714079794
1.263901066	2.15834379	3.945985285
-0.928400873	-2.377313482	-0.869511131
-1.038372089	1.792837055	0.803274687
1.938099425	-1.824482947	-1.823762378
0.272075457	1.100368814	-1.234414608
-1.934084981	-1.045618464	-3.130775225
0.869025146	1.856222939	3.420097127
-0.893856387	-2.314747318	-0.819271563
-1.145896555	1.913206171	0.936985176
1.929782396	-2.082148972	-2.069380431
0.079057672	0.955200917	-0.992170556
-2.007475068	-0.971064701	-2.763214464
0.871491617	1.804572704	2.644807611
-0.946825195	-2.357828789	-0.854747973
-1.058092596	1.993756093	0.975447419
2.032951495	-1.876622588	-1.887574649
0.148463161	0.965065624	-1.070992346
-2.111712766	-0.958634676	-3.12758044
0.855072671	1.709877217	3.21932906
-0.959491199	-2.402609908	-0.882127984
-0.90227983	2.001486803	0.999655303
1.981473489	-1.800075004	-1.80147525
0.122428343	0.966565068	-1.225677215
-2.002829978	-0.876294777	-3.416838397
0.818317559	1.981173973	3.361995861
-0.943342781	-2.451948029	-0.972908301
-0.993084933	1.954922272	0.912347758
1.937542447	-1.977520871	-1.974929997
0.152636497	1.058108736	-0.846978356
-1.889826363	-1.156882869	-2.925977313
0.920774464	1.815822247	2.765414127
-0.903134888	-2.357108356	-0.857333334
-1.037408446	1.785767944	0.777525452
2.069010068	-1.719979996	-1.730396055
0.066509951	1.045402277	-1.457851587
-1.926005157	-0.897598689	-3.192165217
0.93680023	1.819586023	3.431804727
-0.982848682	-2.481961886	-0.957375011
-0.976347081	2.062536639	1.075677686
2.032816895	-2.011434667	-2.003220103
0.24612991	1.046863255	-0.778478342
-2.098658542	-1.128681183	-2.78996424
1.05717178	2.093150789	2.843257055
-0.992423162	-2.415613198	-0.930033525
-0.9308058	1.960953804	0.958458875
1.950998457	-1.935199869	-1.913910846
0.268978821	1.175975727	-0.964859859
-1.910451644	-0.927516305	-3.002100984
0.759431242	1.96479843	2.951713949
-1.006734824	-2.45595176	-0.961798893
-1.034200199	1.980465885	0.990660474
2.06703922	-1.942809283	-1.937440791
0.088479199	1.037635606	-0.95134258
-1.816674809	-1.072075297	-3.042504761
0.977851412	1.944915185	2.836197392
-0.901599421	-2.394777929	-0.884823392
-1.048497723	1.866872657	0.876073942
2.025329044	-1.847429892	-1.84977201
0.297015062	0.984053679	-1.044049502
-2.113955173	-1.168668805	-3.204275912
1.157300486	2.470573708	2.847115861
-0.823921951	-2.362495147	-0.867514162
-1.056241229	1.976935622	0.970642559
1.989407372	-1.812616628	-1.813579502
0.381488203	0.97398127	-1.44982651
-1.878090588	-0.957531807	-3.473496267
0.820136135	1.827341813	3.481529683
-0.950004713	-2.407480289	-0.913662494
-0.934739715	1.937996593	0.936728497
1.936624128	-1.940178134	-1.936125346
0.272609269	0.902960111	-0.977150459
-1.971346662	-0.82713499	-3.318253407
1.046080027	1.877997742	3.24165131
-0.972429119	-2.453662042	-0.94878843
-0.939400628	2.050098351	1.070075107
2.041849981	-1.866892015	-1.858418442
0.213847355	1.158997175	-1.037309218
-2.071175905	-1.274969587	-2.897597816
0.969207272	2.213157983	3.220090023
-0.990388223	-2.456900708	-0.947753084
-0.962009804	2.010329912	1.030115374
2.010035662	-1.8573704	-1.852472195
0.232251747	0.73151658	-1.259606653
-2.160588669	-1.020307556	-2.698344783
1.115091127	2.029729081	3.2106708
-0.943895724	-2.49471867	-0.981596788
-0.956065721	1.994107469	0.999376333
1.956576006	-2.025782419	-2.03913062
0.209968607	1.062906218	-1.072151605
-1.884186985	-0.883728742	-2.702743425
0.83702644	1.808952436	2.809251542
-0.894104114	-2.428674931	-0.930872664
-1.063452702	1.917333556	0.910909689
1.938889698	-1.900567435	-1.906168466
0.330403422	0.946181256	-1.019644034
-2.04358611	-0.922955256	-2.790409561
0.985038203	1.990461771	2.802776118
-0.985826655	-2.476530463	-0.97474997
-0.912022647	1.914933111	0.903520542
1.911879457	-1.937394398	-1.952478653
0.15453005	0.933197213	-0.957347478
-2.245747229	-0.885327705	-2.877957674
0.885841475	2.029845876	2.8926497
-1.100461904	-2.519627276	-1.010846517
-1.007972935	1.944134502	0.953058871
1.901050684	-1.964362322	-1.960750245
0.14990693	0.846158719	-0.903741576
-2.008513655	-1.292979752	-2.886653202
1.27302005	1.969944503	3.010289727
-0.912464567	-2.377278676	-0.867368477
-0.993134358	2.003576127	1.010292563
1.967352555	-1.959149424	-1.962161528
0.375630083	0.931789897	-0.686547969
-2.088654411	-0.995779365	-2.727284147
0.876883696	2.132386223	2.80198419
-0.873487296	-2.435991274	-0.924917611
-0.968170041	1.916471981	0.909054972
1.98842572	-1.954696516	-1.960159577
0.155171303	0.935773416	-0.869902025
-2.056017976	-0.834676884	-3.075359205
1.081451367	2.128033126	3.015014162
-0.96370539	-2.496228265	-0.987843962
-1.042963046	1.859632335	0.861455
2.008726474	-1.839499848	-1.844358172
0.147866792	0.976403176	-0.849441616
-2.086338298	-1.280771141	-3.303489624
1.113116897	2.027382741	2.915180254
-0.770719737	-2.351995658	-0.871611467
-1.107883704	1.470825501	0.482769838
1.922888913	-1.914722437	-1.883705175
0.249769248	1.012485727	-0.781063023
-1.947700987	-1.156455362	-2.9716018
0.966420755	2.003437601	2.838166665
-0.991257689	-2.367507074	-0.855509899
-1.088597541	1.814002513	0.811755944
1.867247296	-1.932755717	-1.941519012
0.119401539	1.136991464	-0.934545173
-2.092416286	-1.06195888	-3.038989029
1.094460208	1.984220883	2.973827026
-0.776940636	-2.276681255	-0.765532437
-1.017891074	2.026218339	1.015044077
2.036499228	-1.966638576	-1.983685264
0.045597679	0.91271301	-1.305287976
-2.057642026	-0.939322915	-3.253737622
0.759624706	1.904651771	3.291844457
-1.030780185	-2.486346436	-0.980366019
-1.022921949	2.108057543	1.124090763
1.994078708	-2.020111302	-2.011774097
0.072546623	1.037938161	-0.820940264
-1.916618555	-0.865704432	-3.059406768
0.963510767	2.020129934	3.148175524
-0.916928533	-2.502464328	-1.014894333
-0.857022725	1.859394769	0.859491328
2.008932557	-1.941790715	-1.939001072
0.157601733	0.994935129	-1.157716413
-2.071030702	-1.016589329	-3.056031546
1.034127026	1.966516568	3.099832174
-0.676889036	-2.088368362	-0.600684373
-1.126829009	1.622825405	0.613908514
1.884206265	-1.806385587	-1.792259958
0.279778082	1.32606794	-0.836491294
-2.023756703	-1.064124222	-3.210581502
1.060092988	1.916962856	3.189897884
-0.985945678	-2.391983276	-0.885316166
-0.950991195	1.825692683	0.833581723
1.940671284	-1.809713558	-1.80885941
0.289466127	1.081741576	-0.853259904
-2.19538244	-0.958293836	-2.826665023
0.95408159	2.027428247	3.391847795
-0.942728676	-2.414238966	-0.904871461
-0.965342796	1.965794355	0.947938728
1.963662481	-1.983980716	-1.992559628
0.319605933	0.964422176	-1.217194638
-2.183572669	-1.058877486	-3.055467326
1.106512413	1.915540198	3.220019058
-0.833329522	-2.273313501	-0.768173888
-1.073472536	1.758740865	0.749193976
1.843547052	-1.890784001	-1.903425449
0.282431984	1.114325762	-1.091831054
-1.988166787	-1.087102936	-2.820568025
1.149130215	2.18814136	3.088957217
-1.143263329	-2.605241214	-1.095994056
-0.963149488	2.057500137	1.036743842
1.964486794	-1.95256416	-1.957646177
0.349155758	1.33043488	-0.873175994
-1.898685979	-0.955069074	-3.080670288
0.972014699	2.097091126	2.815472314
-0.552715299	-1.851010648	-0.369093658
-1.059290858	1.537835689	0.542865678
2.023974469	-1.560674664	-1.551836522
0.317189357	0.882301988	-0.929981173
-1.936211287	-0.960897715	-2.971458809
1.038705727	1.995404553	3.220630169
-0.789158531	-2.182530648	-0.672708678
-1.099949973	1.372377879	0.382601533
1.943773692	-1.62548661	-1.621604292
0.163622441	1.097917266	-1.560247393
-1.837462286	-0.855898367	-3.128415476
0.847157291	1.843389169	3.10163881
-0.952077492	-2.48066186	-0.974177097
-1.03934927	1.90433153	0.908511742
2.013840331	-1.964998399	-1.957459944
0.017915001	1.029224688	-1.103297315
-1.968690981	-0.931917914	-2.923825495
0.992270932	1.757850763	2.977377929
-1.048918732	-2.45027752	-0.935557601
-1.0046764	1.924027311	0.932020649
1.975109676	-1.846047194	-1.848521335
0.248979918	0.888333475	-0.841573674
-1.985997208	-1.117200643	-2.687495232
0.92720408	2.042476642	2.703380511
-0.939715576	-2.437389817	-0.93965181
-0.988467898	1.894647306	0.880106442
1.874723107	-2.061074044	-2.063658444
0.294538041	0.857335618	-1.088172478
-2.024554334	-0.975159616	-3.09623944
1.132173013	1.990672046	3.151034313
-0.895628476	-2.372812197	-0.89006401
-0.973767581	1.887907402	0.881121738
1.984721106	-1.805317605	-1.80644035
0.221125444	0.943442162	-1.158956194
-1.832017687	-0.973840084	-3.046118767
1.11710545	1.962305633	3.165571952
-1.010543365	-2.482734749	-0.958610434
-0.956579301	1.959394052	0.968417775
2.104507848	-1.787429745	-1.810461203
-0.028188529	0.976508223	-0.973979359
-1.852039182	-1.006118109	-2.834844059
0.955750806	2.007597621	2.940768563
-0.94846573	-2.408512573	-0.926599318
-1.018403979	1.792554122	0.79159434
1.98926891	-1.850402396	-1.844982242
0.2459783	1.120586123	-0.7246494
-2.300228437	-1.153921974	-3.170975838
1.312221112	2.193216103	3.356648802
-0.882885515	-2.413355066	-0.88777426
-0.991564198	1.934847268	0.938169622
1.984961933	-1.996402328	-1.996817486
0.302956197	1.442191884	-0.850092897
-2.077382933	-0.77097542	-3.080046334
1.075646126	2.19834714	2.870708991
-0.94901743	-2.422072595	-0.906083846
-1.022600555	1.96856092	0.966906123
1.899283204	-2.05415311	-2.069985712
0.138878739	1.136940032	-1.25347333
-2.261478903	-1.141890988	-3.104315054
1.068188654	2.24824497	3.370004328
-0.977593126	-2.390288125	-0.900291695
-0.975886515	1.994212004	1.009784093
2.093032882	-1.879439368	-1.857932089
0.095856861	0.922860841	-1.394293015
-2.041375194	-1.011325272	-3.408958761
0.901862343	2.046982923	3.352431546
-0.879168716	-2.318162881	-0.829848292
-1.191240791	1.559316841	0.565275992
1.998954315	-1.577894039	-1.570537321
0.411651636	1.142935532	-0.950139356
-2.030205884	-1.051434427	-2.909919297
1.01267771	2.068004604	2.993085504
-1.078621635	-2.607768644	-1.111381159
-0.975462786	2.091168553	1.088609757
1.8156647	-2.052272437	-2.023949268
0.292550464	1.062364402	-1.118944577
-1.868739192	-0.990625947	-2.937632797
0.974098724	1.918993386	3.048489829
-1.007979232	-2.449457174	-0.938188428
-0.99200995	2.01395495	1.024057891
1.914785076	-2.094617644	-2.085591653
0.214815086	1.015326872	-1.00852976
-1.750736922	-0.88707509	-3.007915767
0.862878632	1.9494985	3.082111192
-0.988723193	-2.423124481	-0.93774915
-0.984648468	1.889338574	0.891075342
1.883449061	-1.932718397	-1.923810923
0.341126147	1.220165206	-1.170624888
-2.05011987	-1.105176882	-3.519851021
1.102040704	2.010455014	3.575636936
-0.871717561	-2.388215069	-0.886055746
-1.116101836	1.749480014	0.760041452
1.986290799	-1.940597313	-1.942583927
0.295511573	1.020777591	-0.959056579
-2.177079604	-1.096455282	-3.062458095
0.939632785	2.023752413	2.777390426
-0.891300928	-2.339706563	-0.840519239
-1.065358952	1.916437726	0.93651114
1.983248039	-1.866568521	-1.855790087
0.099733758	0.915152325	-0.745092836
-2.168815315	-1.176510873	-3.222336124
0.794889248	2.02023091	3.114131783
-0.987479528	-2.458684476	-0.954464068
-1.029493201	1.883524312	0.872103103
1.945985842	-1.944547504	-1.950883945
0.32053352	1.319741139	-1.183180457
-2.208234919	-0.960598242	-2.984122484
1.016204235	2.265741842	3.235115227
-0.865920962	-2.395262102	-0.899030643
-0.996644056	1.916264416	0.910436045
1.96712349	-2.0487888	-2.052651114
0.333711242	1.101121714	-0.915534356
-2.310381947	-1.116988665	-2.985689311
0.940830528	2.155702701	2.931494293
-0.981609203	-2.411210752	-0.894065929
-1.077821306	1.914601363	0.899175186
1.994868897	-1.905123839	-1.927276798
0.188762674	1.134458639	-1.046454327
-2.1838631	-0.981721391	-3.380430547
1.078074024	2.039318486	3.304101618
-0.795796294	-2.114630111	-0.617310571
-1.067029987	1.681426645	0.676573882
1.896256163	-1.830959235	-1.830124736
0.286166884	0.967191563	-0.961136831
-1.699492305	-0.893147767	-2.534319827
0.719315161	1.779588285	2.782485039
-0.901180327	-2.400088867	-0.919532684
-1.027218866	1.989231042	0.998782765
1.937127587	-1.926664432	-1.917878472
0.054326777	1.011643971	-1.128563064
-2.070929477	-0.992230557	-2.781584951
1.193626226	1.894660507	2.927467991
-1.077364398	-2.542616041	-1.038163395
-0.981818986	1.95836608	1.000911599
1.900780594	-1.936020197	-1.922613997
0.325283877	0.943574019	-1.541549008
-2.111340527	-0.944411925	-3.465094793
1.171011454	2.206503702	3.993572012
-0.903571799	-2.371842217	-0.864971814
-1.079747742	1.884675806	0.885717161
2.014319585	-1.816409276	-1.82691005
0.496482679	0.96048447	-1.039254637
-1.946759275	-1.076430317	-3.079004352
1.102114447	2.048964378	3.279622443
-0.962056752	-2.37952595	-0.869510746
-1.021620959	1.996963306	1.004162496
1.868689263	-2.013545437	-2.009017444
0.456859319	1.360591292	-1.002195177
-2.233049197	-1.004582397	-3.068071133
1.366929153	2.65309951	3.116808913
-0.805135053	-2.24097704	-0.742267362
-1.032205268	2.001718045	1.007943513
2.004431901	-1.937402293	-1.935500188
0.258349463	1.124827112	-0.581817668
-2.026632625	-1.164122511	-2.828748193
1.245551794	2.174378255	3.001393398
-0.926531198	-2.417059105	-0.922031168
-1.059096641	1.607093608	0.608887068
1.928948024	-1.667632437	-1.669861004
0.373766879	1.058351733	-0.955611685
-1.780736147	-0.965249163	-2.986857368
0.824006529	2.084430159	2.732550196
-0.8899492	-2.347368103	-0.872369877
-1.015284463	1.997280513	0.98808646
1.89263662	-1.927961742	-1.920255255
-0.033846583	0.881768095	-1.048608676
-1.84479933	-0.743367661	-2.932757389
1.122142933	2.02321567	3.044486941
-0.909657513	-2.410912929	-0.912300433
-1.051385273	1.98888902	0.989973584
2.146671549	-1.912967574	-1.916679464
0.398196625	1.367969573	-0.662723367
-1.989363589	-1.018674473	-2.913650042
0.934112753	1.887993421	2.790953242
-1.029910119	-2.540047533	-1.057268486
-1.059957179	1.921091143	0.92866884
1.96874371	-1.991017923	-1.98421991
0.251451736	1.2555674	-0.686738489
-2.333489757	-1.07048042	-3.22552577
1.038747891	1.902473357	2.875624229
-0.900698116	-2.363963229	-0.867491658
-1.192842891	1.526641753	0.541438295
1.92915532	-1.779075417	-1.77036424
0.23572178	1.045249611	-0.838892811
-1.827988123	-0.947543083	-2.761524594
1.094945453	2.173382111	2.906879263
-1.028439866	-2.565803586	-1.064217903
-1.006422707	1.99870261	1.003040751
2.023933472	-2.052708822	-2.044638054
0.259208628	1.083783584	-0.701032838
-2.051522681	-0.882211225	-2.687037217
1.151170342	2.311511513	2.736806599
-0.997343856	-2.494774121	-0.999998721
-1.080489104	1.867869257	0.874018302
2.043288615	-1.788401393	-1.785332059
0.063244737	1.157248431	-1.078674936
-1.879637145	-0.904968493	-2.820737688
1.194412555	1.804132781	3.027372394
-0.971696815	-2.410607078	-0.928467087
-0.956877098	1.899100138	0.889649345
2.065992258	-1.748489368	-1.752700841
0.221238568	1.10723529	-1.139123531
-2.23027238	-1.195650472	-3.352347566
1.089641537	1.981581753	3.252893113
-0.920354948	-2.382196947	-0.890888156
-1.007125281	1.901507293	0.897481684
1.957236325	-1.977447092	-1.967484408
0.170831511	0.861906412	-0.932221349
-1.8704091	-1.213271047	-2.82352477
1.005795032	1.84190249	2.731199305
-0.987819793	-2.417213615	-0.93438899
-0.949675837	1.885814579	0.884457541
2.056430895	-1.633115334	-1.627000721
0.276949959	1.032617856	-0.946146756
-1.857079058	-0.666544339	-2.386939733
1.050900951	1.917938485	2.937822052
-0.994555932	-2.386199433	-0.864084515
-1.028162796	1.924755493	0.941457231
1.872240068	-1.939447234	-1.942972768
0.190961373	1.015736464	-0.959749471
-1.849380861	-1.07279429	-3.391672807
1.123034707	2.087389598	3.318089735
-0.937776674	-2.379333153	-0.869730035
-0.839439085	2.047844196	1.020787531
2.025919113	-1.846201462	-1.869576325
0.049831395	1.067424497	-1.335864024
-1.815275452	-0.970859665	-3.036122078
1.019335909	1.923933084	2.887315919
-0.867117663	-2.397820944	-0.887181138
-0.799002037	1.958571532	0.959353259
1.996807184	-1.908730956	-1.913266834
-0.042530054	0.925750633	-1.002607108
-1.832243111	-0.945172935	-2.972929491
0.93822454	2.095186251	3.438317575
-0.838867899	-2.330573857	-0.837531467
-1.038340047	1.875230938	0.873670232
1.914448046	-1.922194415	-1.9351585
-0.005090705	0.975789838	-1.151034966
-2.040790121	-1.117714368	-3.165383837
1.384117243	2.419544469	3.251414212
-0.996944741	-2.430112279	-0.925166171
-1.069616868	1.948113859	0.956206422
2.075037566	-1.982963041	-1.987972678
0.166931642	1.153132248	-0.899782908
-1.992384214	-0.945777224	-3.527634167
1.009426611	1.872409356	3.199579772
-0.969980989	-2.421855167	-0.935286726
-0.972623502	2.01955689	1.039093899
2.025756673	-1.935421418	-1.919200979
0.165139497	0.883914323	-0.946775438
-2.085994925	-1.2379238	-2.95506393
0.94650209	2.021582606	3.080548264
-0.945866302	-2.490076321	-0.987019377
-1.075698366	1.919824055	0.910387972
1.973593875	-1.845712724	-1.857061911
0.132245338	0.919133959	-0.71285173
-2.021919955	-1.016008688	-2.791362425
0.939323613	2.02498985	2.844209681
-0.950139992	-2.41887639	-0.916365463
-0.879213113	1.958405592	0.956775053
1.896901381	-1.953032981	-1.957110296
0.271945019	1.056031143	-1.090628097
-2.038615539	-1.020107215	-3.575146154
1.055970118	2.220370994	3.12401051
-1.013113886	-2.497181404	-0.997113845
-0.808830158	2.134962885	1.113748113
1.936077221	-1.886989714	-1.894728948
0.257333455	1.240213398	-0.82317396
-1.778963488	-0.905529028	-2.698339295
1.065390831	2.072257423	2.818363541
-1.11466563	-2.647839691	-1.187694529
-0.978407735	2.033339991	1.015617287
2.045953658	-2.034029143	-2.019957445
0.151027644	1.012866517	-1.080560831
-1.926502675	-1.001396255	-3.216042332
0.899501836	1.744752422	3.071483259
-0.942785901	-2.629221581	-1.120408852
-0.925847352	1.917105499	0.945193459
1.978725773	-1.944684722	-1.936225846
0.23424788	0.946411204	-1.041386883
-2.222359441	-1.0914104	-3.161263677
1.174039188	2.246543524	2.826736933
-1.030363591	-2.495578716	-1.014614701
-0.963646672	1.972497816	0.965407899
2.073374053	-1.832092001	-1.829104635
0.204074535	1.016968305	-1.052944417
-2.027508356	-0.992936175	-2.881878491
1.087873613	2.191278534	2.800323221
-0.968647915	-2.492476524	-0.98470966
-0.9868829	1.970875787	0.966516614
2.023382165	-1.937610895	-1.932600395
0.139348069	1.058949585	-1.031142835
-2.056340312	-0.955703159	-3.110937497
1.026940688	1.97912321	3.204393812
-0.869641066	-2.346930418	-0.850371922
-1.014204741	1.9837405	0.990051437
1.985288868	-1.920104521	-1.918673481
0.221346124	0.92810676	-0.942128017
-2.082840378	-0.819290018	-2.743885088
0.908186517	1.988579886	2.579034806
-0.921473603	-2.454368264	-0.955423437
-0.903842885	1.970758605	0.974480379
1.920643608	-2.076210781	-2.071083771
0.350346087	1.114941188	-0.791545034
-2.021343775	-1.007308469	-2.900744001
1.000348742	2.211017222	2.791640098
-1.015396142	-2.483794835	-0.982034489
-0.941698719	1.877264749	0.866747737
2.049873094	-1.785755074	-1.795042539
0.123258207	0.834733506	-0.927537106
-1.959860087	-1.130553196	-3.104755897
1.073616911	2.157847737	3.193770645
-0.852979287	-2.322133262	-0.81264946
-1.055526502	1.882357572	0.881062164
1.913584237	-1.794343904	-1.799274761
0.171023823	1.136138122	-1.031637895
-1.822229346	-0.986977006	-2.958549544
1.161571729	2.272199184	2.963584628
-1.035592407	-2.419726215	-0.915522984
-0.966929936	1.948167887	0.9484129
2.001303256	-1.925440364	-1.944843368
0.293719668	1.23106766	-0.887251987
-1.916928039	-1.021672415	-2.930315527
0.907388283	1.837625065	2.798610628
-1.053561857	-2.531872978	-1.010794074
-1.04543012	1.953366252	0.93999669
2.050845682	-1.986974247	-1.998854296
0.229137415	1.124989912	-0.938143721
-1.974379071	-0.988558421	-3.046094372
1.061320136	2.096432195	3.341777343
-0.813124808	-2.330377432	-0.832580958
-1.045878371	1.911197577	0.912789112
2.027418688	-1.910990757	-1.905275277
0.389620065	0.833316255	-1.145703136
-1.993123144	-1.171032596	-3.186224975
1.141746491	1.903341676	2.910785171
-1.056077294	-2.533262013	-1.048812123
-0.959478954	1.797873668	0.797346198
1.941960784	-1.791624855	-1.777094984
0.335112615	0.996584404	-0.892407346
-1.907290367	-1.154627863	-2.828548598
1.038531751	1.922365116	2.872824843
-0.818552333	-2.230765728	-0.728635502
-1.186311722	1.704516581	0.702035086
1.921764581	-2.014325243	-2.017467134
0.006109979	0.763643594	-1.40057711
-2.12687389	-1.028026864	-2.67959242
1.39297116	2.219530448	3.116334234
-0.824342164	-2.356633041	-0.855348458
-0.914835753	1.905351576	0.896139129
1.949425156	-1.899714998	-1.911878678
0.314995202	1.329181013	-0.868560425
-1.989514036	-1.005993777	-2.933849155
0.99138902	1.88244076	3.03118578
-0.94021892	-2.451922899	-0.938154377
-1.142287335	1.762405447	0.764528127
1.99809674	-1.920727511	-1.923682441
0.020623617	1.150415834	-1.172506329
-2.047303546	-0.777679117	-2.976979902
0.926973502	1.969467199	2.949240052
-0.915850044	-2.378057748	-0.879626432
-1.098080125	1.859740318	0.868345834
1.908310547	-1.799946338	-1.793184262
0.174468132	0.907479164	-1.216761877
-1.828446782	-0.892851692	-3.267221756
0.912058833	1.844715097	3.015286236
-1.035078087	-2.424358862	-0.93058508
-1.0244356	1.833946843	0.812867283
1.957228996	-1.72866377	-1.744491431
0.46095251	1.079605409	-0.901800905
-1.903850867	-1.004508179	-2.560557399
0.879834393	2.023502363	2.729851191
-0.977925076	-2.496832736	-0.975493033
-0.968282683	2.071602982	1.044272075
1.960646146	-2.063451211	-2.094667746
0.36323724	0.983018211	-0.794097554
-1.915289829	-0.864071607	-2.911235218
0.870170511	1.783441539	2.74384115
-0.870281446	-2.425533585	-0.935694864
-1.039780538	1.917939189	0.925842726
2.047736652	-2.011404841	-2.001944306
0.233048136	1.111602384	-0.792048051
-2.157417601	-0.920100865	-3.166501983
1.243491377	1.724217852	3.20257475
-0.862932138	-2.393606193	-0.896939771
-1.039064419	1.953140394	0.958197199
2.02133985	-1.991516396	-1.984801094
0.113295683	1.029254693	-1.124672116
-1.621275443	-0.847002822	-3.257852634
0.972507135	2.065287927	2.960837704
-0.84382456	-2.415164509	-0.912384109
-0.992909753	2.098306958	1.09253861
2.049967428	-1.990283716	-1.982113565
0.348217756	1.159788052	-0.930435316
-2.037709282	-0.825754259	-2.882347553
0.823728371	2.233121646	2.528713101
-0.960114992	-2.460305731	-0.950040447
-1.081499059	2.00713367	0.995994046
2.089097786	-2.088935188	-2.100941278
0.253521295	1.072920813	-0.939743226
-2.05520437	-0.885236739	-2.774221279
0.882915224	2.107184725	2.734437023
-0.907725297	-2.342575016	-0.829321415
-1.097737802	1.739823757	0.74950858
1.94846224	-1.772980751	-1.772482255
0.211870966	0.994521946	-0.996968771
-2.088473897	-1.053083174	-2.806024213
1.065051003	1.900166239	3.199520976
-0.944424493	-2.370128427	-0.870070213
-0.967074018	2.085390438	1.085660378
1.937532465	-2.069249184	-2.066041535
0.165378529	0.998996021	-1.23409442
-1.947298904	-1.176291376	-3.300991046
1.013075464	1.960781309	3.306683221
-0.936939635	-2.384836924	-0.879841343
-0.951165659	1.997993514	1.023057134
2.016418238	-1.876369403	-1.879664904
-0.012019466	1.018092047	-1.145659293
-2.206174917	-1.204689862	-3.11142374
1.157208626	2.198145517	3.231752849
-0.871797832	-2.337572801	-0.83577768
-1.002652518	2.110648757	1.110046606
1.952500804	-1.872000067	-1.877964204
0.280833656	1.101672628	-1.142803434
-2.030128413	-0.965418366	-2.789698739
1.076584176	2.237009071	2.946038507
-1.108039269	-2.544412265	-1.066000662
-1.090837392	1.772980151	0.770909882
1.939827433	-1.885563428	-1.878549665
0.187984547	1.199991902	-1.141526916
-1.960188939	-1.078312429	-3.409131867
1.015058522	2.147784492	3.170855633
-0.973586756	-2.458810015	-0.962840764
-1.110842791	1.870543133	0.866069815
1.985085181	-1.908092571	-1.911603811
0.033934455	1.110376377	-1.337578006
-2.003569834	-0.860337233	-3.163683442
0.816411539	2.124763549	3.082209185
-0.89925305	-2.35009081	-0.847316575
-1.053477301	1.719733087	0.714100065
1.985167515	-1.754132895	-1.751075933
0.262126494	1.046862981	-1.118607339
-1.931248727	-1.058929428	-3.200082266
0.9211388	2.268224469	3.199788116
-0.998241749	-2.503136739	-1.010937345
-0.982713238	1.86422996	0.884195779
2.024190212	-1.963663028	-1.954371518
0.284801998	1.077589319	-1.083539873
-1.930695805	-0.930269715	-3.147830433
0.927709537	2.107733282	2.908159004
-1.069192042	-2.51145169	-1.001563611
-0.992922196	1.998931523	0.999995857
1.915123255	-1.963912185	-1.962476598
0.183476198	0.885699794	-1.042543004
-1.976019405	-1.085747219	-3.088904561
1.220240509	2.321164105	3.194956844
-0.983439614	-2.431112692	-0.949242844
-0.784715561	2.077342238	1.058411085
1.958596295	-1.884473437	-1.879890064
0.171708516	0.906571742	-0.925992497
-1.94268731	-1.052150408	-2.608243128
0.765199151	2.118152378	2.935417204
-0.79417767	-2.211329804	-0.711086448
-0.975021392	1.859653327	0.866561293
2.029472636	-1.639853423	-1.642290168
0.227635703	1.115698745	-1.040114968
-2.049479387	-1.06217603	-2.706480016
0.886906883	2.099395579	2.81188589
-0.871903953	-2.361832872	-0.876636005
-0.91015316	1.909558968	0.912863932
1.964732659	-1.971611232	-1.960656216
0.142822421	0.712524702	-1.18201397
-2.040422365	-0.956270261	-2.963378774
1.154531753	2.211411094	2.778286598
-1.009515756	-2.476025943	-0.973196689
-0.959304726	1.935431186	0.919696457
1.970532836	-1.895833791	-1.900506358
0.302157892	1.021563854	-0.711161705
-1.917853634	-0.908175707	-2.517581234
0.718139465	1.73304159	2.527473774
-0.886612771	-2.362492358	-0.873145847
-1.081227388	1.76812943	0.773043521
1.934645165	-1.697590992	-1.691676406
0.139378481	1.001920113	-1.180214738
-2.147346271	-1.136924914	-3.169053392
0.973963213	1.925128885	3.052633325
-0.927197436	-2.376827656	-0.89712179
-1.006501122	1.860182345	0.84877056
1.892252966	-1.913563532	-1.911614591
0.077349445	0.881620011	-0.924246695
-1.969971534	-1.043784765	-2.941168927
0.911432504	1.959923677	2.947678427
-1.013862891	-2.545147696	-1.021940079
-1.042580604	1.787926153	0.775457521
2.00454647	-1.819231263	-1.82694059
0.165795974	0.802454019	-1.095752504
-1.744124029	-1.044084973	-2.69902021
0.932783375	1.926563251	2.933663621
-1.12484849	-2.609734037	-1.089495059
-1.046596343	1.944967611	0.976191391
1.973847915	-1.980941659	-1.982850663
-0.009390513	1.059110965	-0.945235522
-2.226515024	-1.02159322	-3.142584237
1.169339703	2.182139285	3.100917658
-0.955668392	-2.418373957	-0.904256108
-1.045284031	1.967768572	0.959938169
1.915948379	-1.914007714	-1.933287319
0.349023076	0.970872429	-0.856523061
-1.843023837	-0.869864237	-2.885740673
0.928153699	1.999091732	3.229002742
-0.980608476	-2.479518583	-0.980100162
-1.021555299	2.000601872	1.005465314
2.020012854	-1.977412196	-1.974775463
0.18145417	0.961836554	-0.965592706
-2.071889859	-0.83692584	-3.030173303
0.639472032	2.00015743	2.699903185
-0.947108689	-2.384354734	-0.874956338
-1.073662292	1.82203672	0.816766662
2.023380551	-1.747382066	-1.749960688
0.181021936	0.936901242	-0.990260527
-2.041842817	-1.026503722	-3.189909649
0.977266702	2.0262127	3.213524509
-0.869087341	-2.332662099	-0.841796989
-0.992199275	1.828530159	0.833827038
2.100164081	-1.815682184	-1.796755259
0.246375277	1.004159559	-0.793403554
-1.842618202	-0.860912383	-2.772063376
1.252316236	2.243951692	3.083366106
-0.938748455	-2.453843786	-0.96616287
-1.011523251	1.961010456	0.96325007
2.012730759	-1.865701551	-1.864273628
0.421467087	0.902864568	-0.832557387
-1.860816625	-1.150022848	-2.671813167
1.033821643	1.985653924	2.914151971
-0.938881416	-2.418455853	-0.907633155
-0.990758204	1.928443224	0.926975796
1.967819783	-1.999198052	-1.999632217
0.199470116	1.183159179	-0.998796722
-2.050936816	-1.223780477	-3.525549487
0.867314179	1.792653527	2.996397876
-0.97950883	-2.416910076	-0.903043991
-0.865798134	2.021149612	0.995114629
1.870758948	-2.03918564	-2.045436985
0.214304325	1.183504982	-1.091954643
-2.106061782	-0.88973996	-3.173564718
1.185829565	2.500885278	3.53041481
-0.93894254	-2.409665823	-0.891918185
-1.014614584	1.894392171	0.910602474
1.935227722	-1.915484304	-1.913751749
-0.000195714	1.296950498	-0.847524748
-2.409802673	-1.166407304	-3.299377749
1.070104172	2.166066084	3.420675361
-0.93449458	-2.458582643	-0.959715532
-0.977289783	2.12319884	1.115991772
2.001726338	-2.004549733	-2.024215654
0.120274737	1.250542115	-1.100799636
-1.920252552	-1.216150623	-3.572842472
1.08777222	1.949701793	3.348727452
-0.92869339	-2.464033264	-0.975123446
-0.963060005	1.960074257	0.968962028
1.965148259	-2.006515823	-2.029755867
0.243439119	1.077822024	-1.103285314
-1.883460737	-0.980308455	-2.785223205
0.885931235	2.029382099	3.096353786
-0.957592305	-2.456307531	-0.999413951
-1.061073454	1.882587685	0.889170005
2.066928474	-1.903305103	-1.859963898
0.241752531	1.008243477	-0.85730998
-2.163621452	-1.127606416	-2.97339817
0.987901152	1.93449226	2.923062484
-0.985034022	-2.440916471	-0.929229603
-1.07566912	1.976272168	0.99034624
2.061689692	-1.925982496	-1.925918409
0.102825747	0.872384584	-0.987150317
-2.177494334	-1.219401917	-3.406375705
1.034477933	2.003108677	2.931554831
-0.986620087	-2.531677176	-1.06717016
-0.987723555	1.891927219	0.881406068
1.914939823	-1.914783274	-1.904871808
0.159807754	1.104473785	-1.135426356
-2.09994609	-1.207433067	-3.435025242
1.243058761	2.41270178	3.314471403
-0.826261188	-2.345786412	-0.844190002
-1.009247096	1.87319575	0.873541944
1.991255693	-1.837735331	-1.833650285
0.132244642	0.875064076	-0.777836006
[truncated: 4,001 more rows]
