# Supplementary material for: Dirichlet composition distribution for compositional data with zero components: An application to fluorescence in situ hybridization (FISH) detection of chromosome
Source: Biom J. 2021 Dec 16;64(4):714–32. doi: 10.1002/bimj.202000334 (PMC9300144; doi:10.1002/bimj.202000334)
Supplement: Supplementary file 1 — Supporting Information. [file BIMJ-64-714-s001.zip › data and codes submitted to BJ/results/inter_results/inter_result_reg_MLE_2.txt]

V1	V2	V3
-0.847883724	3.121049993	-1.054981747
1.623107271	0.944583895	-2.603246923
-0.78465293	-2.228117877	3.856046674
-0.983751602	-1.979162296	-0.947060174
1.021850718	0.437394283	2.011848628
-1.910182337	-1.477629006	-0.966975354
-1.002542613	2.864092552	-0.799662242
2.243740247	0.912368904	-1.64330559
-0.98265965	-2.023124141	2.552467278
-0.974678064	-1.978194121	-0.978951755
0.860580329	0.385340786	1.90313467
-1.933740863	-1.401168139	-0.898224023
-1.11245269	2.717283055	-0.852278959
2.275492555	1.160791937	-1.997312538
-1.006460584	-1.606261649	3.193213871
-1.065420182	-2.154021377	-1.181747363
0.915596606	0.426816989	1.908024487
-2.114681316	-1.554814133	-1.004935649
-0.99705696	3.505556264	-1.159448477
2.214997236	1.419303088	-2.041832031
-1.063557892	-2.471562064	2.78824163
-0.814611311	-1.845381229	-0.892009793
0.864455446	0.507980206	1.952135382
-2.027716594	-1.688581309	-1.181159184
-0.696281623	3.74700362	-1.062392479
1.883274148	1.097347127	-1.888248644
-1.020465514	-2.288279299	2.900613242
-1.029652536	-2.0670383	-1.002014748
0.992226432	0.478185659	2.065742881
-1.931532607	-1.436415714	-0.896426109
-0.945412801	2.873492456	-0.880065096
1.854825735	0.998992887	-1.510895043
-0.898243975	-2.1474926	2.639995745
-0.942095607	-2.010392101	-0.989931898
0.866003413	0.430959997	1.868678946
-2.106137648	-1.61130572	-1.183169205
-0.840122183	2.845799842	-0.982293697
1.86594179	1.146263023	-1.667271977
-0.818625226	-1.923090886	2.52558578
-1.121286191	-2.153012699	-1.116556032
1.015959576	0.548716921	2.069902743
-1.945530499	-1.416433885	-0.897786179
-0.928780859	3.365151564	-1.018880008
1.953288136	1.019602622	-2.075866
-1.127492436	-2.105890902	2.867905114
-1.007830288	-1.920063378	-0.996796151
0.965035359	0.496894414	1.908625273
-1.931855432	-1.521632546	-0.973154761
-0.798101674	2.799046725	-0.772367995
1.804950998	1.000804015	-1.565489344
-0.851373416	-1.957752596	2.810613348
-0.901973724	-1.975792579	-0.991738206
0.977607352	0.517425049	2.019383727
-1.986426445	-1.497560482	-0.987395711
-0.860335584	3.197090831	-0.865296286
2.003602937	0.843061458	-2.437006573
-1.128527743	-1.82413485	3.488564945
-0.854617651	-1.874301627	-0.93497429
1.01797966	0.558293399	1.996773459
-2.028507515	-1.577368535	-1.034427588
-0.8764866	2.823747225	-0.77047334
1.806009832	0.962675789	-1.847892301
-0.981502045	-1.952615074	2.790902757
-0.962550555	-1.92106925	-0.933882087
0.924027835	0.377361925	1.91938989
-1.936598423	-1.460213246	-0.912166302
-0.800610251	2.996717182	-0.658673565
1.685493443	0.98147476	-1.851492236
-0.872829797	-2.015894436	2.562529133
-0.880505716	-1.935198881	-0.905685522
0.810082353	0.423421976	1.94343259
-1.971862405	-1.523929083	-1.061151572
-1.066808796	3.343609001	-0.780463113
2.022287935	0.816153861	-1.942081259
-0.966520082	-1.807808486	2.897696726
-1.10653405	-2.026214743	-1.030444385
0.985407754	0.375023379	1.857884754
-1.910591463	-1.399765011	-0.888335638
-0.766353719	2.930286067	-1.153819512
1.725020554	0.945336411	-1.758494023
-0.850553014	-2.030348551	2.695849915
-0.904208695	-2.023682534	-1.067532009
0.954311449	0.458171484	1.906416958
-1.979929498	-1.454257374	-0.930965197
-0.969382045	2.869894999	-1.086896762
2.115147198	0.913561025	-2.39510733
-1.096335479	-1.743745897	3.218707342
-0.987108578	-1.873563627	-0.868707227
1.083876731	0.458624162	1.973101666
-1.986090177	-1.357135558	-0.846483734
-1.245998108	3.406086474	-1.13230607
2.045982592	1.169235888	-2.109751197
-1.000242726	-2.236857975	3.300310524
-1.053807688	-1.971621483	-1.032401809
1.018824552	0.646959927	2.148153234
-1.838210358	-1.493333911	-0.877967865
-0.752864045	3.144969531	-0.84051615
1.748512083	1.165652018	-2.293917387
-0.995289714	-1.905504599	3.303812589
-0.982163831	-1.958936446	-1.002680021
1.05702908	0.477833194	1.999222959
-1.834711903	-1.321376519	-0.751707308
-1.122886856	2.735167062	-0.80935679
2.16907158	0.743317358	-1.77626657
-0.994755051	-1.798920696	2.315150435
-0.8254894	-1.843740613	-0.820606977
1.029072726	0.514604222	2.059144367
-1.832703108	-1.348733251	-0.819042965
-1.13627518	3.28535281	-0.909221129
2.230897489	1.170527575	-1.973119696
-1.12506018	-2.201368915	2.885531385
-0.957421003	-1.991055845	-0.954389591
0.968370507	0.44236561	1.97568499
-2.030289227	-1.437120307	-0.966954517
-0.921574286	2.823183969	-0.700140951
2.029994913	0.970724871	-2.101311787
-0.987811215	-1.910196212	3.124251595
-1.051188991	-2.183593435	-1.130827114
1.040977305	0.573235125	2.074537467
-1.990820463	-1.324037633	-0.935506547
-1.037681455	2.581946959	-1.024415729
2.16244571	0.764045919	-2.184137889
-1.041349705	-1.760649676	3.325379168
-0.982041102	-2.069673317	-1.070753569
1.02637845	0.53417603	2.01886757
-1.950895554	-1.475327443	-1.005495387
-0.808453157	3.339849616	-1.121133797
1.816154903	1.085257003	-2.030972141
-0.952077795	-2.067540597	3.10525453
-1.002550407	-1.91534745	-0.887476296
0.990919947	0.428031459	1.939232211
-1.856414913	-1.32415667	-0.807701522
-1.144287529	3.613847868	-0.862768032
1.79258431	0.986671921	-1.792899483
-1.001187322	-2.581502278	2.635585009
-1.034524136	-2.102657415	-1.044826591
0.936524469	0.487094208	2.035702451
-2.092800475	-1.59523615	-1.096224555
-1.079652708	3.631387478	-1.591965205
2.315422291	1.225368769	-2.608137835
-0.690925339	-2.596021147	3.645723721
-1.026472727	-1.995189702	-1.033293057
0.999216435	0.498534626	1.968627924
-1.891365444	-1.360691177	-0.924547032
-1.046739182	3.471139999	-1.116317038
2.041064231	1.028646052	-2.22757107
-1.381630797	-2.082694858	3.135086687
-1.085082225	-2.011259996	-0.974690373
1.142260826	0.543503829	2.094961836
-1.97717499	-1.459491154	-0.954015224
-0.879359704	3.536527421	-0.913763974
1.732125856	0.9967099	-1.972989232
-1.139415297	-2.271951997	2.91825841
-0.959252809	-1.947474435	-0.956347045
0.863822491	0.462945311	1.939100729
-1.96901197	-1.323932317	-0.82526313
-1.104651432	2.837858872	-0.900597939
1.983210479	1.23723669	-2.170511779
-1.05856884	-2.536671415	3.102218307
-0.964848763	-1.94868329	-0.90948827
0.809593506	0.40423355	1.942029918
-1.914294557	-1.440638635	-0.937776027
-1.20087498	3.13579454	-0.962776837
2.219334536	1.158302265	-1.928335863
-0.990047188	-2.256005462	3.016312192
-1.017686093	-2.029019684	-1.076722154
1.012611115	0.383954121	1.852600848
-1.769511982	-1.379460059	-0.865188403
-1.17192206	3.057414954	-1.216077582
1.669865995	1.058014746	-2.370362291
-0.930792137	-1.822225008	3.343732617
-1.018740119	-1.965350531	-0.960173732
0.939803395	0.435693128	1.93184816
-1.892542793	-1.391867725	-0.908748268
-1.039961656	2.867923798	-1.32010611
2.164759996	0.623641572	-2.244492944
-1.002221152	-2.134812938	2.897725468
-0.779660078	-1.910875852	-0.875196127
0.961086064	0.585191055	2.087370128
-2.038767446	-1.548419873	-1.066245696
-1.234071622	3.167754388	-1.257721409
2.316002234	0.806043006	-2.349202913
-1.106544668	-1.897668525	3.118067334
-0.945801442	-1.909665781	-0.929027618
1.015988094	0.541730819	2.0766525
-1.94939386	-1.352982756	-0.835277
-0.921173999	2.7184788	-1.206612334
1.887556294	1.047599444	-2.444762154
-0.959305151	-1.960115078	3.676878036
-1.171551159	-2.085869757	-1.09167381
1.091366922	0.581153211	1.982249627
-1.789242873	-1.356212294	-0.828845485
-1.203722401	2.696288141	-1.230840555
1.966369175	1.011362266	-2.227174541
-0.904593778	-1.754547723	3.421543764
-0.943443714	-1.944034028	-0.961414482
1.035437294	0.400149955	1.938251867
-1.921283755	-1.420175185	-0.888310726
-1.012067643	2.708822145	-0.988441765
2.015263174	0.798776224	-2.306544055
-0.899684958	-2.021948186	3.214091039
-0.892860494	-1.851911347	-0.869668911
0.969891821	0.497717349	2.047511392
-1.838345741	-1.430407455	-0.881943204
-0.655283291	3.130325789	-0.832183885
1.879654552	0.773318589	-2.141167
-0.821099586	-2.081741624	3.075648883
-0.971975215	-1.926796874	-0.966116469
0.92463989	0.416872871	1.914024815
-1.952204291	-1.433935552	-0.869722174
-1.216558554	2.608382702	-0.952755293
1.671942293	0.839849687	-2.099004909
-1.285635144	-1.681174515	2.565974389
-0.92367115	-2.011975175	-1.072350138
0.891966837	0.459064258	1.888062572
-1.965082186	-1.504933575	-0.960689675
-0.870973116	2.747497131	-1.075547686
1.97458465	0.908729004	-1.973121027
-0.969343077	-1.784278315	2.863417002
-1.017239932	-2.041118992	-1.049010286
1.084618573	0.536936737	1.970182673
-1.974953628	-1.469973496	-1.006473778
-0.856161074	3.22555389	-1.332010459
1.898355603	1.269585968	-1.832608037
-0.927621473	-2.505871671	2.706184689
-1.115123983	-2.205358976	-1.207462012
0.986023932	0.51157235	2.008990878
-2.052705027	-1.516615958	-1.050393177
-1.169653078	3.2792237	-0.643672138
2.196238653	1.079150943	-1.523456968
-1.080776447	-1.916731365	2.52791652
-0.908970314	-1.942124459	-0.959294118
0.883403773	0.428400986	1.884529782
-2.097448613	-1.63727282	-1.111626877
-0.921659864	2.677481562	-0.801250411
1.876858393	0.916180469	-1.74169373
-1.1068649	-1.849541719	2.803634754
-1.084956033	-2.169026918	-1.104003599
0.956071824	0.518946099	2.063950636
-1.923252647	-1.400005506	-0.938416745
-0.906762379	2.983169436	-1.317495237
1.891549592	1.112824673	-2.693224343
-0.906330726	-1.94629715	3.756889547
-0.997554003	-1.964013595	-0.998045576
0.932093515	0.35652208	1.852900051
-2.044122039	-1.47645357	-0.968972612
-1.004744464	2.698453012	-1.048607726
1.893695777	0.900689758	-2.439466621
-1.121653611	-1.626423375	2.966529678
-1.068321032	-2.112821212	-1.113512124
1.006703633	0.511696051	1.957046294
-2.011696263	-1.395853327	-0.950657473
-1.115352479	2.858849003	-1.429817805
2.212551258	0.975673139	-2.032996065
-0.949638999	-1.858861843	3.526666441
-1.054113403	-1.919723386	-0.948567326
0.940898579	0.405923499	1.91710588
-1.899335842	-1.489012862	-0.936046863
-0.919620849	3.435188102	-1.231727662
2.181342714	1.220249638	-2.394920757
-0.86228443	-1.944318003	3.885421124
-0.975512361	-2.006211305	-1.022118536
0.988455457	0.554214157	2.033849332
-1.958524712	-1.516186925	-1.014769083
-1.31202621	3.184412918	-1.193949068
2.366589877	1.080516585	-2.033343547
-1.208744028	-2.228176777	3.393916268
-1.038076891	-2.008068842	-1.024618334
0.872148816	0.380122703	1.847026695
-1.887277925	-1.445131553	-0.964441968
-1.110417097	2.899280704	-0.771327039
1.771598796	1.088898631	-2.07703384
-1.119206662	-2.102667165	3.069181423
-0.993083799	-1.999094564	-0.975961439
0.851248986	0.471077641	2.033697301
-1.886433572	-1.510624697	-1.034171537
-0.928628112	3.350694934	-1.059127242
2.166668926	1.429432957	-1.862984777
-0.95183517	-2.230117019	2.596642921
-0.920293929	-1.983562672	-1.003988924
0.976671637	0.642658256	2.089056685
-1.952476391	-1.556066676	-1.060797377
-1.040914086	3.253753822	-0.904892471
2.301145537	1.083477237	-1.773250478
-0.963244619	-2.163872205	2.638708114
-1.090823456	-2.100031878	-1.112656441
0.884713079	0.301745618	1.761353994
-1.826549899	-1.390002077	-0.90891558
-1.040763358	2.632947504	-1.108315785
1.970062547	0.92310673	-2.400682858
-0.910351314	-1.612209698	3.383619779
-0.968727442	-2.015702658	-1.015781045
1.056161405	0.590245412	2.1027677
-1.749433311	-1.269521485	-0.781764725
-1.102752382	2.95769274	-1.067852125
1.936254009	0.892578495	-1.796078863
-0.994979487	-1.905812158	2.99060861
-0.887386865	-1.962272824	-0.958265418
1.002543386	0.458246452	1.973468973
-1.842340955	-1.388451068	-0.956468418
-0.899324078	2.937039696	-1.066869534
1.932118843	1.173830907	-1.485465283
-1.077420626	-2.005375823	2.631577314
-1.248865708	-2.329396481	-1.27860617
1.003511559	0.49431887	2.024661029
-1.969003087	-1.343758582	-0.850663142
-1.17329391	3.158783496	-0.996449963
2.451533219	1.136999706	-2.004115526
-1.054988068	-2.287776119	3.01536947
-1.004627879	-2.010079527	-0.996571653
0.952180931	0.429397584	1.923473523
-2.018275445	-1.478520681	-0.989169881
-1.096232424	2.844163208	-0.828047755
2.092926491	0.938551831	-1.797175243
-0.896095322	-1.884079125	2.879581672
-0.944566369	-1.849724433	-0.86260329
1.052828423	0.531080652	2.061977139
-2.035790254	-1.471959489	-0.939564354
-0.87300822	2.873290567	-0.923346532
1.77647261	1.095865691	-1.87977657
-0.886293031	-1.972339156	2.838004012
-1.074637836	-2.047688708	-1.068272236
1.103985053	0.574230939	2.080606527
-1.945610008	-1.50073853	-0.993241801
-1.177125208	3.119807463	-1.25587165
2.548148134	1.27173702	-2.591365265
-1.106523367	-1.961656413	4.07277535
-0.899656066	-1.90417172	-0.93453061
1.056841046	0.454018061	1.866319307
-1.939660283	-1.356248824	-0.890413426
-1.062531595	2.466539336	-0.829680683
2.055347934	0.708124444	-2.163212959
-0.732291658	-1.604636777	3.065807006
-0.924838371	-1.867996697	-0.900632066
1.078412019	0.509452993	1.951382134
-1.972544442	-1.516044765	-1.019199994
-1.260636594	2.915116078	-1.08515893
2.060958993	1.140092922	-2.437982375
-0.894883541	-1.806698329	3.234849118
-0.986717244	-2.058193584	-1.017756012
1.005154511	0.478127565	1.978026912
-2.039251659	-1.492755255	-1.056173588
-1.000246107	2.933350397	-1.160521384
2.175301384	1.153183744	-1.893286122
-0.916298285	-1.888648213	3.314787274
-1.141501765	-2.06233112	-1.112215362
1.059100423	0.351902185	1.812236526
-1.97992475	-1.451361431	-0.928934974
-1.065695441	2.664500089	-1.005304497
2.296450057	0.71016968	-2.405331216
-1.19989968	-1.717933759	3.217017317
-0.949442413	-1.892688099	-0.915153685
0.913416062	0.437701634	1.922083145
-2.140200015	-1.615504932	-1.099025863
-0.694912783	2.718169672	-0.824719506
1.896531465	0.841809541	-1.802462103
-0.811669732	-1.688537378	2.793155752
-1.010749179	-2.0340833	-1.015471462
0.942410408	0.468236872	1.987320015
-2.046249491	-1.467522742	-0.981897875
-0.799167863	3.049545169	-0.719627384
2.061341561	0.901429289	-1.778411111
-1.194290994	-1.891010432	2.560096723
-0.937291663	-1.929783572	-0.914367992
0.961615058	0.506495279	2.019453582
-1.91903427	-1.448846061	-0.935956957
-1.15599366	2.992800366	-0.969001795
2.058570927	0.838229477	-1.716058055
-0.937231322	-2.295766979	2.652593839
-1.208270891	-2.185919371	-1.216558173
0.882560564	0.330669097	1.791238231
-1.995856093	-1.605295812	-1.027127513
-1.380522575	2.980684885	-1.137194938
2.371033718	0.926505585	-2.071709264
-1.189798275	-1.93697629	3.229851221
-1.005257928	-2.034190895	-1.013936062
1.02500308	0.486228313	1.999540809
-2.101313641	-1.523975825	-1.003764794
-1.334561626	3.17669979	-1.228246834
2.020937838	1.061702915	-2.035787836
-0.935377281	-2.025137662	2.995168028
-0.894102935	-1.958153994	-0.955491153
0.845075025	0.297855526	1.820348398
-2.053645742	-1.556496692	-1.050900178
-0.849005304	2.751223154	-0.635596912
1.819505837	0.955285374	-2.216196574
-1.014103166	-1.655230317	3.274016414
-1.104450327	-2.070810605	-1.074122806
1.056620945	0.530895634	2.009081648
-1.980905267	-1.514227893	-1.05262783
-0.939072378	3.921333164	-0.891208478
2.056324609	1.256324605	-1.849515253
-1.104814192	-2.196412591	2.960689747
-0.828837574	-1.861332882	-0.829148103
0.918797872	0.554540011	2.063666392
-1.968358874	-1.500764662	-1.006021776
-1.046904439	2.991412212	-1.006745417
2.206938651	0.93922667	-2.312157494
-1.159041399	-2.104107632	3.09695116
-0.919744903	-2.124267596	-1.11707412
0.993954884	0.451735717	1.954506127
-1.906033234	-1.421561848	-0.949297663
-0.918155421	3.238912948	-0.998828278
2.060212602	0.981801623	-2.096112178
-1.02459763	-1.852286234	2.730047058
-0.973735198	-1.903273847	-0.886204985
0.939629006	0.357401142	1.852296667
-1.875383662	-1.501803336	-1.038959855
-1.13825351	2.949695965	-1.183849099
1.764809959	0.911598908	-1.470101745
-0.984542143	-1.607876489	2.548237326
-0.984139552	-2.033430872	-0.96162798
1.00082468	0.459087746	2.06423484
-1.949904715	-1.379972907	-0.878574693
-0.906769752	4.166238982	-0.780163637
1.968514303	1.149146398	-2.17904257
-1.084309605	-2.61286239	2.93623021
-0.950454422	-2.031428023	-1.064717011
0.821833967	0.46355198	1.878166667
-1.950820957	-1.45871944	-1.003131648
-1.153589258	3.095666631	-1.450288439
1.897129023	1.15618517	-2.585448329
-0.812226288	-2.030548759	3.534798819
-0.983328015	-1.915761043	-0.976183778
1.000348167	0.479758444	1.944591339
-1.933337822	-1.481012219	-0.919685596
-0.987480812	3.103932534	-0.875295556
2.318024626	1.047135546	-1.83102205
-0.980203551	-2.226094607	2.932254755
-0.957937453	-2.00704353	-1.031924746
0.827191827	0.448739242	1.970526498
-1.996758855	-1.542352075	-0.937402469
-1.123554781	3.249437617	-1.014746931
1.934989687	1.008843164	-2.026401966
-1.08719629	-1.913887818	2.901333153
-1.124065821	-2.072049379	-1.066839292
1.069332505	0.445817387	1.91209768
-1.967355498	-1.413516932	-0.943178141
-1.184238853	3.224259727	-1.335109906
2.161522226	1.213990687	-2.075810362
-0.879548505	-1.955808562	3.17995363
-1.087478115	-2.041696691	-1.015484123
1.092167823	0.515305863	2.035761896
-1.934676219	-1.431511289	-0.955928679
-1.034865813	3.017981194	-1.386280562
2.364096321	0.977903306	-1.929845152
-0.726532179	-2.215328505	2.984143384
-0.991056626	-2.037517303	-0.962211966
0.956355972	0.454078269	1.994788761
-1.992043554	-1.494138051	-1.088905192
-0.736324936	2.910318013	-1.10711292
2.026349724	0.770083366	-1.817565469
-0.85878085	-1.9951313	2.880687989
-1.086612186	-2.092441487	-1.087677232
0.981531366	0.42890967	1.880262901
-1.966644376	-1.347585323	-0.875471582
-1.324280279	3.164538745	-0.878114837
2.101546547	1.241588156	-2.05428225
-0.994211322	-2.313806627	3.134048217
-1.015407216	-2.023058227	-1.093803976
0.965667707	0.394607178	1.834570122
-1.951242594	-1.504993497	-0.925765506
-0.666916777	3.367079291	-0.968183311
1.665361154	1.106913872	-2.196561231
-0.762918975	-2.359153166	2.791151175
-0.968229296	-2.021316124	-1.040031918
0.884447597	0.428716776	1.914645293
-2.075923064	-1.573228192	-1.021800831
-1.111090016	2.912595592	-0.71674599
1.993487559	0.85910295	-1.934358729
-0.920333695	-2.049570626	3.015760681
-0.860101063	-1.978574368	-1.036038751
0.986180576	0.388149001	1.846764455
-1.956032947	-1.494157086	-0.967773599
-1.069677377	2.949422644	-1.116181985
2.043213996	1.005642993	-2.257050126
-1.004850422	-1.910922759	3.216186796
-0.948310427	-1.982050322	-1.002974624
1.079816931	0.566307382	2.068432786
-1.825912833	-1.510798363	-0.970609258
-0.904036432	3.06053255	-1.244236109
2.241269388	0.892384375	-2.211065945
-0.809236506	-1.88120418	3.759404868
-0.854592354	-1.761965182	-0.806420302
1.015200652	0.555168242	2.144006062
-1.99092529	-1.58014283	-0.984240667
-1.123321529	3.032857084	-1.346030503
2.351450809	1.076635731	-2.472853666
-1.214951345	-1.694492224	4.088470349
-0.848657472	-1.907626974	-0.935025891
0.982916682	0.587993769	2.069648582
-1.954452752	-1.54138895	-0.990683632
-0.670432181	3.009779739	-1.13571916
1.988277285	1.113463438	-2.152744244
-1.083296702	-2.079460624	3.446314377
-0.941025159	-2.015712744	-0.980392107
1.129188554	0.629990336	2.109340314
-2.029289452	-1.391018254	-0.939793388
-0.808766201	3.185561181	-0.793230081
1.713767545	0.97221601	-1.807608977
-0.932557903	-2.18705963	2.990351801
-0.970349077	-2.009693737	-1.029656779
0.946864723	0.542883024	2.033895407
-2.000795948	-1.577010838	-1.08574361
-0.998928845	3.167962942	-0.941701739
1.950025305	1.06684472	-1.990232306
-1.051835628	-1.990705151	2.669220605
-0.877748782	-1.871764169	-0.8595173
0.817344467	0.456738452	1.972396227
-1.790532533	-1.332488323	-0.835569457
-0.81701619	3.258008893	-1.007723355
2.268300748	1.093755898	-1.876349441
-0.983120751	-2.301719801	2.921025064
-1.046556363	-1.994495492	-0.937468583
1.115222452	0.550852407	2.10097111
-1.947032513	-1.402564393	-1.032048494
-0.937584561	3.02559767	-1.09226485
1.974990232	1.069137447	-1.585771139
-0.876822045	-2.149089118	2.693211753
-1.100271779	-2.014963637	-1.035680174
0.897403784	0.398671104	1.871117514
-1.869267193	-1.49025625	-0.959693169
-1.140072593	4.051063012	-0.903661601
1.828049111	1.090165153	-2.496936219
-0.833695268	-2.007436433	3.464002402
-1.010343667	-2.13979184	-1.115209648
1.02411902	0.523284418	2.029350379
-2.041400004	-1.642504306	-1.163016365
-0.791942934	3.377433199	-0.934918723
2.006191055	0.813519172	-1.910762004
-1.114976224	-1.976931047	2.777160953
-0.925977624	-1.998708628	-1.063603176
0.901536221	0.437995823	1.855281093
-1.914180576	-1.512235437	-0.972492307
-0.765626059	3.783934601	-0.684480617
1.803811713	0.960569337	-2.088699999
-0.942136819	-2.659176822	2.958501009
-0.994211408	-2.118488969	-1.099365993
0.927877378	0.451820901	1.976189405
-2.093964747	-1.534827877	-1.014079299
-1.03826577	2.477010878	-1.174196093
2.108669647	0.968038486	-2.445912969
-1.068648006	-1.786103954	3.158514364
-1.034651193	-1.984321568	-1.003143089
1.084465458	0.513256693	1.992580592
-1.947979572	-1.377357388	-0.86303615
-1.169014838	3.052086442	-1.017408395
2.451591074	0.990245725	-1.808921698
-0.945436915	-2.093699813	2.798082396
-0.97724034	-1.970544967	-0.964542358
1.090762027	0.516151844	1.972700776
-1.871482888	-1.37984221	-0.92993092
-1.264525063	2.945715119	-0.877234255
1.842705513	0.801761985	-1.696942046
-0.997514635	-1.964449234	2.587572753
-1.113533305	-2.172775608	-1.122906553
0.994560155	0.494645091	1.974224232
-1.979318897	-1.448760882	-1.018741333
-0.84025732	2.909125012	-1.187580793
2.036535167	1.1732628	-1.987207156
-0.941216102	-1.812993685	2.542629421
-1.104171362	-2.083532511	-1.089293951
0.904566827	0.388119823	1.827430335
-1.818269035	-1.323094237	-0.894671773
-0.834274587	3.200631214	-0.928789054
2.01529097	1.101623132	-2.218235263
-0.850925422	-1.89475137	3.094598894
-1.038074919	-2.07448124	-1.061734244
1.057614284	0.595888984	2.039263658
-2.021311499	-1.470164697	-1.027963999
-1.018300806	3.100138059	-1.120034387
2.087048729	1.021736268	-2.069769505
-1.007511583	-2.265115551	3.103224729
-0.938481955	-1.860897169	-0.869906471
0.963283489	0.551116875	1.996138583
-2.045187329	-1.44204608	-1.007399974
-0.895993871	3.095227954	-1.179611993
1.922033995	0.902792473	-2.245149173
-0.945206236	-2.085403849	3.255787854
-0.840280349	-2.031949511	-0.9903689
0.738207561	0.543536783	2.1033354
-1.856389228	-1.371962264	-0.871000542
-0.828062782	2.636368886	-0.894388222
1.804134259	0.738891971	-1.76353293
-0.922549241	-1.796346326	2.623499715
-1.033733876	-1.908147324	-0.9930301
1.019281364	0.457242147	1.94954123
-2.008452004	-1.518797576	-0.933643005
-0.906045385	3.497152905	-1.193838178
2.030250087	1.186791808	-1.59950251
-0.850053463	-2.559256068	2.787161457
-1.020295791	-2.011290125	-1.081590839
0.969088656	0.545656754	1.992186464
-1.924600903	-1.607066481	-0.964276808
-0.943786814	2.808034602	-0.867399679
2.097098679	1.061817329	-2.273198069
-0.892249812	-2.089691434	3.380216121
-0.973583417	-2.163799818	-1.106989319
1.025471032	0.5062162	2.022548094
-1.998122428	-1.391232603	-0.94943675
-1.230201162	2.862685704	-0.824518058
2.251181272	0.873322248	-1.626515318
-1.12223078	-1.818986137	2.651912012
-0.966475724	-1.934376192	-0.994975639
0.953495176	0.542576702	2.012815088
-1.949697905	-1.524068148	-0.995748552
-0.819433839	3.139609451	-0.566346961
2.0597352	0.993199415	-1.876222365
-0.872501678	-2.332747843	2.69600837
-0.988114234	-1.967897653	-0.930577908
1.104445137	0.558007401	2.029303974
-1.906310873	-1.361397448	-0.961115056
-1.273820787	3.003799654	-0.789230217
2.370100526	1.062960101	-1.980046315
-1.21259924	-2.389886277	2.864853551
-1.104654909	-2.022366126	-1.131122909
0.981336785	0.595482704	2.006688958
-1.880404861	-1.472786123	-0.913090493
-1.126827953	2.599229417	-1.306600735
2.021505283	0.955690537	-2.124917821
-0.913023522	-1.750944023	3.256649701
-0.920051404	-1.933399595	-0.894783439
1.047849361	0.522428039	2.051543128
-1.876177008	-1.346672795	-0.856652905
-0.888430936	3.690476325	-1.016839483
2.373802138	1.378132195	-2.332899597
-1.287992754	-2.355458961	3.2893504
-0.956685168	-1.996176826	-0.928331365
0.955635533	0.494635603	2.027521508
-1.841726858	-1.371298875	-0.950493273
-0.892639285	2.911856873	-1.517754569
1.845956197	1.009454085	-2.55910519
-1.158414436	-1.657156711	3.931166227
-1.032880518	-2.064465308	-1.043977472
0.990978634	0.492898717	2.043352245
-1.958683375	-1.45286393	-0.987265571
-0.691265619	3.043706524	-0.797218736
1.760256718	1.163738493	-1.655606591
-0.946992766	-1.748341902	2.573329569
-0.972923396	-2.009500693	-1.003658761
0.92448729	0.567569837	2.078095166
-2.038095747	-1.502802819	-0.960991049
-1.028310405	3.751789921	-1.168489999
2.320044641	0.718041411	-2.383545227
-1.122815029	-1.953292912	3.316119333
-0.904755666	-1.927591063	-0.967209495
0.882973496	0.503884862	2.040970008
-2.016706672	-1.513103348	-0.986458368
-0.969551563	3.262661147	-0.819705136
1.972455757	0.80214749	-1.640293135
-1.128744622	-2.048015773	2.49981795
-1.047597417	-2.07590755	-1.054613638
0.963675687	0.529958931	2.027198802
-1.908018944	-1.395575467	-0.954959276
-1.036167106	2.684895259	-1.080566217
2.199310835	0.926844759	-2.03993553
-1.15838066	-1.727986868	3.20105034
-1.045718006	-2.060085722	-1.064801733
1.00049131	0.453007873	1.974493745
-1.960952624	-1.47850619	-0.96994278
-0.883791653	3.480593164	-1.262018832
2.181364214	1.229399786	-2.356576557
-0.979367619	-2.488950525	3.618400362
-1.029202311	-2.088041141	-1.087266168
0.808729152	0.42442554	1.958979329
-1.992041128	-1.55058301	-1.005706363
-1.04295154	3.431814807	-0.949544014
2.042536642	1.170259855	-1.94232621
-1.043834831	-2.358866843	3.053257613
-0.879780576	-1.893486163	-0.884209163
1.061207159	0.416818171	1.914319824
-1.918284094	-1.397533582	-0.899158404
-0.938657997	3.508747706	-0.834916263
1.965476518	1.297969638	-1.93296621
-0.970952949	-2.01289698	3.119040739
-0.960877173	-1.975844508	-0.985397587
0.927457387	0.469023212	1.919597046
-1.985272403	-1.43968161	-0.972627232
-1.233183538	3.141123148	-1.304035691
2.643175786	1.116504979	-1.895601716
-1.201659646	-1.844505404	2.825687412
-0.969437984	-1.947348057	-0.954102672
0.790761774	0.417451044	1.897913109
-2.008417574	-1.564035134	-0.947189641
-1.213805468	3.054755825	-0.966059226
2.281972291	1.03503245	-1.923488163
-1.112113161	-2.019890527	3.095047219
-0.968834361	-1.935130808	-1.049803677
1.01519954	0.451989933	1.841543564
-2.077070003	-1.58441929	-0.982837459
-1.027405615	3.250213145	-1.228657508
2.029116868	1.148420145	-2.264537663
-1.26212873	-2.297803675	3.342755009
-1.031313711	-1.950302544	-0.99520959
0.889762354	0.370909267	1.886011808
-1.919774234	-1.44015183	-0.889805464
-1.059900054	2.434856879	-1.119845276
2.125371986	1.028046995	-2.240176021
-0.965645812	-2.152190258	3.607872658
-0.899285508	-1.954606789	-1.003204338
0.959407088	0.5104946	2.029683042
-1.87397807	-1.575059651	-1.021700566
-1.123853312	2.980438668	-0.99426275
2.327440288	1.086309899	-1.919496058
-1.013299155	-2.171502805	2.889602604
-1.054475969	-2.112426622	-1.05308732
1.038555874	0.485118878	2.053540417
-2.017611928	-1.478709102	-1.074808783
-0.919296809	2.627688444	-1.096161028
1.988912997	0.42796525	-2.171843874
-1.196796916	-1.887451413	2.940301899
-1.042015986	-2.057559327	-1.113024741
0.94594192	0.470634296	1.911426866
-2.03174526	-1.598065654	-1.075103552
-1.073743934	2.957714379	-0.993869893
1.83141232	0.850228196	-2.10851074
-0.929524571	-1.996090498	2.869044334
-0.965068877	-1.965717306	-0.937407186
1.018755085	0.548035283	2.040723683
-2.094226319	-1.418195583	-0.964168774
-0.920510797	3.733494777	-0.902533969
1.771259609	1.103588963	-2.014971245
-0.935515811	-2.130912509	2.968633152
-1.029232632	-2.063560261	-1.00895112
0.993992416	0.460761006	2.001587412
-2.032402481	-1.483611879	-0.997586744
-0.960540109	3.290922383	-0.820938273
1.878660947	0.95851694	-1.885094686
-0.780375023	-2.098271094	2.835192931
-1.005679519	-1.883332733	-0.929741803
0.93019874	0.392350489	1.89969387
-1.866490841	-1.424563002	-0.8575377
-0.894360971	3.235365651	-1.141384779
1.850970646	1.24202078	-1.974607031
-0.98583842	-2.115177402	3.200546832
-0.928183337	-1.963954154	-0.892144605
1.062286446	0.499766243	2.015501819
-1.960589746	-1.408078256	-0.995201102
-1.174566259	3.373650889	-0.650917039
2.053645782	1.289139775	-1.968883804
-0.995120319	-1.842982614	3.149338903
-0.967346213	-2.015748925	-1.014724153
0.959650667	0.405338853	1.873582388
-1.910374665	-1.384392546	-0.865095985
-1.23708334	2.970874043	-0.831994079
2.155434059	0.753708771	-2.200595884
-1.32746508	-2.034631495	2.855160056
-0.937118568	-2.056803185	-1.126885916
1.023081842	0.596790721	1.982038307
-1.989968855	-1.582595971	-1.063159551
-0.954177925	3.222910815	-1.106270193
1.920803207	0.893005301	-2.121536768
-1.159863344	-2.077789178	2.585831707
-0.84840181	-1.921204487	-0.892323352
1.027578886	0.626954782	2.179524592
-1.978145609	-1.433072416	-0.922786234
-0.903436749	2.879392481	-0.928919027
1.886073349	0.958729939	-1.954829289
-0.857501544	-2.045916545	2.86264148
-0.964439955	-2.027871374	-1.043353734
0.761480939	0.267253292	1.746372762
-1.901514261	-1.356183128	-0.882861525
-1.090065025	3.134996267	-0.965329309
2.063761299	1.315367525	-1.857338451
-0.920221444	-1.950034357	2.948824129
-1.006145625	-1.894989879	-0.958740002
0.958206202	0.378627922	1.843081448
-2.019402314	-1.516252663	-0.977278661
-1.089886924	2.914506159	-1.204334683
2.19158312	0.732253703	-2.202267447
-1.033368662	-1.913913143	3.323884351
-1.109023839	-2.144076946	-1.096389997
1.077055099	0.516632602	2.03007127
-2.01456407	-1.447461209	-0.984038057
-0.938623818	3.504000083	-1.085451456
1.858923014	1.33912935	-2.261546291
-0.991290185	-2.336271873	3.778422702
-0.928473245	-1.952745639	-0.957118156
1.003058902	0.335647251	1.902141891
-2.000609623	-1.571994985	-0.999024705
-1.208732555	3.220903135	-1.198553382
2.425612654	1.195493778	-1.887074965
-1.459113018	-2.286523833	3.266176465
-0.916353382	-2.014873053	-1.04205104
0.875960901	0.472798395	1.823820059
-1.808176915	-1.245797219	-0.731351755
-1.123103836	2.921995969	-1.050026105
2.047480933	0.978264886	-1.693479644
-1.017880402	-2.163482985	2.434651455
-0.918952132	-1.894613561	-0.86775235
1.069023448	0.494818585	2.01288692
-2.021073	-1.607202816	-1.132068478
-0.88173355	3.079630164	-0.957022104
1.758828078	1.029478015	-1.997541934
-0.944908071	-2.044046102	3.266987006
-0.963169175	-1.97395592	-0.905030225
1.029459443	0.593777968	2.151588064
-2.046690213	-1.526435446	-1.091896719
-0.969454168	2.667323142	-0.818778274
2.085512632	0.929128708	-1.691882338
-0.835286706	-2.115336183	2.638908986
-0.996789764	-1.966189889	-0.981121656
1.006142898	0.446566946	1.957851951
-1.871287412	-1.396991462	-0.849381453
-0.55984752	3.422550227	-0.651898464
1.738927931	0.891438831	-1.683640839
-0.859230679	-2.271370245	2.644252375
-1.0650507	-2.155065979	-1.098937518
0.96700823	0.545586872	2.105779022
-1.950437263	-1.386990244	-0.880907509
-1.021670671	2.929090427	-1.234344692
1.736404853	0.933007352	-2.117931506
-0.968415772	-2.14911025	3.22062572
-1.007739708	-2.021490135	-1.005045843
0.995041803	0.411299982	1.950892415
-1.993962913	-1.538918654	-1.05905962
-0.918952982	2.869596272	-1.207141708
1.819472531	1.290159213	-2.082501749
-0.899151185	-2.154924601	3.27802893
-1.060650193	-2.0410662	-1.015345722
0.95473494	0.410217366	1.965336828
-1.981465559	-1.48082485	-1.009242593
-1.257150291	2.946925392	-1.151258821
1.964460134	1.174765039	-1.893568067
-0.952970063	-2.041420321	2.971018967
-0.954805533	-2.025960231	-1.066704841
0.827881693	0.326680699	1.823848894
-2.02461533	-1.377066196	-0.857709148
-0.783286556	3.425381536	-0.748474249
1.837016948	1.159273923	-1.798356716
-0.831679804	-2.330761556	2.74884063
-1.18756006	-2.192507759	-1.097256825
1.051773911	0.454590858	2.038139619
-1.963368792	-1.444054101	-1.056050533
-1.020254772	3.258729848	-1.01798507
2.008827862	0.95898425	-2.069551261
-1.051888079	-1.912291672	3.151505597
-1.119078694	-2.06884829	-0.972084252
0.966343249	0.342472654	1.923996307
-2.029254822	-1.428087509	-0.969655063
-1.297485851	2.925853449	-1.057255834
2.14217466	1.142395503	-2.016204191
-0.948186601	-1.836887428	2.756470348
-0.916252898	-2.083815483	-1.112010362
0.982412588	0.369148886	1.853758134
-1.97032799	-1.4208357	-0.92024756
-1.087201237	3.200416897	-1.237028907
2.120999808	1.022320536	-2.144033176
-1.142305767	-1.898225282	2.989786061
-1.014648396	-1.977254343	-0.985111639
0.965376855	0.639429325	2.063438449
-2.097796087	-1.596674844	-1.124428144
-1.017026333	3.084402192	-1.105979446
2.133862866	1.159570313	-1.92518103
-1.167159938	-2.273811943	3.320422681
-0.977375462	-1.869840814	-0.88483043
0.939685979	0.348846005	1.849914361
-2.024476809	-1.412835194	-0.843070168
-1.07047823	2.968979745	-1.015119639
1.871354027	1.037527814	-2.193704756
-0.911350242	-1.915270771	3.249111683
-0.917918281	-1.950542334	-0.963346006
0.984110082	0.507370982	2.019855075
-2.059544397	-1.520471661	-1.022189942
-1.105106921	2.753922847	-0.77970382
2.347488077	0.856415212	-1.983722305
-1.260129157	-1.989704271	2.967305341
-1.018323026	-2.131769064	-1.054317174
0.931131843	0.432932164	1.937700507
-1.982504835	-1.337779456	-0.911077433
-0.891978092	3.112081124	-1.023509086
2.200675373	1.102391819	-2.085807665
-1.038719626	-1.950859366	2.905252372
-1.119870547	-2.120309939	-1.102293717
1.150722724	0.579060357	2.097943273
-1.883279289	-1.338528235	-0.859515844
-1.077457421	2.731462516	-0.889613181
2.19224762	0.807434415	-1.696945978
-0.96172298	-1.746084125	2.818654591
-0.989910431	-2.046934916	-1.037256023
1.068807648	0.618829159	2.153671638
-1.919047668	-1.489164249	-0.900072619
-1.086939168	2.946089928	-0.993532154
1.972156695	1.086169268	-1.888150062
-1.129723364	-1.894329686	2.647200236
-0.778736411	-1.842297555	-0.904909531
0.969626099	0.510987749	1.943074363
-1.939320868	-1.467486024	-1.010513974
-0.842474874	3.314383392	-0.870561021
2.155839227	0.687362228	-2.091390627
-1.044818565	-2.357289114	3.175287599
-0.959589588	-1.887242579	-0.939455907
1.016170501	0.53759132	1.99748254
-1.926116182	-1.429431067	-0.900246159
-0.965066804	3.115600852	-1.454059994
1.90666282	1.008117307	-2.341395011
-1.06537682	-1.971036816	3.345179483
-0.903776599	-1.788108924	-0.762235973
0.98750468	0.461173508	2.017537699
-1.837977145	-1.392999841	-0.861047844
-1.016612412	2.734499805	-1.250379354
1.6481558	1.145207514	-2.263243907
-1.126614102	-2.09136543	3.176255523
-1.031467078	-2.076515967	-1.076265053
0.955013031	0.472051239	2.001109059
-1.878234135	-1.418636044	-0.910301219
-1.177682592	3.643705233	-1.250763917
2.147423025	1.245548697	-2.211254488
-1.040283118	-2.301441928	3.003944317
-0.963606949	-1.889188165	-0.912076083
0.96952477	0.428474777	1.903566658
-1.855230489	-1.399610306	-0.869873253
-0.947914621	3.340111638	-1.185175704
2.246506088	1.180024724	-2.443231616
-1.233764785	-2.382135482	3.014895951
-0.98198281	-1.980454473	-0.988147536
0.918994017	0.378633266	1.896530968
-1.930554153	-1.463750029	-0.96845711
-0.819281777	3.921348817	-0.871788469
1.820243071	1.04370176	-1.737758838
-0.926835851	-2.90593306	2.633012706
-1.063399718	-1.967245252	-1.026281174
1.061368995	0.540697642	1.960062454
-1.969775361	-1.53864014	-1.014955188
-1.054107533	3.544096325	-1.050901425
2.180841689	1.002906856	-1.86860868
-0.934274928	-2.260385029	2.512462469
-0.938045594	-1.944882419	-0.931216069
0.95358267	0.561897028	2.070253882
-2.033605826	-1.680146339	-1.192379651
-1.155600223	3.13860471	-1.030031595
1.726413944	1.08334725	-1.898373851
-0.754249801	-1.995293868	3.033759843
-0.962295795	-1.945095737	-0.914772059
1.004090796	0.553982902	1.991367307
-2.009558041	-1.441705996	-1.060730353
-1.025026201	3.319024556	-0.973812494
1.9023733	0.997730403	-1.806105203
-1.095590738	-2.178006282	2.502574113
-1.00437693	-2.001382534	-0.979254774
0.909981629	0.418839329	1.949731554
-2.024918743	-1.571353467	-1.022846458
-1.100592134	3.342425565	-0.980235533
1.819581407	0.931949045	-2.11192327
-0.872576007	-2.115510906	2.888648471
-0.989847909	-2.064014826	-1.023739892
0.987852826	0.574863779	2.066456416
-2.016141612	-1.382028798	-0.95370837
-0.928549973	3.010990578	-1.233013156
2.091396781	0.921519034	-2.286279669
-0.982200831	-1.903735762	3.43169282
-0.949662858	-1.936619208	-0.958591311
0.919383621	0.423781263	1.940724249
-2.016007059	-1.449553275	-0.916480945
-1.011187662	3.148832338	-0.826708212
2.019502046	0.826432402	-1.880672839
-1.087243173	-2.251887339	2.935322752
-1.004389662	-2.016090946	-1.043530489
0.780347874	0.368978533	1.809091556
-1.949601505	-1.469658105	-0.963653151
-1.248240003	2.690806353	-1.090220754
2.04654388	0.875626754	-2.078829727
-1.682833944	-1.811206607	2.952758386
-1.089385869	-2.18878457	-1.046500545
1.078877836	0.514181829	1.978369124
-2.054473589	-1.397344574	-1.03597195
-0.970562661	3.487675704	-1.417422238
2.157899916	1.092738979	-2.102848173
-1.311026222	-2.310302331	3.470136665
-0.958477852	-1.984747396	-0.907224796
0.912317519	0.652089003	2.205262166
-1.847596168	-1.440480215	-0.997232675
-0.962358887	3.212462389	-1.030235876
1.779943386	1.177474647	-1.860301362
-1.132143195	-2.141499005	2.794601241
-1.038372679	-2.122679208	-1.044200544
0.889246737	0.493550722	1.949295246
-1.920736878	-1.31389775	-0.992157026
-0.962924816	3.008346101	-0.789007659
1.782769317	0.869390819	-1.989988563
-0.773739283	-2.15708082	2.933291185
-1.030793119	-2.070622668	-1.124414602
1.030354489	0.480090662	1.927773078
-2.070916218	-1.459923692	-0.940847463
-1.008075005	3.395116233	-0.81708576
2.069207101	1.002613126	-2.262699358
-0.967230303	-2.12536928	3.582450018
-0.964171504	-1.897795201	-0.912727878
0.93113462	0.481364011	1.995424597
-1.997145992	-1.474778236	-0.971817762
-0.954682455	2.860378169	-0.966323907
1.929313854	1.217562218	-1.75712863
-1.057394359	-2.049264191	3.064465988
-0.966221115	-2.091421912	-1.093220189
0.858324064	0.404684826	1.930987798
-2.040794352	-1.503697935	-0.99912162
-1.128521511	2.683293292	-1.023523077
2.39257966	0.843492497	-2.008249621
-1.1394633	-1.614736759	3.282862392
-0.908397652	-1.899507331	-0.913194652
0.937179731	0.597921363	2.075061337
-1.983687959	-1.546810838	-1.005459289
-0.928245386	2.634966445	-1.112272727
1.995355137	0.742038447	-2.567108724
-1.039799039	-1.605980658	3.602627485
-0.945673912	-2.048645921	-1.053649871
0.924796063	0.563238127	2.086687328
-1.898716487	-1.45046195	-0.948064256
-0.861119485	2.930025468	-1.002663181
1.917920168	0.636812462	-2.04606371
-0.89696635	-2.166058797	2.753586245
-1.03179094	-2.006031403	-0.980623935
0.954923091	0.496833223	1.974959353
-2.084425411	-1.527749316	-1.078999069
-0.766885648	3.25926611	-0.903079108
1.748568743	1.336735163	-1.970600393
-0.983258851	-2.027832678	2.762364786
-1.089409841	-2.068690288	-1.03255651
1.008459644	0.578984352	2.110414235
-2.01556052	-1.522188656	-1.0455677
-1.157198852	3.653870691	-0.686547528
2.247082619	1.157043095	-1.555095973
-1.356618265	-2.356189066	2.325579203
-1.02410688	-1.996072469	-0.999923555
1.027175182	0.535028779	2.035841435
-1.980528335	-1.525063744	-0.996353953
-1.113659517	3.124383453	-1.202164091
2.058779463	1.327473354	-2.808369755
-0.904183284	-1.900987117	3.942542834
-1.120176293	-2.03117063	-1.056686793
0.888494841	0.36571926	1.811979075
-1.937587686	-1.420299517	-0.906573929
-0.824546272	3.242368915	-1.450310906
2.148687939	1.399015528	-2.622857865
-1.097980601	-2.267653327	3.7717291
-1.164779228	-2.156016797	-1.15430328
1.156599606	0.543426002	1.977863666
-1.925686688	-1.417521287	-0.956189116
-1.032037319	2.996918762	-1.253500832
1.854180842	1.117686244	-2.299219744
-1.04895884	-1.986653547	3.600963025
-1.075934679	-2.114789508	-1.073711743
1.010898485	0.435481915	1.936528113
-2.034417604	-1.555977209	-1.076943927
-0.998159186	2.988446746	-1.023321296
1.829453693	1.009059502	-1.824103214
-0.783995695	-1.840042096	2.650165999
-0.878943731	-1.875915555	-0.878616037
0.932947812	0.581114213	1.993493668
-2.027975359	-1.514108952	-1.114562124
-1.179642874	3.275544577	-1.116443525
2.006113223	1.2575959	-2.488512489
-1.048140627	-2.107164507	3.004548425
-0.901509511	-2.083939689	-1.119157085
0.864222419	0.522247455	2.010601338
-1.970910818	-1.465003796	-0.931258252
-1.037971182	3.19364926	-1.113540534
2.119832001	1.073959943	-1.879180521
-0.91118649	-2.016180528	2.834647727
-0.895715107	-1.898776684	-0.837872199
1.063753885	0.505599691	2.018445409
-2.041074171	-1.51292525	-1.021574442
-1.060516826	3.125908432	-0.990527408
2.349980439	0.931170249	-2.005455578
-1.194159809	-2.106745089	2.795846761
-0.945067754	-1.996019826	-1.00540729
1.068416075	0.489909752	1.982843922
-1.933307698	-1.414429442	-0.894830756
-1.102809988	3.334039066	-0.987913983
2.001657517	1.330407798	-1.589461827
-0.871574811	-2.165351698	2.933335458
-1.130079017	-2.083307551	-1.093618961
0.991684955	0.423025207	1.905636246
-1.961375342	-1.526596497	-1.027491778
-1.198875802	3.183341085	-1.035243667
2.259948695	1.486449601	-1.639722377
-1.025078588	-2.380665028	3.105103037
-0.929976084	-1.954097423	-0.943504703
0.944932165	0.454358182	1.876429125
-1.931771027	-1.403609244	-0.91783433
-0.778013641	2.987508134	-1.333072214
1.644027815	0.937999653	-2.60339802
-0.802276897	-1.910528525	3.802645533
-0.969018206	-1.93392946	-0.923196488
0.93835742	0.574815875	2.08695939
-2.057558292	-1.495992173	-0.973881238
-1.262617539	2.809317133	-1.066388138
2.475464764	0.897948562	-2.224145011
-1.118475612	-2.13009189	3.106686436
-1.023516047	-1.908865259	-0.890440872
0.997042259	0.498077094	2.024570923
-2.053189084	-1.44938007	-0.999623232
-0.899805193	2.908551693	-0.721071383
1.960970704	0.792174463	-1.820518263
-1.11279981	-2.023870714	3.107863555
-1.039674594	-2.061663124	-1.043315429
0.97995403	0.572768815	2.079199873
-1.886343596	-1.348577111	-0.868847852
-0.821303754	2.654268683	-0.639722095
1.851392481	0.973465964	-1.805550845
-0.858871055	-1.752991556	2.906942247
-0.983657287	-1.953795292	-0.881095558
0.816693251	0.200567006	1.743122494
-2.081096576	-1.535934362	-1.113421028
-1.285280628	3.042157213	-1.163904307
2.250640272	0.889751319	-1.672382678
-0.90613063	-2.171465853	2.852767345
-0.988169075	-1.971720124	-0.958862229
1.028887303	0.51275595	2.034978888
-1.899841455	-1.396546348	-0.9044851
-1.024689164	3.001792782	-1.411345922
1.923236518	0.984194265	-2.296305794
-0.988821463	-2.003187994	3.404832614
-0.941932037	-1.86312983	-0.914260838
0.977779149	0.565263617	2.019364532
-1.943776185	-1.49221239	-0.956948869
-0.975699032	2.892496041	-0.757873823
2.380225847	1.139772239	-1.964404279
-1.104653955	-1.88436734	2.992671002
-0.992255499	-2.089621348	-1.086569072
0.847342625	0.420468401	1.882750557
-1.967129046	-1.458541051	-0.942214981
-0.964932299	2.576715654	-1.090401366
1.998732383	0.969463345	-1.937540071
-0.913502657	-1.728205123	3.021299242
-0.963516388	-1.974780317	-0.953630175
0.885141378	0.468282947	2.089513758
-2.135208479	-1.719999215	-1.137415946
-1.009680208	2.912527961	-1.024831837
1.8695762	1.251558026	-1.727449975
-0.736399482	-1.93277297	2.657477814
-0.945374181	-1.910387791	-0.896113048
0.95267162	0.512496765	1.94908856
-2.019256322	-1.479247224	-1.026175226
-1.168673842	3.172635016	-1.035371327
2.245504808	1.208219696	-1.813056499
-1.408611627	-1.991059551	2.886466242
-0.888137817	-1.889337607	-0.927501515
0.848761224	0.44854474	1.918600116
-1.965003509	-1.556656302	-1.030263104
-0.905711912	2.987270684	-0.890428095
1.79079167	0.89713919	-2.243582595
-1.134133004	-1.679225823	3.132259571
-0.929062482	-1.947117237	-0.983551162
0.975798905	0.460926275	1.95374862
-1.958745432	-1.43169978	-0.928587263
-1.017883184	2.474627093	-0.899839593
1.970930441	0.944540332	-2.173931761
-0.898546964	-1.817928179	3.165973722
-1.050717066	-2.061983543	-1.072498955
0.870807955	0.43581177	1.942429731
-1.886202377	-1.416707713	-0.868938383
-0.897749136	3.029346987	-0.872876231
1.844271177	1.027533776	-2.280606499
-0.969065773	-1.739183164	2.781736197
-0.886735902	-1.895667475	-0.923355529
0.86866379	0.453515677	1.935308326
-2.024187053	-1.521224027	-1.02056903
-0.964054993	3.086847276	-0.99280255
2.16923704	1.204400995	-1.986214583
-0.920100357	-2.289615458	3.062876085
-0.872947069	-1.875364116	-0.960429274
0.924202473	0.361867483	1.819211092
-1.89939057	-1.395110818	-0.859505232
-1.177228447	2.422083896	-0.982248996
1.836531316	0.905893573	-2.034634153
-0.779033262	-1.582034684	3.119550012
-0.95922689	-1.999348654	-0.949002301
1.070033672	0.569147561	2.096733834
-1.855988189	-1.344188148	-0.875571919
-1.029011444	3.122495809	-0.997714973
1.948236782	0.902595961	-1.605294361
-0.946363401	-1.910818306	3.081616402
-1.011434592	-2.062277841	-1.092473922
1.138884079	0.645740675	2.107082429
-2.053046616	-1.541746638	-1.096047352
-1.130290347	2.588702668	-0.898433233
1.955023617	0.831035898	-1.871106725
-0.959271238	-1.564520432	2.528376284
-0.997936443	-1.91094677	-0.857425347
0.963191673	0.441102387	2.015557523
-2.0249174	-1.510420614	-1.003740692
-1.112741726	3.007940956	-1.412869074
2.160502709	1.071071546	-2.580108046
-1.433780065	-2.006851883	3.269225105
-1.037488372	-2.134865812	-1.106209321
1.145772418	0.557007802	2.091023127
-1.979881481	-1.434204409	-0.993061242
-1.15162265	2.772273252	-1.370847636
1.921623552	0.776338361	-2.143922145
-0.98908322	-1.868146911	3.208937427
-0.980764005	-2.007626564	-0.996009907
0.937324356	0.433936234	1.957391233
-1.959453503	-1.468560615	-0.97364255
-0.946596124	2.916226896	-0.907502388
2.067669077	1.041897793	-1.726423393
-0.873221888	-1.986336464	2.5323562
-1.047870851	-2.08686859	-1.068701771
0.897601994	0.396855623	1.942514891
-1.943359547	-1.49653223	-1.013628551
-1.170039981	3.760940866	-1.087097437
2.189124781	1.304292446	-1.818341766
-1.05322332	-2.14863554	2.926442641
-1.017181262	-2.031286191	-1.062119334
0.799502966	0.282989397	1.768113603
-1.980762474	-1.450301523	-0.949630852
-0.799117959	2.742378448	-1.009577125
1.844911868	1.204644297	-2.358191177
-1.053024711	-1.907355842	3.201397993
-1.020322635	-1.983753159	-0.943206996
0.985871589	0.525852974	2.068216071
-1.993617664	-1.472006005	-0.983954766
-1.113217769	2.465181726	-0.89704029
1.945952806	0.806863062	-1.882661255
-0.78603846	-1.435078062	3.024676829
-1.118081131	-2.114452857	-1.063131164
0.973121594	0.413234102	1.933412894
-1.914153128	-1.363255647	-0.964930008
-1.020950948	3.141776798	-0.685162223
1.774656635	1.020530734	-1.703439296
-1.239252406	-2.093254317	2.633763506
-0.997818884	-1.937321227	-0.953313437
0.965554263	0.560662551	2.029420625
-1.986681076	-1.553340289	-1.0735393
-0.811501739	3.073357394	-1.243042592
2.3106547	1.049094714	-2.302388166
-1.113406349	-1.759462772	3.508780641
-1.018576741	-1.96959833	-1.003499082
0.917230182	0.549590375	2.006592067
-1.990772939	-1.572616265	-1.028743227
-1.211162854	3.073715725	-1.045946928
2.060844205	1.138965357	-1.847646184
-1.096619551	-1.9763175	2.977753516
-1.036954825	-2.033457166	-1.031367193
1.000287182	0.592847836	2.089203195
-1.962089664	-1.491404392	-1.015679801
-1.217359265	3.035036851	-0.86976874
2.376203221	0.870483264	-2.146722258
-1.276887045	-1.842540703	3.18958738
-1.101381856	-2.120571964	-1.097634425
0.867252959	0.452003292	1.896652574
-2.008429428	-1.427488752	-1.008732804
-0.923816821	2.441950294	-0.913687797
1.807672541	0.991397796	-2.062380606
-0.957029323	-1.561443093	3.367391548
-1.082075955	-1.977181189	-0.899221081
0.886602226	0.295781885	1.859277143
-1.913370354	-1.445317334	-1.022185629
-0.969150582	2.73616173	-0.689903373
2.140575053	0.835587104	-2.028582198
-1.029329732	-1.824707336	2.91159077
-0.963970721	-1.919101185	-0.955377459
0.974527454	0.380668208	1.85688735
-1.935061555	-1.373935568	-0.824848881
-1.132184902	2.819745576	-1.096771498
2.156369603	0.970480073	-2.001998671
-1.176218463	-2.238020414	2.967991641
-1.053986323	-1.997157175	-1.025113529
1.030347973	0.58139236	2.124900895
-1.914106953	-1.55807342	-0.982161333
-0.876013419	2.993842603	-0.991416899
2.18810404	1.077955108	-2.205767917
-0.854629792	-1.88212428	3.502612145
-1.141336694	-2.123926991	-1.088907852
1.167410905	0.55490002	2.090045713
-1.94949778	-1.491453773	-1.008355774
-1.503707541	3.106729079	-0.846840238
2.688172366	0.864974159	-2.207225985
-1.140742352	-2.221215205	2.96618793
-1.059697197	-2.045011078	-1.08591817
0.989095749	0.547338734	1.957737791
-1.889582995	-1.381207112	-0.936588972
-1.070429599	2.615028873	-1.532670168
2.255742787	1.043475759	-2.448640032
-0.92357486	-1.833377777	3.537038638
-1.04978771	-1.976095621	-0.98880344
1.009139798	0.449245622	2.039761044
-2.097357458	-1.635109563	-1.095207886
-0.9789746	2.575132644	-1.315980898
1.77871344	0.800724883	-2.234877396
-0.964120998	-1.687842912	3.256549176
-0.869198967	-1.877669657	-0.940471113
0.947852043	0.553522602	2.024698701
-1.953334936	-1.58622518	-1.06284295
-1.192100387	2.8371564	-1.096765537
2.444107169	1.046518304	-1.82636485
-1.359897304	-1.852825025	2.888848758
-1.089990875	-1.998781722	-0.971582336
1.145970098	0.531339222	2.074178234
-1.883777486	-1.399427007	-1.006305033
-0.875227767	3.082197493	-1.044195928
1.78746475	0.915577725	-2.012272414
-0.802667639	-2.131323045	3.256813421
-0.982422792	-1.990336693	-1.013895265
1.020066682	0.546007462	1.995871059
-1.826540389	-1.404948529	-0.890858836
-0.956790416	2.934849036	-1.022881453
1.719116736	0.8225083	-2.050298806
-1.040004298	-1.940203968	2.913740576
-0.932264932	-1.935498518	-0.952270984
0.922904446	0.527506096	2.053993465
-2.061392355	-1.588505956	-1.034167665
-1.122634322	2.855828434	-0.83614247
1.858597351	0.801090377	-1.949965641
-0.921257359	-1.732655087	2.9176351
-0.990590608	-2.045882962	-1.053131804
0.993720581	0.498967783	1.992350131
-2.123981062	-1.585589061	-1.10982156
-1.200628785	3.26779202	-0.827715462
2.306264779	1.438222422	-1.629312632
-1.040083649	-2.206329884	3.030248823
-1.0827526	-2.047135288	-1.111319381
1.084342519	0.544871192	1.980040309
-1.87579987	-1.520553839	-0.937444866
-1.242988491	3.125817058	-0.862672067
1.711983779	1.095948531	-2.118783295
-1.028847686	-2.077736073	3.096563733
-1.077098022	-2.229096213	-1.158098298
0.897839632	0.419944778	1.940195116
-2.06016832	-1.434249702	-0.962470313
-1.284873774	2.899029496	-0.908547406
2.40257281	0.771813252	-2.012493843
-1.391226453	-1.974341829	3.056709835
-0.874135925	-1.975429366	-0.981131616
0.793681313	0.41533058	1.882266924
-2.048625523	-1.495393581	-1.051524967
-0.969701948	3.05634894	-0.720284412
1.934023279	1.055032901	-2.102861808
-0.851932254	-1.898113483	2.786456362
-0.894170443	-1.978364945	-0.894126803
0.922324029	0.514707439	2.088101348
-1.952515109	-1.424905934	-0.996813442
-1.142890669	2.907590954	-1.352719293
2.219515619	1.1655044	-2.424623064
-1.293044724	-1.755564041	3.263294449
-0.855422985	-1.793221744	-0.845521234
0.992814237	0.581130157	2.051695455
-1.918637414	-1.421755231	-0.859001001
-0.986079464	2.816791942	-0.549457321
2.04130211	0.909135124	-1.706664887
-1.112276025	-1.932439272	2.704120607
-0.876951845	-2.013357655	-0.954721223
0.945438385	0.452368748	1.96856253
-1.989928568	-1.566889371	-1.084445034
-0.967089153	2.90059581	-1.354552049
2.127114273	0.809717294	-2.365776676
-1.251421689	-2.033397632	3.562726848
-0.88884223	-1.904615335	-0.847662972
0.850593401	0.452501991	1.953192228
-1.915381972	-1.465398441	-1.079411179
-1.021101048	3.069118428	-0.902570025
2.140939604	0.958939039	-1.971645452
-1.197295151	-2.00353501	2.840862524
-1.055328964	-2.076708906	-1.061691447
0.917898108	0.368408205	1.886290979
-1.936155926	-1.353443887	-0.859815468
-0.799089854	3.282817375	-0.884426737
1.745805785	1.112647926	-2.16556775
-1.094660666	-1.875886249	3.045584655
-0.907465428	-1.999223947	-0.995899996
0.986782289	0.610115639	2.093147255
-1.990217675	-1.523512265	-1.046979441
-1.225360237	2.724761752	-1.18752092
2.32430425	1.12949905	-2.623500405
-1.205826599	-1.698497973	3.5775249
-0.946151087	-1.890544488	-0.904556092
1.078983018	0.545842562	2.032633804
-2.064178142	-1.621304486	-1.025667785
-0.868739856	3.236603827	-0.853568445
2.036808863	0.917376427	-2.001896352
-0.919779276	-1.82810303	2.89120495
-0.948803541	-1.921029636	-0.907781841
0.971255019	0.652266448	2.148446248
-1.841919147	-1.4054737	-0.93486371
-0.922151568	3.120236597	-1.049850439
1.606132936	1.054441964	-1.820250107
-0.917840819	-1.947379623	2.846929387
-1.020297653	-2.033124862	-1.065583543
0.978188719	0.534966063	2.051845152
-2.01240224	-1.592821235	-1.022612873
-0.996337728	2.870582661	-1.2260588
1.904855235	1.075598092	-2.078517154
-0.904905342	-2.070587911	3.263334428
-1.009122341	-2.024427918	-1.025426148
0.953884367	0.419464802	1.932241669
-2.058280345	-1.573563332	-1.037494801
-0.849141854	2.64666709	-0.945225354
2.297973748	1.163536537	-1.883056238
-0.987679506	-1.626385302	2.72468703
-1.011230799	-1.951412766	-0.94372143
0.973700699	0.523768678	2.054991588
-1.910995057	-1.438805926	-0.933038556
-1.079387769	3.081433548	-1.245870768
1.850957935	1.105969716	-2.436865736
-0.990459001	-1.999693455	3.208788095
-0.904640913	-1.912918514	-0.906469351
1.144881373	0.601894091	2.123316468
-1.953672142	-1.496986917	-0.956494118
-0.998303163	2.800445454	-0.815789043
1.989013656	0.980850795	-1.760496462
-1.070110666	-1.930192981	3.27744963
-1.092625591	-2.094603145	-1.039282037
1.04801693	0.436152901	1.922309258
-1.927705529	-1.318624865	-0.930669806
-0.804556166	2.956733991	-1.023603071
1.884692099	1.150592248	-2.639895574
-0.86760267	-2.238875825	3.484853722
-0.955450741	-1.838216621	-0.931076978
0.947902536	0.55337567	2.188124412
-1.911105237	-1.539334947	-0.886478774
-1.114122176	2.799877896	-0.964074489
1.984777141	1.087283823	-1.733831682
-1.229302714	-2.166456527	2.927474926
-0.863875206	-1.869147183	-0.865897144
1.101184629	0.549437833	2.057207964
-1.862812128	-1.376154322	-0.88225346
-1.325508052	2.545048275	-0.875989839
1.700580705	0.947817354	-2.279965976
-0.885377582	-1.941684676	3.207597842
-0.862838439	-1.916432815	-0.931638121
0.881262591	0.509953616	2.01238433
-2.050123412	-1.557849454	-1.065235829
-0.883501529	3.245080796	-1.162491137
1.861079619	1.091897062	-2.659347493
-0.893304146	-2.098221409	4.003570576
-0.940095213	-2.071833813	-1.040221531
1.036067341	0.593293066	2.106925886
-2.009584292	-1.478647191	-0.992449913
-0.94065577	2.424757848	-0.931261095
2.322415674	1.0064561	-2.074128996
-1.204778866	-1.732554731	2.851845076
-1.030554747	-2.003241122	-1.076085207
0.938689121	0.480708154	1.921997079
-1.975371683	-1.515654182	-0.956802346
-0.92397026	3.450483673	-1.20741474
1.889956148	1.198971825	-2.256710976
-1.133607891	-2.417747315	3.612509934
-1.153321084	-2.073669728	-1.098804563
1.072592285	0.609422639	2.11186734
-1.919108227	-1.477686393	-0.927830546
-0.95515051	2.693824463	-0.910690382
1.972909503	1.042064551	-1.970981046
-0.874541901	-1.697333813	2.831555138
-1.101019828	-2.084450054	-1.049809703
1.044334142	0.516149865	2.026494725
-1.944438469	-1.447263496	-0.964434258
-1.066419287	3.092446309	-0.977284296
2.301167879	1.005476023	-2.304868725
-0.995552364	-1.811553081	3.400538392
-1.170233996	-2.02106317	-0.99531973
0.980499407	0.284010928	1.81479937
-1.981238293	-1.457185759	-0.967901994
-0.957846985	2.977918744	-0.73469714
1.962397802	1.143441876	-1.735862548
-0.970377805	-2.259087567	2.72459077
-0.954639902	-2.036681165	-0.961480366
0.876735855	0.278489388	1.84529003
-2.10609773	-1.440653003	-1.035852083
-0.907965161	2.695414823	-0.868317766
1.863106684	1.253874142	-1.808643131
-1.038207822	-1.981015124	2.765278572
-0.9650182	-2.003144989	-0.909151301
0.919591995	0.523136551	2.093004234
-2.086699548	-1.614602903	-1.126261591
-1.052311784	3.526721445	-0.953285366
1.668956025	1.296842983	-2.164490792
-0.906140576	-2.246095327	2.974729314
-1.033863388	-2.02710676	-1.000505648
1.027812039	0.505311503	2.019850713
-1.838931796	-1.341276755	-0.861050095
-0.960922488	3.216596936	-1.257311868
1.604652159	1.064757786	-2.121287837
-0.813506486	-1.782289927	3.111116225
-0.950822428	-2.031169766	-1.028040486
0.938044106	0.433212843	1.957235003
-1.862790639	-1.408649402	-0.914792782
-1.259096787	2.720065715	-1.232196992
2.165288345	0.976470036	-2.086991782
-1.105300273	-1.823973759	3.182432528
-0.876482879	-1.935984483	-0.892715125
0.844432565	0.430722582	2.007356868
-2.073427052	-1.536831586	-1.020803131
-0.987916699	2.763740477	-0.821500406
2.182236063	0.660060413	-1.768651729
-1.132578974	-1.927076822	2.786120475
-1.104841798	-2.029130622	-1.074595771
0.954240557	0.406656002	1.895762274
-2.013086591	-1.486125821	-0.947862856
-0.853752594	2.696140347	-1.038986179
1.860614189	0.995528146	-1.947526823
-0.930063757	-1.778501028	3.239951913
-0.959389423	-1.98832565	-0.960618119
0.8389991	0.457853441	1.958685626
-2.022816362	-1.513916359	-0.971938247
-0.890886616	2.8901959	-1.197528835
2.103317072	0.878749704	-2.344271736
-0.94190955	-1.915107355	2.950583035
-0.989016566	-2.020407569	-0.981650971
1.081456381	0.65248896	2.180634734
-1.973404594	-1.558791157	-1.042383553
-0.996374752	3.498179165	-1.167069985
1.724266111	1.283650259	-2.050998673
-0.913045243	-2.373078771	2.71034512
-1.075570288	-2.074491283	-1.065559352
1.050282802	0.595381722	2.057835896
-1.991097302	-1.580607324	-1.080130248
-1.244763124	3.0314829	-0.925886198
2.211593926	0.764484244	-1.787056359
-1.162429247	-2.222413221	2.702887736
-1.048484236	-2.089882507	-1.009383093
1.005444051	0.368520585	1.885744822
-1.910954025	-1.479215482	-1.011986156
-1.009279805	3.264175429	-0.743403695
2.128350967	1.150819471	-1.802400422
-1.129694492	-2.384887289	2.681093083
-0.908926203	-1.923541009	-0.969105421
0.90466883	0.430987304	1.883325556
-1.934797193	-1.48011509	-0.986937019
-1.436912102	2.880572233	-1.065406419
2.280073857	0.71747936	-2.068349557
-1.392599517	-1.839060859	2.918115869
-1.068902969	-2.110927578	-1.143039339
0.94101524	0.55699258	2.002334608
-1.883486226	-1.534076999	-0.99186792
-1.402465837	2.20902263	-1.425269657
2.094532242	0.960522688	-2.275509003
-1.345529049	-1.490483439	3.529238098
-0.954658803	-2.031825031	-1.071179632
1.028158756	0.542871546	2.044697779
-1.937385091	-1.588498899	-1.005360806
-0.984004627	3.031937898	-0.921626551
2.03931423	1.236893755	-1.76494181
-1.012602205	-2.135660091	2.57596502
-1.060658899	-2.116636224	-1.061839177
1.036719313	0.370484163	1.905329024
-2.108786661	-1.48665978	-1.050157754
-0.808731713	2.926833924	-0.965038232
1.890502127	1.026528416	-2.003917146
-0.828363773	-1.782603574	3.370068877
-0.942263693	-1.862018684	-0.881078444
0.992020649	0.360312305	1.799765674
-1.863455937	-1.481776866	-1.015162207
-1.257181445	3.536438306	-0.881743892
2.422512785	1.526906098	-2.116134577
-1.167017262	-1.982535876	2.960300769
-1.030751019	-2.093482826	-1.048561899
0.873637989	0.417110427	1.954018571
-1.881982248	-1.366483084	-0.866510909
-1.133359755	3.343922738	-1.212791553
2.200967036	1.243017032	-2.273172505
-1.185937046	-2.287071373	3.612450241
-0.912627105	-1.849192418	-0.880752065
0.969686385	0.434152006	1.948376617
-1.905630124	-1.455909128	-0.911560884
-1.255438777	3.458118513	-1.119407581
1.709933999	0.897710807	-2.503273452
-1.00044546	-2.03417598	3.087010197
-1.002588412	-1.903701053	-0.969119469
1.097585672	0.528032604	2.003551537
-1.92973938	-1.480084396	-0.919927937
-0.838605704	3.012448813	-1.210456873
2.087521977	0.825792769	-1.848778286
-1.069824564	-2.048859606	3.079055867
-0.866338405	-1.906727061	-0.960984864
0.947176103	0.462557464	1.928787294
-1.940235505	-1.406607224	-0.86439354
-0.997488165	3.073718753	-0.886354694
1.886593429	1.13254268	-2.159719963
-0.876446353	-2.078509864	3.023231158
-1.10960036	-2.034036326	-1.019960678
0.868185536	0.209225479	1.734433482
-2.007595722	-1.514998688	-1.026827419
-1.315447788	2.838085333	-1.07964161
2.294210936	0.963710908	-1.889767882
-1.293634382	-1.971683235	3.081383415
-1.06071974	-2.08142934	-1.010244815
0.953633789	0.372001303	1.927711879
-2.027464759	-1.413526044	-1.009073204
-0.949038047	3.778341455	-1.009499724
1.845409487	1.171201221	-2.223069024
-0.943762261	-2.403202147	3.267099193
-0.95528927	-1.932529998	-0.945029042
0.857031095	0.318163837	1.86542272
-1.873953592	-1.328444154	-0.813880253
-1.147553408	3.165512156	-1.330887178
2.294972566	1.226264342	-2.28505925
-1.106376975	-2.176750192	3.389528807
-1.03037408	-2.026397073	-1.039258443
1.013647412	0.547579574	1.985572646
-1.933688094	-1.494618404	-1.018423114
-0.956752199	3.80276923	-0.986394962
2.022309568	1.47252621	-1.870130836
-0.939482758	-2.364346249	2.808967989
-0.92870477	-1.940289257	-0.877081799
0.931015629	0.532320489	2.096231547
-1.976403831	-1.586118047	-1.062565238
-0.878432743	3.167672174	-1.176947096
2.086056896	0.786896762	-2.15341165
-0.734945259	-2.074718827	3.175065628
-0.950898221	-1.918148422	-0.976301434
0.949740719	0.403275507	1.856569352
-1.968745279	-1.440765261	-0.955116045
-0.666303502	2.823377705	-0.904128357
1.912908278	0.944208966	-1.963122481
-0.929615712	-1.789427843	3.224929706
-1.011364925	-1.998778599	-1.009565662
0.869908927	0.341283216	1.832655998
-1.975991679	-1.428043044	-0.97880451
-1.447278116	3.022906881	-0.729570822
2.539943345	1.012776287	-1.656678761
-1.250125965	-1.963235984	2.841881687
-0.995022388	-2.00531673	-0.973326974
0.919445061	0.451069156	1.926522921
-1.854676259	-1.378615933	-0.968109924
-1.083495259	3.20969963	-0.900511832
1.900266729	1.015437403	-2.440537131
-0.999834712	-2.335875468	3.567140737
-1.091749172	-2.114672793	-1.043489119
0.97174397	0.491618027	1.994783681
-1.932046203	-1.380321958	-0.99198113
-1.124535635	3.387326289	-1.044276746
2.154995811	1.208808085	-1.959984194
-0.988319074	-2.378799641	3.115350257
-0.970937227	-2.013174187	-0.983468411
0.934836587	0.361196011	1.89648459
-2.000449269	-1.511883826	-1.02687353
-1.13376313	2.930115784	-0.730144216
2.151703312	0.984853327	-2.062071667
-0.932266619	-1.672084509	2.903839742
-1.082075312	-2.025600259	-0.99936885
1.033523766	0.540784835	2.045988436
-2.016285557	-1.428071849	-0.963304406
-1.105580555	2.753323695	-0.904985923
1.784967724	0.902882985	-2.140069995
-1.074959348	-1.749081356	2.986005016
-1.014120288	-2.071902186	-1.014214622
0.929394291	0.420385728	1.982643785
-1.989922254	-1.372732146	-0.828672089
-0.885665793	2.573642338	-0.961243805
2.046998273	0.900231217	-2.19510201
-1.093499025	-1.835327241	2.823672764
-1.043169996	-2.002724739	-0.992753375
1.040311596	0.520353508	2.030489985
-1.996099435	-1.43507506	-0.924775431
-0.984562178	3.886205714	-0.758166005
1.76098709	1.083759286	-2.168440183
-1.034256528	-2.452340803	3.357587756
-0.79315356	-1.892727815	-0.889569481
0.925823102	0.418392165	1.905086803
-1.999048393	-1.308113621	-0.888221825
-1.013196628	3.032834622	-0.496753947
2.051302937	1.156418206	-1.617343094
-0.973835574	-1.860931586	2.648898475
-1.072770075	-2.126002144	-1.1040869
0.983948073	0.29367364	1.836038367
-2.03229509	-1.460022607	-0.923587618
-1.246699018	3.314922576	-1.181151759
2.124973754	1.023484943	-2.14456869
-0.986373855	-1.970473559	3.569107732
-0.875775533	-1.87516018	-0.885725452
1.022439731	0.500885939	2.010748644
-2.00010554	-1.517851506	-0.940053895
-1.00812873	3.43282485	-1.296996035
2.437733088	1.292311345	-2.290112928
-1.253956842	-2.181085903	3.466418337
-0.798623636	-1.8571507	-0.897732431
1.045819306	0.501583809	1.969884508
-2.096713567	-1.558115493	-1.023597005
-0.952396387	3.355946545	-0.8183561
2.169859187	0.999506911	-1.861164195
-1.224601799	-1.949361374	3.091056388
-1.02441938	-2.087777027	-1.136253706
0.97108997	0.565047327	1.982902821
-1.942111537	-1.409879039	-0.946931693
-0.864443487	2.560303211	-1.007700411
1.797684067	0.780709729	-2.389102553
-0.808378751	-1.722086366	3.546975758
-1.036416003	-2.019854727	-0.97915199
1.169225172	0.590537806	2.127031509
-1.939565048	-1.513094918	-1.062464321
-0.830137129	3.185084183	-1.149488734
2.06462887	1.260357493	-1.899206344
-1.128378376	-2.373578193	2.775791766
-0.931220705	-1.973655166	-1.015178529
0.960889219	0.551412791	2.082782762
-1.997924158	-1.544009912	-0.97400474
-0.890321032	2.83908025	-1.382148011
2.158851911	0.851462679	-2.485220141
-1.100076549	-1.781658656	3.371860772
-0.9643873	-2.011506778	-1.037619467
1.05204226	0.453908453	1.949988651
-2.023347977	-1.482579784	-0.990573439
-1.159350361	3.382275083	-1.14834079
2.289374245	1.226658535	-2.152666698
-0.993991135	-2.438963482	3.085795831
-0.809063826	-1.906578118	-0.937986934
0.864796264	0.396167026	1.826562501
-2.05592599	-1.549205148	-1.013232654
-0.925901532	3.233054262	-1.077557407
1.95045844	1.044297968	-2.007764361
-0.845475791	-1.935911909	2.973763549
-1.014232473	-1.964344376	-0.871422411
1.0359305	0.34430311	1.868594039
-1.759847983	-1.277712877	-0.804368217
-1.000780231	3.715538774	-1.069270631
1.93995105	1.401963832	-1.747212861
-1.35931979	-2.390232735	3.062345705
-0.920681268	-1.893990682	-1.021643061
1.072964091	0.612650536	2.020020948
-2.036605955	-1.586913398	-0.985090661
-0.917749527	2.913316551	-1.186850987
2.056451156	1.010738971	-2.363656437
-0.865384494	-1.786110269	3.080092398
-1.030354571	-2.119303075	-1.078422365
0.920961443	0.445950735	1.984669961
-1.976554049	-1.313173064	-0.817840385
-0.923477405	2.5949012	-0.638896317
1.973845406	0.858993442	-1.957715296
-1.106186366	-1.711758044	2.554158378
-1.006847489	-2.013059144	-0.974480329
0.847521123	0.427185223	1.982344674
-2.035792194	-1.631273794	-1.154920937
-0.991924694	3.27796171	-0.953033793
1.881810416	0.954638902	-1.863030541
-0.840158603	-2.356462599	2.870419438
-1.057243652	-2.023826831	-1.031545866
1.063732986	0.500023578	2.037874885
-1.919420142	-1.330076429	-0.82072112
-1.026733812	3.026419032	-0.958474861
2.181611137	0.875733567	-1.640696111
-1.230803823	-2.03637743	2.577084734
-0.994056651	-2.013512533	-0.97257295
0.857139874	0.42556204	1.954875106
-1.986236137	-1.629880148	-1.161869215
-1.017359635	2.900836887	-1.051665589
1.812669836	0.976340801	-2.274055432
-0.974990592	-1.767622612	3.273008434
-1.135431551	-2.064171488	-1.091905515
1.00315669	0.490330279	1.960630269
-1.915715992	-1.490105035	-1.022814315
-1.165760923	2.808145278	-0.867718735
1.918020764	1.184838498	-1.644379047
-1.003887834	-1.990670515	2.764440427
-1.012556651	-2.008246505	-1.014334958
0.996454414	0.46996392	2.000488855
-1.955206322	-1.525133991	-0.964774867
-0.776557164	2.799702814	-1.003833733
1.912903527	1.207977539	-1.981119647
-0.981973801	-1.90660871	3.309873525
-1.021650821	-2.146406156	-1.147929632
0.972662602	0.45423364	1.935523473
-1.970573477	-1.449451516	-0.981615261
-0.8615989	3.866290538	-1.155646785
2.343532492	1.183039053	-2.185739029
-1.196426482	-2.462451469	2.818009436
-0.970232754	-1.889462292	-0.88764233
0.936859879	0.554951734	2.075242719
-2.048799792	-1.601460108	-1.064918644
-1.05820496	3.058206743	-0.938085477
2.089794974	1.087338816	-1.529625441
-0.95648396	-1.735022877	2.770565117
-1.053698932	-2.175310923	-1.160571698
0.958408623	0.416250124	1.901548223
-1.951504945	-1.424755321	-0.935169913
-1.016357112	2.950105194	-0.877977091
2.018839764	0.829662569	-2.045709658
-1.01584714	-1.97480186	2.967781592
-0.924379523	-1.994254704	-0.89691948
1.011380146	0.505597142	2.123860313
-2.031625841	-1.454998912	-0.977916855
-0.991942528	3.743205827	-0.82055459
1.709573075	1.360576596	-1.829502201
-0.838691564	-2.941301346	2.680850843
-0.930471473	-1.891248689	-0.93835883
0.939344958	0.582188392	2.03797644
-1.907991807	-1.446306066	-0.932267452
-0.931738562	3.277841495	-1.336755997
2.006838208	1.011557306	-2.530865684
-0.707747242	-1.898844208	3.631656766
-1.07797878	-2.050225895	-1.059061473
0.936483659	0.393824084	1.894615725
-1.938416349	-1.502954439	-0.980868919
-0.829123879	3.378338978	-0.883573015
2.012505465	0.78106617	-2.153560692
-0.975109819	-2.095599418	2.716846152
-0.946998204	-1.946269124	-0.96145863
1.058435371	0.464704953	2.028866704
-1.983705015	-1.500506273	-0.936843322
-0.915190081	3.494409537	-1.16313673
1.689303977	1.225709791	-2.165085403
-0.929983618	-2.425080946	3.388763631
-1.121474672	-2.096267742	-0.975046745
1.043843588	0.547100302	2.085543538
-1.933688817	-1.439502732	-1.060908978
-0.842803521	2.886214346	-0.838158711
2.049513556	1.011645038	-1.694230536
-1.088979983	-2.068659781	2.873389626
-0.981888984	-1.868160687	-0.928896776
1.107093387	0.56034532	2.017049188
-1.987718007	-1.546194964	-0.969924757
-1.236709212	2.927439451	-0.919205157
2.311835504	0.906995156	-1.899466289
-0.888041136	-1.738816616	2.968372882
-0.867185229	-1.874536998	-0.870821841
0.85699943	0.436557067	1.925902698
-2.093603844	-1.622034737	-1.128865553
-0.930276065	3.401653692	-0.826533779
1.892604002	1.077802253	-2.218079222
-1.101522665	-2.138314252	3.267057967
-0.86719082	-1.859288516	-0.87676412
1.192184477	0.574338545	2.104190162
-2.057557448	-1.511083321	-0.973030585
-1.116192805	3.354598041	-0.85598627
2.247098832	1.225447619	-1.932561185
-1.113018581	-2.366653952	3.235737883
-0.957579565	-1.960390164	-0.952834738
0.942495614	0.5063265	1.992068818
-1.966619929	-1.526148575	-1.076467495
-0.865142295	3.04238799	-0.957982197
1.989655259	1.214060345	-1.75030733
-0.932148406	-1.761956231	2.634823666
-0.899729863	-1.905349847	-0.906578007
1.008783576	0.538954364	2.024784498
-1.980593399	-1.498442417	-1.004672501
-1.087749184	3.251285753	-0.910585711
1.8014465	1.11382382	-2.297235343
-1.133786748	-2.293655357	3.579183872
-0.883107506	-1.836043726	-0.798078319
0.851600408	0.54723396	2.067409908
-1.877622952	-1.398088684	-0.922878634
-1.147492923	3.256840886	-1.401733993
1.796343582	1.172889821	-2.35615644
-1.072949834	-1.946331219	3.233909957
-0.983150144	-1.983556829	-0.975516342
1.013137167	0.487940056	1.948238495
-2.026442844	-1.532603491	-1.034036634
-0.897635738	3.143686767	-0.829402521
1.796259742	1.264265531	-2.20377111
-1.080288847	-2.152159855	3.170955027
-1.009039023	-2.070929736	-1.083760668
1.092584568	0.582527723	2.072855406
-2.086003549	-1.515038698	-1.02719632
-0.855138308	3.171068409	-0.793746109
1.793702417	1.315908758	-1.841628564
-0.763823095	-2.127502881	2.903087678
-1.014833918	-1.978079818	-1.001402582
0.997304365	0.403643075	1.866057232
-1.947992397	-1.526403943	-0.969047247
-0.949780108	2.942079927	-0.727381001
2.190803527	0.890814203	-1.864148454
-0.950049404	-1.955067089	3.129017477
-1.013771114	-1.996093109	-0.994087048
0.93915645	0.41871267	1.941300438
-1.967760918	-1.48403902	-0.970918422
-1.230519376	2.978504535	-1.045328715
1.948849087	0.853382095	-2.318110958
-1.028091037	-1.96793537	3.260085138
-0.928868748	-1.964963532	-0.990157652
0.901220612	0.387377872	1.86171058
-1.993342177	-1.437173956	-0.944359976
-0.913067123	3.02398274	-0.821705213
1.810590006	0.842579435	-1.898857702
-1.056680381	-2.119892094	2.502033808
-0.975154426	-2.017769358	-1.053223803
1.03059756	0.420670393	1.880203595
-1.782608095	-1.252548043	-0.793394462
-1.026995101	2.613564443	-0.877061518
2.092999534	0.961790071	-2.303229084
-0.932762706	-1.996243359	3.157451092
-1.177393771	-2.129440075	-1.119764622
1.062617675	0.416591993	1.967495008
-1.795187508	-1.364519367	-0.880406656
-1.078567281	3.284919625	-0.828213808
2.076716293	1.071081216	-2.316000868
-1.015214771	-1.935189173	3.375044386
-0.875762248	-1.833969571	-0.935113836
0.913911531	0.41397243	1.903168435
-1.904493141	-1.52400639	-0.903664347
-0.998265984	2.789422775	-1.120339088
2.065792568	0.896155619	-1.786730195
-1.058254857	-1.994493189	3.017172709
-1.030620908	-1.97431454	-1.001593545
1.020613705	0.617744298	2.046483473
-2.064801502	-1.542022172	-1.054581383
-1.353297907	3.611465109	-0.693271451
2.038018217	1.095181262	-2.283632391
-1.217878862	-2.330620284	2.974381417
-0.981570851	-1.976962495	-1.007236695
0.902543523	0.476433186	1.941390344
-1.937701135	-1.41953323	-0.877821033
-1.225753769	3.227871796	-0.815668465
2.328513424	0.959284347	-1.772837382
-1.424129703	-2.110449396	3.215779653
-0.923506188	-1.973554263	-0.979141517
0.874437233	0.484639701	1.988737743
-1.881569577	-1.411950008	-0.895331253
-1.07450714	3.165141389	-0.923215853
2.368242045	0.894518952	-2.002586172
-1.259818991	-2.054132342	3.152858968
-0.860567721	-1.866832302	-0.873510497
0.917521467	0.438597927	1.955408384
-1.946207909	-1.433349465	-0.89160336
-1.046504746	2.615247741	-0.828859898
2.115255651	0.993257776	-1.879323912
-0.903745619	-1.881465448	2.8771517
-1.012478316	-1.99362948	-0.997315919
0.9205552	0.486009247	2.03894876
-2.015779871	-1.581301302	-0.973872284
-1.04197134	3.151990798	-0.817392226
1.940953008	1.027296217	-1.825628126
-1.108914733	-2.203442916	2.830724816
-1.209269653	-2.269535638	-1.231392424
1.056253957	0.390580665	1.944273036
-2.015169505	-1.495622734	-0.991640561
-1.259857305	3.186724402	-0.872230688
2.220027301	0.974244525	-1.776595019
-1.250204836	-2.065774488	2.835445059
-1.010795495	-1.888689703	-0.877136621
0.992892758	0.416245413	1.982443176
-2.080739614	-1.599328654	-1.038826718
-1.296870353	3.266607923	-0.83515349
2.594665414	1.060080208	-2.137460953
-1.181211043	-2.056258474	2.972078635
-1.043748918	-2.032167708	-1.058696978
1.012588048	0.510581143	1.971122212
-2.049112541	-1.576469689	-1.069240713
-1.021137052	3.443896671	-0.694574444
2.118081032	1.109663858	-2.125588596
-1.022235823	-2.089096168	3.04269668
-1.192954563	-2.145569773	-1.138839729
1.062569356	0.475416663	1.974307718
-1.957743606	-1.493021847	-1.007886252
-0.995352628	2.870484828	-1.042588297
2.055127035	0.948743669	-2.017156043
-0.886138001	-1.945465485	3.452117985
-0.965267652	-1.988819263	-1.002522631
0.9510215	0.523346614	1.978479246
-2.01880486	-1.557720632	-1.057864702
-1.096967954	3.488978412	-1.114582026
2.281648215	1.193746513	-2.163232316
-1.254379893	-2.2130592	3.55986063
-0.982774991	-1.950008616	-0.955178266
0.949346166	0.43774846	1.940521494
-1.957800877	-1.511509117	-0.997804858
-1.065346455	3.185474093	-1.006386599
1.896209536	1.15300297	-2.245413197
-1.063900938	-2.218636007	3.028148693
-1.132076336	-2.040282353	-1.030683046
0.885347198	0.453563316	1.958155262
-2.009515905	-1.55944586	-1.034497171
-1.038858777	3.082957307	-1.018514619
1.880183932	1.005267736	-2.249342588
-1.01846717	-1.961185177	3.305270937
-1.033535423	-2.002611933	-0.945393087
0.921193816	0.508842625	2.000222964
-1.902972455	-1.449609269	-0.977921521
-0.775008167	2.819918107	-1.138489245
1.946039871	0.974198959	-2.158971915
-0.95436815	-1.963012231	3.395053591
-0.863131221	-1.909817936	-0.872407818
1.059877062	0.56058136	2.104728327
-1.910179571	-1.411903054	-0.901816025
-1.056995016	3.290704557	-0.652239143
1.82730767	0.895383508	-1.499388448
-0.789015083	-2.438795349	2.449500494
-0.982325908	-1.978032661	-0.998856724
0.925894491	0.45433425	1.933660286
-1.938174528	-1.426471038	-0.945959434
-0.797051132	2.799648857	-0.737928755
1.705248249	0.963422874	-2.294728237
-0.881871442	-2.267457753	2.825216522
-0.95441088	-2.079704061	-1.075985228
0.808385138	0.450612568	1.918294645
-1.963619018	-1.446138101	-0.998958986
-1.202296092	2.789378321	-1.032278509
1.870497304	1.028905082	-2.009309708
-0.987152449	-2.178554308	2.97861357
-0.961199653	-2.05346549	-1.051840316
1.006859835	0.496461353	2.021649351
-1.753739041	-1.310984102	-0.757037723
-1.19550812	2.796579554	-0.709594054
2.346995372	1.099933937	-1.881406957
-1.159624532	-1.809143427	2.879343435
-0.819318352	-1.780633624	-0.833061948
0.822027499	0.473157712	1.920367908
-1.915760096	-1.409903145	-0.899506383
-0.87981301	2.972749128	-1.182634987
1.772201469	0.997961031	-2.337693438
-1.114866689	-1.960735826	3.553603162
-1.110135667	-2.088252365	-1.013860139
0.862182504	0.311529916	1.910379146
-1.913358894	-1.360051662	-0.861245849
-0.991146235	3.148907685	-1.145480754
1.679611768	1.289904138	-1.781829661
-0.724123743	-1.9727384	2.740515815
-1.133400643	-2.161936043	-1.151398314
0.919113381	0.399672951	1.923222128
-1.941736376	-1.42442265	-0.940114103
-0.771335896	2.785703812	-1.055146385
[truncated: 4,001 more rows]
