# Supplementary material for: Dirichlet composition distribution for compositional data with zero components: An application to fluorescence in situ hybridization (FISH) detection of chromosome
Source: Biom J. 2021 Dec 16;64(4):714–32. doi: 10.1002/bimj.202000334 (PMC9300144; doi:10.1002/bimj.202000334)
Supplement: Supplementary file 1 — Supporting Information. [file BIMJ-64-714-s001.zip › data and codes submitted to BJ/results/inter_results/table1.R]

a1 <- read.table(file="inter_result_Table1_1.txt", header = TRUE)
n1 <- dim(a1)[1]
n <- n1/4
res <- matrix(0, nrow <- 4, nrow <- 9)

for (i in 1:n){
  res <- res + a1[(1+(i-1)*4):(4*i),]
}

res1_1 <- round(res/n, 3)


a2 <- read.table(file="inter_result_Table1_2.txt", header = TRUE)
n1 <- dim(a2)[1]
n <- n1/4
res <- matrix(0, nrow <- 4, nrow <- 9)

for (i in 1:n){
  res <- res + a2[(1+(i-1)*4):(4*i),]
}

res1_2 <- round(res/n, 3)


table1 <- rbind(res1_1, res1_2)
write.csv(table1, file=".../results/MLE_result_table1.csv")
