# Supplementary material for: Dirichlet composition distribution for compositional data with zero components: An application to fluorescence in situ hybridization (FISH) detection of chromosome
Source: Biom J. 2021 Dec 16;64(4):714–32. doi: 10.1002/bimj.202000334 (PMC9300144; doi:10.1002/bimj.202000334)
Supplement: Supplementary file 1 — Supporting Information. [file BIMJ-64-714-s001.zip › data and codes submitted to BJ/results/inter_results/table2.R]

a3 <- read.table(file="inter_result_Table2_1.txt", header = TRUE)
n1 <- dim(a3)[1]
n <- n1/6
res <- matrix(0, nrow <- 6, nrow <- 9)

for (i in 1:n){
  res <- res + a3[(1+(i-1)*6):(6*i),]
}

res2_1 <- round(res/n, 3)

a4 <- read.table(file="inter_result_Table2_2.txt", header = TRUE)
n1 <- dim(a4)[1]
n <- n1/6
res <- matrix(0, nrow <- 6, nrow <- 9)

for (i in 1:n){
  res <- res + a4[(1+(i-1)*6):(6*i),]
}

res2_2 <- round(res/n, 3)

table2 <- rbind(res2_1, res2_2)
write.csv(table2, file=".../results/MLE_result_table2.csv")
