# Supplementary material for: Dirichlet composition distribution for compositional data with zero components: An application to fluorescence in situ hybridization (FISH) detection of chromosome
Source: Biom J. 2021 Dec 16;64(4):714–32. doi: 10.1002/bimj.202000334 (PMC9300144; doi:10.1002/bimj.202000334)
Supplement: Supplementary file 1 — Supporting Information. [file BIMJ-64-714-s001.zip › data and codes submitted to BJ/results/inter_results/table3.R]

a1 <- read.table(file="inter_result_Table3_1.txt", header = FALSE)
a1 <- as.matrix(a1)
n1 <- dim(a1)[1]

b1 <- read.table(file="inter_result_reg_MLE_1.txt", header = TRUE)
e <- matrix(0, nrow <- 6, nrow <- 3)


b <- array(0, dim <- c(6, 3, 3))
s <- 3
m <- 3
n <- n1/18

beta <- matrix(0, nrow <- s, ncol <- m)
beta[ , 1] <- c(0.2, -2, 1)
beta[ , 2] <- c(1, -1, 2)
beta[ , 3] <- c(-1, -3, 3)

gamma1 <- matrix(0, nrow <- s, ncol <- m)
gamma1[, 1] <- c(-1, -1, 2)
gamma1[, 2] <- c(-2.5, 2, -2)
gamma1[, 3] <- c(-1, 1, -2)
para <- rbind(beta, gamma1)

for (i in 1:n){
  e <- e + b1[(1 + (i - 1) * 6):(6 * i),]
}
reg_MLE_1 <- round(e/n, 3)

count <- matrix(0, nrow <- s * 2, ncol <- m)
wid <- matrix(0, nrow <- s * 2, ncol <- m)

for (i in 1:n){
  b[, , 1]  <- a1[(18 *( i - 1) + 1):(18 *( i - 1) + 6), ]
  b[, , 2] <- a1[(18 *( i - 1) + 7):(18 *( i - 1) + 12), ]
  b[, , 3] <- a1[(18 *( i - 1) + 13):(18 *( i - 1) + 18), ]  

  for (jj in 1 : (s * 2)){
      for (k in 1:m){
         if  ((b[jj, k, 1] <= para[jj, k]) & (b[jj, k, 2] >= para[jj, k])) {count[jj, k] <- count[jj, k] + 1}
         wid[jj, k] <- wid[jj, k] + b[jj, k, 3]  
      }         
   }
}


count1 <- count / n
wid1 <- round(wid / n, 3)

res1 <- matrix(0, nrow <- 18, ncol <- 3)

for (i in 1:3){   
   res1[(1 + (i - 1) * 3):(3 + (i - 1) * 3), 1] <- reg_MLE_1[1:3, i]
   res1[(10 + (i - 1) * 3):(12 + (i - 1) * 3), 1] <- reg_MLE_1[4:6, i]
   
   res1[(1 + (i - 1) * 3):(3 + (i - 1) * 3), 2] <- wid1[1:3, i]
   res1[(10 + (i - 1) * 3):(12 + (i - 1) * 3), 2] <- wid1[4:6, i]

   res1[(1 + (i - 1) * 3):(3 + (i - 1) * 3), 3] <- count1[1:3, i]
   res1[(10 + (i - 1) * 3):(12 + (i - 1) * 3), 3] <- count1[4:6, i]


}
res1


a2 <- read.table(file="inter_result_Table3_2.txt", header = FALSE)
a2 <- as.matrix(a2)
n1 <- dim(a2)[1]

b2 <- read.table(file="inter_result_reg_MLE_2.txt", header = TRUE)
e2 <- matrix(0, nrow <- 6, nrow <- 3)

b <- array(0, dim <- c(6, 3, 3))
s <- 3
m <- 3
n <- n1/18


beta <- matrix(0, nrow <- s, ncol <- m)
beta[, 1] <- c(-1, 2, -1)
beta[, 2] <- c(3, 1, -2)
beta[, 3] <- c(-1, -2, 3)

gamma1 <- matrix(0, nrow <- s,ncol <- m)
gamma1[ , 1] <- c(-1, 1, -2)
gamma1[ , 2] <- c(-2, 0.5, -1.5)
gamma1[ , 3] <- c(-1, 2, -1)
para <- rbind(beta, gamma1)


for (i in 1:n){
   e2 <- e2 + b2[(1 + (i - 1) * 6):(6 * i),]
}
reg_MLE_2 <- round(e2/n, 3)

count <- matrix(0, nrow <- s * 2, ncol <- m)
wid <- matrix(0, nrow <- s * 2, ncol <- m)

for (i in 1:n){
  b[, , 1]  <- a2[(18 *( i - 1) + 1):(18 *( i - 1) + 6), ]
  b[, , 2] <- a2[(18 *( i - 1) + 7):(18 *( i - 1) + 12), ]
  b[, , 3] <- a2[(18 *( i - 1) + 13):(18 *( i - 1) + 18), ]  

  for (jj in 1 : (s * 2)){
      for (k in 1:m){
         if  ((b[jj, k, 1] <= para[jj, k]) & (b[jj, k, 2] >= para[jj, k])) {count[jj, k] <- count[jj, k] + 1}
         wid[jj, k] <- wid[jj, k] + b[jj, k, 3]  
      }         
   }
}

count2 <- count / n
wid2 <- round(wid / n, 3)

res2 <- matrix(0, nrow <- 18, ncol <- 3)

for (i in 1:3){   
   res2[(1 + (i - 1) * 3):(3 + (i - 1) * 3), 1] <- reg_MLE_2[1:3, i]
   res2[(10 + (i - 1) * 3):(12 + (i - 1) * 3), 1] <- reg_MLE_2[4:6, i]
   
   res2[(1 + (i - 1) * 3):(3 + (i - 1) * 3), 2] <- wid2[1:3, i]
   res2[(10 + (i - 1) * 3):(12 + (i - 1) * 3), 2] <- wid2[4:6, i]

   res2[(1 + (i - 1) * 3):(3 + (i - 1) * 3), 3] <- count2[1:3, i]
   res2[(10 + (i - 1) * 3):(12 + (i - 1) * 3), 3] <- count2[4:6, i]


}
res2

res <- cbind(res1, res2)
write.csv(res, file=".../results/MLE_result_table3.csv")
