# Supplementary material for: Dirichlet composition distribution for compositional data with zero components: An application to fluorescence in situ hybridization (FISH) detection of chromosome
Source: Biom J. 2021 Dec 16;64(4):714–32. doi: 10.1002/bimj.202000334 (PMC9300144; doi:10.1002/bimj.202000334)
Supplement: Supplementary file 1 — Supporting Information. [file BIMJ-64-714-s001.zip › data and codes submitted to BJ/results/test_TypeIerror_Table6.csv]

	V1	V2	V3	V4	V5
1	0.057	0.073	0.057	0.045	0.056
2	0.1	0.058	0.04	0.053	0.05
3	0.077	0.056	0.047	0.047	0.044
